# Supplementary material for: LEGO: a novel method for gene set over-representation analysis by incorporating network-based gene weights
Source: Sci Rep. 2016 Jan 11;6:18871. doi: 10.1038/srep18871 (PMC4707541; doi:10.1038/srep18871)
Supplement: Supplementary Table S1 [file srep18871-s2.xls]

## Sheet: README
TableS1: Summary of results for the yeast datasets
1.Input interesting gene list and gene set file
2. ORA result of Cell Cycle
3. ORA result of Sporulation

## Sheet: Input_list
1.Input interesting gene list and gene set file
GO list 1(154)		GO list 2(166)		Input interesting gene list
Yeast (Cell cycle)		Yeast (Sporulation)		Yeast (Cell cycle)		Yeast (Sporulation)
GO		GO		Gene		Gene
GO:0045944		GO:0007049		S000004623		S000004623
GO:0003006		GO:0051726		S000001592		S000001592
GO:0022402		GO:0044283		S000000913		S000005047
GO:0051254		GO:0046394		S000005047		S000001742
GO:0045893		GO:0042180		S000001930		S000000386
GO:0022414		GO:0043436		S000005959		S000005959
GO:0048610		GO:0009308		S000001668		S000001668
GO:0043193		GO:0008652		S000002859		S000003041
GO:0051726		GO:0019752		S000004003		S000001462
GO:0032583		GO:0006082		S000000636		S000003003
GO:0007530		GO:0044271		S000003041		S000004646
GO:0007049		GO:0016053		S000001462		S000006010
GO:0007531		GO:0009309		S000002981		S000000048
GO:0007532		GO:0006520		S000005937		S000000735
GO:0043436		GO:0006519		S000006010		S000001515
GO:0045165		GO:0044106		S000000735		S000000890
GO:0006082		GO:0043934		S000001363		S000004893
GO:0019752		GO:0048646		S000001515		S000004395
GO:0042180		GO:0030154		S000002909		S000001863
GO:0044283		GO:0030435		S000004395		S000005468
GO:0044271		GO:0044182		S000006308		S000003854
GO:0009309		GO:0001403		S000005468		S000005871
GO:0046394		GO:0070783		S000000890		S000005449
GO:0016053		GO:0030447		S000001595		S000006308
GO:0009308		GO:0022414		S000001807		S000001807
GO:0008652		GO:0003006		S000001126		S000000287
GO:0048869		GO:0016049		S000002615		S000001126
GO:0006519		GO:0040007		S000001384		S000002615
GO:0070783		GO:0006259		S000002553		S000001384
GO:0044106		GO:0065008		S000001048		S000002553
GO:0007124		GO:0007124		S000004674		S000000572
GO:0044182		GO:0048610		S000000571		S000001850
GO:0006520		GO:0000122		S000005160		S000005160
GO:0016049		GO:0044281		S000004173		S000003741
GO:0010557		GO:0044267		S000004172		S000004172
GO:0023052		GO:0043687		S000004618		S000003039
GO:0023033		GO:0006464		S000005143		S000005885
GO:0023034		GO:0043412		S000003177		S000005143
GO:0040007		GO:0000096		S000005666		S000003177
GO:0030447		GO:0005975		S000004646		S000000571
GO:0010628		GO:0006970		S000001456		S000001457
GO:0045935		GO:0051716		S000003206		S000001456
GO:0045941		GO:0006790		S000000253		S000001595
GO:0051173		GO:0051252		S000001545		S000000253
GO:0019953		GO:0033554		S000002871		S000001545
GO:0031669		GO:0007126		S000000661		S000001249
GO:0000003		GO:0006355		S000001249		S000001526
GO:0007154		GO:0048523		S000001526		S000003134
GO:0044281		GO:0048519		S000003276		S000003276
GO:0031667		GO:0016070		S000002856		S000002856
GO:0009605		GO:0006996		S000004489		S000004489
GO:0071496		GO:0022402		S000000572		S000004640
GO:0000096		GO:0006950		S000002214		S000000694
GO:0009991		GO:0050896		S000003003		S000006169
GO:0031668		GO:0016043		S000004121		S000002214
GO:0009891		GO:0051253		S000000117		S000004466
GO:0031328		GO:0045892		S000003592		S000003206
GO:0032502		GO:0032502		S000005364		S000000661
GO:0033554		GO:0022403		S000000694		S000001019
GO:0051252		GO:0019538		S000004246		S000006098
GO:0006355		GO:0006109		S000000692		S000004246
GO:0006996		GO:0007530		S000005871		S000005364
GO:0006950		GO:0010605		S000003821		S000004003
GO:0006790		GO:0009890		S000003712		S000000117
GO:0006357		GO:0016481		S000004466		S000003821
GO:0045990		GO:0009892		S000001393		S000005558
GO:0051716		GO:0045934		S000006098		S000001930
GO:0050896		GO:0010629				S000003625
GO:0016043		GO:0031327				S000002871
GO:0006984		GO:0051172				S000001521
GO:0005975		GO:0031324
GO:0006350		GO:0010558
GO:0009987		GO:0000003
GO:0016481		GO:0019953
GO:0065007		GO:0043933
GO:0051172		GO:0032583
GO:0031327		GO:0048869
GO:0043933		GO:0006414
GO:0010605		GO:0006338
GO:0045934		GO:0006357
GO:0009892		GO:0023033
GO:0031324		GO:0023034
GO:0010629		GO:0023052
GO:0070887		GO:0016568
GO:0009890		GO:0045165
GO:0010558		GO:0007531
GO:0000122		GO:0007532
GO:0044249		GO:0040029
GO:0009059		GO:0009894
GO:0010604		GO:0051276
GO:0034645		GO:0019222
GO:0009058		GO:0050789
GO:0045892		GO:0050794
GO:0051253		GO:0006325
GO:0006342		GO:0031323
GO:0031325		GO:0010675
GO:0009893		GO:0010907
GO:0045814		GO:0010676
GO:0048522		GO:0045913
GO:0016458		GO:0010906
GO:0006338		GO:0006974
GO:0048518		GO:0009987
GO:0006414		GO:0065003
GO:0006109		GO:0006352
GO:0040029		GO:0006461
GO:0006464		GO:0031328
GO:0006259		GO:0051254
GO:0043412		GO:0051171
GO:0043687		GO:0009891
GO:0044267		GO:0009889
GO:0019538		GO:0045449
GO:0019222		GO:0031326
GO:0048523		GO:0010468
GO:0048519		GO:0060255
GO:0050794		GO:0045893
GO:0050789		GO:0019219
GO:0031323		GO:0010556
GO:0016568		GO:0080090
GO:0019219		GO:0070887
GO:0051171		GO:0009893
GO:0009889		GO:0031325
GO:0045449		GO:0006367
GO:0031326		GO:0048518
GO:0010468		GO:0065007
GO:0060255		GO:0048522
GO:0006974		GO:0006984
GO:0010556		GO:0045935
GO:0080090		GO:0010628
GO:0051276		GO:0010557
GO:0042221		GO:0043193
GO:0006325		GO:0045941
GO:0009628		GO:0045944
GO:0065008		GO:0051173
GO:0010552		GO:0006350
GO:0022403		GO:0009628
GO:0007126		GO:0010604
GO:0016070		GO:0044249
GO:0032582		GO:0009058
GO:0010551		GO:0034645
GO:0006807		GO:0009059
GO:0034641		GO:0042221
GO:0032879		GO:0031668
GO:0051049		GO:0071496
GO:0090304		GO:0007154
GO:0006139		GO:0031669
GO:0010553		GO:0031667
GO:0006396		GO:0009605
GO:0031670		GO:0009991
GO:0007584		GO:0022607
GO:0044260		GO:0045990
GO:0043170		GO:0032879
GO:0044237		GO:0051049
GO:0008152		GO:0010033
GO:0044238		GO:0010551
		GO:0034641
		GO:0090304
		GO:0006139
		GO:0006807
		GO:0010552
		GO:0007584
		GO:0031670
		GO:0043170
		GO:0044260
		GO:0008152
		GO:0044237
		GO:0044238

## Sheet: Result_Cell_Cycle
2. ORA result of Cell Cycle
Fisher										LEGO									NOA										NEA			EnrichNet
##Name	Total_Item	Num_item	Num_list	Num_list_item	Ori_p	Adj_p	Enrich_score	Gene_list		GeneSet_des	Ori_p	Adj_p	gsSize	gsSize_net	intSize	intSize_net	OverlapSize		GO	Ori_p	Adj_p	R	T	G	O	Term name	contain genes		GO	p-value		GO	Xd_score
GO:0065008	140	6	67	6	0.17141	0.805449	2.08955	S000004395,S000004623,S000003592,S000006098,S000005160,S000001249		GO:0043193_positive regulation of transcription, DNA-templated_BP	4.8844e-07	3.3092e-05	11	11	67	67	9		GO:0032583	3.7e-05	0.0077	2436	319	51	18	regulation of gene-specific transcription	S000002214 S000006308; S000000913 S000006308; S000000735 S000003821; S000000913 S000001515; S000002615 S000005364; S000002214 S000002615; S000001126 S000002214; S000001393 S000002214; S000000913 S000002214; S000002214 S000004172; S000000636 S000001126; S000001126 S000001393; S000000913 S000001126; S000001126 S000004172; S000000571 S000001126; S000000571 S000000636; S000001393 S000004172; S0000009…		GO:0006338	0		GO:0007532	4.93047
GO:0007530	140	6	67	6	0.17141	0.805449	2.08955	S000001668,S000000692,S000000572,S000000571,S000000694,S000000636		GO:0022402_cell cycle process_BP	6.2534e-07	3.3092e-05	18	18	67	67	12		GO:0043193	8.3e-05	0.0175	2436	319	24	11	positive regulation of gene-specific transcription	S000002214 S000006308; S000000913 S000006308; S000000735 S000003821; S000002615 S000005364; S000002214 S000002615; S000001126 S000002214; S000000913 S000002214; S000002214 S000004172; S000000913 S000001126; S000001126 S000004172; S000000913 S000004172;		GO:0006357	0		GO:0007530	4.93047
GO:0043193	140	11	67	9	0.184186	0.805449	1.70963	S000003821,S000000735,S000004172,S000002615,S000001126,S000005364,S000006308,S000002214,S000000913		GO:0051726_regulation of cell cycle_BP	7.8477e-07	3.3092e-05	7	7	67	67	4		GO:0051252	0.0002	0.0436	2436	319	1867	269	regulation of RNA metabolic process	S000001592 S000001595; S000001048 S000001592; S000001592 S000005160; S000001592 S000003592; S000001592 S000003206; S000000572 S000001592; S000000692 S000001592; S000000117 S000001592; S000001592 S000004246; S000000694 S000001592; S000001592 S000004003; S000000735 S000005047; S000001456 S000005047; S000004121 S000005047; S000003821 S000005047; S000002553 S000005047; S000005160 S000006308; S0000022…		GO:0007530	0		GO:0045165	4.93047
GO:0003006	140	8	67	7	0.195463	0.805449	1.82836	S000001668,S000000692,S000000572,S000000571,S000000694,S000000636,S000002615		GO:0045893_positive regulation of transcription, DNA-templated_BP	1.085e-06	3.3092e-05	54	54	67	67	28		GO:0006355	0.0002	0.0436	2436	319	1867	269	regulation of transcription, DNA-dependent	S000001592 S000001595; S000001048 S000001592; S000001592 S000005160; S000001592 S000003592; S000001592 S000003206; S000000572 S000001592; S000000692 S000001592; S000000117 S000001592; S000001592 S000004246; S000000694 S000001592; S000001592 S000004003; S000000735 S000005047; S000001456 S000005047; S000004121 S000005047; S000003821 S000005047; S000002553 S000005047; S000005160 S000006308; S0000022…		GO:0007531	0		GO:0007531	4.93047
GO:0032583	140	18	67	13	0.197014	0.805449	1.50912	S000003821,S000000571,S000001515,S000000735,S000002615,S000006308,S000001393,S000000913,S000000636,S000004172,S000001126,S000005364,S000002214		GO:0051254_positive regulation of RNA metabolic process_BP	1.085e-06	3.3092e-05	54	54	67	67	28		GO:0006790	0.00028	0.0598	2436	319	9	6	sulfur metabolic process	S000005047 S000005959; S000001456 S000005047; S000003821 S000005047; S000001456 S000005959; S000003821 S000005959; S000001456 S000003821;		GO:0007532	0		GO:0010552	4.93047
GO:0007531	140	5	67	5	0.205086	0.805449	2.08955	S000001668,S000000572,S000000571,S000000694,S000000636		GO:0045944_positive regulation of transcription from RNA polymerase II promoter_BP	2.0266e-06	4.6968e-05	43	43	67	67	20		GO:0000096	0.00028	0.0598	2436	319	9	6	sulfur amino acid metabolic process	S000005047 S000005959; S000001456 S000005047; S000003821 S000005047; S000001456 S000005959; S000003821 S000005959; S000001456 S000003821;		GO:0007584	0		GO:0065008	4.93047
GO:0045165	140	5	67	5	0.205086	0.805449	2.08955	S000001668,S000000572,S000000571,S000000694,S000000636		GO:0022414_reproductive process_BP	2.0532e-06	4.6968e-05	10	10	67	67	8		GO:0045892	0.00079	0.1658	2436	319	164	36	negative regulation of transcription, DNA-dependent	S000005160 S000006308; S000002214 S000006308; S000004489 S000006308; S000001595 S000005364; S000001595 S000002214; S000001393 S000001595; S000001595 S000002859; S000003177 S000004674; S000004674 S000005666; S000003003 S000004674; S000002856 S000004674; S000005160 S000005364; S000002615 S000005160; S000002214 S000005160; S000004489 S000005160; S000002615 S000005364; S000000890 S000002214; S0000008…		GO:0008152	0		GO:0003006	3.80547
GO:0007532	140	5	67	5	0.205086	0.805449	2.08955	S000001668,S000000572,S000000571,S000000694,S000000636		GO:0048610_cellular process involved in reproduction_BP	3.5376e-06	6.4961e-05	9	9	67	67	7		GO:0051253	0.00079	0.1658	2436	319	164	36	negative regulation of RNA metabolic process	S000005160 S000006308; S000002214 S000006308; S000004489 S000006308; S000001595 S000005364; S000001595 S000002214; S000001393 S000001595; S000001595 S000002859; S000003177 S000004674; S000004674 S000005666; S000003003 S000004674; S000002856 S000004674; S000005160 S000005364; S000002615 S000005160; S000002214 S000005160; S000004489 S000005160; S000002615 S000005364; S000000890 S000002214; S0000008…		GO:0009891	0		GO:0043193	3.13047
GO:0010552	140	5	67	5	0.205086	0.805449	2.08955	S000001126,S000005364,S000006308,S000000735,S000002615		GO:0007530_sex determination_BP	3.5498e-06	6.4961e-05	6	6	67	67	6		GO:0003006	0.00093	0.1949	2436	319	14	7	reproductive developmental process	S000000572 S000002615; S000000694 S000002615; S000000572 S000000636; S000000571 S000000636; S000000571 S000000572; S000000572 S000000694; S000000692 S000000694;		GO:0009893	0		GO:0000096	3.13047
GO:0022414	140	10	67	8	0.214562	0.805449	1.67164	S000000571,S000000694,S000000636,S000002615,S000001668,S000000692,S000000572,S000001384		GO:0003006_developmental process involved in reproduction_BP	4.2345e-06	7.0447e-05	8	8	67	67	7		GO:0010558	0.0011	0.2357	2436	319	173	37	negative regulation of macromolecule biosynthetic process	S000005160 S000006308; S000002214 S000006308; S000004489 S000006308; S000001595 S000005364; S000001595 S000002214; S000001393 S000001595; S000001595 S000002859; S000000735 S000003821; S000003177 S000004674; S000004674 S000005666; S000003003 S000004674; S000002856 S000004674; S000005160 S000005364; S000002615 S000005160; S000002214 S000005160; S000004489 S000005160; S000002615 S000005364; S0000008…		GO:0010557	0		GO:0040029	3.13047
GO:0033554	140	12	67	9	0.230165	0.805449	1.56716	S000001545,S000001515,S000001930,S000005160,S000002909,S000001249,S000005364,S000004173,S000004466		GO:0032583_regulation of transcription, DNA-templated_BP	5.1189e-06	7.8063e-05	18	18	67	67	13		GO:0010605	0.0011	0.2357	2436	319	173	37	negative regulation of macromolecule metabolic process	S000005160 S000006308; S000002214 S000006308; S000004489 S000006308; S000001595 S000005364; S000001595 S000002214; S000001393 S000001595; S000001595 S000002859; S000000735 S000003821; S000003177 S000004674; S000004674 S000005666; S000003003 S000004674; S000002856 S000004674; S000005160 S000005364; S000002615 S000005160; S000002214 S000005160; S000004489 S000005160; S000002615 S000005364; S0000008…		GO:0010604	0		GO:0022414	3.13047
GO:0040029	140	7	67	6	0.231615	0.805449	1.79104	S000005364,S000000890,S000002856,S000001393,S000005160,S000001595		GO:0032502_developmental process_BP	1.5521e-05	0.00021849	17	17	67	67	11		GO:0010629	0.0011	0.2357	2436	319	173	37	negative regulation of gene expression	S000005160 S000006308; S000002214 S000006308; S000004489 S000006308; S000001595 S000005364; S000001595 S000002214; S000001393 S000001595; S000001595 S000002859; S000000735 S000003821; S000003177 S000004674; S000004674 S000005666; S000003003 S000004674; S000002856 S000004674; S000005160 S000005364; S000002615 S000005160; S000002214 S000005160; S000004489 S000005160; S000002615 S000005364; S0000008…		GO:0010628	0		GO:0048610	2.93047
GO:0007049	140	7	67	6	0.231615	0.805449	1.79104	S000005364,S000003276,S000004489,S000001384,S000004646,S000002859		GO:0033554_cellular response to stress_BP	3.0832e-05	0.00040302	12	12	67	67	9		GO:0016481	0.0011	0.2357	2436	319	173	37	negative regulation of transcription	S000005160 S000006308; S000002214 S000006308; S000004489 S000006308; S000001595 S000005364; S000001595 S000002214; S000001393 S000001595; S000001595 S000002859; S000000735 S000003821; S000003177 S000004674; S000004674 S000005666; S000003003 S000004674; S000002856 S000004674; S000005160 S000005364; S000002615 S000005160; S000002214 S000005160; S000004489 S000005160; S000002615 S000005364; S0000008…		GO:0030447	0		GO:0045814	2.68047
GO:0048610	140	9	67	7	0.251448	0.805449	1.62521	S000000571,S000000694,S000000636,S000002615,S000001668,S000000572,S000001384		GO:0008652_cellular amino acid biosynthetic process_BP	9.8837e-05	0.0012058	8	8	67	67	5		GO:0031324	0.0011	0.2357	2436	319	173	37	negative regulation of cellular metabolic process	S000005160 S000006308; S000002214 S000006308; S000004489 S000006308; S000001595 S000005364; S000001595 S000002214; S000001393 S000001595; S000001595 S000002859; S000000735 S000003821; S000003177 S000004674; S000004674 S000005666; S000003003 S000004674; S000002856 S000004674; S000005160 S000005364; S000002615 S000005160; S000002214 S000005160; S000004489 S000005160; S000002615 S000005364; S0000008…		GO:0031325	0		GO:0006342	2.68047
GO:0006259	140	9	67	7	0.251448	0.805449	1.62521	S000005364,S000001807,S000004646,S000001515,S000005160,S000001595,S000002615		GO:0016053_organic acid biosynthetic process_BP	0.00011583	0.0013248	8	8	67	67	5		GO:0031327	0.0011	0.2357	2436	319	173	37	negative regulation of cellular biosynthetic process	S000005160 S000006308; S000002214 S000006308; S000004489 S000006308; S000001595 S000005364; S000001595 S000002214; S000001393 S000001595; S000001595 S000002859; S000000735 S000003821; S000003177 S000004674; S000004674 S000005666; S000003003 S000004674; S000002856 S000004674; S000005160 S000005364; S000002615 S000005160; S000002214 S000005160; S000004489 S000005160; S000002615 S000005364; S0000008…		GO:0031328	0		GO:0016458	2.68047
GO:0051276	140	16	67	11	0.254285	0.805449	1.43657	S000003821,S000005160,S000002615,S000001668,S000002856,S000001393,S000005937,S000003712,S000001595,S000001930,S000005364		GO:0046394_carboxylic acid biosynthetic process_BP	0.00019494	0.0020985	8	8	67	67	5		GO:0045934	0.0011	0.2357	2436	319	173	37	negative regulation of nucleobase, nucleoside, nucleotide and nucleic acid metabolic process	S000005160 S000006308; S000002214 S000006308; S000004489 S000006308; S000001595 S000005364; S000001595 S000002214; S000001393 S000001595; S000001595 S000002859; S000000735 S000003821; S000003177 S000004674; S000004674 S000005666; S000003003 S000004674; S000002856 S000004674; S000005160 S000005364; S000002615 S000005160; S000002214 S000005160; S000004489 S000005160; S000002615 S000005364; S0000008…		GO:0031670	0		GO:0007049	2.68047
GO:0022402	140	18	67	12	0.263852	0.805449	1.39303	S000000661,S000003041,S000001807,S000002615,S000004121,S000001384,S000001393,S000004172,S000002553,S000005364,S000003276,S000002214		GO:0009309_amine biosynthetic process_BP	0.00020732	0.0021078	8	8	67	67	5		GO:0051172	0.0011	0.2357	2436	319	173	37	negative regulation of nitrogen compound metabolic process	S000005160 S000006308; S000002214 S000006308; S000004489 S000006308; S000001595 S000005364; S000001595 S000002214; S000001393 S000001595; S000001595 S000002859; S000000735 S000003821; S000003177 S000004674; S000004674 S000005666; S000003003 S000004674; S000002856 S000004674; S000005160 S000005364; S000002615 S000005160; S000002214 S000005160; S000004489 S000005160; S000002615 S000005364; S0000008…		GO:0040007	0		GO:0006974	2.68047
GO:0006974	140	6	67	5	0.27725	0.805449	1.74129	S000005364,S000004173,S000001515,S000005160,S000002909		GO:0048869_cellular developmental process_BP	0.00022009	0.0021198	13	13	67	67	8		GO:0009890	0.0011	0.2357	2436	319	173	37	negative regulation of biosynthetic process	S000005160 S000006308; S000002214 S000006308; S000004489 S000006308; S000001595 S000005364; S000001595 S000002214; S000001393 S000001595; S000001595 S000002859; S000000735 S000003821; S000003177 S000004674; S000004674 S000005666; S000003003 S000004674; S000002856 S000004674; S000005160 S000005364; S000002615 S000005160; S000002214 S000005160; S000004489 S000005160; S000002615 S000005364; S0000008…		GO:0043170	0		GO:0032583	2.28341
GO:0045814	140	6	67	5	0.27725	0.805449	1.74129	S000000890,S000002856,S000001393,S000005160,S000001595		GO:0044182_filamentous growth of a population of unicellular organisms_BP	0.00028535	0.0023736	13	13	67	67	5		GO:0009892	0.0011	0.2357	2436	319	173	37	negative regulation of metabolic process	S000005160 S000006308; S000002214 S000006308; S000004489 S000006308; S000001595 S000005364; S000001595 S000002214; S000001393 S000001595; S000001595 S000002859; S000000735 S000003821; S000003177 S000004674; S000004674 S000005666; S000003003 S000004674; S000002856 S000004674; S000005160 S000005364; S000002615 S000005160; S000002214 S000005160; S000004489 S000005160; S000002615 S000005364; S0000008…		GO:0044182	0		GO:0033554	2.23047
GO:0006342	140	6	67	5	0.27725	0.805449	1.74129	S000000890,S000002856,S000001393,S000005160,S000001595		GO:0070783_growth of unicellular organism as a thread of attached cells_BP	0.00028535	0.0023736	13	13	67	67	5		GO:0022402	0.0017	0.3717	2436	319	78	20	cell cycle process	S000002615 S000005364; S000004121 S000005364; S000002553 S000005364; S000000661 S000003041; S000002615 S000004121; S000002214 S000002615; S000002553 S000002615; S000002214 S000004121; S000002553 S000004121; S000004121 S000004172; S000002214 S000002553; S000000661 S000002214; S000002214 S000003276; S000001393 S000002214; S000002214 S000004172; S000001384 S000001807; S000002553 S000004172; S0000006…		GO:0044237	0		GO:0010551	1.93047
GO:0016458	140	6	67	5	0.27725	0.805449	1.74129	S000000890,S000002856,S000001393,S000005160,S000001595		GO:0030447_filamentous growth_BP	0.00036142	0.0027558	14	14	67	67	6		GO:0048519	0.002	0.4281	2436	319	197	40	negative regulation of biological process	S000005160 S000006308; S000002214 S000006308; S000004489 S000006308; S000001595 S000005364; S000001595 S000002214; S000001393 S000001595; S000001595 S000002859; S000000735 S000003821; S000003177 S000004674; S000004674 S000005666; S000003003 S000004674; S000002856 S000004674; S000005160 S000005364; S000003041 S000005160; S000002615 S000005160; S000002214 S000005160; S000004489 S000005160; S0000026…		GO:0044238	0		GO:0016568	1.93047
GO:0016568	140	13	67	9	0.279466	0.805449	1.44661	S000003712,S000001930,S000001595,S000002615,S000001668,S000005364,S000002856,S000001393,S000005937		GO:0040007_growth_BP	0.00036142	0.0027558	14	14	67	67	6		GO:0048523	0.002	0.4281	2436	319	197	40	negative regulation of cellular process	S000005160 S000006308; S000002214 S000006308; S000004489 S000006308; S000001595 S000005364; S000001595 S000002214; S000001393 S000001595; S000001595 S000002859; S000000735 S000003821; S000003177 S000004674; S000004674 S000005666; S000003003 S000004674; S000002856 S000004674; S000005160 S000005364; S000003041 S000005160; S000002615 S000005160; S000002214 S000005160; S000004489 S000005160; S0000026…		GO:0044260	0		GO:0006338	1.93047
GO:0006996	140	24	67	15	0.286154	0.805449	1.30597	S000000661,S000001545,S000003821,S000005160,S000002615,S000001668,S000002856,S000001384,S000001393,S000005937,S000003712,S000001595,S000001930,S000005364,S000003276		GO:0044281_small molecule metabolic process_BP	0.00038313	0.0028045	27	27	67	67	6		GO:0048610	0.0022	0.4652	2436	319	12	6	reproductive cellular process	S000000572 S000002615; S000000694 S000002615; S000000572 S000000636; S000000571 S000000636; S000000571 S000000572; S000000572 S000000694;		GO:0045165	0		GO:0006984	1.93047
GO:0006325	140	15	67	10	0.289826	0.805449	1.39303	S000003821,S000003712,S000001930,S000001595,S000002615,S000001668,S000005364,S000002856,S000001393,S000005937		GO:0009308_amine metabolic process_BP	0.00049591	0.0034905	17	17	67	67	6		GO:0006396	0.0022	0.4655	2436	319	3	3	RNA processing	S000001393 S000002871; S000002871 S000004172; S000001393 S000004172;		GO:0045893	0		GO:0006790	1.93047
GO:0032502	140	17	67	11	0.298569	0.805449	1.35206	S000001545,S000000571,S000002615,S000001668,S000000692,S000001393,S000000694,S000000636,S000000890,S000000572,S000003003		GO:0016049_cell growth_BP	0.00057473	0.0038954	13	13	67	67	6		GO:0022414	0.0024	0.5138	2436	319	16	7	reproductive process	S000000572 S000002615; S000000694 S000002615; S000000572 S000000636; S000000571 S000000636; S000000571 S000000572; S000000572 S000000694; S000000692 S000000694;		GO:0045935	0		GO:0006259	1.93047
GO:0045892	140	34	67	20	0.310676	0.805449	1.22915	S000001515,S000000735,S000002615,S000005666,S000006308,S000001393,S000005364,S000000890,S000003276,S000004674,S000003003,S000002214,S000002859,S000005160,S000001668,S000002856,S000002981,S000003177,S000001595,S000004489		GO:0007049_cell cycle_BP	0.00070276	0.004593	7	7	67	67	6		GO:0006357	0.0051	1	2436	319	1056	160	regulation of transcription from RNA polymerase II promoter	S000000735 S000005047; S000001456 S000005047; S000004121 S000005047; S000002553 S000005047; S000002214 S000006308; S000004489 S000006308; S000001595 S000005364; S000001526 S000001595; S000001595 S000004623; S000001595 S000002214; S000001126 S000001595; S000001545 S000001595; S000000661 S000001595; S000001393 S000001595; S000001595 S000004172; S000001595 S000002859; S000001515 S000006010; S0000011…		GO:0045941	0		GO:0032502	1.754
GO:0051253	140	34	67	20	0.310676	0.805449	1.22915	S000001515,S000000735,S000002615,S000005666,S000006308,S000001393,S000005364,S000000890,S000003276,S000004674,S000003003,S000002214,S000002859,S000005160,S000001668,S000002856,S000002981,S000003177,S000001595,S000004489		GO:0007124_pseudohyphal growth_BP	0.00088009	0.0055536	12	12	67	67	5		GO:0045165	0.0073	1	2436	319	7	4	cell fate commitment	S000000572 S000000636; S000000571 S000000636; S000000571 S000000572; S000000572 S000000694;		GO:0045944	0		GO:0022402	1.754
GO:0010551	140	10	67	7	0.311032	0.805449	1.46269	S000001515,S000000735,S000002615,S000001126,S000005364,S000006308,S000002214		GO:0044283_small molecule biosynthetic process_BP	0.0013712	0.0083646	10	10	67	67	5		GO:0007531	0.0073	1	2436	319	7	4	mating type determination	S000000572 S000000636; S000000571 S000000636; S000000571 S000000572; S000000572 S000000694;		GO:0048518	0		GO:0006325	1.71618
GO:0016043	140	36	67	21	0.31441	0.805449	1.21891	S000000661,S000003041,S000002615,S000001384,S000001393,S000005937,S000000913,S000000253,S000006010,S000003712,S000006098,S000005364,S000000890,S000003276,S000001545,S000003821,S000005160,S000001668,S000002856,S000001595,S000001930		GO:0044271_cellular nitrogen compound biosynthetic process_BP	0.0015909	0.0093914	10	10	67	67	5		GO:0007532	0.0073	1	2436	319	7	4	regulation of transcription, mating-type specific	S000000572 S000000636; S000000571 S000000636; S000000571 S000000572; S000000572 S000000694;		GO:0048522	0		GO:0051276	1.71618
GO:0000096	140	5	67	4	0.336184	0.805449	1.67164	S000005959,S000003821,S000005047,S000001456		GO:0006950_response to stress_BP	0.0017279	0.0098817	21	21	67	67	12		GO:0007530	0.0087	1	2436	319	11	5	sex determination	S000000572 S000000636; S000000571 S000000636; S000000571 S000000572; S000000572 S000000694; S000000692 S000000694;		GO:0051173	0		GO:0008652	1.55547
GO:0010558	140	37	67	21	0.344881	0.805449	1.18596	S000001515,S000000735,S000002615,S000005666,S000006308,S000001393,S000005364,S000000890,S000003276,S000004674,S000003003,S000002214,S000003821,S000002859,S000005160,S000001668,S000002856,S000002981,S000003177,S000001595,S000004489		GO:0007532_regulation of mating-type specific transcription, DNA-templated_BP	0.002	0.010167	5	5	67	67	5		GO:0016070	0.0131	1	2436	319	8	4	RNA metabolic process	S000001393 S000002871; S000002871 S000004172; S000001393 S000003177; S000001393 S000004172;		GO:0051254	0		GO:0009309	1.55547
GO:0051172	140	37	67	21	0.344881	0.805449	1.18596	S000001515,S000000735,S000002615,S000005666,S000006308,S000001393,S000005364,S000000890,S000003276,S000004674,S000003003,S000002214,S000003821,S000002859,S000005160,S000001668,S000002856,S000002981,S000003177,S000001595,S000004489		GO:0045165_cell fate commitment_BP	0.002	0.010167	5	5	67	67	5		GO:0006984	0.0131	1	2436	319	8	4	ER-nucleus signaling pathway	S000002214 S000003276; S000000913 S000002214; S000002856 S000005937; S000000913 S000003276;		GO:0070783	0		GO:0016053	1.55547
GO:0016481	140	37	67	21	0.344881	0.805449	1.18596	S000001515,S000000735,S000002615,S000005666,S000006308,S000001393,S000005364,S000000890,S000003276,S000004674,S000003003,S000002214,S000003821,S000002859,S000005160,S000001668,S000002856,S000002981,S000003177,S000001595,S000004489		GO:0007531_mating type determination_BP	0.002	0.010167	5	5	67	67	5		GO:0016053	0.0168	1	2436	319	17	6	organic acid biosynthetic process	S000000735 S000005047; S000001456 S000005047; S000003821 S000005047; S000000735 S000001456; S000000735 S000003821; S000001456 S000003821;		GO:0006139	0.02		GO:0046394	1.55547
GO:0009892	140	37	67	21	0.344881	0.805449	1.18596	S000001515,S000000735,S000002615,S000005666,S000006308,S000001393,S000005364,S000000890,S000003276,S000004674,S000003003,S000002214,S000003821,S000002859,S000005160,S000001668,S000002856,S000002981,S000003177,S000001595,S000004489		GO:0045941_positive regulation of transcription, DNA-templated_BP	0.0086479	0.03768	60	60	67	67	31		GO:0046394	0.0168	1	2436	319	17	6	carboxylic acid biosynthetic process	S000000735 S000005047; S000001456 S000005047; S000003821 S000005047; S000000735 S000001456; S000000735 S000003821; S000001456 S000003821;		GO:0006807	0.02		GO:0048869	1.46893
GO:0009890	140	37	67	21	0.344881	0.805449	1.18596	S000001515,S000000735,S000002615,S000005666,S000006308,S000001393,S000005364,S000000890,S000003276,S000004674,S000003003,S000002214,S000003821,S000002859,S000005160,S000001668,S000002856,S000002981,S000003177,S000001595,S000004489		GO:0010628_positive regulation of gene expression_BP	0.0086479	0.03768	60	60	67	67	31		GO:0008652	0.0168	1	2436	319	17	6	cellular amino acid biosynthetic process	S000000735 S000005047; S000001456 S000005047; S000003821 S000005047; S000000735 S000001456; S000000735 S000003821; S000001456 S000003821;		GO:0016070	0.02		GO:0019953	1.33047
GO:0010605	140	37	67	21	0.344881	0.805449	1.18596	S000001515,S000000735,S000002615,S000005666,S000006308,S000001393,S000005364,S000000890,S000003276,S000004674,S000003003,S000002214,S000003821,S000002859,S000005160,S000001668,S000002856,S000002981,S000003177,S000001595,S000004489		GO:0045935_positive regulation of nucleobase-containing compound metabolic process_BP	0.0086479	0.03768	60	60	67	67	31		GO:0009309	0.0168	1	2436	319	17	6	amine biosynthetic process	S000000735 S000005047; S000001456 S000005047; S000003821 S000005047; S000000735 S000001456; S000000735 S000003821; S000001456 S000003821;		GO:0033554	0.02		GO:0000003	1.33047
GO:0031324	140	37	67	21	0.344881	0.805449	1.18596	S000001515,S000000735,S000002615,S000005666,S000006308,S000001393,S000005364,S000000890,S000003276,S000004674,S000003003,S000002214,S000003821,S000002859,S000005160,S000001668,S000002856,S000002981,S000003177,S000001595,S000004489		GO:0051173_positive regulation of nitrogen compound metabolic process_BP	0.0086479	0.03768	60	60	67	67	31		GO:0032502	0.018	1	2436	319	32	9	developmental process	S000000572 S000002615; S000000694 S000002615; S000001545 S000003003; S000001393 S000003003; S000000572 S000000636; S000000571 S000000636; S000000571 S000000572; S000000572 S000000694; S000000692 S000000694;		GO:0034641	0.02		GO:0016070	1.33047
GO:0010629	140	37	67	21	0.344881	0.805449	1.18596	S000001515,S000000735,S000002615,S000005666,S000006308,S000001393,S000005364,S000000890,S000003276,S000004674,S000003003,S000002214,S000003821,S000002859,S000005160,S000001668,S000002856,S000002981,S000003177,S000001595,S000004489		GO:0010557_positive regulation of macromolecule biosynthetic process_BP	0.0086479	0.03768	60	60	67	67	31		GO:0044271	0.0225	1	2436	319	18	6	cellular nitrogen compound biosynthetic process	S000000735 S000005047; S000001456 S000005047; S000003821 S000005047; S000000735 S000001456; S000000735 S000003821; S000001456 S000003821;		GO:0090304	0.02		GO:0006996	1.24865
GO:0045934	140	37	67	21	0.344881	0.805449	1.18596	S000001515,S000000735,S000002615,S000005666,S000006308,S000001393,S000005364,S000000890,S000003276,S000004674,S000003003,S000002214,S000003821,S000002859,S000005160,S000001668,S000002856,S000002981,S000003177,S000001595,S000004489		GO:0023034_intracellular signal transduction_BP	0.0095251	0.038736	10	10	67	67	5		GO:0044283	0.0225	1	2436	319	18	6	small molecule biosynthetic process	S000000735 S000005047; S000001456 S000005047; S000003821 S000005047; S000000735 S000001456; S000000735 S000003821; S000001456 S000003821;		GO:0006109	0.04		GO:0032582	1.07333
GO:0031327	140	37	67	21	0.344881	0.805449	1.18596	S000001515,S000000735,S000002615,S000005666,S000006308,S000001393,S000005364,S000000890,S000003276,S000004674,S000003003,S000002214,S000003821,S000002859,S000005160,S000001668,S000002856,S000002981,S000003177,S000001595,S000004489		GO:0023033_signal transduction_BP	0.0095251	0.038736	10	10	67	67	5		GO:0000122	0.0244	1	2436	319	110	22	negative regulation of transcription from RNA polymerase II promoter	S000002214 S000006308; S000004489 S000006308; S000001595 S000005364; S000001595 S000002214; S000001393 S000001595; S000001595 S000002859; S000003177 S000004674; S000004674 S000005666; S000003003 S000004674; S000002214 S000003276; S000001393 S000002214; S000001668 S000002214; S000002214 S000002981; S000002214 S000002859; S000002214 S000004489; S000003177 S000005666; S000003003 S000003177; S0000013…		GO:0006355	0.04		GO:0016043	0.839562
GO:0048523	140	39	67	22	0.347478	0.805449	1.17872	S000003041,S000001515,S000000735,S000002615,S000005666,S000006308,S000001393,S000005364,S000000890,S000003276,S000004674,S000003003,S000002214,S000003821,S000002859,S000005160,S000001668,S000002856,S000002981,S000003177,S000001595,S000004489		GO:0023052_signaling_BP	0.0095251	0.038736	10	10	67	67	5		GO:0034641	0.0296	1	2436	319	2040	279	cellular nitrogen compound metabolic process	S000001592 S000001595; S000001592 S000005160; S000001592 S000003592; S000001592 S000003206; S000000572 S000001592; S000000117 S000001592; S000001592 S000004246; S000000694 S000001592; S000001592 S000004003; S000000735 S000005047; S000005047 S000005959; S000001456 S000005047; S000004121 S000005047; S000003821 S000005047; S000002553 S000005047; S000005959 S000006308; S000005160 S000006308; S0000022…		GO:0006984	0.04		GO:0006950	0.667313
GO:0048519	140	39	67	22	0.347478	0.805449	1.17872	S000003041,S000001515,S000000735,S000002615,S000005666,S000006308,S000001393,S000005364,S000000890,S000003276,S000004674,S000003003,S000002214,S000003821,S000002859,S000005160,S000001668,S000002856,S000002981,S000003177,S000001595,S000004489		GO:0006520_cellular amino acid metabolic process_BP	0.015	0.052788	15	15	67	67	6		GO:0006139	0.0296	1	2436	319	2040	279	nucleobase, nucleoside, nucleotide and nucleic acid metabolic process	S000001592 S000001595; S000001592 S000005160; S000001592 S000003592; S000001592 S000003206; S000000572 S000001592; S000000117 S000001592; S000001592 S000004246; S000000694 S000001592; S000001592 S000004003; S000000735 S000005047; S000005047 S000005959; S000001456 S000005047; S000004121 S000005047; S000003821 S000005047; S000002553 S000005047; S000005959 S000006308; S000005160 S000006308; S0000022…		GO:0007124	0.04		GO:0045892	0.585643
GO:0006338	140	7	67	5	0.35285	0.805449	1.49254	S000003712,S000001393,S000001930,S000001595,S000005937		GO:0044106_cellular amine metabolic process_BP	0.015	0.052788	15	15	67	67	6		GO:0006807	0.0296	1	2436	319	2040	279	nitrogen compound metabolic process	S000001592 S000001595; S000001592 S000005160; S000001592 S000003592; S000001592 S000003206; S000000572 S000001592; S000000117 S000001592; S000001592 S000004246; S000000694 S000001592; S000001592 S000004003; S000000735 S000005047; S000005047 S000005959; S000001456 S000005047; S000004121 S000005047; S000003821 S000005047; S000002553 S000005047; S000005959 S000006308; S000005160 S000006308; S0000022…		GO:0016049	0.04		GO:0051253	0.585643
GO:0006984	140	7	67	5	0.35285	0.805449	1.49254	S000003276,S000002856,S000005937,S000000913,S000002214		GO:0006519_cellular amino acid metabolic process_BP	0.015	0.052788	16	16	67	67	6		GO:0090304	0.0296	1	2436	319	2040	279	nucleic acid metabolic process	S000001592 S000001595; S000001592 S000005160; S000001592 S000003592; S000001592 S000003206; S000000572 S000001592; S000000117 S000001592; S000001592 S000004246; S000000694 S000001592; S000001592 S000004003; S000000735 S000005047; S000005047 S000005959; S000001456 S000005047; S000004121 S000005047; S000003821 S000005047; S000002553 S000005047; S000005959 S000006308; S000005160 S000006308; S0000022…		GO:0051252	0.04		GO:0006357	0.430471
GO:0006357	140	86	67	46	0.360603	0.805449	1.11767	S000003041,S000001515,S000000735,S000001393,S000000253,S000004172,S000005364,S000005143,S000000572,S000004674,S000003003,S000002214,S000004466,S000001456,S000002859,S000001462,S000002856,S000003592,S000002981,S000003177,S000000636,S000001930,S000001126,S000004489,S000000661,S000005047,S000002615,S000005666,S000006308,S000001048,S000005937,S000006010,S000000890,S000003276,S000001545,S000000571,S00…		GO:0019752_carboxylic acid metabolic process_BP	0.015	0.052788	17	17	67	67	6		GO:0048869	0.0375	1	2436	319	20	6	cellular developmental process	S000000572 S000002615; S000000694 S000002615; S000000572 S000000636; S000000571 S000000636; S000000571 S000000572; S000000572 S000000694;		GO:0009987	0.06		GO:0016481	0.430471
GO:0048869	140	13	67	8	0.378715	0.805449	1.28588	S000000571,S000000694,S000000636,S000002615,S000001668,S000000890,S000000572,S000001393		GO:0043436_oxoacid metabolic process_BP	0.015	0.052788	17	17	67	67	6		GO:0023033	0.0448	1	2436	319	11	4	signaling pathway	S000002214 S000003276; S000000913 S000002214; S000002856 S000005937; S000000913 S000003276;		GO:0006950	0.08		GO:0010629	0.430471
GO:0006950	140	21	67	12	0.393815	0.805449	1.19403	S000003041,S000001545,S000001515,S000005160,S000002909,S000001249,S000004173,S000001384,S000001930,S000001363,S000005364,S000004466		GO:0042180_cellular ketone metabolic process_BP	0.015	0.052788	17	17	67	67	6		GO:0023034	0.0448	1	2436	319	11	4	intracellular signaling pathway	S000002214 S000003276; S000000913 S000002214; S000002856 S000005937; S000000913 S000003276;		GO:0045990	0.08		GO:0045934	0.430471
GO:0000122	140	29	67	16	0.401546	0.805449	1.15286	S000001515,S000002859,S000000735,S000001668,S000005666,S000006308,S000001393,S000002981,S000003177,S000001595,S000005364,S000003276,S000004674,S000004489,S000003003,S000002214		GO:0006082_organic acid metabolic process_BP	0.015	0.052788	17	17	67	67	6		GO:0023052	0.0448	1	2436	319	11	4	signaling	S000002214 S000003276; S000000913 S000002214; S000002856 S000005937; S000000913 S000003276;		GO:0003006	0.1		GO:0051172	0.430471
GO:0010604	140	61	67	32	0.412779	0.805449	1.09616	S000005047,S000000735,S000002615,S000006308,S000001393,S000001048,S000005937,S000000913,S000006010,S000003712,S000004172,S000005364,S000005143,S000004466,S000002214,S000003821,S000000571,S000005468,S000005160,S000004246,S000002856,S000002981,S000001526,S000004646,S000000636,S000001930,S000001595,S000002871,S000001126,S000002553,S000004623,S000005871		GO:0019953_sexual reproduction_BP	0.045	0.1525	5	5	67	67	3		GO:0006259	0.0469	1	2436	319	21	6	DNA metabolic process	S000001595 S000005364; S000001515 S000004646; S000005160 S000005364; S000002615 S000005160; S000002615 S000005364; S000002615 S000004646;		GO:0006464	0.1		GO:0010558	0.430471
GO:0006790	140	6	67	4	0.423582	0.805449	1.39303	S000005959,S000003821,S000005047,S000001456		GO:0000003_reproduction_BP	0.045	0.1525	5	5	67	67	3		GO:0044106	0.0532	1	2436	319	44	10	cellular amine metabolic process	S000000735 S000005047; S000005047 S000005959; S000001456 S000005047; S000003821 S000005047; S000000735 S000005959; S000000735 S000001456; S000000735 S000003821; S000001456 S000005959; S000003821 S000005959; S000001456 S000003821;		GO:0022414	0.1		GO:0031327	0.430471
GO:0032582	140	8	67	5	0.428622	0.805449	1.30597	S000001515,S000000735,S000006308,S000001393,S000002214		GO:0031669_cellular response to nutrient levels_BP	0.068	0.19666	11	11	67	67	4		GO:0006519	0.0532	1	2436	319	44	10	cellular amino acid and derivative metabolic process	S000000735 S000005047; S000005047 S000005959; S000001456 S000005047; S000003821 S000005047; S000000735 S000005959; S000000735 S000001456; S000000735 S000003821; S000001456 S000005959; S000003821 S000005959; S000001456 S000003821;		GO:0043412	0.1		GO:0009890	0.430471
GO:0008652	140	8	67	5	0.428622	0.805449	1.30597	S000001807,S000003821,S000005047,S000001456,S000000735		GO:0031668_cellular response to extracellular stimulus_BP	0.068	0.19666	11	11	67	67	4		GO:0006520	0.0532	1	2436	319	44	10	cellular amino acid metabolic process	S000000735 S000005047; S000005047 S000005959; S000001456 S000005047; S000003821 S000005047; S000000735 S000005959; S000000735 S000001456; S000000735 S000003821; S000001456 S000005959; S000003821 S000005959; S000001456 S000003821;		GO:0043687	0.1		GO:0031324	0.430471
GO:0016053	140	8	67	5	0.428622	0.805449	1.30597	S000001807,S000003821,S000005047,S000001456,S000000735		GO:0071496_cellular response to external stimulus_BP	0.068	0.19666	11	11	67	67	4		GO:0009987	0.0566	1	2436	319	2304	308	cellular process	S000001592 S000001595; S000001592 S000005160; S000001592 S000003592; S000001592 S000003206; S000000572 S000001592; S000001592 S000004173; S000000117 S000001592; S000001592 S000004246; S000000694 S000001592; S000001592 S000004003; S000000735 S000005047; S000005047 S000005959; S000001456 S000005047; S000004121 S000005047; S000003821 S000005047; S000002553 S000005047; S000005959 S000006308; S0000051…		GO:0044267	0.1		GO:0010605	0.430471
GO:0046394	140	8	67	5	0.428622	0.805449	1.30597	S000001807,S000003821,S000005047,S000001456,S000000735		GO:0031667_response to nutrient levels_BP	0.068	0.19666	11	11	67	67	4		GO:0044238	0.06	1	2436	319	2056	279	primary metabolic process	S000001592 S000001595; S000001592 S000005160; S000001592 S000003592; S000001592 S000003206; S000000572 S000001592; S000000117 S000001592; S000001592 S000004246; S000000694 S000001592; S000001592 S000004003; S000000735 S000005047; S000005047 S000005959; S000001456 S000005047; S000004121 S000005047; S000003821 S000005047; S000002553 S000005047; S000005959 S000006308; S000005160 S000006308; S0000022…		GO:0006325	0.12		GO:0009892	0.430471
GO:0009309	140	8	67	5	0.428622	0.805449	1.30597	S000001807,S000003821,S000005047,S000001456,S000000735		GO:0009605_response to external stimulus_BP	0.068	0.19666	11	11	67	67	4		GO:0043170	0.0679	1	2436	319	2059	279	macromolecule metabolic process	S000001592 S000001595; S000001592 S000005160; S000001592 S000003592; S000001592 S000003206; S000000572 S000001592; S000000117 S000001592; S000001592 S000004246; S000000694 S000001592; S000001592 S000004003; S000000735 S000005047; S000005047 S000005959; S000001456 S000005047; S000004121 S000005047; S000003821 S000005047; S000002553 S000005047; S000005959 S000006308; S000005160 S000006308; S0000022…		GO:0007126	0.12		GO:0048523	0.430471
GO:0016070	140	10	67	6	0.431811	0.805449	1.25373	S000003177,S000001807,S000004172,S000002871,S000004395,S000001393		GO:0009991_response to extracellular stimulus_BP	0.068	0.19666	11	11	67	67	4		GO:0044237	0.0679	1	2436	319	2059	279	cellular metabolic process	S000001592 S000001595; S000001592 S000005160; S000001592 S000003592; S000001592 S000003206; S000000572 S000001592; S000000117 S000001592; S000001592 S000004246; S000000694 S000001592; S000001592 S000004003; S000000735 S000005047; S000005047 S000005959; S000001456 S000005047; S000004121 S000005047; S000003821 S000005047; S000002553 S000005047; S000005959 S000006308; S000005160 S000006308; S0000022…		GO:0016043	0.12		GO:0048519	0.430471
GO:0031325	140	62	67	32	0.436507	0.805449	1.07848	S000005047,S000000735,S000002615,S000006308,S000001393,S000001048,S000005937,S000000913,S000006010,S000003712,S000004172,S000005364,S000005143,S000004466,S000002214,S000003821,S000000571,S000005468,S000005160,S000004246,S000002856,S000002981,S000001526,S000004646,S000000636,S000001930,S000001595,S000002871,S000001126,S000002553,S000004623,S000005871		GO:0007154_cell communication_BP	0.068	0.19666	11	11	67	67	4		GO:0044260	0.0679	1	2436	319	2059	279	cellular macromolecule metabolic process	S000001592 S000001595; S000001592 S000005160; S000001592 S000003592; S000001592 S000003206; S000000572 S000001592; S000000117 S000001592; S000001592 S000004246; S000000694 S000001592; S000001592 S000004003; S000000735 S000005047; S000005047 S000005959; S000001456 S000005047; S000004121 S000005047; S000003821 S000005047; S000002553 S000005047; S000005959 S000006308; S000005160 S000006308; S0000022…		GO:0019538	0.12		GO:0006109	0.430471
GO:0009893	140	62	67	32	0.436507	0.805449	1.07848	S000005047,S000000735,S000002615,S000006308,S000001393,S000001048,S000005937,S000000913,S000006010,S000003712,S000004172,S000005364,S000005143,S000004466,S000002214,S000003821,S000000571,S000005468,S000005160,S000004246,S000002856,S000002981,S000001526,S000004646,S000000636,S000001930,S000001595,S000002871,S000001126,S000002553,S000004623,S000005871		GO:0000096_sulfur amino acid metabolic process_BP	0.068	0.19666	5	5	67	67	4		GO:0008152	0.0679	1	2436	319	2059	279	metabolic process	S000001592 S000001595; S000001592 S000005160; S000001592 S000003592; S000001592 S000003206; S000000572 S000001592; S000000117 S000001592; S000001592 S000004246; S000000694 S000001592; S000001592 S000004003; S000000735 S000005047; S000005047 S000005959; S000001456 S000005047; S000004121 S000005047; S000003821 S000005047; S000002553 S000005047; S000005959 S000006308; S000005160 S000006308; S0000022…		GO:0016568	0.14		GO:0010553	0.430471
GO:0048522	140	62	67	32	0.436507	0.805449	1.07848	S000005047,S000000735,S000002615,S000006308,S000001393,S000001048,S000005937,S000000913,S000006010,S000003712,S000004172,S000005364,S000005143,S000004466,S000002214,S000003821,S000000571,S000005468,S000005160,S000004246,S000002856,S000002981,S000001526,S000004646,S000000636,S000001930,S000001595,S000002871,S000001126,S000002553,S000004623,S000005871		GO:0031328_positive regulation of cellular biosynthetic process_BP	0.071	0.19666	61	61	67	67	31		GO:0019752	0.0691	1	2436	319	46	10	carboxylic acid metabolic process	S000000735 S000005047; S000005047 S000005959; S000001456 S000005047; S000003821 S000005047; S000000735 S000005959; S000000735 S000001456; S000000735 S000003821; S000001456 S000005959; S000003821 S000005959; S000001456 S000003821;		GO:0023033	0.14		GO:0051716	0.430471
GO:0048518	140	62	67	32	0.436507	0.805449	1.07848	S000005047,S000000735,S000002615,S000006308,S000001393,S000001048,S000005937,S000000913,S000006010,S000003712,S000004172,S000005364,S000005143,S000004466,S000002214,S000003821,S000000571,S000005468,S000005160,S000004246,S000002856,S000002981,S000001526,S000004646,S000000636,S000001930,S000001595,S000002871,S000001126,S000002553,S000004623,S000005871		GO:0009891_positive regulation of biosynthetic process_BP	0.071	0.19666	61	61	67	67	31		GO:0042180	0.0691	1	2436	319	46	10	cellular ketone metabolic process	S000000735 S000005047; S000005047 S000005959; S000001456 S000005047; S000003821 S000005047; S000000735 S000005959; S000000735 S000001456; S000000735 S000003821; S000001456 S000005959; S000003821 S000005959; S000001456 S000003821;		GO:0023034	0.14		GO:0044271	0.430471
GO:0045941	140	60	67	31	0.436686	0.805449	1.0796	S000005047,S000000735,S000002615,S000006308,S000001393,S000001048,S000005937,S000000913,S000006010,S000003712,S000004172,S000005364,S000005143,S000004466,S000002214,S000003821,S000000571,S000005468,S000005160,S000004246,S000002856,S000002981,S000001526,S000004646,S000000636,S000001930,S000001595,S000002871,S000001126,S000002553,S000004623		GO:0006355_regulation of transcription, DNA-templated_BP	0.072	0.19666	120	120	67	67	60		GO:0043436	0.0691	1	2436	319	46	10	oxoacid metabolic process	S000000735 S000005047; S000005047 S000005959; S000001456 S000005047; S000003821 S000005047; S000000735 S000005959; S000000735 S000001456; S000000735 S000003821; S000001456 S000005959; S000003821 S000005959; S000001456 S000003821;		GO:0023052	0.14		GO:0044283	0.430471
GO:0010557	140	60	67	31	0.436686	0.805449	1.0796	S000005047,S000000735,S000002615,S000006308,S000001393,S000001048,S000005937,S000000913,S000006010,S000003712,S000004172,S000005364,S000005143,S000004466,S000002214,S000003821,S000000571,S000005468,S000005160,S000004246,S000002856,S000002981,S000001526,S000004646,S000000636,S000001930,S000001595,S000002871,S000001126,S000002553,S000004623		GO:0051252_regulation of RNA metabolic process_BP	0.072	0.19666	120	120	67	67	60		GO:0006082	0.0691	1	2436	319	46	10	organic acid metabolic process	S000000735 S000005047; S000005047 S000005959; S000001456 S000005047; S000003821 S000005047; S000000735 S000005959; S000000735 S000001456; S000000735 S000003821; S000001456 S000005959; S000003821 S000005959; S000001456 S000003821;		GO:0032583	0.14		GO:0022403	0.430471
GO:0010628	140	60	67	31	0.436686	0.805449	1.0796	S000005047,S000000735,S000002615,S000006308,S000001393,S000001048,S000005937,S000000913,S000006010,S000003712,S000004172,S000005364,S000005143,S000004466,S000002214,S000003821,S000000571,S000005468,S000005160,S000004246,S000002856,S000002981,S000001526,S000004646,S000000636,S000001930,S000001595,S000002871,S000001126,S000002553,S000004623		GO:0006996_organelle organization_BP	0.086	0.22809	24	24	67	67	15		GO:0040029	0.0752	1	2436	319	8	3	regulation of gene expression, epigenetic	S000001595 S000005364; S000001393 S000001595; S000005160 S000005364;		GO:0043193	0.14		GO:0006396	0.430471
GO:0051173	140	60	67	31	0.436686	0.805449	1.0796	S000005047,S000000735,S000002615,S000006308,S000001393,S000001048,S000005937,S000000913,S000006010,S000003712,S000004172,S000005364,S000005143,S000004466,S000002214,S000003821,S000000571,S000005468,S000005160,S000004246,S000002856,S000002981,S000001526,S000004646,S000000636,S000001930,S000001595,S000002871,S000001126,S000002553,S000004623		GO:0006790_sulfur compound metabolic process_BP	0.092	0.24051	6	6	67	67	4		GO:0010557	0.077	1	2436	319	539	81	positive regulation of macromolecule biosynthetic process	S000000735 S000005047; S000003821 S000005047; S000002553 S000005047; S000005160 S000006308; S000002214 S000006308; S000000913 S000006308; S000001595 S000005364; S000001526 S000001595; S000001595 S000004623; S000001595 S000002214; S000001126 S000001595; S000001393 S000001595; S000001595 S000004172; S000001126 S000006010; S000002553 S000006010; S000000913 S000006010; S000004646 S000006010; S0000007…		GO:0051276	0.14		GO:0010604	0.351523
GO:0045935	140	60	67	31	0.436686	0.805449	1.0796	S000005047,S000000735,S000002615,S000006308,S000001393,S000001048,S000005937,S000000913,S000006010,S000003712,S000004172,S000005364,S000005143,S000004466,S000002214,S000003821,S000000571,S000005468,S000005160,S000004246,S000002856,S000002981,S000001526,S000004646,S000000636,S000001930,S000001595,S000002871,S000001126,S000002553,S000004623		GO:0006357_regulation of transcription from RNA polymerase II promoter_BP	0.109	0.28094	86	86	67	67	46		GO:0010628	0.077	1	2436	319	539	81	positive regulation of gene expression	S000000735 S000005047; S000003821 S000005047; S000002553 S000005047; S000005160 S000006308; S000002214 S000006308; S000000913 S000006308; S000001595 S000005364; S000001526 S000001595; S000001595 S000004623; S000001595 S000002214; S000001126 S000001595; S000001393 S000001595; S000001595 S000004172; S000001126 S000006010; S000002553 S000006010; S000000913 S000006010; S000004646 S000006010; S0000007…		GO:0006996	0.16		GO:0045893	0.342235
GO:0045893	140	54	67	28	0.437218	0.805449	1.08347	S000005047,S000000735,S000002615,S000006308,S000001393,S000001048,S000005937,S000000913,S000006010,S000003712,S000004172,S000005364,S000005143,S000004466,S000002214,S000003821,S000000571,S000005468,S000004246,S000002981,S000001526,S000004646,S000000636,S000001930,S000001595,S000002871,S000001126,S000004623		GO:0051716_cellular response to stimulus_BP	0.139	0.35329	24	24	67	67	13		GO:0045935	0.077	1	2436	319	539	81	positive regulation of nucleobase, nucleoside, nucleotide and nucleic acid metabolic process	S000000735 S000005047; S000003821 S000005047; S000002553 S000005047; S000005160 S000006308; S000002214 S000006308; S000000913 S000006308; S000001595 S000005364; S000001526 S000001595; S000001595 S000004623; S000001595 S000002214; S000001126 S000001595; S000001393 S000001595; S000001595 S000004172; S000001126 S000006010; S000002553 S000006010; S000000913 S000006010; S000004646 S000006010; S0000007…		GO:0006259	0.18		GO:0051254	0.342235
GO:0051254	140	54	67	28	0.437218	0.805449	1.08347	S000005047,S000000735,S000002615,S000006308,S000001393,S000001048,S000005937,S000000913,S000006010,S000003712,S000004172,S000005364,S000005143,S000004466,S000002214,S000003821,S000000571,S000005468,S000004246,S000002981,S000001526,S000004646,S000000636,S000001930,S000001595,S000002871,S000001126,S000004623		GO:0050896_response to stimulus_BP	0.15	0.35804	41	41	67	67	18		GO:0045941	0.077	1	2436	319	539	81	positive regulation of transcription	S000000735 S000005047; S000003821 S000005047; S000002553 S000005047; S000005160 S000006308; S000002214 S000006308; S000000913 S000006308; S000001595 S000005364; S000001526 S000001595; S000001595 S000004623; S000001595 S000002214; S000001126 S000001595; S000001393 S000001595; S000001595 S000004172; S000001126 S000006010; S000002553 S000006010; S000000913 S000006010; S000004646 S000006010; S0000007…		GO:0000122	0.2		GO:0031325	0.275298
GO:0051716	140	24	67	13	0.438378	0.805449	1.13184	S000001545,S000001515,S000005160,S000002909,S000001249,S000004173,S000001384,S000003177,S000001930,S000001126,S000005364,S000003003,S000004466		GO:0045990_carbon catabolite regulation of transcription_BP	0.153	0.35804	5	5	67	67	2		GO:0051173	0.077	1	2436	319	539	81	positive regulation of nitrogen compound metabolic process	S000000735 S000005047; S000003821 S000005047; S000002553 S000005047; S000005160 S000006308; S000002214 S000006308; S000000913 S000006308; S000001595 S000005364; S000001526 S000001595; S000001595 S000004623; S000001595 S000002214; S000001126 S000001595; S000001393 S000001595; S000001595 S000004172; S000001126 S000006010; S000002553 S000006010; S000000913 S000006010; S000004646 S000006010; S0000007…		GO:0048610	0.2		GO:0009893	0.275298
GO:0009891	140	61	67	31	0.460875	0.805449	1.0619	S000005047,S000000735,S000002615,S000006308,S000001393,S000001048,S000005937,S000000913,S000006010,S000003712,S000004172,S000005364,S000005143,S000004466,S000002214,S000003821,S000000571,S000005468,S000005160,S000004246,S000002856,S000002981,S000001526,S000004646,S000000636,S000001930,S000001595,S000002871,S000001126,S000002553,S000004623		GO:0006350_transcription, DNA-templated_BP	0.155	0.35804	127	127	67	67	60		GO:0016568	0.0833	1	2436	319	24	6	chromatin modification	S000001595 S000005364; S000001393 S000001595; S000002615 S000005364; S000002856 S000005937; S000003712 S000005937; S000002856 S000003712;		GO:0010552	0.24		GO:0048522	0.275298
GO:0031328	140	61	67	31	0.460875	0.805449	1.0619	S000005047,S000000735,S000002615,S000006308,S000001393,S000001048,S000005937,S000000913,S000006010,S000003712,S000004172,S000005364,S000005143,S000004466,S000002214,S000003821,S000000571,S000005468,S000005160,S000004246,S000002856,S000002981,S000001526,S000004646,S000000636,S000001930,S000001595,S000002871,S000001126,S000002553,S000004623		GO:0006984_ER-nucleus signaling pathway_BP	0.161	0.35804	7	7	67	67	5		GO:0031328	0.0888	1	2436	319	543	81	positive regulation of cellular biosynthetic process	S000000735 S000005047; S000003821 S000005047; S000002553 S000005047; S000005160 S000006308; S000002214 S000006308; S000000913 S000006308; S000001595 S000005364; S000001526 S000001595; S000001595 S000004623; S000001595 S000002214; S000001126 S000001595; S000001393 S000001595; S000001595 S000004172; S000001126 S000006010; S000002553 S000006010; S000000913 S000006010; S000004646 S000006010; S0000007…		GO:0022403	0.24		GO:0048518	0.275298
GO:0006355	140	120	67	60	0.46247	0.805449	1.04478	S000003041,S000001515,S000000735,S000001249,S000000117,S000001393,S000000913,S000000253,S000004172,S000005364,S000005143,S000000572,S000004674,S000003003,S000002214,S000004466,S000003821,S000001456,S000002859,S000001592,S000000692,S000001462,S000002856,S000003592,S000002981,S000003177,S000000694,S000000636,S000001930,S000001126,S000001363,S000004489,S000000661,S000005047,S000002615,S000004618,S00…		GO:0016043_cellular component organization_BP	0.165	0.35804	36	36	67	67	21		GO:0009891	0.0888	1	2436	319	543	81	positive regulation of biosynthetic process	S000000735 S000005047; S000003821 S000005047; S000002553 S000005047; S000005160 S000006308; S000002214 S000006308; S000000913 S000006308; S000001595 S000005364; S000001526 S000001595; S000001595 S000004623; S000001595 S000002214; S000001126 S000001595; S000001393 S000001595; S000001595 S000004172; S000001126 S000006010; S000002553 S000006010; S000000913 S000006010; S000004646 S000006010; S0000007…		GO:0065007	0.24		GO:0045941	0.269756
GO:0051252	140	120	67	60	0.46247	0.805449	1.04478	S000003041,S000001515,S000000735,S000001249,S000000117,S000001393,S000000913,S000000253,S000004172,S000005364,S000005143,S000000572,S000004674,S000003003,S000002214,S000004466,S000003821,S000001456,S000002859,S000001592,S000000692,S000001462,S000002856,S000003592,S000002981,S000003177,S000000694,S000000636,S000001930,S000001126,S000001363,S000004489,S000000661,S000005047,S000002615,S000004618,S00…		GO:0009987_cellular process_BP	0.17	0.35804	136	136	67	67	65		GO:0009308	0.0981	1	2436	319	49	10	amine metabolic process	S000000735 S000005047; S000005047 S000005959; S000001456 S000005047; S000003821 S000005047; S000000735 S000005959; S000000735 S000001456; S000000735 S000003821; S000001456 S000005959; S000003821 S000005959; S000001456 S000003821;		GO:0044281	0.26		GO:0010628	0.269756
GO:0051726	140	7	67	4	0.507201	0.805449	1.19403	S000004489,S000001393,S000002859,S000002615		GO:0005975_carbohydrate metabolic process_BP	0.171	0.35804	8	8	67	67	2		GO:0010604	0.0997	1	2436	319	561	83	positive regulation of macromolecule metabolic process	S000000735 S000005047; S000003821 S000005047; S000002553 S000005047; S000005160 S000006308; S000002214 S000006308; S000000913 S000006308; S000001595 S000005364; S000001526 S000001595; S000001595 S000004623; S000001595 S000002214; S000001126 S000001595; S000001393 S000001595; S000001595 S000004172; S000005871 S000006010; S000001126 S000006010; S000002553 S000006010; S000000913 S000006010; S0000046…		GO:0006342	0.28		GO:0045935	0.269756
GO:0010553	140	7	67	4	0.507201	0.805449	1.19403	S000006308,S000001515,S000000735,S000002214		GO:0016481_negative regulation of transcription, DNA-templated_BP	0.179	0.35804	37	37	67	67	21		GO:0031325	0.1136	1	2436	319	565	83	positive regulation of cellular metabolic process	S000000735 S000005047; S000003821 S000005047; S000002553 S000005047; S000005160 S000006308; S000002214 S000006308; S000000913 S000006308; S000001595 S000005364; S000001526 S000001595; S000001595 S000004623; S000001595 S000002214; S000001126 S000001595; S000001393 S000001595; S000001595 S000004172; S000005871 S000006010; S000001126 S000006010; S000002553 S000006010; S000000913 S000006010; S0000046…		GO:0007049	0.28		GO:0051173	0.269756
GO:0019953	140	5	67	3	0.514263	0.805449	1.25373	S000001126,S000002615,S000000913		GO:0010629_negative regulation of gene expression_BP	0.179	0.35804	37	37	67	67	21		GO:0048518	0.1136	1	2436	319	565	83	positive regulation of biological process	S000000735 S000005047; S000003821 S000005047; S000002553 S000005047; S000005160 S000006308; S000002214 S000006308; S000000913 S000006308; S000001595 S000005364; S000001526 S000001595; S000001595 S000004623; S000001595 S000002214; S000001126 S000001595; S000001393 S000001595; S000001595 S000004172; S000005871 S000006010; S000001126 S000006010; S000002553 S000006010; S000000913 S000006010; S0000046…		GO:0016458	0.28		GO:0010557	0.269756
GO:0000003	140	5	67	3	0.514263	0.805449	1.25373	S000001126,S000002615,S000000913		GO:0045934_negative regulation of nucleobase-containing compound metabolic process_BP	0.179	0.35804	37	37	67	67	21		GO:0048522	0.1136	1	2436	319	565	83	positive regulation of cellular process	S000000735 S000005047; S000003821 S000005047; S000002553 S000005047; S000005160 S000006308; S000002214 S000006308; S000000913 S000006308; S000001595 S000005364; S000001526 S000001595; S000001595 S000004623; S000001595 S000002214; S000001126 S000001595; S000001393 S000001595; S000001595 S000004172; S000005871 S000006010; S000001126 S000006010; S000002553 S000006010; S000000913 S000006010; S0000046…		GO:0045814	0.28		GO:0000122	0.250471
GO:0065007	140	138	67	66	0.543156	0.805449	0.999351	S000000735,S000001249,S000000117,S000001393,S000000913,S000005143,S000004674,S000004466,S000001592,S000002909,S000004395,S000005959,S000002856,S000002981,S000003177,S000000694,S000000636,S000001363,S000001807,S000002615,S000005666,S000001384,S000001048,S000004246,S000001526,S000004646,S000001595,S000003041,S000001515,S000000253,S000004172,S000005364,S000000572,S000003003,S000002214,S000003821,S00…		GO:0051172_negative regulation of nitrogen compound metabolic process_BP	0.179	0.35804	37	37	67	67	21		GO:0009893	0.1136	1	2436	319	565	83	positive regulation of metabolic process	S000000735 S000005047; S000003821 S000005047; S000002553 S000005047; S000005160 S000006308; S000002214 S000006308; S000000913 S000006308; S000001595 S000005364; S000001526 S000001595; S000001595 S000004623; S000001595 S000002214; S000001126 S000001595; S000001393 S000001595; S000001595 S000004172; S000005871 S000006010; S000001126 S000006010; S000002553 S000006010; S000000913 S000006010; S0000046…		GO:0005975	0.34		GO:0031328	0.193629
GO:0009987	140	136	67	65	0.544527	0.805449	0.998683	S000000735,S000001249,S000000117,S000001393,S000000913,S000005143,S000004674,S000004466,S000001592,S000002909,S000004395,S000005959,S000004173,S000002856,S000002981,S000003177,S000000694,S000000636,S000001363,S000001807,S000002615,S000005666,S000001384,S000004246,S000001526,S000004646,S000001595,S000003041,S000001515,S000000253,S000004172,S000005364,S000000572,S000003003,S000002214,S000003821,S00…		GO:0010558_negative regulation of macromolecule biosynthetic process_BP	0.179	0.35804	37	37	67	67	21		GO:0051276	0.143	1	2436	319	40	8	chromosome organization	S000001595 S000005364; S000001393 S000001595; S000005160 S000005364; S000002615 S000005160; S000002615 S000005364; S000002856 S000005937; S000003712 S000005937; S000002856 S000003712;		GO:0032879	0.34		GO:0009891	0.193629
GO:0006139	140	130	67	62	0.548829	0.805449	0.996556	S000000735,S000001249,S000000117,S000001393,S000000913,S000005143,S000004674,S000004466,S000001592,S000004395,S000005959,S000002856,S000002981,S000003177,S000000694,S000000636,S000001363,S000001807,S000002615,S000005666,S000001384,S000004246,S000001526,S000004646,S000001595,S000003041,S000001515,S000000253,S000004172,S000005364,S000000572,S000003003,S000002214,S000003821,S000002859,S000001456,S00…		GO:0031327_negative regulation of cellular biosynthetic process_BP	0.179	0.35804	37	37	67	67	21		GO:0010551	0.147	1	2436	319	16	4	regulation of gene-specific transcription from RNA polymerase II promoter	S000002214 S000006308; S000002615 S000005364; S000002214 S000002615; S000001126 S000002214;		GO:0051049	0.34		GO:0006355	0.109042
GO:0090304	140	130	67	62	0.548829	0.805449	0.996556	S000000735,S000001249,S000000117,S000001393,S000000913,S000005143,S000004674,S000004466,S000001592,S000004395,S000005959,S000002856,S000002981,S000003177,S000000694,S000000636,S000001363,S000001807,S000002615,S000005666,S000001384,S000004246,S000001526,S000004646,S000001595,S000003041,S000001515,S000000253,S000004172,S000005364,S000000572,S000003003,S000002214,S000003821,S000002859,S000001456,S00…		GO:0009890_negative regulation of biosynthetic process_BP	0.179	0.35804	37	37	67	67	21		GO:0007049	0.1654	1	2436	319	11	3	cell cycle	S000003276 S000004489; S000002859 S000004646; S000004489 S000004646;		GO:0007154	0.36		GO:0051252	0.109042
GO:0034641	140	130	67	62	0.548829	0.805449	0.996556	S000000735,S000001249,S000000117,S000001393,S000000913,S000005143,S000004674,S000004466,S000001592,S000004395,S000005959,S000002856,S000002981,S000003177,S000000694,S000000636,S000001363,S000001807,S000002615,S000005666,S000001384,S000004246,S000001526,S000004646,S000001595,S000003041,S000001515,S000000253,S000004172,S000005364,S000000572,S000003003,S000002214,S000003821,S000002859,S000001456,S00…		GO:0031324_negative regulation of cellular metabolic process_BP	0.179	0.35804	37	37	67	67	21		GO:0006350	0.211	1	2436	319	1964	263	transcription	S000001592 S000001595; S000001592 S000005160; S000001592 S000003592; S000001592 S000003206; S000000572 S000001592; S000000117 S000001592; S000001592 S000004246; S000000694 S000001592; S000001592 S000004003; S000000735 S000005047; S000005047 S000005959; S000001456 S000005047; S000004121 S000005047; S000003821 S000005047; S000002553 S000005047; S000005959 S000006308; S000005160 S000006308; S0000022…		GO:0009605	0.36		GO:0065007	-0.0541447
GO:0006807	140	130	67	62	0.548829	0.805449	0.996556	S000000735,S000001249,S000000117,S000001393,S000000913,S000005143,S000004674,S000004466,S000001592,S000004395,S000005959,S000002856,S000002981,S000003177,S000000694,S000000636,S000001363,S000001807,S000002615,S000005666,S000001384,S000004246,S000001526,S000004646,S000001595,S000003041,S000001515,S000000253,S000004172,S000005364,S000000572,S000003003,S000002214,S000003821,S000002859,S000001456,S00…		GO:0010605_negative regulation of macromolecule metabolic process_BP	0.179	0.35804	37	37	67	67	21		GO:0006325	0.212	1	2436	319	31	6	chromatin organization	S000001595 S000005364; S000001393 S000001595; S000002615 S000005364; S000002856 S000005937; S000003712 S000005937; S000002856 S000003712;		GO:0009991	0.36		GO:0070887	-0.0695293
GO:0031323	140	137	67	65	0.558211	0.805449	0.991393	S000000735,S000001249,S000000117,S000001393,S000000913,S000005143,S000004674,S000004466,S000001592,S000002909,S000005959,S000002856,S000002981,S000003177,S000000694,S000000636,S000001363,S000001807,S000002615,S000005666,S000001384,S000001048,S000004246,S000001526,S000004646,S000001595,S000003041,S000001515,S000000253,S000004172,S000005364,S000000572,S000003003,S000002214,S000003821,S000002859,S00…		GO:0009892_negative regulation of metabolic process_BP	0.179	0.35804	37	37	67	67	21		GO:0034645	0.2285	1	2436	319	1967	263	cellular macromolecule biosynthetic process	S000001592 S000001595; S000001592 S000005160; S000001592 S000003592; S000001592 S000003206; S000000572 S000001592; S000000117 S000001592; S000001592 S000004246; S000000694 S000001592; S000001592 S000004003; S000000735 S000005047; S000005047 S000005959; S000001456 S000005047; S000004121 S000005047; S000003821 S000005047; S000002553 S000005047; S000005959 S000006308; S000005160 S000006308; S0000022…		GO:0031667	0.36		GO:0023034	-0.0695293
GO:0050794	140	137	67	65	0.558211	0.805449	0.991393	S000000735,S000001249,S000000117,S000001393,S000000913,S000005143,S000004674,S000004466,S000001592,S000002909,S000005959,S000002856,S000002981,S000003177,S000000694,S000000636,S000001363,S000001807,S000002615,S000005666,S000001384,S000001048,S000004246,S000001526,S000004646,S000001595,S000003041,S000001515,S000000253,S000004172,S000005364,S000000572,S000003003,S000002214,S000003821,S000002859,S00…		GO:0065007_biological regulation_BP	0.18	0.35804	138	138	67	67	66		GO:0044249	0.2285	1	2436	319	1967	263	cellular biosynthetic process	S000001592 S000001595; S000001592 S000005160; S000001592 S000003592; S000001592 S000003206; S000000572 S000001592; S000000117 S000001592; S000001592 S000004246; S000000694 S000001592; S000001592 S000004003; S000000735 S000005047; S000005047 S000005959; S000001456 S000005047; S000004121 S000005047; S000003821 S000005047; S000002553 S000005047; S000005959 S000006308; S000005160 S000006308; S0000022…		GO:0031668	0.36		GO:0023033	-0.0695293
GO:0050789	140	137	67	65	0.558211	0.805449	0.991393	S000000735,S000001249,S000000117,S000001393,S000000913,S000005143,S000004674,S000004466,S000001592,S000002909,S000005959,S000002856,S000002981,S000003177,S000000694,S000000636,S000001363,S000001807,S000002615,S000005666,S000001384,S000001048,S000004246,S000001526,S000004646,S000001595,S000003041,S000001515,S000000253,S000004172,S000005364,S000000572,S000003003,S000002214,S000003821,S000002859,S00…		GO:0070887_cellular response to chemical stimulus_BP	0.197	0.38765	18	18	67	67	8		GO:0009058	0.2285	1	2436	319	1967	263	biosynthetic process	S000001592 S000001595; S000001592 S000005160; S000001592 S000003592; S000001592 S000003206; S000000572 S000001592; S000000117 S000001592; S000001592 S000004246; S000000694 S000001592; S000001592 S000004003; S000000735 S000005047; S000005047 S000005959; S000001456 S000005047; S000004121 S000005047; S000003821 S000005047; S000002553 S000005047; S000005959 S000006308; S000005160 S000006308; S0000022…		GO:0031669	0.36		GO:0023052	-0.0695293
GO:0019222	140	137	67	65	0.558211	0.805449	0.991393	S000000735,S000001249,S000000117,S000001393,S000000913,S000005143,S000004674,S000004466,S000001592,S000002909,S000005959,S000002856,S000002981,S000003177,S000000694,S000000636,S000001363,S000001807,S000002615,S000005666,S000001384,S000001048,S000004246,S000001526,S000004646,S000001595,S000003041,S000001515,S000000253,S000004172,S000005364,S000000572,S000003003,S000002214,S000003821,S000002859,S00…		GO:0006338_chromatin remodeling_BP	0.21	0.40883	7	7	67	67	5		GO:0009059	0.2285	1	2436	319	1967	263	macromolecule biosynthetic process	S000001592 S000001595; S000001592 S000005160; S000001592 S000003592; S000001592 S000003206; S000000572 S000001592; S000000117 S000001592; S000001592 S000004246; S000000694 S000001592; S000001592 S000004003; S000000735 S000005047; S000005047 S000005959; S000001456 S000005047; S000004121 S000005047; S000003821 S000005047; S000002553 S000005047; S000005959 S000006308; S000005160 S000006308; S0000022…		GO:0071496	0.36		GO:0090304	-0.0859228
GO:0044238	140	131	67	62	0.562952	0.805449	0.988948	S000000735,S000001249,S000000117,S000001393,S000000913,S000005143,S000004674,S000004466,S000001592,S000004395,S000005959,S000002856,S000002981,S000003177,S000000694,S000000636,S000001363,S000001807,S000002615,S000005666,S000001384,S000004246,S000001526,S000004646,S000001595,S000003041,S000001515,S000000253,S000004172,S000005364,S000000572,S000003003,S000002214,S000003821,S000002859,S000001456,S00…		GO:0034645_cellular macromolecule biosynthetic process_BP	0.22	0.41082	128	128	67	67	60		GO:0065008	0.2306	1	2436	319	7	2	regulation of biological quality	S000001249 S000004395; S000003592 S000005160;		GO:0006519	0.38		GO:0006139	-0.0859228
GO:0006350	140	127	67	60	0.5663	0.805449	0.98719	S000003041,S000001515,S000000735,S000001249,S000000117,S000000913,S000000253,S000004172,S000005364,S000005143,S000000572,S000004674,S000003003,S000002214,S000004466,S000003821,S000001456,S000002859,S000001592,S000004395,S000005959,S000001462,S000002856,S000003592,S000002981,S000003177,S000000694,S000000636,S000001930,S000001126,S000001363,S000004489,S000000661,S000001807,S000005047,S000002615,S00…		GO:0009059_macromolecule biosynthetic process_BP	0.22	0.41082	128	128	67	67	60		GO:0044281	0.2366	1	2436	319	59	10	small molecule metabolic process	S000000735 S000005047; S000005047 S000005959; S000001456 S000005047; S000003821 S000005047; S000000735 S000005959; S000000735 S000001456; S000000735 S000003821; S000001456 S000005959; S000003821 S000005959; S000001456 S000003821;		GO:0044271	0.38		GO:0034641	-0.0859228
GO:0023034	140	10	67	5	0.570789	0.805449	1.04478	S000003276,S000002856,S000002214,S000000913,S000005937		GO:0044249_cellular biosynthetic process_BP	0.22	0.41082	128	128	67	67	60		GO:0006338	0.2823	1	2436	319	8	2	chromatin remodeling	S000001393 S000001595; S000003712 S000005937;		GO:0044283	0.38		GO:0006807	-0.0859228
GO:0006109	140	10	67	5	0.570789	0.805449	1.04478	S000001592,S000003206,S000005143,S000000117,S000005871		GO:0009058_biosynthetic process_BP	0.22	0.41082	128	128	67	67	60		GO:0006974	0.3338	1	2436	319	9	2	response to DNA damage stimulus	S000005160 S000005364; S000004173 S000005160;		GO:0006790	0.4		GO:0031323	-0.0927852
GO:0023033	140	10	67	5	0.570789	0.805449	1.04478	S000003276,S000002856,S000002214,S000000913,S000005937		GO:0045892_negative regulation of transcription, DNA-templated_BP	0.236	0.43188	34	34	67	67	20		GO:0043412	0.3437	1	2436	319	3	1	macromolecule modification	S000002615 S000005364;		GO:0042221	0.4		GO:0019222	-0.0927852
GO:0044283	140	10	67	5	0.570789	0.805449	1.04478	S000001807,S000003821,S000005047,S000001456,S000000735		GO:0051253_negative regulation of RNA metabolic process_BP	0.236	0.43188	34	34	67	67	20		GO:0043687	0.3437	1	2436	319	3	1	post-translational protein modification	S000002615 S000005364;		GO:0006520	0.42		GO:0050794	-0.0927852
GO:0023052	140	10	67	5	0.570789	0.805449	1.04478	S000003276,S000002856,S000002214,S000000913,S000005937		GO:0000122_negative regulation of transcription from RNA polymerase II promoter_BP	0.24	0.43485	29	29	67	67	16		GO:0044267	0.3437	1	2436	319	3	1	cellular protein metabolic process	S000002615 S000005364;		GO:0009308	0.42		GO:0050789	-0.0927852
GO:0044271	140	10	67	5	0.570789	0.805449	1.04478	S000001807,S000003821,S000005047,S000001456,S000000735		GO:0043933_macromolecular complex subunit organization_BP	0.263	0.46806	11	11	67	67	5		GO:0045990	0.3437	1	2436	319	3	1	regulation of transcription by carbon catabolites	S000003003 S000003177;		GO:0040029	0.42		GO:0009987	-0.101025
GO:0080090	140	136	67	64	0.573426	0.805449	0.983319	S000000735,S000001249,S000000117,S000001393,S000000913,S000005143,S000004674,S000004466,S000001592,S000005959,S000002856,S000002981,S000003177,S000000694,S000000636,S000001363,S000001807,S000002615,S000005666,S000001384,S000001048,S000004246,S000001526,S000004646,S000001595,S000003041,S000001515,S000000253,S000004172,S000005364,S000000572,S000003003,S000002214,S000003821,S000002859,S000001456,S00…		GO:0010604_positive regulation of macromolecule metabolic process_BP	0.264	0.46806	61	61	67	67	32		GO:0006464	0.3437	1	2436	319	3	1	protein modification process	S000002615 S000005364;		GO:0044106	0.42		GO:0045944	-0.11831
GO:0009889	140	136	67	64	0.573426	0.805449	0.983319	S000000735,S000001249,S000000117,S000001393,S000000913,S000005143,S000004674,S000004466,S000001592,S000005959,S000002856,S000002981,S000003177,S000000694,S000000636,S000001363,S000001807,S000002615,S000005666,S000001384,S000001048,S000004246,S000001526,S000004646,S000001595,S000003041,S000001515,S000000253,S000004172,S000005364,S000000572,S000003003,S000002214,S000003821,S000002859,S000001456,S00…		GO:0051276_chromosome organization_BP	0.266	0.46806	16	16	67	67	11		GO:0031667	0.3504	1	2436	319	16	3	response to nutrient levels	S000001545 S000003177; S000003003 S000003177; S000001545 S000003003;		GO:0050896	0.42		GO:0044238	-0.11831
GO:0051171	140	136	67	64	0.573426	0.805449	0.983319	S000000735,S000001249,S000000117,S000001393,S000000913,S000005143,S000004674,S000004466,S000001592,S000005959,S000002856,S000002981,S000003177,S000000694,S000000636,S000001363,S000001807,S000002615,S000005666,S000001384,S000001048,S000004246,S000001526,S000004646,S000001595,S000003041,S000001515,S000000253,S000004172,S000005364,S000000572,S000003003,S000002214,S000003821,S000002859,S000001456,S00…		GO:0040029_regulation of gene expression, epigenetic_BP	0.277	0.48277	7	7	67	67	6		GO:0031668	0.3504	1	2436	319	16	3	cellular response to extracellular stimulus	S000001545 S000003177; S000003003 S000003177; S000001545 S000003003;		GO:0006082	0.48		GO:0045449	-0.132029
GO:0045449	140	136	67	64	0.573426	0.805449	0.983319	S000000735,S000001249,S000000117,S000001393,S000000913,S000005143,S000004674,S000004466,S000001592,S000005959,S000002856,S000002981,S000003177,S000000694,S000000636,S000001363,S000001807,S000002615,S000005666,S000001384,S000001048,S000004246,S000001526,S000004646,S000001595,S000003041,S000001515,S000000253,S000004172,S000005364,S000000572,S000003003,S000002214,S000003821,S000002859,S000001456,S00…		GO:0045814_negative regulation of gene expression, epigenetic_BP	0.288	0.488	6	6	67	67	5		GO:0031669	0.3504	1	2436	319	16	3	cellular response to nutrient levels	S000001545 S000003177; S000003003 S000003177; S000001545 S000003003;		GO:0006350	0.48		GO:0019219	-0.132029
GO:0010468	140	136	67	64	0.573426	0.805449	0.983319	S000000735,S000001249,S000000117,S000001393,S000000913,S000005143,S000004674,S000004466,S000001592,S000005959,S000002856,S000002981,S000003177,S000000694,S000000636,S000001363,S000001807,S000002615,S000005666,S000001384,S000001048,S000004246,S000001526,S000004646,S000001595,S000003041,S000001515,S000000253,S000004172,S000005364,S000000572,S000003003,S000002214,S000003821,S000002859,S000001456,S00…		GO:0006342_chromatin silencing_BP	0.288	0.488	6	6	67	67	5		GO:0071496	0.3504	1	2436	319	16	3	cellular response to external stimulus	S000001545 S000003177; S000003003 S000003177; S000001545 S000003003;		GO:0009058	0.48		GO:0051171	-0.132029
GO:0031326	140	136	67	64	0.573426	0.805449	0.983319	S000000735,S000001249,S000000117,S000001393,S000000913,S000005143,S000004674,S000004466,S000001592,S000005959,S000002856,S000002981,S000003177,S000000694,S000000636,S000001363,S000001807,S000002615,S000005666,S000001384,S000001048,S000004246,S000001526,S000004646,S000001595,S000003041,S000001515,S000000253,S000004172,S000005364,S000000572,S000003003,S000002214,S000003821,S000002859,S000001456,S00…		GO:0016458_gene silencing_BP	0.288	0.488	6	6	67	67	5		GO:0007154	0.3504	1	2436	319	16	3	cell communication	S000001545 S000003177; S000003003 S000003177; S000001545 S000003003;		GO:0009059	0.48		GO:0010468	-0.132029
GO:0060255	140	136	67	64	0.573426	0.805449	0.983319	S000000735,S000001249,S000000117,S000001393,S000000913,S000005143,S000004674,S000004466,S000001592,S000005959,S000002856,S000002981,S000003177,S000000694,S000000636,S000001363,S000001807,S000002615,S000005666,S000001384,S000001048,S000004246,S000001526,S000004646,S000001595,S000003041,S000001515,S000000253,S000004172,S000005364,S000000572,S000003003,S000002214,S000003821,S000002859,S000001456,S00…		GO:0031325_positive regulation of cellular metabolic process_BP	0.312	0.50979	62	62	67	67	32		GO:0009605	0.3504	1	2436	319	16	3	response to external stimulus	S000001545 S000003177; S000003003 S000003177; S000001545 S000003003;		GO:0019752	0.48		GO:0010556	-0.132029
GO:0019219	140	136	67	64	0.573426	0.805449	0.983319	S000000735,S000001249,S000000117,S000001393,S000000913,S000005143,S000004674,S000004466,S000001592,S000005959,S000002856,S000002981,S000003177,S000000694,S000000636,S000001363,S000001807,S000002615,S000005666,S000001384,S000001048,S000004246,S000001526,S000004646,S000001595,S000003041,S000001515,S000000253,S000004172,S000005364,S000000572,S000003003,S000002214,S000003821,S000002859,S000001456,S00…		GO:0009893_positive regulation of metabolic process_BP	0.312	0.50979	62	62	67	67	32		GO:0009991	0.3504	1	2436	319	16	3	response to extracellular stimulus	S000001545 S000003177; S000003003 S000003177; S000001545 S000003003;		GO:0034645	0.48		GO:0031326	-0.132029
GO:0010556	140	136	67	64	0.573426	0.805449	0.983319	S000000735,S000001249,S000000117,S000001393,S000000913,S000005143,S000004674,S000004466,S000001592,S000005959,S000002856,S000002981,S000003177,S000000694,S000000636,S000001363,S000001807,S000002615,S000005666,S000001384,S000001048,S000004246,S000001526,S000004646,S000001595,S000003041,S000001515,S000000253,S000004172,S000005364,S000000572,S000003003,S000002214,S000003821,S000002859,S000001456,S00…		GO:0048522_positive regulation of cellular process_BP	0.312	0.50979	62	62	67	67	32		GO:0032582	0.3841	1	2436	319	10	2	negative regulation of gene-specific transcription	S000002214 S000006308; S000001393 S000002214;		GO:0042180	0.48		GO:0009889	-0.132029
GO:0044237	140	132	67	62	0.576907	0.805449	0.981456	S000000735,S000001249,S000000117,S000001393,S000000913,S000005143,S000004674,S000004466,S000001592,S000004395,S000005959,S000002856,S000002981,S000003177,S000000694,S000000636,S000001363,S000001807,S000002615,S000005666,S000001384,S000004246,S000001526,S000004646,S000001595,S000003041,S000001515,S000000253,S000004172,S000005364,S000000572,S000003003,S000002214,S000003821,S000002859,S000001456,S00…		GO:0048518_positive regulation of biological process_BP	0.312	0.50979	62	62	67	67	32		GO:0006996	0.4152	1	2436	319	106	15	organelle organization	S000001595 S000005364; S000001545 S000001595; S000000661 S000001595; S000001393 S000001595; S000001384 S000001595; S000005160 S000005364; S000002615 S000005160; S000002615 S000005364; S000001545 S000005937; S000002856 S000005937; S000003712 S000005937; S000001384 S000001545; S000001545 S000002856; S000001545 S000003712; S000002856 S000003712;		GO:0043436	0.48		GO:0060255	-0.132029
GO:0008152	140	132	67	62	0.576907	0.805449	0.981456	S000000735,S000001249,S000000117,S000001393,S000000913,S000005143,S000004674,S000004466,S000001592,S000004395,S000005959,S000002856,S000002981,S000003177,S000000694,S000000636,S000001363,S000001807,S000002615,S000005666,S000001384,S000004246,S000001526,S000004646,S000001595,S000003041,S000001515,S000000253,S000004172,S000005364,S000000572,S000003003,S000002214,S000003821,S000002859,S000001456,S00…		GO:0016568_chromatin modification_BP	0.328	0.52593	13	13	67	67	9		GO:0016458	0.4298	1	2436	319	4	1	gene silencing	S000001393 S000001595;		GO:0044249	0.48		GO:0080090	-0.132029
GO:0043170	140	132	67	62	0.576907	0.805449	0.981456	S000000735,S000001249,S000000117,S000001393,S000000913,S000005143,S000004674,S000004466,S000001592,S000004395,S000005959,S000002856,S000002981,S000003177,S000000694,S000000636,S000001363,S000001807,S000002615,S000005666,S000001384,S000004246,S000001526,S000004646,S000001595,S000003041,S000001515,S000000253,S000004172,S000005364,S000000572,S000003003,S000002214,S000003821,S000002859,S000001456,S00…		GO:0006109_regulation of carbohydrate metabolic process_BP	0.341	0.52593	10	10	67	67	5		GO:0019953	0.4298	1	2436	319	4	1	sexual reproduction	S000000913 S000001126;		GO:0048519	0.48		GO:0006414	-0.132029
GO:0044260	140	132	67	62	0.576907	0.805449	0.981456	S000000735,S000001249,S000000117,S000001393,S000000913,S000005143,S000004674,S000004466,S000001592,S000004395,S000005959,S000002856,S000002981,S000003177,S000000694,S000000636,S000001363,S000001807,S000002615,S000005666,S000001384,S000004246,S000001526,S000004646,S000001595,S000003041,S000001515,S000000253,S000004172,S000005364,S000000572,S000003003,S000002214,S000003821,S000002859,S000001456,S00…		GO:0043687_post-translational protein modification_BP	0.342	0.52593	5	5	67	67	2		GO:0000003	0.4298	1	2436	319	4	1	reproduction	S000000913 S000001126;		GO:0048523	0.48		GO:0006350	-0.136756
GO:0009058	140	128	67	60	0.580551	0.805449	0.979478	S000000735,S000001249,S000000117,S000000913,S000005143,S000004674,S000004466,S000001592,S000004395,S000005959,S000002856,S000002981,S000003177,S000000694,S000000636,S000001363,S000001807,S000002615,S000005666,S000001384,S000004246,S000001526,S000004646,S000001595,S000003041,S000001515,S000000253,S000004172,S000005364,S000000572,S000003003,S000002214,S000003821,S000002859,S000001456,S000001462,S00…		GO:0006464_cellular protein modification process_BP	0.342	0.52593	5	5	67	67	2		GO:0045814	0.4298	1	2436	319	4	1	negative regulation of gene expression, epigenetic	S000001393 S000001595;		GO:0065008	0.48		GO:0044260	-0.150175
GO:0009059	140	128	67	60	0.580551	0.805449	0.979478	S000000735,S000001249,S000000117,S000000913,S000005143,S000004674,S000004466,S000001592,S000004395,S000005959,S000002856,S000002981,S000003177,S000000694,S000000636,S000001363,S000001807,S000002615,S000005666,S000001384,S000004246,S000001526,S000004646,S000001595,S000003041,S000001515,S000000253,S000004172,S000005364,S000000572,S000003003,S000002214,S000003821,S000002859,S000001456,S000001462,S00…		GO:0043412_macromolecule modification_BP	0.342	0.52593	5	5	67	67	2		GO:0006342	0.4298	1	2436	319	4	1	chromatin silencing	S000001393 S000001595;		GO:0048869	0.5		GO:0043170	-0.150175
GO:0044249	140	128	67	60	0.580551	0.805449	0.979478	S000000735,S000001249,S000000117,S000000913,S000005143,S000004674,S000004466,S000001592,S000004395,S000005959,S000002856,S000002981,S000003177,S000000694,S000000636,S000001363,S000001807,S000002615,S000005666,S000001384,S000004246,S000001526,S000004646,S000001595,S000003041,S000001515,S000000253,S000004172,S000005364,S000000572,S000003003,S000002214,S000003821,S000002859,S000001456,S000001462,S00…		GO:0044267_cellular protein metabolic process_BP	0.342	0.52593	5	5	67	67	2		GO:0007126	0.4298	1	2436	319	4	1	meiosis	S000003276 S000004172;		GO:0008652	0.52		GO:0044237	-0.150175
GO:0034645	140	128	67	60	0.580551	0.805449	0.979478	S000000735,S000001249,S000000117,S000000913,S000005143,S000004674,S000004466,S000001592,S000004395,S000005959,S000002856,S000002981,S000003177,S000000694,S000000636,S000001363,S000001807,S000002615,S000005666,S000001384,S000004246,S000001526,S000004646,S000001595,S000003041,S000001515,S000000253,S000004172,S000005364,S000000572,S000003003,S000002214,S000003821,S000002859,S000001456,S000001462,S00…		GO:0006259_DNA metabolic process_BP	0.367	0.54237	9	9	67	67	7		GO:0006414	0.4327	1	2436	319	11	2	translational elongation	S000001526 S000003177; S000002856 S000003177;		GO:0009309	0.52		GO:0008152	-0.150175
GO:0045944	140	43	67	20	0.593602	0.814988	0.971885	S000005047,S000000735,S000002615,S000006308,S000001393,S000001048,S000006010,S000005364,S000005143,S000004466,S000005468,S000004246,S000002981,S000001526,S000004646,S000001930,S000001595,S000002871,S000001126,S000004623		GO:0048523_negative regulation of cellular process_BP	0.385	0.54237	39	39	67	67	22		GO:0045893	0.4761	1	2436	319	452	60	positive regulation of transcription, DNA-dependent	S000000735 S000005047; S000003821 S000005047; S000002214 S000006308; S000000913 S000006308; S000001595 S000005364; S000001526 S000001595; S000001595 S000004623; S000001595 S000002214; S000001126 S000001595; S000001393 S000001595; S000001595 S000004172; S000001126 S000006010; S000000913 S000006010; S000004646 S000006010; S000000735 S000004466; S000000735 S000003821; S000000735 S000004646; S0000011…		GO:0010551	0.52		GO:0034645	-0.169529
GO:0006396	140	6	67	3	0.603303	0.814988	1.04478	S000001393,S000004172,S000002871		GO:0048519_negative regulation of biological process_BP	0.385	0.54237	39	39	67	67	22		GO:0051254	0.4761	1	2436	319	452	60	positive regulation of RNA metabolic process	S000000735 S000005047; S000003821 S000005047; S000002214 S000006308; S000000913 S000006308; S000001595 S000005364; S000001526 S000001595; S000001595 S000004623; S000001595 S000002214; S000001126 S000001595; S000001393 S000001595; S000001595 S000004172; S000001126 S000006010; S000000913 S000006010; S000004646 S000006010; S000000735 S000004466; S000000735 S000003821; S000000735 S000004646; S0000011…		GO:0016053	0.52		GO:0009059	-0.169529
GO:0022403	140	6	67	3	0.603303	0.814988	1.04478	S000003276,S000001384,S000004172		GO:0006414_translational elongation_BP	0.395	0.54237	16	16	67	67	7		GO:0032879	0.4796	1	2436	319	27	4	regulation of localization	S000000735 S000004646; S000001126 S000001393; S000001126 S000004646; S000001393 S000004646;		GO:0046394	0.52		GO:0044249	-0.169529
GO:0016049	140	13	67	6	0.618653	0.828457	0.964409	S000001526,S000004618,S000001668,S000001126,S000000890,S000001393		GO:0031323_regulation of cellular metabolic process_BP	0.406	0.54237	137	137	67	67	65		GO:0051049	0.4796	1	2436	319	27	4	regulation of transport	S000000735 S000004646; S000001126 S000001393; S000001126 S000004646; S000001393 S000004646;		GO:0006396	0.54		GO:0009058	-0.169529
GO:0043933	140	11	67	5	0.633962	0.837113	0.949796	S000003712,S000006098,S000001393,S000005937,S000000253		GO:0019222_regulation of metabolic process_BP	0.406	0.54237	137	137	67	67	65		GO:0010552	0.5046	1	2436	319	5	1	positive regulation of gene-specific transcription from RNA polymerase II promoter	S000002615 S000005364;		GO:0019222	0.64		GO:0016049	-0.319529
GO:0070887	140	18	67	8	0.643567	0.837113	0.92869	S000001545,S000001515,S000001249,S000001384,S000003177,S000001126,S000003003,S000004466		GO:0050794_regulation of cellular process_BP	0.406	0.54237	137	137	67	67	65		GO:0019538	0.5046	1	2436	319	5	1	protein metabolic process	S000002615 S000005364;		GO:0031323	0.64		GO:0050896	-0.377222
GO:0006414	140	16	67	7	0.656584	0.837113	0.914179	S000003177,S000001526,S000001930,S000000890,S000002856,S000003592,S000005871		GO:0050789_regulation of biological process_BP	0.406	0.54237	137	137	67	67	65		GO:0006109	0.5319	1	2436	319	21	3	regulation of carbohydrate metabolic process	S000001592 S000003206; S000000117 S000001592; S000000117 S000003206;		GO:0032502	0.64		GO:0045990	-0.469529
GO:0050896	140	41	67	18	0.662445	0.837113	0.917364	S000003041,S000005047,S000001515,S000001249,S000001384,S000006010,S000005364,S000003003,S000004466,S000001545,S000005160,S000002909,S000004173,S000002981,S000003177,S000001930,S000001363,S000001126		GO:0045449_regulation of transcription, DNA-templated_BP	0.409	0.54237	136	136	67	67	64		GO:0070887	0.5687	1	2436	319	38	5	cellular response to chemical stimulus	S000001249 S000001515; S000001545 S000003177; S000003003 S000003177; S000001545 S000003003; S000001384 S000001545;		GO:0050789	0.64		GO:0006520	-0.469529
GO:0040007	140	14	67	6	0.672007	0.837113	0.895522	S000001526,S000004618,S000001668,S000001126,S000000890,S000001393		GO:0019219_regulation of nucleobase-containing compound metabolic process_BP	0.409	0.54237	136	136	67	67	64		GO:0022403	0.5696	1	2436	319	6	1	cell cycle phase	S000003276 S000004172;		GO:0050794	0.64		GO:0044106	-0.469529
GO:0030447	140	14	67	6	0.672007	0.837113	0.895522	S000001526,S000004618,S000001668,S000001126,S000000890,S000001393		GO:0051171_regulation of nitrogen compound metabolic process_BP	0.409	0.54237	136	136	67	67	64		GO:0016043	0.5847	1	2436	319	203	26	cellular component organization	S000001595 S000005364; S000001545 S000001595; S000000661 S000001595; S000001393 S000001595; S000001384 S000001595; S000000661 S000006010; S000000913 S000006010; S000005160 S000005364; S000003041 S000005160; S000002615 S000005160; S000000913 S000005160; S000002615 S000005364; S000003041 S000003821; S000000661 S000003041; S000000913 S000003041; S000000253 S000001393; S000000253 S000000913; S0000015…		GO:0043933	0.7		GO:0051726	-0.469529
GO:0007124	140	12	67	5	0.690741	0.837113	0.870647	S000001526,S000004618,S000001668,S000001126,S000001393		GO:0010468_regulation of gene expression_BP	0.409	0.54237	136	136	67	67	64		GO:0016049	0.5963	1	2436	319	23	3	cell growth	S000001126 S000001526; S000001526 S000004618; S000001126 S000001393;		GO:0010553	0.72		GO:0007126	-0.469529
GO:0044106	140	15	67	6	0.720056	0.837113	0.835821	S000001807,S000003821,S000005047,S000001456,S000000735,S000005959		GO:0010556_regulation of macromolecule biosynthetic process_BP	0.409	0.54237	136	136	67	67	64		GO:0030447	0.5963	1	2436	319	23	3	filamentous growth	S000001126 S000001526; S000001526 S000004618; S000001126 S000001393;		GO:0051716	0.72		GO:0043933	-0.469529
GO:0006520	140	15	67	6	0.720056	0.837113	0.835821	S000001807,S000003821,S000005047,S000001456,S000000735,S000005959		GO:0031326_regulation of cellular biosynthetic process_BP	0.409	0.54237	136	136	67	67	64		GO:0040007	0.5963	1	2436	319	23	3	growth	S000001126 S000001526; S000001526 S000004618; S000001126 S000001393;		GO:0000096	0.74		GO:0043687	-0.469529
GO:0006464	140	5	67	2	0.720326	0.837113	0.835821	S000005364,S000002615		GO:0009889_regulation of biosynthetic process_BP	0.409	0.54237	136	136	67	67	64		GO:0044182	0.5963	1	2436	319	23	3	filamentous growth of a population of unicellular organisms	S000001126 S000001526; S000001526 S000004618; S000001126 S000001393;		GO:0006974	0.78		GO:0006464	-0.469529
GO:0043687	140	5	67	2	0.720326	0.837113	0.835821	S000005364,S000002615		GO:0060255_regulation of macromolecule metabolic process_BP	0.409	0.54237	136	136	67	67	64		GO:0070783	0.5963	1	2436	319	23	3	growth of unicellular organism as a thread of attached cells	S000001126 S000001526; S000001526 S000004618; S000001126 S000001393;		GO:0051726	0.78		GO:0043412	-0.469529
GO:0044267	140	5	67	2	0.720326	0.837113	0.835821	S000005364,S000002615		GO:0080090_regulation of primary metabolic process_BP	0.409	0.54237	136	136	67	67	64		GO:0007124	0.5963	1	2436	319	23	3	pseudohyphal growth	S000001126 S000001526; S000001526 S000004618; S000001126 S000001393;		GO:0045892	0.8		GO:0044267	-0.469529
GO:0043412	140	5	67	2	0.720326	0.837113	0.835821	S000005364,S000002615		GO:0006325_chromatin organization_BP	0.422	0.55558	15	15	67	67	10		GO:0043933	0.6036	1	2436	319	15	2	macromolecular complex subunit organization	S000000253 S000001393; S000003712 S000005937;		GO:0051253	0.8		GO:0030447	-0.607991
GO:0045990	140	5	67	2	0.720326	0.837113	0.835821	S000003177,S000003003		GO:0019538_protein metabolic process_BP	0.438	0.57253	7	7	67	67	2		GO:0031670	0.6261	1	2436	319	7	1	cellular response to nutrient	S000003003 S000003177;		GO:0022402	0.82		GO:0040007	-0.607991
GO:0007126	140	5	67	2	0.720326	0.837113	0.835821	S000003276,S000004172		GO:0006974_cellular response to DNA damage stimulus_BP	0.447	0.58015	6	6	67	67	5		GO:0007584	0.6261	1	2436	319	7	1	response to nutrient	S000003003 S000003177;		GO:0009889	0.84		GO:0009628	-0.607991
GO:0009628	140	13	67	5	0.740901	0.837113	0.803674	S000003041,S000001545,S000003177,S000001249,S000004466		GO:0042221_response to chemical_BP	0.474	0.60915	30	30	67	67	11		GO:0010553	0.6752	1	2436	319	8	1	negative regulation of gene-specific transcription from RNA polymerase II promoter	S000002214 S000006308;		GO:0010468	0.84		GO:0006519	-0.694529
GO:0044182	140	13	67	5	0.740901	0.837113	0.803674	S000001526,S000004618,S000001668,S000001126,S000001393		GO:0009628_response to abiotic stimulus_BP	0.476	0.60915	13	13	67	67	5		GO:0051726	0.7871	1	2436	319	11	1	regulation of cell cycle	S000002615 S000004489;		GO:0010556	0.84		GO:0042221	-0.769529
GO:0070783	140	13	67	5	0.740901	0.837113	0.803674	S000001526,S000004618,S000001668,S000001126,S000001393		GO:0065008_regulation of biological quality_BP	0.503	0.63923	6	6	67	67	6		GO:0005975	0.7871	1	2436	319	11	1	carbohydrate metabolic process	S000003003 S000003177;		GO:0019219	0.84		GO:0007124	-0.796802
GO:0006519	140	16	67	6	0.762743	0.837113	0.783582	S000001807,S000003821,S000005047,S000001456,S000000735,S000005959		GO:0007126_meiotic nuclear division_BP	0.592	0.74203	5	5	67	67	2		GO:0033554	0.8923	1	2436	319	38	3	cellular response to stress	S000001249 S000001515; S000005160 S000005364; S000004173 S000005160;		GO:0031326	0.84		GO:0031669	-0.796802
GO:0009605	140	11	67	4	0.766447	0.837113	0.759837	S000001545,S000003177,S000001930,S000003003		GO:0016070_RNA metabolic process_BP	0.665	0.7801	10	10	67	67	6		GO:0042221	0.8934	1	2436	319	95	9	response to chemical stimulus	S000001515 S000006010; S000001249 S000006010; S000001126 S000006010; S000001249 S000001515; S000001249 S000002981; S000001545 S000003177; S000003003 S000003177; S000001545 S000003003; S000001384 S000001545;		GO:0045449	0.84		GO:0031668	-0.796802
GO:0071496	140	11	67	4	0.766447	0.837113	0.759837	S000001545,S000003177,S000001930,S000003003		GO:0010552_positive regulation of transcription from RNA polymerase II promoter_BP	0.677	0.78379	5	5	67	67	5		GO:0051716	0.9066	1	2436	319	97	9	cellular response to stimulus	S000001249 S000001515; S000005160 S000005364; S000004173 S000005160; S000001126 S000002909; S000001126 S000004173; S000001545 S000003177; S000003003 S000003177; S000001545 S000003003; S000001384 S000001545;		GO:0051171	0.84		GO:0071496	-0.796802
GO:0031668	140	11	67	4	0.766447	0.837113	0.759837	S000001545,S000003177,S000001930,S000003003		GO:0010551_regulation of transcription from RNA polymerase II promoter_BP	0.694	0.79376	10	10	67	67	7		GO:0010468	0.9766	1	2436	319	2243	285	regulation of gene expression	S000001592 S000001595; S000001048 S000001592; S000001592 S000005160; S000001592 S000003592; S000001592 S000003206; S000000572 S000001592; S000000692 S000001592; S000000117 S000001592; S000001592 S000004246; S000000694 S000001592; S000001592 S000004003; S000000735 S000005047; S000005047 S000005959; S000001456 S000005047; S000004121 S000005047; S000003821 S000005047; S000002553 S000005047; S0000059…		GO:0060255	0.84		GO:0031667	-0.796802
GO:0007154	140	11	67	4	0.766447	0.837113	0.759837	S000001545,S000003177,S000001930,S000003003		GO:0022403_cell cycle phase_BP	0.72	0.81839	6	6	67	67	3		GO:0010556	0.9766	1	2436	319	2243	285	regulation of macromolecule biosynthetic process	S000001592 S000001595; S000001048 S000001592; S000001592 S000005160; S000001592 S000003592; S000001592 S000003206; S000000572 S000001592; S000000692 S000001592; S000000117 S000001592; S000001592 S000004246; S000000694 S000001592; S000001592 S000004003; S000000735 S000005047; S000005047 S000005959; S000001456 S000005047; S000004121 S000005047; S000003821 S000005047; S000002553 S000005047; S0000059…		GO:0080090	0.84		GO:0009605	-0.796802
GO:0031669	140	11	67	4	0.766447	0.837113	0.759837	S000001545,S000003177,S000001930,S000003003		GO:0032582_negative regulation of transcription, DNA-templated_BP	0.748	0.84496	8	8	67	67	5		GO:0019219	0.9766	1	2436	319	2243	285	regulation of nucleobase, nucleoside, nucleotide and nucleic acid metabolic process	S000001592 S000001595; S000001048 S000001592; S000001592 S000005160; S000001592 S000003592; S000001592 S000003206; S000000572 S000001592; S000000692 S000001592; S000000117 S000001592; S000001592 S000004246; S000000694 S000001592; S000001592 S000004003; S000000735 S000005047; S000005047 S000005959; S000001456 S000005047; S000004121 S000005047; S000003821 S000005047; S000002553 S000005047; S0000059…		GO:0000003	0.9		GO:0009991	-0.796802
GO:0009991	140	11	67	4	0.766447	0.837113	0.759837	S000001545,S000003177,S000001930,S000003003		GO:0090304_nucleic acid metabolic process_BP	0.79	0.8709	130	130	67	67	62		GO:0031326	0.9766	1	2436	319	2243	285	regulation of cellular biosynthetic process	S000001592 S000001595; S000001048 S000001592; S000001592 S000005160; S000001592 S000003592; S000001592 S000003206; S000000572 S000001592; S000000692 S000001592; S000000117 S000001592; S000001592 S000004246; S000000694 S000001592; S000001592 S000004003; S000000735 S000005047; S000005047 S000005959; S000001456 S000005047; S000004121 S000005047; S000003821 S000005047; S000002553 S000005047; S0000059…		GO:0019953	0.9		GO:0007154	-0.796802
GO:0031667	140	11	67	4	0.766447	0.837113	0.759837	S000001545,S000003177,S000001930,S000003003		GO:0006139_nucleobase-containing compound metabolic process_BP	0.79	0.8709	130	130	67	67	62		GO:0045449	0.9766	1	2436	319	2243	285	regulation of transcription	S000001592 S000001595; S000001048 S000001592; S000001592 S000005160; S000001592 S000003592; S000001592 S000003206; S000000572 S000001592; S000000692 S000001592; S000000117 S000001592; S000001592 S000004246; S000000694 S000001592; S000001592 S000004003; S000000735 S000005047; S000005047 S000005959; S000001456 S000005047; S000004121 S000005047; S000003821 S000005047; S000002553 S000005047; S0000059…		GO:0070887	0.9		GO:0009308	-0.893059
GO:0042180	140	17	67	6	0.800211	0.837811	0.737489	S000001807,S000003821,S000005047,S000001456,S000000735,S000005959		GO:0034641_cellular nitrogen compound metabolic process_BP	0.79	0.8709	130	130	67	67	62		GO:0051171	0.9766	1	2436	319	2243	285	regulation of nitrogen compound metabolic process	S000001592 S000001595; S000001048 S000001592; S000001592 S000005160; S000001592 S000003592; S000001592 S000003206; S000000572 S000001592; S000000692 S000001592; S000000117 S000001592; S000001592 S000004246; S000000694 S000001592; S000001592 S000004003; S000000735 S000005047; S000005047 S000005959; S000001456 S000005047; S000004121 S000005047; S000003821 S000005047; S000002553 S000005047; S0000059…		GO:0032582	0.96		GO:0019752	-0.893059
GO:0043436	140	17	67	6	0.800211	0.837811	0.737489	S000001807,S000003821,S000005047,S000001456,S000000735,S000005959		GO:0006807_nitrogen compound metabolic process_BP	0.79	0.8709	130	130	67	67	62		GO:0060255	0.9766	1	2436	319	2243	285	regulation of macromolecule metabolic process	S000001592 S000001595; S000001048 S000001592; S000001592 S000005160; S000001592 S000003592; S000001592 S000003206; S000000572 S000001592; S000000692 S000001592; S000000117 S000001592; S000001592 S000004246; S000000694 S000001592; S000001592 S000004003; S000000735 S000005047; S000005047 S000005959; S000001456 S000005047; S000004121 S000005047; S000003821 S000005047; S000002553 S000005047; S0000059…		GO:0006414	1		GO:0043436	-0.893059
GO:0009308	140	17	67	6	0.800211	0.837811	0.737489	S000001807,S000003821,S000005047,S000001456,S000000735,S000005959		GO:0010553_negative regulation of transcription from RNA polymerase II promoter_BP	0.835	0.90363	7	7	67	67	4		GO:0080090	0.9766	1	2436	319	2243	285	regulation of primary metabolic process	S000001592 S000001595; S000001048 S000001592; S000001592 S000005160; S000001592 S000003592; S000001592 S000003206; S000000572 S000001592; S000000692 S000001592; S000000117 S000001592; S000001592 S000004246; S000000694 S000001592; S000001592 S000004003; S000000735 S000005047; S000005047 S000005959; S000001456 S000005047; S000004121 S000005047; S000003821 S000005047; S000002553 S000005047; S0000059…		GO:0009628	1		GO:0042180	-0.893059
GO:0006082	140	17	67	6	0.800211	0.837811	0.737489	S000001807,S000003821,S000005047,S000001456,S000000735,S000005959		GO:0051049_regulation of transport_BP	0.847	0.90363	12	12	67	67	4		GO:0009889	0.9766	1	2436	319	2243	285	regulation of biosynthetic process	S000001592 S000001595; S000001048 S000001592; S000001592 S000005160; S000001592 S000003592; S000001592 S000003206; S000000572 S000001592; S000000692 S000001592; S000000117 S000001592; S000001592 S000004246; S000000694 S000001592; S000001592 S000004003; S000000735 S000005047; S000005047 S000005959; S000001456 S000005047; S000004121 S000005047; S000003821 S000005047; S000002553 S000005047; S0000059…		GO:0009890	1		GO:0006082	-0.893059
GO:0019752	140	17	67	6	0.800211	0.837811	0.737489	S000001807,S000003821,S000005047,S000001456,S000000735,S000005959		GO:0032879_regulation of localization_BP	0.847	0.90363	12	12	67	67	4		GO:0065007	0.9834	1	2436	319	2348	301	biological regulation	S000001592 S000001595; S000001048 S000001592; S000001592 S000005160; S000001592 S000003592; S000001592 S000003206; S000000572 S000001592; S000000692 S000001592; S000000117 S000001592; S000001592 S000004246; S000000694 S000001592; S000001592 S000004003; S000000735 S000005047; S000005047 S000005959; S000001456 S000005047; S000004121 S000005047; S000003821 S000005047; S000002553 S000005047; S0000059…		GO:0009892	1		GO:0044182	-1.06953
GO:0042221	140	30	67	11	0.810021	0.837811	0.766169	S000001545,S000005047,S000001515,S000001249,S000001384,S000002981,S000006010,S000003177,S000001126,S000003003,S000004466		GO:0006396_RNA processing_BP	0.863	0.90363	6	6	67	67	3		GO:0009628	0.9929	1	2436	319	35	1	response to abiotic stimulus	S000001545 S000003177;		GO:0010558	1		GO:0070783	-1.06953
GO:0032879	140	12	67	4	0.810609	0.837811	0.696517	S000004646,S000000735,S000001126,S000001393		GO:0031670_cellular response to nutrient_BP	0.866	0.90363	8	8	67	67	2		GO:0045944	0.9936	1	2436	319	312	28	positive regulation of transcription from RNA polymerase II promoter	S000000735 S000005047; S000001595 S000005364; S000001526 S000001595; S000001595 S000004623; S000001126 S000001595; S000001393 S000001595; S000001126 S000006010; S000004646 S000006010; S000000735 S000004466; S000000735 S000004646; S000001126 S000002871; S000002871 S000005143; S000001393 S000002871; S000002871 S000004646; S000002615 S000005364; S000004623 S000005364; S000002615 S000004646; S0000015…		GO:0010605	1		GO:0019538	-1.4981
GO:0051049	140	12	67	4	0.810609	0.837811	0.696517	S000004646,S000000735,S000001126,S000001393		GO:0007584_response to nutrient_BP	0.866	0.90363	8	8	67	67	2		GO:0006950	0.9961	1	2436	319	93	5	response to stress	S000001249 S000001515; S000005160 S000005364; S000003041 S000005160; S000004173 S000005160; S000001384 S000001545;		GO:0010629	1		GO:0051049	-1.61498
GO:0019538	140	7	67	2	0.842074	0.864529	0.597015	S000005364,S000002615		GO:0044260_cellular macromolecule metabolic process_BP	0.874	0.90363	132	132	67	67	62		GO:0019222	0.9971	1	2436	319	2315	293	regulation of metabolic process	S000001592 S000001595; S000001048 S000001592; S000001592 S000005160; S000001592 S000003592; S000001592 S000003206; S000000572 S000001592; S000000692 S000001592; S000000117 S000001592; S000001592 S000004246; S000000694 S000001592; S000001592 S000004003; S000000735 S000005047; S000005047 S000005959; S000001456 S000005047; S000004121 S000005047; S000003821 S000005047; S000002553 S000005047; S0000059…		GO:0016481	1		GO:0032879	-1.61498
GO:0005975	140	8	67	2	0.882511	0.888279	0.522388	S000003177,S000003003		GO:0043170_macromolecule metabolic process_BP	0.874	0.90363	132	132	67	67	62		GO:0031323	0.9971	1	2436	319	2315	293	regulation of cellular metabolic process	S000001592 S000001595; S000001048 S000001592; S000001592 S000005160; S000001592 S000003592; S000001592 S000003206; S000000572 S000001592; S000000692 S000001592; S000000117 S000001592; S000001592 S000004246; S000000694 S000001592; S000001592 S000004003; S000000735 S000005047; S000005047 S000005959; S000001456 S000005047; S000004121 S000005047; S000003821 S000005047; S000002553 S000005047; S0000059…		GO:0031324	1		GO:0031670	-1.81953
GO:0007584	140	8	67	2	0.882511	0.888279	0.522388	S000003177,S000003003		GO:0044237_cellular metabolic process_BP	0.874	0.90363	132	132	67	67	62		GO:0050789	0.9971	1	2436	319	2315	293	regulation of biological process	S000001592 S000001595; S000001048 S000001592; S000001592 S000005160; S000001592 S000003592; S000001592 S000003206; S000000572 S000001592; S000000692 S000001592; S000000117 S000001592; S000001592 S000004246; S000000694 S000001592; S000001592 S000004003; S000000735 S000005047; S000005047 S000005959; S000001456 S000005047; S000004121 S000005047; S000003821 S000005047; S000002553 S000005047; S0000059…		GO:0031327	1		GO:0007584	-1.81953
GO:0031670	140	8	67	2	0.882511	0.888279	0.522388	S000003177,S000003003		GO:0008152_metabolic process_BP	0.874	0.90363	132	132	67	67	62		GO:0050794	0.9971	1	2436	319	2315	293	regulation of cellular process	S000001592 S000001595; S000001048 S000001592; S000001592 S000005160; S000001592 S000003592; S000001592 S000003206; S000000572 S000001592; S000000692 S000001592; S000000117 S000001592; S000001592 S000004246; S000000694 S000001592; S000001592 S000004003; S000000735 S000005047; S000005047 S000005959; S000001456 S000005047; S000004121 S000005047; S000003821 S000005047; S000002553 S000005047; S0000059…		GO:0045934	1		GO:0005975	-1.81953
GO:0044281	140	27	67	6	0.972212	0.972212	0.464345	S000001807,S000003821,S000005047,S000001456,S000000735,S000005959		GO:0044238_primary metabolic process_BP	0.905	0.915	131	131	67	67	62		GO:0050896	0.9994	1	2436	319	242	17	response to stimulus	S000001515 S000006010; S000001249 S000006010; S000001126 S000006010; S000002909 S000006010; S000004173 S000006010; S000001249 S000001515; S000005160 S000005364; S000003041 S000005160; S000004173 S000005160; S000001249 S000002981; S000001126 S000001363; S000001126 S000002909; S000001126 S000004173; S000001545 S000003177; S000003003 S000003177; S000001545 S000003003; S000001384 S000001545;		GO:0051172	1		GO:0044281	-2.06953

## Sheet: Result_Sporulation
3. ORA result of Sporulation
Fisher										LEGO									NOA										NEA			EnrichNet
##Name	Total_Item	Num_item	Num_list	Num_list_item	Ori_p	Adj_p	Enrich_score	Gene_list		GeneSet_des	Ori_p	Adj_p	gsSize	gsSize_net	intSize	intSize_net	OverlapSize		GO	Ori_p	Adj_p	R	T	G	O	Term name	contain genes		GO	p-value		GO	Xd_score
GO:0043193	140	11	70	9	0.208852	0.725419	1.63636	S000003821,S000000735,S000004172,S000002615,S000001126,S000001863,S000005364,S000006308,S000002214		GO:0051726_regulation of cell cycle_BP	6.3575e-05	0.0058171	7	7	70	70	2		GO:0006350	8.1e-12	1.9e-09	2436	302	1964	283	transcription	S000001592 S000001595; S000001592 S000005160; S000001457 S000001592; S000001592 S000001742; S000001592 S000003206; S000001592 S000006169; S000001592 S000004646; S000000572 S000001592; S000000117 S000001592; S000000694 S000001592; S000001592 S000004003; S000005047 S000005959; S000001456 S000005047; S000003821 S000005047; S000001807 S000005047; S000001462 S000005047; S000005160 S000006308; S0000006…		GO:0010551	0		GO:0010552	4.64991
GO:0010552	140	5	70	5	0.224277	0.725419	2	S000001126,S000005364,S000006308,S000000735,S000002615		GO:0007049_cell cycle_BP	0.00033123	0.020205	7	7	70	70	5		GO:0034645	1.1e-11	2.7e-09	2436	302	1967	283	cellular macromolecule biosynthetic process	S000001592 S000001595; S000001592 S000005160; S000001457 S000001592; S000001592 S000001742; S000001592 S000003206; S000001592 S000006169; S000001592 S000004646; S000000572 S000001592; S000000117 S000001592; S000000694 S000001592; S000001592 S000004003; S000005047 S000005959; S000001456 S000005047; S000003821 S000005047; S000001807 S000005047; S000001462 S000005047; S000005160 S000006308; S0000006…		GO:0008152	0.02		GO:0022403	3.14991
GO:0070887	140	18	70	13	0.228131	0.725419	1.44444	S000001545,S000001515,S000001249,S000001863,S000001019,S000006169,S000001384,S000001742,S000004640,S000003177,S000001126,S000003003,S000004466		GO:0030447_filamentous growth_BP	0.0007973	0.026678	14	14	70	70	7		GO:0044249	1.1e-11	2.7e-09	2436	302	1967	283	cellular biosynthetic process	S000001592 S000001595; S000001592 S000005160; S000001457 S000001592; S000001592 S000001742; S000001592 S000003206; S000001592 S000006169; S000001592 S000004646; S000000572 S000001592; S000000117 S000001592; S000000694 S000001592; S000001592 S000004003; S000005047 S000005959; S000001456 S000005047; S000003821 S000005047; S000001807 S000005047; S000001462 S000005047; S000005160 S000006308; S0000006…		GO:0010033	0.02		GO:0006109	2.84991
GO:0006109	140	10	70	8	0.240213	0.725419	1.6	S000004893,S000003625,S000005885,S000001592,S000003206,S000005143,S000000117,S000005871		GO:0040007_growth_BP	0.0007973	0.026678	14	14	70	70	7		GO:0009058	1.1e-11	2.7e-09	2436	302	1967	283	biosynthetic process	S000001592 S000001595; S000001592 S000005160; S000001457 S000001592; S000001592 S000001742; S000001592 S000003206; S000001592 S000006169; S000001592 S000004646; S000000572 S000001592; S000000117 S000001592; S000000694 S000001592; S000001592 S000004003; S000005047 S000005959; S000001456 S000005047; S000003821 S000005047; S000001807 S000005047; S000001462 S000005047; S000005160 S000006308; S0000006…		GO:0043170	0.02		GO:0007532	2.84991
GO:0010551	140	10	70	8	0.240213	0.725419	1.6	S000001742,S000001515,S000000735,S000002615,S000001126,S000005364,S000006308,S000002214		GO:0044281_small molecule metabolic process_BP	0.00087468	0.026678	27	27	70	70	9		GO:0009059	1.1e-11	2.7e-09	2436	302	1967	283	macromolecule biosynthetic process	S000001592 S000001595; S000001592 S000005160; S000001457 S000001592; S000001592 S000001742; S000001592 S000003206; S000001592 S000006169; S000001592 S000004646; S000000572 S000001592; S000000117 S000001592; S000000694 S000001592; S000001592 S000004003; S000005047 S000005959; S000001456 S000005047; S000003821 S000005047; S000001807 S000005047; S000001462 S000005047; S000005160 S000006308; S0000006…		GO:0044237	0.02		GO:0010676	2.84991
GO:0032502	140	17	70	12	0.255972	0.725419	1.41176	S000001545,S000000571,S000002615,S000001668,S000001019,S000000048,S000004640,S000000694,S000003854,S000000890,S000000572,S000003003		GO:0044182_filamentous growth of a population of unicellular organisms_BP	0.0021308	0.048741	13	13	70	70	6		GO:0044238	1.3e-11	3e-09	2436	302	2056	290	primary metabolic process	S000001592 S000001595; S000001592 S000005160; S000001457 S000001592; S000001592 S000001742; S000001592 S000003206; S000001592 S000006169; S000001592 S000004646; S000000572 S000001592; S000000117 S000001592; S000000694 S000001592; S000001592 S000004003; S000005047 S000005959; S000001456 S000005047; S000003821 S000005047; S000001807 S000005047; S000001462 S000005047; S000005160 S000006308; S0000006…		GO:0044260	0.02		GO:0010907	2.84991
GO:0033554	140	12	70	9	0.258692	0.725419	1.5	S000004640,S000001545,S000001515,S000001930,S000005160,S000001249,S000001863,S000005364,S000004466		GO:0070783_growth of unicellular organism as a thread of attached cells_BP	0.0021308	0.048741	13	13	70	70	6		GO:0043170	1.8e-11	4.4e-09	2436	302	2059	290	macromolecule metabolic process	S000001592 S000001595; S000001592 S000005160; S000001457 S000001592; S000001592 S000001742; S000001592 S000003206; S000001592 S000006169; S000001592 S000004646; S000000572 S000001592; S000000117 S000001592; S000000694 S000001592; S000001592 S000004003; S000005047 S000005959; S000001456 S000005047; S000003821 S000005047; S000001807 S000005047; S000001462 S000005047; S000005160 S000006308; S0000006…		GO:0032583	0.04		GO:0045913	2.84991
GO:0051716	140	24	70	16	0.261369	0.725419	1.33333	S000001545,S000001515,S000005160,S000001249,S000001863,S000001019,S000006169,S000001384,S000001742,S000004640,S000003177,S000001930,S000001126,S000005364,S000003003,S000004466		GO:0044283_small molecule biosynthetic process_BP	0.0025689	0.050855	10	10	70	70	5		GO:0044237	1.8e-11	4.4e-09	2436	302	2059	290	cellular metabolic process	S000001592 S000001595; S000001592 S000005160; S000001457 S000001592; S000001592 S000001742; S000001592 S000003206; S000001592 S000006169; S000001592 S000004646; S000000572 S000001592; S000000117 S000001592; S000000694 S000001592; S000001592 S000004003; S000005047 S000005959; S000001456 S000005047; S000003821 S000005047; S000001807 S000005047; S000001462 S000005047; S000005160 S000006308; S0000006…		GO:0044182	0.04		GO:0045165	2.84991
GO:0048610	140	9	70	7	0.277855	0.725419	1.55556	S000000571,S000000694,S000002615,S000001668,S000001019,S000000572,S000001384		GO:0001403_invasive growth in response to glucose limitation_BP	0.0029682	0.050855	6	6	70	70	3		GO:0044260	1.8e-11	4.4e-09	2436	302	2059	290	cellular macromolecule metabolic process	S000001592 S000001595; S000001592 S000005160; S000001457 S000001592; S000001592 S000001742; S000001592 S000003206; S000001592 S000006169; S000001592 S000004646; S000000572 S000001592; S000000117 S000001592; S000000694 S000001592; S000001592 S000004003; S000005047 S000005959; S000001456 S000005047; S000003821 S000005047; S000001807 S000005047; S000001462 S000005047; S000005160 S000006308; S0000006…		GO:0044238	0.04		GO:0007531	2.84991
GO:0006259	140	9	70	7	0.277855	0.725419	1.55556	S000005364,S000001807,S000004646,S000001515,S000005160,S000001595,S000002615		GO:0044271_cellular nitrogen compound biosynthetic process_BP	0.0030569	0.050855	10	10	70	70	5		GO:0008152	1.8e-11	4.4e-09	2436	302	2059	290	metabolic process	S000001592 S000001595; S000001592 S000005160; S000001457 S000001592; S000001592 S000001742; S000001592 S000003206; S000001592 S000006169; S000001592 S000004646; S000000572 S000001592; S000000117 S000001592; S000000694 S000001592; S000001592 S000004003; S000005047 S000005959; S000001456 S000005047; S000003821 S000005047; S000001807 S000005047; S000001462 S000005047; S000005160 S000006308; S0000006…		GO:0070783	0.04		GO:0010906	2.84991
GO:0032583	140	18	70	12	0.299541	0.725419	1.33333	S000003821,S000000571,S000001515,S000000735,S000002615,S000001863,S000006308,S000001742,S000004172,S000001126,S000005364,S000002214		GO:0043934_sporulation_BP	0.0049237	0.060069	6	6	70	70	4		GO:0034641	7.3e-10	1.7e-07	2436	302	2040	286	cellular nitrogen compound metabolic process	S000001592 S000001595; S000001592 S000005160; S000001457 S000001592; S000001592 S000001742; S000001592 S000003206; S000001592 S000006169; S000001592 S000004646; S000000572 S000001592; S000000117 S000001592; S000000694 S000001592; S000001592 S000004003; S000005047 S000005959; S000001456 S000005047; S000003821 S000005047; S000001807 S000005047; S000001462 S000005047; S000005160 S000006308; S0000006…		GO:0007124	0.06		GO:0010675	2.84991
GO:0022402	140	18	70	12	0.299541	0.725419	1.33333	S000000661,S000003041,S000001807,S000002615,S000001019,S000001384,S000003854,S000004172,S000002553,S000005364,S000003276,S000002214		GO:0030154_cell differentiation_BP	0.0049237	0.060069	6	6	70	70	4		GO:0006139	7.3e-10	1.7e-07	2436	302	2040	286	nucleobase, nucleoside, nucleotide and nucleic acid metabolic process	S000001592 S000001595; S000001592 S000005160; S000001457 S000001592; S000001592 S000001742; S000001592 S000003206; S000001592 S000006169; S000001592 S000004646; S000000572 S000001592; S000000117 S000001592; S000000694 S000001592; S000001592 S000004003; S000005047 S000005959; S000001456 S000005047; S000003821 S000005047; S000001807 S000005047; S000001462 S000005047; S000005160 S000006308; S0000006…		GO:0007584	0.06		GO:0000096	2.84991
GO:0065008	140	6	70	5	0.300599	0.725419	1.66667	S000004395,S000004623,S000006098,S000005160,S000001249		GO:0030435_sporulation resulting in formation of a cellular spore_BP	0.0049237	0.060069	6	6	70	70	4		GO:0006807	7.3e-10	1.7e-07	2436	302	2040	286	nitrogen compound metabolic process	S000001592 S000001595; S000001592 S000005160; S000001457 S000001592; S000001592 S000001742; S000001592 S000003206; S000001592 S000006169; S000001592 S000004646; S000000572 S000001592; S000000117 S000001592; S000000694 S000001592; S000001592 S000004003; S000005047 S000005959; S000001456 S000005047; S000003821 S000005047; S000001807 S000005047; S000001462 S000005047; S000005160 S000006308; S0000006…		GO:0010552	0.06		GO:0007126	2.84991
GO:0022403	140	6	70	5	0.300599	0.725419	1.66667	S000001019,S000003276,S000003854,S000001384,S000004172		GO:0048646_anatomical structure formation involved in morphogenesis_BP	0.0049237	0.060069	6	6	70	70	4		GO:0090304	7.3e-10	1.7e-07	2436	302	2040	286	nucleic acid metabolic process	S000001592 S000001595; S000001592 S000005160; S000001457 S000001592; S000001592 S000001742; S000001592 S000003206; S000001592 S000006169; S000001592 S000004646; S000000572 S000001592; S000000117 S000001592; S000000694 S000001592; S000001592 S000004003; S000005047 S000005959; S000001456 S000005047; S000003821 S000005047; S000001807 S000005047; S000001462 S000005047; S000005160 S000006308; S0000006…		GO:0030447	0.06		GO:0065008	2.84991
GO:0016043	140	36	70	22	0.307396	0.725419	1.22222	S000000661,S000003041,S000002615,S000000048,S000001384,S000000253,S000006010,S000006098,S000005364,S000000890,S000003276,S000003134,S000001545,S000003821,S000005160,S000001668,S000001457,S000005449,S000001019,S000002856,S000001595,S000001930		GO:0016049_cell growth_BP	0.0063567	0.072705	13	13	70	70	6		GO:0009987	1.5e-08	3.5e-06	2436	302	2304	302	cellular process	S000001592 S000001595; S000001592 S000005160; S000001457 S000001592; S000001592 S000001742; S000001592 S000003206; S000001592 S000006169; S000001592 S000004646; S000000572 S000001592; S000000117 S000001592; S000000694 S000001592; S000001592 S000004003; S000005047 S000005959; S000001456 S000005047; S000003821 S000005047; S000001807 S000005047; S000001462 S000005047; S000005160 S000006308; S0000006…		GO:0031670	0.06		GO:0043193	2.39991
GO:0048869	140	13	70	9	0.31144	0.725419	1.38462	S000000571,S000003854,S000000694,S000002615,S000001668,S000001019,S000000890,S000000572,S000000048		GO:0003006_developmental process involved in reproduction_BP	0.0070753	0.076164	8	8	70	70	6		GO:0010468	9.4e-08	2.2e-05	2436	302	2243	298	regulation of gene expression	S000001592 S000001595; S000001592 S000005160; S000001457 S000001592; S000001592 S000001742; S000001592 S000003206; S000001592 S000006169; S000001592 S000004646; S000000572 S000001592; S000000117 S000001592; S000000694 S000001592; S000001592 S000004003; S000005047 S000005959; S000001456 S000005047; S000003821 S000005047; S000001807 S000005047; S000001462 S000005047; S000005160 S000006308; S0000006…		GO:0040007	0.06		GO:0048610	2.39991
GO:0003006	140	8	70	6	0.323488	0.725419	1.5	S000001668,S000001019,S000000572,S000000571,S000000694,S000002615		GO:0008652_cellular amino acid biosynthetic process_BP	0.015	0.13071	8	8	70	70	5		GO:0010556	9.4e-08	2.2e-05	2436	302	2243	298	regulation of macromolecule biosynthetic process	S000001592 S000001595; S000001592 S000005160; S000001457 S000001592; S000001592 S000001742; S000001592 S000003206; S000001592 S000006169; S000001592 S000004646; S000000572 S000001592; S000000117 S000001592; S000000694 S000001592; S000001592 S000004003; S000005047 S000005959; S000001456 S000005047; S000003821 S000005047; S000001807 S000005047; S000001462 S000005047; S000005160 S000006308; S0000006…		GO:0048519	0.06		GO:0033554	2.19536
GO:0022414	140	10	70	7	0.340828	0.725419	1.4	S000000571,S000000694,S000002615,S000001668,S000001019,S000000572,S000001384		GO:0009309_amine biosynthetic process_BP	0.015	0.13071	8	8	70	70	5		GO:0019219	9.4e-08	2.2e-05	2436	302	2243	298	regulation of nucleobase, nucleoside, nucleotide and nucleic acid metabolic process	S000001592 S000001595; S000001592 S000005160; S000001457 S000001592; S000001592 S000001742; S000001592 S000003206; S000001592 S000006169; S000001592 S000004646; S000000572 S000001592; S000000117 S000001592; S000000694 S000001592; S000001592 S000004003; S000005047 S000005959; S000001456 S000005047; S000003821 S000005047; S000001807 S000005047; S000001462 S000005047; S000005160 S000006308; S0000006…		GO:0048523	0.06		GO:0010551	2.07848
GO:0006950	140	21	70	13	0.353035	0.725419	1.2381	S000003041,S000001545,S000001515,S000005160,S000001249,S000001863,S000001019,S000005449,S000001384,S000004640,S000001930,S000005364,S000004466		GO:0016053_organic acid biosynthetic process_BP	0.015	0.13071	8	8	70	70	5		GO:0031326	9.4e-08	2.2e-05	2436	302	2243	298	regulation of cellular biosynthetic process	S000001592 S000001595; S000001592 S000005160; S000001457 S000001592; S000001592 S000001742; S000001592 S000003206; S000001592 S000006169; S000001592 S000004646; S000000572 S000001592; S000000117 S000001592; S000000694 S000001592; S000001592 S000004003; S000005047 S000005959; S000001456 S000005047; S000003821 S000005047; S000001807 S000005047; S000001462 S000005047; S000005160 S000006308; S0000006…		GO:0006338	0.08		GO:0003006	2.07848
GO:0007531	140	5	70	4	0.359214	0.725419	1.6	S000001668,S000000572,S000000571,S000000694		GO:0046394_carboxylic acid biosynthetic process_BP	0.015	0.13071	8	8	70	70	5		GO:0045449	9.4e-08	2.2e-05	2436	302	2243	298	regulation of transcription	S000001592 S000001595; S000001592 S000005160; S000001457 S000001592; S000001592 S000001742; S000001592 S000003206; S000001592 S000006169; S000001592 S000004646; S000000572 S000001592; S000000117 S000001592; S000000694 S000001592; S000001592 S000004003; S000005047 S000005959; S000001456 S000005047; S000003821 S000005047; S000001807 S000005047; S000001462 S000005047; S000005160 S000006308; S0000006…		GO:0016049	0.08		GO:0070887	2.00285
GO:0019953	140	5	70	4	0.359214	0.725419	1.6	S000001126,S000001019,S000000287,S000002615		GO:0009308_amine metabolic process_BP	0.02	0.15776	17	17	70	70	6		GO:0051171	9.4e-08	2.2e-05	2436	302	2243	298	regulation of nitrogen compound metabolic process	S000001592 S000001595; S000001592 S000005160; S000001457 S000001592; S000001592 S000001742; S000001592 S000003206; S000001592 S000006169; S000001592 S000004646; S000000572 S000001592; S000000117 S000001592; S000000694 S000001592; S000001592 S000004003; S000005047 S000005959; S000001456 S000005047; S000003821 S000005047; S000001807 S000005047; S000001462 S000005047; S000005160 S000006308; S0000006…		GO:0045892	0.08		GO:0032502	1.83741
GO:0000003	140	5	70	4	0.359214	0.725419	1.6	S000001126,S000001019,S000000287,S000002615		GO:0019752_carboxylic acid metabolic process_BP	0.024	0.15776	17	17	70	70	7		GO:0060255	9.4e-08	2.2e-05	2436	302	2243	298	regulation of macromolecule metabolic process	S000001592 S000001595; S000001592 S000005160; S000001457 S000001592; S000001592 S000001742; S000001592 S000003206; S000001592 S000006169; S000001592 S000004646; S000000572 S000001592; S000000117 S000001592; S000000694 S000001592; S000001592 S000004003; S000005047 S000005959; S000001456 S000005047; S000003821 S000005047; S000001807 S000005047; S000001462 S000005047; S000005160 S000006308; S0000006…		GO:0051253	0.08		GO:0007530	1.64991
GO:0010906	140	5	70	4	0.359214	0.725419	1.6	S000004893,S000005143,S000003625,S000005871		GO:0043436_oxoacid metabolic process_BP	0.024	0.15776	17	17	70	70	7		GO:0080090	9.4e-08	2.2e-05	2436	302	2243	298	regulation of primary metabolic process	S000001592 S000001595; S000001592 S000005160; S000001457 S000001592; S000001592 S000001742; S000001592 S000003206; S000001592 S000006169; S000001592 S000004646; S000000572 S000001592; S000000117 S000001592; S000000694 S000001592; S000001592 S000004003; S000005047 S000005959; S000001456 S000005047; S000003821 S000005047; S000001807 S000005047; S000001462 S000005047; S000005160 S000006308; S0000006…		GO:0006139	0.1		GO:0048869	1.64991
GO:0010676	140	5	70	4	0.359214	0.725419	1.6	S000004893,S000005143,S000003625,S000005871		GO:0042180_cellular ketone metabolic process_BP	0.024	0.15776	17	17	70	70	7		GO:0009889	9.4e-08	2.2e-05	2436	302	2243	298	regulation of biosynthetic process	S000001592 S000001595; S000001592 S000005160; S000001457 S000001592; S000001592 S000001742; S000001592 S000003206; S000001592 S000006169; S000001592 S000004646; S000000572 S000001592; S000000117 S000001592; S000000694 S000001592; S000001592 S000004003; S000005047 S000005959; S000001456 S000005047; S000003821 S000005047; S000001807 S000005047; S000001462 S000005047; S000005160 S000006308; S0000006…		GO:0006807	0.1		GO:0006790	1.64991
GO:0045165	140	5	70	4	0.359214	0.725419	1.6	S000001668,S000000572,S000000571,S000000694		GO:0006082_organic acid metabolic process_BP	0.024	0.15776	17	17	70	70	7		GO:0016043	9.6e-07	0.00022	2436	302	203	49	cellular component organization	S000001457 S000001595; S000001595 S000005364; S000000253 S000001595; S000001595 S000002615; S000001595 S000001930; S000001545 S000001595; S000000661 S000001595; S000001019 S000001595; S000001384 S000001595; S000000661 S000006010; S000000048 S000005364; S000000048 S000002615; S000005160 S000005449; S000005449 S000006098; S000001457 S000005160; S000005160 S000005364; S000003041 S000005160; S0000002…		GO:0009890	0.1		GO:0022414	1.64991
GO:0045913	140	5	70	4	0.359214	0.725419	1.6	S000004893,S000005143,S000003625,S000005871		GO:0006520_cellular amino acid metabolic process_BP	0.025	0.15776	15	15	70	70	6		GO:0065007	6.9e-06	0.0016	2436	302	2348	302	biological regulation	S000001592 S000001595; S000001592 S000005160; S000001457 S000001592; S000001592 S000001742; S000001592 S000003206; S000001592 S000006169; S000001592 S000004646; S000000572 S000001592; S000000117 S000001592; S000000694 S000001592; S000001592 S000004003; S000005047 S000005959; S000001456 S000005047; S000003821 S000005047; S000001807 S000005047; S000001462 S000005047; S000005160 S000006308; S0000006…		GO:0009892	0.1		GO:0019953	1.64991
GO:0000096	140	5	70	4	0.359214	0.725419	1.6	S000005959,S000003821,S000005047,S000001456		GO:0044106_cellular amine metabolic process_BP	0.025	0.15776	15	15	70	70	6		GO:0006996	4.6e-05	0.0108	2436	302	106	28	organelle organization	S000001457 S000001595; S000001595 S000005364; S000001595 S000002615; S000001595 S000001930; S000001545 S000001595; S000000661 S000001595; S000001384 S000001595; S000000048 S000005364; S000000048 S000002615; S000001457 S000005160; S000005160 S000005364; S000002615 S000005160; S000001930 S000005160; S000001457 S000005364; S000001457 S000002615; S000000661 S000001457; S000002615 S000005364; S0000015…		GO:0010558	0.1		GO:0000003	1.64991
GO:0010675	140	5	70	4	0.359214	0.725419	1.6	S000004893,S000005143,S000003625,S000005871		GO:0006519_cellular amino acid metabolic process_BP	0.025	0.15776	16	16	70	70	6		GO:0022402	0.0001	0.0254	2436	302	78	22	cell cycle process	S000002615 S000005364; S000002553 S000005364; S000000661 S000005364; S000001019 S000005364; S000003854 S000005364; S000001384 S000005364; S000002214 S000002615; S000002553 S000002615; S000000661 S000002615; S000002615 S000003276; S000001019 S000002615; S000002615 S000003854; S000001384 S000002615; S000002214 S000002553; S000000661 S000002214; S000002214 S000004172; S000000661 S000001019; S0000006…		GO:0010605	0.1		GO:0007049	1.64991
GO:0010907	140	5	70	4	0.359214	0.725419	1.6	S000004893,S000005143,S000003625,S000005871		GO:0065008_regulation of biological quality_BP	0.026	0.1586	6	6	70	70	5		GO:0019222	0.00038	0.0894	2436	302	2315	298	regulation of metabolic process	S000001592 S000001595; S000001592 S000005160; S000001457 S000001592; S000001592 S000001742; S000001592 S000003206; S000001592 S000006169; S000001592 S000004646; S000000572 S000001592; S000000117 S000001592; S000000694 S000001592; S000001592 S000004003; S000005047 S000005959; S000001456 S000005047; S000003821 S000005047; S000001807 S000005047; S000001462 S000005047; S000005160 S000006308; S0000006…		GO:0010629	0.1		GO:0031669	1.37718
GO:0007532	140	5	70	4	0.359214	0.725419	1.6	S000001668,S000000572,S000000571,S000000694		GO:0022414_reproductive process_BP	0.047	0.27745	10	10	70	70	7		GO:0031323	0.00038	0.0894	2436	302	2315	298	regulation of cellular metabolic process	S000001592 S000001595; S000001592 S000005160; S000001457 S000001592; S000001592 S000001742; S000001592 S000003206; S000001592 S000006169; S000001592 S000004646; S000000572 S000001592; S000000117 S000001592; S000000694 S000001592; S000001592 S000004003; S000005047 S000005959; S000001456 S000005047; S000003821 S000005047; S000001807 S000005047; S000001462 S000005047; S000005160 S000006308; S0000006…		GO:0016070	0.1		GO:0031668	1.37718
GO:0007126	140	5	70	4	0.359214	0.725419	1.6	S000001019,S000003276,S000003854,S000004172		GO:0007124_pseudohyphal growth_BP	0.063	0.34936	12	12	70	70	5		GO:0050789	0.00038	0.0894	2436	302	2315	298	regulation of biological process	S000001592 S000001595; S000001592 S000005160; S000001457 S000001592; S000001592 S000001742; S000001592 S000003206; S000001592 S000006169; S000001592 S000004646; S000000572 S000001592; S000000117 S000001592; S000000694 S000001592; S000001592 S000004003; S000005047 S000005959; S000001456 S000005047; S000003821 S000005047; S000001807 S000005047; S000001462 S000005047; S000005160 S000006308; S0000006…		GO:0016481	0.1		GO:0071496	1.37718
GO:0040029	140	7	70	5	0.379475	0.725419	1.42857	S000005364,S000000890,S000002856,S000005160,S000001595		GO:0006259_DNA metabolic process_BP	0.069	0.35637	9	9	70	70	7		GO:0050794	0.00038	0.0894	2436	302	2315	298	regulation of cellular process	S000001592 S000001595; S000001592 S000005160; S000001457 S000001592; S000001592 S000001742; S000001592 S000003206; S000001592 S000006169; S000001592 S000004646; S000000572 S000001592; S000000117 S000001592; S000000694 S000001592; S000001592 S000004003; S000005047 S000005959; S000001456 S000005047; S000003821 S000005047; S000001807 S000005047; S000001462 S000005047; S000005160 S000006308; S0000006…		GO:0031324	0.1		GO:0031667	1.37718
GO:0007049	140	7	70	5	0.379475	0.725419	1.42857	S000005364,S000003276,S000004489,S000001384,S000004646		GO:0000122_negative regulation of transcription from RNA polymerase II promoter_BP	0.074	0.35637	29	29	70	70	13		GO:0006109	0.00046	0.1085	2436	302	21	9	regulation of carbohydrate metabolic process	S000001592 S000003206; S000000117 S000001592; S000005871 S000005885; S000005143 S000005871; S000003206 S000005885; S000000117 S000003206; S000005143 S000005885; S000000117 S000005885; S000003625 S000004893;		GO:0031327	0.1		GO:0009605	1.37718
GO:0006996	140	24	70	14	0.402379	0.725419	1.16667	S000000661,S000001545,S000003821,S000005160,S000002615,S000001668,S000001457,S000002856,S000000048,S000001384,S000001595,S000001930,S000005364,S000003276		GO:0048610_cellular process involved in reproduction_BP	0.074	0.35637	9	9	70	70	7		GO:0032502	0.001	0.2399	2436	302	32	11	developmental process	S000000048 S000002615; S000001545 S000002615; S000001019 S000002615; S000002615 S000004640; S000002615 S000003854; S000000572 S000002615; S000000694 S000002615; S000001545 S000004640; S000001019 S000003854; S000000571 S000001668; S000000572 S000000694;		GO:0034641	0.1		GO:0009991	1.37718
GO:0009605	140	11	70	7	0.404855	0.725419	1.27273	S000004640,S000001545,S000001742,S000003177,S000001930,S000006169,S000003003		GO:0033554_cellular response to stress_BP	0.074	0.35637	12	12	70	70	9		GO:0048610	0.0016	0.3891	2436	302	12	6	reproductive cellular process	S000001019 S000002615; S000001384 S000002615; S000000572 S000002615; S000000694 S000002615; S000000571 S000001668; S000000572 S000000694;		GO:0045934	0.1		GO:0007154	1.37718
GO:0071496	140	11	70	7	0.404855	0.725419	1.27273	S000004640,S000001545,S000001742,S000003177,S000001930,S000006169,S000003003		GO:0000096_sulfur amino acid metabolic process_BP	0.097	0.41281	5	5	70	70	4		GO:0048869	0.0016	0.3902	2436	302	20	8	cellular developmental process	S000000048 S000002615; S000001019 S000002615; S000002615 S000003854; S000000572 S000002615; S000000694 S000002615; S000001019 S000003854; S000000571 S000001668; S000000572 S000000694;		GO:0051172	0.1		GO:0051716	1.37718
GO:0031668	140	11	70	7	0.404855	0.725419	1.27273	S000004640,S000001545,S000001742,S000003177,S000001930,S000006169,S000003003		GO:0043687_post-translational protein modification_BP	0.097	0.41281	5	5	70	70	3		GO:0006790	0.0023	0.5469	2436	302	9	5	sulfur metabolic process	S000005047 S000005959; S000001456 S000005047; S000003821 S000005047; S000003821 S000005959; S000001456 S000003821;		GO:0090304	0.1		GO:0008652	1.27491
GO:0007154	140	11	70	7	0.404855	0.725419	1.27273	S000004640,S000001545,S000001742,S000003177,S000001930,S000006169,S000003003		GO:0006464_cellular protein modification process_BP	0.097	0.41281	5	5	70	70	3		GO:0000096	0.0023	0.5469	2436	302	9	5	sulfur amino acid metabolic process	S000005047 S000005959; S000001456 S000005047; S000003821 S000005047; S000003821 S000005959; S000001456 S000003821;		GO:0007154	0.12		GO:0009309	1.27491
GO:0031669	140	11	70	7	0.404855	0.725419	1.27273	S000004640,S000001545,S000001742,S000003177,S000001930,S000006169,S000003003		GO:0043412_macromolecule modification_BP	0.097	0.41281	5	5	70	70	3		GO:0006259	0.0024	0.5636	2436	302	21	8	DNA metabolic process	S000001515 S000001595; S000001595 S000005364; S000001595 S000002615; S000005160 S000005364; S000002615 S000005160; S000002615 S000005364; S000004646 S000005364; S000002615 S000004646;		GO:0009605	0.12		GO:0016053	1.27491
GO:0009991	140	11	70	7	0.404855	0.725419	1.27273	S000004640,S000001545,S000001742,S000003177,S000001930,S000006169,S000003003		GO:0044267_cellular protein metabolic process_BP	0.097	0.41281	5	5	70	70	3		GO:0006357	0.0026	0.6131	2436	302	1056	154	regulation of transcription from RNA polymerase II promoter	S000001456 S000005047; S000001462 S000005047; S000000661 S000006308; S000001515 S000001595; S000001457 S000001595; S000001595 S000005364; S000000253 S000001595; S000001595 S000002615; S000001526 S000001595; S000001595 S000001930; S000001595 S000004623; S000001595 S000002214; S000001126 S000001595; S000001545 S000001595; S000000661 S000001595; S000001019 S000001595; S000001595 S000004172; S0000015…		GO:0009991	0.12		GO:0046394	1.27491
GO:0031667	140	11	70	7	0.404855	0.725419	1.27273	S000004640,S000001545,S000001742,S000003177,S000001930,S000006169,S000003003		GO:0006970_response to osmotic stress_BP	0.111	0.45953	7	7	70	70	4		GO:0022414	0.0093	1	2436	302	16	6	reproductive process	S000001019 S000002615; S000001384 S000002615; S000000572 S000002615; S000000694 S000002615; S000000571 S000001668; S000000572 S000000694;		GO:0031667	0.12		GO:0005975	1.27491
GO:0031325	140	62	70	34	0.408361	0.725419	1.09677	S000005047,S000000735,S000002615,S000001863,S000006169,S000006308,S000000048,S000006010,S000004172,S000005364,S000005143,S000004466,S000002214,S000004893,S000003821,S000000571,S000005468,S000005160,S000004246,S000001457,S000002856,S000000386,S000001526,S000003625,S000004646,S000001930,S000001595,S000002871,S000000287,S000001126,S000002553,S000004623,S000003039,S000005871		GO:0051716_cellular response to stimulus_BP	0.113	0.45953	24	24	70	70	16		GO:0030154	0.0107	1	2436	302	8	4	cell differentiation	S000000048 S000002615; S000001019 S000002615; S000002615 S000003854; S000001019 S000003854;		GO:0031668	0.12		GO:0009628	1.18837
GO:0009893	140	62	70	34	0.408361	0.725419	1.09677	S000005047,S000000735,S000002615,S000001863,S000006169,S000006308,S000000048,S000006010,S000004172,S000005364,S000005143,S000004466,S000002214,S000004893,S000003821,S000000571,S000005468,S000005160,S000004246,S000001457,S000002856,S000000386,S000001526,S000003625,S000004646,S000001930,S000001595,S000002871,S000000287,S000001126,S000002553,S000004623,S000003039,S000005871		GO:0005975_carbohydrate metabolic process_BP	0.117	0.46546	8	8	70	70	5		GO:0030435	0.0107	1	2436	302	8	4	sporulation resulting in formation of a cellular spore	S000000048 S000002615; S000001019 S000002615; S000002615 S000003854; S000001019 S000003854;		GO:0031669	0.12		GO:0032583	1.04991
GO:0048522	140	62	70	34	0.408361	0.725419	1.09677	S000005047,S000000735,S000002615,S000001863,S000006169,S000006308,S000000048,S000006010,S000004172,S000005364,S000005143,S000004466,S000002214,S000004893,S000003821,S000000571,S000005468,S000005160,S000004246,S000001457,S000002856,S000000386,S000001526,S000003625,S000004646,S000001930,S000001595,S000002871,S000000287,S000001126,S000002553,S000004623,S000003039,S000005871		GO:0006790_sulfur compound metabolic process_BP	0.12	0.46723	6	6	70	70	4		GO:0043934	0.0107	1	2436	302	8	4	sporulation	S000000048 S000002615; S000001019 S000002615; S000002615 S000003854; S000001019 S000003854;		GO:0043193	0.12		GO:0045990	1.04991
GO:0048518	140	62	70	34	0.408361	0.725419	1.09677	S000005047,S000000735,S000002615,S000001863,S000006169,S000006308,S000000048,S000006010,S000004172,S000005364,S000005143,S000004466,S000002214,S000004893,S000003821,S000000571,S000005468,S000005160,S000004246,S000001457,S000002856,S000000386,S000001526,S000003625,S000004646,S000001930,S000001595,S000002871,S000000287,S000001126,S000002553,S000004623,S000003039,S000005871		GO:0006355_regulation of transcription, DNA-templated_BP	0.136	0.49159	120	120	70	70	61		GO:0048646	0.0107	1	2436	302	8	4	anatomical structure formation involved in morphogenesis	S000000048 S000002615; S000001019 S000002615; S000002615 S000003854; S000001019 S000003854;		GO:0045944	0.12		GO:0022402	1.04991
GO:0009628	140	13	70	8	0.413598	0.725419	1.23077	S000003041,S000004640,S000001545,S000003177,S000001249,S000001019,S000005449,S000004466		GO:0051252_regulation of RNA metabolic process_BP	0.136	0.49159	120	120	70	70	61		GO:0016053	0.0129	1	2436	302	17	6	organic acid biosynthetic process	S000001456 S000005047; S000003821 S000005047; S000001807 S000005047; S000000735 S000003821; S000000735 S000001807; S000001456 S000003821;		GO:0071496	0.12		GO:0040029	1.04991
GO:0042221	140	30	70	17	0.416039	0.725419	1.13333	S000001545,S000005047,S000001515,S000001249,S000001863,S000001019,S000006169,S000001384,S000001742,S000004640,S000006010,S000003177,S000000287,S000001126,S000003003,S000003134,S000004466		GO:0022402_cell cycle process_BP	0.137	0.49159	18	18	70	70	12		GO:0046394	0.0129	1	2436	302	17	6	carboxylic acid biosynthetic process	S000001456 S000005047; S000003821 S000005047; S000001807 S000005047; S000000735 S000003821; S000000735 S000001807; S000001456 S000003821;		GO:0006357	0.14		GO:0006950	1.04991
GO:0009891	140	61	70	33	0.430177	0.725419	1.08197	S000005047,S000000735,S000002615,S000001863,S000006169,S000006308,S000000048,S000006010,S000004172,S000005364,S000005143,S000004466,S000002214,S000004893,S000003821,S000000571,S000005468,S000005160,S000004246,S000001457,S000002856,S000000386,S000001526,S000003625,S000004646,S000001930,S000001595,S000002871,S000000287,S000001126,S000002553,S000004623,S000003039		GO:0007126_meiotic nuclear division_BP	0.155	0.54209	5	5	70	70	4		GO:0008652	0.0129	1	2436	302	17	6	cellular amino acid biosynthetic process	S000001456 S000005047; S000003821 S000005047; S000001807 S000005047; S000000735 S000003821; S000000735 S000001807; S000001456 S000003821;		GO:0040029	0.14		GO:0030154	1.04991
GO:0010604	140	61	70	33	0.430177	0.725419	1.08197	S000005047,S000000735,S000002615,S000001863,S000006169,S000006308,S000000048,S000006010,S000004172,S000005364,S000005143,S000004466,S000002214,S000004893,S000003821,S000000571,S000005468,S000005160,S000004246,S000001457,S000002856,S000000386,S000001526,S000004646,S000001930,S000001595,S000002871,S000000287,S000001126,S000002553,S000004623,S000003039,S000005871		GO:0006996_organelle organization_BP	0.157	0.54209	24	24	70	70	14		GO:0009309	0.0129	1	2436	302	17	6	amine biosynthetic process	S000001456 S000005047; S000003821 S000005047; S000001807 S000005047; S000000735 S000003821; S000000735 S000001807; S000001456 S000003821;		GO:0009058	0.22		GO:0030435	1.04991
GO:0031328	140	61	70	33	0.430177	0.725419	1.08197	S000005047,S000000735,S000002615,S000001863,S000006169,S000006308,S000000048,S000006010,S000004172,S000005364,S000005143,S000004466,S000002214,S000004893,S000003821,S000000571,S000005468,S000005160,S000004246,S000001457,S000002856,S000000386,S000001526,S000003625,S000004646,S000001930,S000001595,S000002871,S000000287,S000001126,S000002553,S000004623,S000003039		GO:0016070_RNA metabolic process_BP	0.171	0.56534	10	10	70	70	6		GO:0051716	0.013	1	2436	302	97	20	cellular response to stimulus	S000005160 S000005364; S000001930 S000005160; S000005160 S000006169; S000004466 S000005364; S000001545 S000005364; S000001019 S000005364; S000004640 S000005364; S000001384 S000005364; S000001249 S000001742; S000001545 S000004466; S000004466 S000004640; S000001249 S000001545; S000001249 S000004640; S000001126 S000001930; S000001384 S000001930; S000001126 S000001384; S000003003 S000003177; S0000015…		GO:0009059	0.22		GO:0043934	1.04991
GO:0006357	140	86	70	46	0.43111	0.725419	1.06977	S000003041,S000001515,S000000735,S000000253,S000004172,S000005364,S000005143,S000000572,S000003003,S000002214,S000004466,S000001456,S000001019,S000001457,S000001462,S000002856,S000003177,S000003625,S000001930,S000001126,S000004489,S000000661,S000005047,S000002615,S000001863,S000006308,S000004640,S000006010,S000000890,S000003276,S000001545,S000004893,S000000571,S000005468,S000004246,S000001668,S00…		GO:0048523_negative regulation of cellular process_BP	0.173	0.56534	39	39	70	70	21		GO:0033554	0.0143	1	2436	302	38	10	cellular response to stress	S000005160 S000005364; S000001930 S000005160; S000004466 S000005364; S000001545 S000005364; S000004640 S000005364; S000001545 S000004466; S000004466 S000004640; S000001249 S000001545; S000001249 S000004640; S000001545 S000004640;		GO:0032879	0.22		GO:0048646	1.04991
GO:0006350	140	127	70	67	0.440245	0.725419	1.05512	S000003041,S000001515,S000000735,S000001249,S000006169,S000000048,S000000117,S000000253,S000001521,S000004172,S000005364,S000005143,S000000572,S000003003,S000002214,S000004466,S000003821,S000001456,S000005885,S000001592,S000004395,S000001019,S000005959,S000001457,S000001462,S000002856,S000003177,S000003625,S000003854,S000000694,S000001930,S000001126,S000004489,S000003741,S000000661,S000001807,S00…		GO:0048519_negative regulation of biological process_BP	0.173	0.56534	39	39	70	70	21		GO:0070887	0.0143	1	2436	302	38	10	cellular response to chemical stimulus	S000001249 S000001742; S000001545 S000004466; S000004466 S000004640; S000001249 S000001545; S000001249 S000004640; S000001126 S000001384; S000003003 S000003177; S000001545 S000004640; S000001384 S000001545; S000001019 S000001863;		GO:0034645	0.22		GO:0006259	1.04991
GO:0044238	140	131	70	69	0.442233	0.725419	1.05344	S000000735,S000001249,S000006169,S000000048,S000000117,S000005143,S000004466,S000001592,S000004395,S000005959,S000001457,S000002856,S000003177,S000000694,S000003741,S000001807,S000002615,S000001863,S000001384,S000003134,S000005558,S000004893,S000004246,S000005449,S000001850,S000001742,S000001526,S000004646,S000001595,S000003041,S000001515,S000000253,S000001521,S000004172,S000005364,S000000572,S00…		GO:0045892_negative regulation of transcription, DNA-templated_BP	0.186	0.58686	34	34	70	70	17		GO:0010552	0.0155	1	2436	302	5	3	positive regulation of gene-specific transcription from RNA polymerase II promoter	S000000735 S000005364; S000000735 S000002615; S000002615 S000005364;		GO:0044249	0.22		GO:0016070	1.04991
GO:0006790	140	6	70	4	0.449172	0.725419	1.33333	S000005959,S000003821,S000005047,S000001456		GO:0051253_negative regulation of RNA metabolic process_BP	0.186	0.58686	34	34	70	70	17		GO:0019538	0.0155	1	2436	302	5	3	protein metabolic process	S000002615 S000005364; S000001019 S000005364; S000001019 S000002615;		GO:0051049	0.22		GO:0006970	0.792764
GO:0048646	140	6	70	4	0.449172	0.725419	1.33333	S000001019,S000000048,S000003854,S000002615		GO:0006950_response to stress_BP	0.204	0.59292	21	21	70	70	13		GO:0044271	0.0174	1	2436	302	18	6	cellular nitrogen compound biosynthetic process	S000001456 S000005047; S000003821 S000005047; S000001807 S000005047; S000000735 S000003821; S000000735 S000001807; S000001456 S000003821;		GO:0009987	0.24		GO:0042221	0.615424
GO:0030435	140	6	70	4	0.449172	0.725419	1.33333	S000001019,S000000048,S000003854,S000002615		GO:0019538_protein metabolic process_BP	0.205	0.59292	7	7	70	70	4		GO:0044283	0.0174	1	2436	302	18	6	small molecule biosynthetic process	S000001456 S000005047; S000003821 S000005047; S000001807 S000005047; S000000735 S000003821; S000000735 S000001807; S000001456 S000003821;		GO:0000122	0.26		GO:0016043	0.58539
GO:0043934	140	6	70	4	0.449172	0.725419	1.33333	S000001019,S000000048,S000003854,S000002615		GO:0022403_cell cycle phase_BP	0.218	0.59292	6	6	70	70	5		GO:0003006	0.0219	1	2436	302	14	5	reproductive developmental process	S000001019 S000002615; S000000572 S000002615; S000000694 S000002615; S000000571 S000001668; S000000572 S000000694;		GO:0006970	0.26		GO:0050896	0.265291
GO:0007530	140	6	70	4	0.449172	0.725419	1.33333	S000001668,S000000572,S000000571,S000000694		GO:0050896_response to stimulus_BP	0.235	0.59292	41	41	70	70	22		GO:0043193	0.0223	1	2436	302	24	7	positive regulation of gene-specific transcription	S000000735 S000005364; S000000735 S000002615; S000000735 S000003821; S000002615 S000005364; S000002214 S000002615; S000001863 S000002615; S000002214 S000004172;		GO:0007126	0.26		GO:0031670	0.149907
GO:0030154	140	6	70	4	0.449172	0.725419	1.33333	S000001019,S000000048,S000003854,S000002615		GO:0016043_cellular component organization_BP	0.238	0.59292	36	36	70	70	22		GO:0022403	0.0283	1	2436	302	6	3	cell cycle phase	S000001019 S000003276; S000001019 S000003854; S000001384 S000003854;		GO:0010675	0.28		GO:0007584	0.149907
GO:0045941	140	60	70	32	0.452874	0.725419	1.06667	S000005047,S000000735,S000002615,S000001863,S000006169,S000006308,S000000048,S000006010,S000004172,S000005364,S000005143,S000004466,S000002214,S000004893,S000003821,S000000571,S000005468,S000005160,S000004246,S000001457,S000002856,S000000386,S000001526,S000004646,S000001930,S000001595,S000002871,S000000287,S000001126,S000002553,S000004623,S000003039		GO:0016481_negative regulation of transcription, DNA-templated_BP	0.243	0.59292	37	37	70	70	20		GO:0006950	0.033	1	2436	302	93	18	response to stress	S000005160 S000005449; S000005160 S000005364; S000003041 S000005160; S000001930 S000005160; S000004466 S000005364; S000001545 S000005364; S000001019 S000005364; S000004640 S000005364; S000001384 S000005364; S000001930 S000003041; S000001545 S000004466; S000004466 S000004640; S000001249 S000001545; S000001249 S000004640; S000001384 S000001930; S000001545 S000004640; S000001384 S000001545; S0000010…		GO:0010676	0.28		GO:0006367	0.149907
GO:0010557	140	60	70	32	0.452874	0.725419	1.06667	S000005047,S000000735,S000002615,S000001863,S000006169,S000006308,S000000048,S000006010,S000004172,S000005364,S000005143,S000004466,S000002214,S000004893,S000003821,S000000571,S000005468,S000005160,S000004246,S000001457,S000002856,S000000386,S000001526,S000004646,S000001930,S000001595,S000002871,S000000287,S000001126,S000002553,S000004623,S000003039		GO:0010629_negative regulation of gene expression_BP	0.243	0.59292	37	37	70	70	20		GO:0031325	0.0364	1	2436	302	565	83	positive regulation of cellular metabolic process	S000003821 S000005047; S000005160 S000006308; S000001457 S000001595; S000001595 S000005364; S000001595 S000002615; S000001526 S000001595; S000001595 S000001930; S000001595 S000004623; S000001595 S000002214; S000001126 S000001595; S000001595 S000004172; S000001595 S000004893; S000000386 S000006010; S000001126 S000006010; S000000048 S000005364; S000000048 S000002615; S000000048 S000004623; S0000007…		GO:0010906	0.28		GO:0006984	0.149907
GO:0010628	140	60	70	32	0.452874	0.725419	1.06667	S000005047,S000000735,S000002615,S000001863,S000006169,S000006308,S000000048,S000006010,S000004172,S000005364,S000005143,S000004466,S000002214,S000004893,S000003821,S000000571,S000005468,S000005160,S000004246,S000001457,S000002856,S000000386,S000001526,S000004646,S000001930,S000001595,S000002871,S000000287,S000001126,S000002553,S000004623,S000003039		GO:0045934_negative regulation of nucleobase-containing compound metabolic process_BP	0.243	0.59292	37	37	70	70	20		GO:0048518	0.0364	1	2436	302	565	83	positive regulation of biological process	S000003821 S000005047; S000005160 S000006308; S000001457 S000001595; S000001595 S000005364; S000001595 S000002615; S000001526 S000001595; S000001595 S000001930; S000001595 S000004623; S000001595 S000002214; S000001126 S000001595; S000001595 S000004172; S000001595 S000004893; S000000386 S000006010; S000001126 S000006010; S000000048 S000005364; S000000048 S000002615; S000000048 S000004623; S0000007…		GO:0010907	0.28		GO:0009894	0.149907
GO:0051173	140	60	70	32	0.452874	0.725419	1.06667	S000005047,S000000735,S000002615,S000001863,S000006169,S000006308,S000000048,S000006010,S000004172,S000005364,S000005143,S000004466,S000002214,S000004893,S000003821,S000000571,S000005468,S000005160,S000004246,S000001457,S000002856,S000000386,S000001526,S000004646,S000001930,S000001595,S000002871,S000000287,S000001126,S000002553,S000004623,S000003039		GO:0051172_negative regulation of nitrogen compound metabolic process_BP	0.243	0.59292	37	37	70	70	20		GO:0048522	0.0364	1	2436	302	565	83	positive regulation of cellular process	S000003821 S000005047; S000005160 S000006308; S000001457 S000001595; S000001595 S000005364; S000001595 S000002615; S000001526 S000001595; S000001595 S000001930; S000001595 S000004623; S000001595 S000002214; S000001126 S000001595; S000001595 S000004172; S000001595 S000004893; S000000386 S000006010; S000001126 S000006010; S000000048 S000005364; S000000048 S000002615; S000000048 S000004623; S0000007…		GO:0016568	0.28		GO:0044271	0.149907
GO:0045935	140	60	70	32	0.452874	0.725419	1.06667	S000005047,S000000735,S000002615,S000001863,S000006169,S000006308,S000000048,S000006010,S000004172,S000005364,S000005143,S000004466,S000002214,S000004893,S000003821,S000000571,S000005468,S000005160,S000004246,S000001457,S000002856,S000000386,S000001526,S000004646,S000001930,S000001595,S000002871,S000000287,S000001126,S000002553,S000004623,S000003039		GO:0010558_negative regulation of macromolecule biosynthetic process_BP	0.243	0.59292	37	37	70	70	20		GO:0009893	0.0364	1	2436	302	565	83	positive regulation of metabolic process	S000003821 S000005047; S000005160 S000006308; S000001457 S000001595; S000001595 S000005364; S000001595 S000002615; S000001526 S000001595; S000001595 S000001930; S000001595 S000004623; S000001595 S000002214; S000001126 S000001595; S000001595 S000004172; S000001595 S000004893; S000000386 S000006010; S000001126 S000006010; S000000048 S000005364; S000000048 S000002615; S000000048 S000004623; S0000007…		GO:0022414	0.28		GO:0044283	0.149907
GO:0009058	140	128	70	67	0.45491	0.725419	1.04688	S000000735,S000001249,S000006169,S000000048,S000000117,S000005143,S000004466,S000001592,S000004395,S000005959,S000001457,S000002856,S000003177,S000000694,S000003741,S000001807,S000002615,S000001863,S000001384,S000003134,S000005558,S000004893,S000004246,S000005449,S000001742,S000001526,S000004646,S000001595,S000003041,S000001515,S000000253,S000001521,S000004172,S000005364,S000000572,S000003003,S00…		GO:0031327_negative regulation of cellular biosynthetic process_BP	0.243	0.59292	37	37	70	70	20		GO:0031328	0.0376	1	2436	302	543	80	positive regulation of cellular biosynthetic process	S000003821 S000005047; S000005160 S000006308; S000001457 S000001595; S000001595 S000005364; S000001595 S000002615; S000001526 S000001595; S000001595 S000001930; S000001595 S000004623; S000001595 S000002214; S000001126 S000001595; S000001595 S000004172; S000001595 S000004893; S000000386 S000006010; S000001126 S000006010; S000000048 S000005364; S000000048 S000002615; S000000048 S000004623; S0000007…		GO:0045913	0.28		GO:0022607	0.149907
GO:0009059	140	128	70	67	0.45491	0.725419	1.04688	S000000735,S000001249,S000006169,S000000048,S000000117,S000005143,S000004466,S000001592,S000004395,S000005959,S000001457,S000002856,S000003177,S000000694,S000003741,S000001807,S000002615,S000001863,S000001384,S000003134,S000005558,S000004893,S000004246,S000005449,S000001742,S000001526,S000004646,S000001595,S000003041,S000001515,S000000253,S000001521,S000004172,S000005364,S000000572,S000003003,S00…		GO:0009890_negative regulation of biosynthetic process_BP	0.243	0.59292	37	37	70	70	20		GO:0009891	0.0376	1	2436	302	543	80	positive regulation of biosynthetic process	S000003821 S000005047; S000005160 S000006308; S000001457 S000001595; S000001595 S000005364; S000001595 S000002615; S000001526 S000001595; S000001595 S000001930; S000001595 S000004623; S000001595 S000002214; S000001126 S000001595; S000001595 S000004172; S000001595 S000004893; S000000386 S000006010; S000001126 S000006010; S000000048 S000005364; S000000048 S000002615; S000000048 S000004623; S0000007…		GO:0006352	0.3		GO:0043687	0.149907
GO:0044249	140	128	70	67	0.45491	0.725419	1.04688	S000000735,S000001249,S000006169,S000000048,S000000117,S000005143,S000004466,S000001592,S000004395,S000005959,S000001457,S000002856,S000003177,S000000694,S000003741,S000001807,S000002615,S000001863,S000001384,S000003134,S000005558,S000004893,S000004246,S000005449,S000001742,S000001526,S000004646,S000001595,S000003041,S000001515,S000000253,S000001521,S000004172,S000005364,S000000572,S000003003,S00…		GO:0031324_negative regulation of cellular metabolic process_BP	0.243	0.59292	37	37	70	70	20		GO:0010604	0.042	1	2436	302	561	82	positive regulation of macromolecule metabolic process	S000003821 S000005047; S000005160 S000006308; S000001457 S000001595; S000001595 S000005364; S000001595 S000002615; S000001526 S000001595; S000001595 S000001930; S000001595 S000004623; S000001595 S000002214; S000001126 S000001595; S000001595 S000004172; S000001595 S000004893; S000000386 S000006010; S000001126 S000006010; S000000048 S000005364; S000000048 S000002615; S000000048 S000004623; S0000007…		GO:0006461	0.3		GO:0006464	0.149907
GO:0034645	140	128	70	67	0.45491	0.725419	1.04688	S000000735,S000001249,S000006169,S000000048,S000000117,S000005143,S000004466,S000001592,S000004395,S000005959,S000001457,S000002856,S000003177,S000000694,S000003741,S000001807,S000002615,S000001863,S000001384,S000003134,S000005558,S000004893,S000004246,S000005449,S000001742,S000001526,S000004646,S000001595,S000003041,S000001515,S000000253,S000001521,S000004172,S000005364,S000000572,S000003003,S00…		GO:0010605_negative regulation of macromolecule metabolic process_BP	0.243	0.59292	37	37	70	70	20		GO:0010557	0.0435	1	2436	302	539	79	positive regulation of macromolecule biosynthetic process	S000003821 S000005047; S000005160 S000006308; S000001457 S000001595; S000001595 S000005364; S000001595 S000002615; S000001526 S000001595; S000001595 S000001930; S000001595 S000004623; S000001595 S000002214; S000001126 S000001595; S000001595 S000004172; S000001595 S000004893; S000000386 S000006010; S000001126 S000006010; S000000048 S000005364; S000000048 S000002615; S000000048 S000004623; S0000007…		GO:0009628	0.3		GO:0043412	0.149907
GO:0006139	140	130	70	68	0.455752	0.725419	1.04615	S000000735,S000001249,S000006169,S000000048,S000000117,S000005143,S000004466,S000001592,S000004395,S000005959,S000001457,S000002856,S000003177,S000000694,S000003741,S000001807,S000002615,S000001863,S000001384,S000003134,S000005558,S000004893,S000004246,S000005449,S000001742,S000001526,S000004646,S000001595,S000003041,S000001515,S000000253,S000001521,S000004172,S000005364,S000000572,S000003003,S00…		GO:0009892_negative regulation of metabolic process_BP	0.243	0.59292	37	37	70	70	20		GO:0010628	0.0435	1	2436	302	539	79	positive regulation of gene expression	S000003821 S000005047; S000005160 S000006308; S000001457 S000001595; S000001595 S000005364; S000001595 S000002615; S000001526 S000001595; S000001595 S000001930; S000001595 S000004623; S000001595 S000002214; S000001126 S000001595; S000001595 S000004172; S000001595 S000004893; S000000386 S000006010; S000001126 S000006010; S000000048 S000005364; S000000048 S000002615; S000000048 S000004623; S0000007…		GO:0065003	0.3		GO:0044267	0.149907
GO:0090304	140	130	70	68	0.455752	0.725419	1.04615	S000000735,S000001249,S000006169,S000000048,S000000117,S000005143,S000004466,S000001592,S000004395,S000005959,S000001457,S000002856,S000003177,S000000694,S000003741,S000001807,S000002615,S000001863,S000001384,S000003134,S000005558,S000004893,S000004246,S000005449,S000001742,S000001526,S000004646,S000001595,S000003041,S000001515,S000000253,S000001521,S000004172,S000005364,S000000572,S000003003,S00…		GO:0006338_chromatin remodeling_BP	0.243	0.59292	7	7	70	70	2		GO:0045935	0.0435	1	2436	302	539	79	positive regulation of nucleobase, nucleoside, nucleotide and nucleic acid metabolic process	S000003821 S000005047; S000005160 S000006308; S000001457 S000001595; S000001595 S000005364; S000001595 S000002615; S000001526 S000001595; S000001595 S000001930; S000001595 S000004623; S000001595 S000002214; S000001126 S000001595; S000001595 S000004172; S000001595 S000004893; S000000386 S000006010; S000001126 S000006010; S000000048 S000005364; S000000048 S000002615; S000000048 S000004623; S0000007…		GO:0051716	0.32		GO:0019538	0.149907
GO:0034641	140	130	70	68	0.455752	0.725419	1.04615	S000000735,S000001249,S000006169,S000000048,S000000117,S000005143,S000004466,S000001592,S000004395,S000005959,S000001457,S000002856,S000003177,S000000694,S000003741,S000001807,S000002615,S000001863,S000001384,S000003134,S000005558,S000004893,S000004246,S000005449,S000001742,S000001526,S000004646,S000001595,S000003041,S000001515,S000000253,S000001521,S000004172,S000005364,S000000572,S000003003,S00…		GO:0006109_regulation of carbohydrate metabolic process_BP	0.247	0.59475	10	10	70	70	8		GO:0045941	0.0435	1	2436	302	539	79	positive regulation of transcription	S000003821 S000005047; S000005160 S000006308; S000001457 S000001595; S000001595 S000005364; S000001595 S000002615; S000001526 S000001595; S000001595 S000001930; S000001595 S000004623; S000001595 S000002214; S000001126 S000001595; S000001595 S000004172; S000001595 S000004893; S000000386 S000006010; S000001126 S000006010; S000000048 S000005364; S000000048 S000002615; S000000048 S000004623; S0000007…		GO:0006350	0.34		GO:0044238	0.0761361
GO:0006807	140	130	70	68	0.455752	0.725419	1.04615	S000000735,S000001249,S000006169,S000000048,S000000117,S000005143,S000004466,S000001592,S000004395,S000005959,S000001457,S000002856,S000003177,S000000694,S000003741,S000001807,S000002615,S000001863,S000001384,S000003134,S000005558,S000004893,S000004246,S000005449,S000001742,S000001526,S000004646,S000001595,S000003041,S000001515,S000000253,S000001521,S000004172,S000005364,S000000572,S000003003,S00…		GO:0007530_sex determination_BP	0.268	0.63694	6	6	70	70	4		GO:0051173	0.0435	1	2436	302	539	79	positive regulation of nitrogen compound metabolic process	S000003821 S000005047; S000005160 S000006308; S000001457 S000001595; S000001595 S000005364; S000001595 S000002615; S000001526 S000001595; S000001595 S000001930; S000001595 S000004623; S000001595 S000002214; S000001126 S000001595; S000001595 S000004172; S000001595 S000004893; S000000386 S000006010; S000001126 S000006010; S000000048 S000005364; S000000048 S000002615; S000000048 S000004623; S0000007…		GO:0009891	0.34		GO:0006350	0.0736354
GO:0044237	140	132	70	69	0.456575	0.725419	1.04545	S000000735,S000001249,S000006169,S000000048,S000000117,S000005143,S000004466,S000001592,S000004395,S000005959,S000001457,S000002856,S000003177,S000000694,S000003741,S000001807,S000002615,S000001863,S000001384,S000003134,S000005558,S000004893,S000004246,S000005449,S000001850,S000001742,S000001526,S000004646,S000001595,S000003041,S000001515,S000000253,S000001521,S000004172,S000005364,S000000572,S00…		GO:0016568_chromatin modification_BP	0.276	0.64615	13	13	70	70	6		GO:0051276	0.0513	1	2436	302	40	9	chromosome organization	S000001595 S000005364; S000001595 S000002615; S000001595 S000001930; S000005160 S000005364; S000002615 S000005160; S000001930 S000005160; S000002615 S000005364; S000002856 S000005364; S000002615 S000002856;		GO:0031328	0.34		GO:0044260	0.0401505
GO:0008152	140	132	70	69	0.456575	0.725419	1.04545	S000000735,S000001249,S000006169,S000000048,S000000117,S000005143,S000004466,S000001592,S000004395,S000005959,S000001457,S000002856,S000003177,S000000694,S000003741,S000001807,S000002615,S000001863,S000001384,S000003134,S000005558,S000004893,S000004246,S000005449,S000001850,S000001742,S000001526,S000004646,S000001595,S000003041,S000001515,S000000253,S000001521,S000004172,S000005364,S000000572,S00…		GO:0051276_chromosome organization_BP	0.304	0.67688	16	16	70	70	8		GO:0040029	0.0656	1	2436	302	8	3	regulation of gene expression, epigenetic	S000001595 S000005364; S000005160 S000005364; S000002856 S000005364;		GO:0051726	0.34		GO:0043170	0.0401505
GO:0043170	140	132	70	69	0.456575	0.725419	1.04545	S000000735,S000001249,S000006169,S000000048,S000000117,S000005143,S000004466,S000001592,S000004395,S000005959,S000001457,S000002856,S000003177,S000000694,S000003741,S000001807,S000002615,S000001863,S000001384,S000003134,S000005558,S000004893,S000004246,S000005449,S000001850,S000001742,S000001526,S000004646,S000001595,S000003041,S000001515,S000000253,S000001521,S000004172,S000005364,S000000572,S00…		GO:0032502_developmental process_BP	0.307	0.67688	17	17	70	70	12		GO:0016568	0.067	1	2436	302	24	6	chromatin modification	S000001595 S000005364; S000001595 S000002615; S000001595 S000001930; S000002615 S000005364; S000002856 S000005364; S000002615 S000002856;		GO:0070887	0.34		GO:0044237	0.0401505
GO:0044260	140	132	70	69	0.456575	0.725419	1.04545	S000000735,S000001249,S000006169,S000000048,S000000117,S000005143,S000004466,S000001592,S000004395,S000005959,S000001457,S000002856,S000003177,S000000694,S000003741,S000001807,S000002615,S000001863,S000001384,S000003134,S000005558,S000004893,S000004246,S000005449,S000001850,S000001742,S000001526,S000004646,S000001595,S000003041,S000001515,S000000253,S000001521,S000004172,S000005364,S000000572,S00…		GO:0006357_regulation of transcription from RNA polymerase II promoter_BP	0.32	0.68362	86	86	70	70	46		GO:0010675	0.0775	1	2436	302	4	2	regulation of cellular carbohydrate metabolic process	S000005143 S000005871; S000003625 S000004893;		GO:0001403	0.36		GO:0008152	0.0401505
GO:0005975	140	8	70	5	0.457466	0.725419	1.25	S000004893,S000003177,S000001521,S000006169,S000003003		GO:0019953_sexual reproduction_BP	0.325	0.68362	5	5	70	70	4		GO:0010676	0.0775	1	2436	302	4	2	positive regulation of cellular carbohydrate metabolic process	S000005143 S000005871; S000003625 S000004893;		GO:0045893	0.36		GO:0090304	0.0383364
GO:0008652	140	8	70	5	0.457466	0.725419	1.25	S000001807,S000003821,S000005047,S000001456,S000000735		GO:0000003_reproduction_BP	0.325	0.68362	5	5	70	70	4		GO:0010906	0.0775	1	2436	302	4	2	regulation of glucose metabolic process	S000005143 S000005871; S000003625 S000004893;		GO:0051254	0.36		GO:0006139	0.0383364
GO:0016053	140	8	70	5	0.457466	0.725419	1.25	S000001807,S000003821,S000005047,S000001456,S000000735		GO:0048869_cellular developmental process_BP	0.33	0.68625	13	13	70	70	9		GO:0010907	0.0775	1	2436	302	4	2	positive regulation of glucose metabolic process	S000005143 S000005871; S000003625 S000004893;		GO:0006974	0.38		GO:0034641	0.0383364
GO:0046394	140	8	70	5	0.457466	0.725419	1.25	S000001807,S000003821,S000005047,S000001456,S000000735		GO:0032583_regulation of transcription, DNA-templated_BP	0.344	0.70733	18	18	70	70	12		GO:0019953	0.0775	1	2436	302	4	2	sexual reproduction	S000000287 S000001126; S000001019 S000002615;		GO:0006984	0.38		GO:0006807	0.0383364
GO:0009309	140	8	70	5	0.457466	0.725419	1.25	S000001807,S000003821,S000005047,S000001456,S000000735		GO:0040029_regulation of gene expression, epigenetic_BP	0.377	0.75067	7	7	70	70	5		GO:0000003	0.0775	1	2436	302	4	2	reproduction	S000000287 S000001126; S000001019 S000002615;		GO:0006259	0.4		GO:0034645	0.0364612
GO:0010558	140	37	70	20	0.460065	0.725419	1.08108	S000001515,S000000735,S000002615,S000006308,S000000048,S000001521,S000005364,S000000890,S000003276,S000003003,S000002214,S000003821,S000005160,S000001668,S000001019,S000002856,S000001742,S000003177,S000001595,S000004489		GO:0043933_macromolecular complex subunit organization_BP	0.395	0.75067	11	11	70	70	4		GO:0045913	0.0775	1	2436	302	4	2	positive regulation of carbohydrate metabolic process	S000005143 S000005871; S000003625 S000004893;		GO:0006464	0.4		GO:0009059	0.0364612
GO:0051172	140	37	70	20	0.460065	0.725419	1.08108	S000001515,S000000735,S000002615,S000006308,S000000048,S000001521,S000005364,S000000890,S000003276,S000003003,S000002214,S000003821,S000005160,S000001668,S000001019,S000002856,S000001742,S000003177,S000001595,S000004489		GO:0023034_intracellular signal transduction_BP	0.396	0.75067	10	10	70	70	4		GO:0007126	0.0775	1	2436	302	4	2	meiosis	S000001019 S000003276; S000001019 S000003854;		GO:0043412	0.4		GO:0044249	0.0364612
GO:0016481	140	37	70	20	0.460065	0.725419	1.08108	S000001515,S000000735,S000002615,S000006308,S000000048,S000001521,S000005364,S000000890,S000003276,S000003003,S000002214,S000003821,S000005160,S000001668,S000001019,S000002856,S000001742,S000003177,S000001595,S000004489		GO:0023033_signal transduction_BP	0.396	0.75067	10	10	70	70	4		GO:0006970	0.0897	1	2436	302	9	3	response to osmotic stress	S000001249 S000001545; S000001249 S000004640; S000001545 S000004640;		GO:0043687	0.4		GO:0009058	0.0364612
GO:0009892	140	37	70	20	0.460065	0.725419	1.08108	S000001515,S000000735,S000002615,S000006308,S000000048,S000001521,S000005364,S000000890,S000003276,S000003003,S000002214,S000003821,S000005160,S000001668,S000001019,S000002856,S000001742,S000003177,S000001595,S000004489		GO:0023052_signaling_BP	0.396	0.75067	10	10	70	70	4		GO:0010551	0.1265	1	2436	302	16	4	regulation of gene-specific transcription from RNA polymerase II promoter	S000000735 S000005364; S000000735 S000002615; S000002615 S000005364; S000002214 S000002615;		GO:0044267	0.4		GO:0006357	0.034522
GO:0009890	140	37	70	20	0.460065	0.725419	1.08108	S000001515,S000000735,S000002615,S000006308,S000000048,S000001521,S000005364,S000000890,S000003276,S000003003,S000002214,S000003821,S000005160,S000001668,S000001019,S000002856,S000001742,S000003177,S000001595,S000004489		GO:0007532_regulation of mating-type specific transcription, DNA-templated_BP	0.402	0.75067	5	5	70	70	4		GO:0045944	0.1425	1	2436	302	312	45	positive regulation of transcription from RNA polymerase II promoter	S000001457 S000001595; S000001595 S000005364; S000001595 S000002615; S000001526 S000001595; S000001595 S000001930; S000001595 S000004623; S000001126 S000001595; S000001595 S000004893; S000000386 S000006010; S000001126 S000006010; S000000735 S000002871; S000000735 S000005364; S000000735 S000004466; S000000735 S000002615; S000000735 S000004646; S000000287 S000001126; S000001457 S000003039; S0000014…		GO:0048610	0.4		GO:0048523	0.0213352
GO:0010605	140	37	70	20	0.460065	0.725419	1.08108	S000001515,S000000735,S000002615,S000006308,S000000048,S000001521,S000005364,S000000890,S000003276,S000003003,S000002214,S000003821,S000005160,S000001668,S000001019,S000002856,S000001742,S000003177,S000001595,S000004489		GO:0045165_cell fate commitment_BP	0.402	0.75067	5	5	70	70	4		GO:0007049	0.1465	1	2436	302	11	3	cell cycle	S000004646 S000005364; S000001384 S000005364; S000004489 S000004646;		GO:0006325	0.46		GO:0048519	0.0213352
GO:0031324	140	37	70	20	0.460065	0.725419	1.08108	S000001515,S000000735,S000002615,S000006308,S000000048,S000001521,S000005364,S000000890,S000003276,S000003003,S000002214,S000003821,S000005160,S000001668,S000001019,S000002856,S000001742,S000003177,S000001595,S000004489		GO:0007531_mating type determination_BP	0.402	0.75067	5	5	70	70	4		GO:0010558	0.1654	1	2436	302	173	26	negative regulation of macromolecule biosynthetic process	S000005160 S000006308; S000001515 S000001595; S000001595 S000005364; S000001595 S000002615; S000001595 S000002214; S000001019 S000001595; S000000048 S000005364; S000000048 S000002615; S000000735 S000005364; S000000735 S000002615; S000000735 S000003821; S000005160 S000005364; S000002615 S000005160; S000002615 S000005364; S000001019 S000005364; S000002856 S000005364; S000000890 S000002214; S0000022…		GO:0009893	0.46		GO:0016481	0.013543
GO:0010629	140	37	70	20	0.460065	0.725419	1.08108	S000001515,S000000735,S000002615,S000006308,S000000048,S000001521,S000005364,S000000890,S000003276,S000003003,S000002214,S000003821,S000005160,S000001668,S000001019,S000002856,S000001742,S000003177,S000001595,S000004489		GO:0006414_translational elongation_BP	0.433	0.80039	16	16	70	70	7		GO:0010605	0.1654	1	2436	302	173	26	negative regulation of macromolecule metabolic process	S000005160 S000006308; S000001515 S000001595; S000001595 S000005364; S000001595 S000002615; S000001595 S000002214; S000001019 S000001595; S000000048 S000005364; S000000048 S000002615; S000000735 S000005364; S000000735 S000002615; S000000735 S000003821; S000005160 S000005364; S000002615 S000005160; S000002615 S000005364; S000001019 S000005364; S000002856 S000005364; S000000890 S000002214; S0000022…		GO:0022403	0.46		GO:0010629	0.013543
GO:0045934	140	37	70	20	0.460065	0.725419	1.08108	S000001515,S000000735,S000002615,S000006308,S000000048,S000001521,S000005364,S000000890,S000003276,S000003003,S000002214,S000003821,S000005160,S000001668,S000001019,S000002856,S000001742,S000003177,S000001595,S000004489		GO:0006325_chromatin organization_BP	0.466	0.83582	15	15	70	70	7		GO:0010629	0.1654	1	2436	302	173	26	negative regulation of gene expression	S000005160 S000006308; S000001515 S000001595; S000001595 S000005364; S000001595 S000002615; S000001595 S000002214; S000001019 S000001595; S000000048 S000005364; S000000048 S000002615; S000000735 S000005364; S000000735 S000002615; S000000735 S000003821; S000005160 S000005364; S000002615 S000005160; S000002615 S000005364; S000001019 S000005364; S000002856 S000005364; S000000890 S000002214; S0000022…		GO:0031325	0.46		GO:0045934	0.013543
GO:0031327	140	37	70	20	0.460065	0.725419	1.08108	S000001515,S000000735,S000002615,S000006308,S000000048,S000001521,S000005364,S000000890,S000003276,S000003003,S000002214,S000003821,S000005160,S000001668,S000001019,S000002856,S000001742,S000003177,S000001595,S000004489		GO:0031323_regulation of cellular metabolic process_BP	0.475	0.83582	137	137	70	70	69		GO:0016481	0.1654	1	2436	302	173	26	negative regulation of transcription	S000005160 S000006308; S000001515 S000001595; S000001595 S000005364; S000001595 S000002615; S000001595 S000002214; S000001019 S000001595; S000000048 S000005364; S000000048 S000002615; S000000735 S000005364; S000000735 S000002615; S000000735 S000003821; S000005160 S000005364; S000002615 S000005160; S000002615 S000005364; S000001019 S000005364; S000002856 S000005364; S000000890 S000002214; S0000022…		GO:0048518	0.46		GO:0051172	0.013543
GO:0048523	140	39	70	21	0.46204	0.725419	1.07692	S000003041,S000001515,S000000735,S000002615,S000006308,S000000048,S000001521,S000005364,S000000890,S000003276,S000003003,S000002214,S000003821,S000005160,S000001668,S000001019,S000002856,S000001742,S000003177,S000001595,S000004489		GO:0019222_regulation of metabolic process_BP	0.475	0.83582	137	137	70	70	69		GO:0031324	0.1654	1	2436	302	173	26	negative regulation of cellular metabolic process	S000005160 S000006308; S000001515 S000001595; S000001595 S000005364; S000001595 S000002615; S000001595 S000002214; S000001019 S000001595; S000000048 S000005364; S000000048 S000002615; S000000735 S000005364; S000000735 S000002615; S000000735 S000003821; S000005160 S000005364; S000002615 S000005160; S000002615 S000005364; S000001019 S000005364; S000002856 S000005364; S000000890 S000002214; S0000022…		GO:0048522	0.46		GO:0010558	0.013543
GO:0048519	140	39	70	21	0.46204	0.725419	1.07692	S000003041,S000001515,S000000735,S000002615,S000006308,S000000048,S000001521,S000005364,S000000890,S000003276,S000003003,S000002214,S000003821,S000005160,S000001668,S000001019,S000002856,S000001742,S000003177,S000001595,S000004489		GO:0050794_regulation of cellular process_BP	0.475	0.83582	137	137	70	70	69		GO:0031327	0.1654	1	2436	302	173	26	negative regulation of cellular biosynthetic process	S000005160 S000006308; S000001515 S000001595; S000001595 S000005364; S000001595 S000002615; S000001595 S000002214; S000001019 S000001595; S000000048 S000005364; S000000048 S000002615; S000000735 S000005364; S000000735 S000002615; S000000735 S000003821; S000005160 S000005364; S000002615 S000005160; S000002615 S000005364; S000001019 S000005364; S000002856 S000005364; S000000890 S000002214; S0000022…		GO:0065007	0.46		GO:0031327	0.013543
GO:0016070	140	10	70	6	0.463502	0.725419	1.2	S000003177,S000001807,S000004172,S000002871,S000004395,S000006169		GO:0050789_regulation of biological process_BP	0.475	0.83582	137	137	70	70	69		GO:0045934	0.1654	1	2436	302	173	26	negative regulation of nucleobase, nucleoside, nucleotide and nucleic acid metabolic process	S000005160 S000006308; S000001515 S000001595; S000001595 S000005364; S000001595 S000002615; S000001595 S000002214; S000001019 S000001595; S000000048 S000005364; S000000048 S000002615; S000000735 S000005364; S000000735 S000002615; S000000735 S000003821; S000005160 S000005364; S000002615 S000005160; S000002615 S000005364; S000001019 S000005364; S000002856 S000005364; S000000890 S000002214; S0000022…		GO:0006367	0.48		GO:0009890	0.013543
GO:0050896	140	41	70	22	0.463885	0.725419	1.07317	S000003041,S000005047,S000001515,S000001249,S000001863,S000006169,S000001384,S000004640,S000006010,S000005364,S000003003,S000003134,S000004466,S000001545,S000005160,S000005449,S000001019,S000001742,S000003177,S000001930,S000000287,S000001126		GO:0009894_regulation of catabolic process_BP	0.497	0.84007	6	6	70	70	3		GO:0051172	0.1654	1	2436	302	173	26	negative regulation of nitrogen compound metabolic process	S000005160 S000006308; S000001515 S000001595; S000001595 S000005364; S000001595 S000002615; S000001595 S000002214; S000001019 S000001595; S000000048 S000005364; S000000048 S000002615; S000000735 S000005364; S000000735 S000002615; S000000735 S000003821; S000005160 S000005364; S000002615 S000005160; S000002615 S000005364; S000001019 S000005364; S000002856 S000005364; S000000890 S000002214; S0000022…		GO:0003006	0.5		GO:0031324	0.013543
GO:0045944	140	43	70	23	0.465615	0.725419	1.06977	S000005047,S000000735,S000002615,S000001863,S000006308,S000006010,S000005364,S000005143,S000004466,S000004893,S000005468,S000004246,S000001457,S000000386,S000001526,S000004646,S000001930,S000001595,S000002871,S000000287,S000001126,S000004623,S000003039		GO:0010676_positive regulation of cellular carbohydrate metabolic process_BP	0.517	0.84007	5	5	70	70	4		GO:0009890	0.1654	1	2436	302	173	26	negative regulation of biosynthetic process	S000005160 S000006308; S000001515 S000001595; S000001595 S000005364; S000001595 S000002615; S000001595 S000002214; S000001019 S000001595; S000000048 S000005364; S000000048 S000002615; S000000735 S000005364; S000000735 S000002615; S000000735 S000003821; S000005160 S000005364; S000002615 S000005160; S000002615 S000005364; S000001019 S000005364; S000002856 S000005364; S000000890 S000002214; S0000022…		GO:0010557	0.5		GO:0010605	0.013543
GO:0009987	140	136	70	70	0.485635	0.725419	1.02941	S000000735,S000001249,S000006169,S000000048,S000000117,S000005143,S000004466,S000001592,S000004395,S000005959,S000001457,S000002856,S000003177,S000000694,S000003741,S000001807,S000002615,S000001863,S000001384,S000003134,S000005558,S000004893,S000004246,S000005449,S000001850,S000001742,S000001526,S000004646,S000001595,S000003041,S000001515,S000000253,S000001521,S000004172,S000005364,S000000572,S00…		GO:0010907_positive regulation of glucose metabolic process_BP	0.517	0.84007	5	5	70	70	4		GO:0009892	0.1654	1	2436	302	173	26	negative regulation of metabolic process	S000005160 S000006308; S000001515 S000001595; S000001595 S000005364; S000001595 S000002615; S000001595 S000002214; S000001019 S000001595; S000000048 S000005364; S000000048 S000002615; S000000735 S000005364; S000000735 S000002615; S000000735 S000003821; S000005160 S000005364; S000002615 S000005160; S000002615 S000005364; S000001019 S000005364; S000002856 S000005364; S000000890 S000002214; S0000022…		GO:0010628	0.5		GO:0009892	0.013543
GO:0045893	140	54	70	28	0.499595	0.725419	1.03704	S000005047,S000000735,S000002615,S000001863,S000006169,S000006308,S000006010,S000004172,S000005364,S000005143,S000004466,S000002214,S000004893,S000003821,S000000571,S000005468,S000004246,S000001457,S000000386,S000001526,S000004646,S000001930,S000001595,S000002871,S000000287,S000001126,S000004623,S000003039		GO:0045913_positive regulation of carbohydrate metabolic process_BP	0.517	0.84007	5	5	70	70	4		GO:0044106	0.1701	1	2436	302	44	8	cellular amine metabolic process	S000005047 S000005959; S000001456 S000005047; S000003821 S000005047; S000001807 S000005047; S000000735 S000003821; S000000735 S000001807; S000003821 S000005959; S000001456 S000003821;		GO:0019222	0.5		GO:0031325	-0.0167601
GO:0051254	140	54	70	28	0.499595	0.725419	1.03704	S000005047,S000000735,S000002615,S000001863,S000006169,S000006308,S000006010,S000004172,S000005364,S000005143,S000004466,S000002214,S000004893,S000003821,S000000571,S000005468,S000004246,S000001457,S000000386,S000001526,S000004646,S000001930,S000001595,S000002871,S000000287,S000001126,S000004623,S000003039		GO:0010906_regulation of glucose metabolic process_BP	0.517	0.84007	5	5	70	70	4		GO:0006519	0.1701	1	2436	302	44	8	cellular amino acid and derivative metabolic process	S000005047 S000005959; S000001456 S000005047; S000003821 S000005047; S000001807 S000005047; S000000735 S000003821; S000000735 S000001807; S000003821 S000005959; S000001456 S000003821;		GO:0031323	0.5		GO:0009893	-0.0167601
GO:0006355	140	120	70	61	0.511811	0.725419	1.01667	S000003041,S000001515,S000000735,S000001249,S000006169,S000000048,S000000117,S000000253,S000001521,S000004172,S000005364,S000005143,S000000572,S000003003,S000002214,S000004466,S000003821,S000001456,S000001592,S000001019,S000001457,S000001462,S000002856,S000003177,S000003625,S000000694,S000001930,S000001126,S000004489,S000003741,S000000661,S000005047,S000002615,S000001863,S000006308,S000004640,S00…		GO:0010675_regulation of cellular carbohydrate metabolic process_BP	0.517	0.84007	5	5	70	70	4		GO:0006520	0.1701	1	2436	302	44	8	cellular amino acid metabolic process	S000005047 S000005959; S000001456 S000005047; S000003821 S000005047; S000001807 S000005047; S000000735 S000003821; S000000735 S000001807; S000003821 S000005959; S000001456 S000003821;		GO:0044271	0.5		GO:0048522	-0.0167601
GO:0051252	140	120	70	61	0.511811	0.725419	1.01667	S000003041,S000001515,S000000735,S000001249,S000006169,S000000048,S000000117,S000000253,S000001521,S000004172,S000005364,S000005143,S000000572,S000003003,S000002214,S000004466,S000003821,S000001456,S000001592,S000001019,S000001457,S000001462,S000002856,S000003177,S000003625,S000000694,S000001930,S000001126,S000004489,S000003741,S000000661,S000005047,S000002615,S000001863,S000006308,S000004640,S00…		GO:0043193_positive regulation of transcription, DNA-templated_BP	0.543	0.84007	11	11	70	70	9		GO:0006325	0.1775	1	2436	302	31	6	chromatin organization	S000001595 S000005364; S000001595 S000002615; S000001595 S000001930; S000002615 S000005364; S000002856 S000005364; S000002615 S000002856;		GO:0044283	0.5		GO:0048518	-0.0167601
GO:0080090	140	136	70	69	0.513437	0.725419	1.01471	S000000735,S000001249,S000006169,S000000048,S000000117,S000005143,S000004466,S000001592,S000005959,S000001457,S000002856,S000003177,S000000694,S000003741,S000001807,S000002615,S000001863,S000001384,S000003134,S000005558,S000004893,S000004246,S000005449,S000001850,S000001742,S000001526,S000004646,S000001595,S000003041,S000001515,S000000253,S000001521,S000004172,S000005364,S000000572,S000003003,S00…		GO:0006974_cellular response to DNA damage stimulus_BP	0.553	0.84007	6	6	70	70	3		GO:0051252	0.1906	1	2436	302	1867	238	regulation of RNA metabolic process	S000001592 S000001595; S000001592 S000005160; S000001457 S000001592; S000001592 S000001742; S000001592 S000003206; S000001592 S000006169; S000001592 S000004646; S000000572 S000001592; S000000117 S000001592; S000000694 S000001592; S000001592 S000004003; S000001456 S000005047; S000003821 S000005047; S000001462 S000005047; S000005160 S000006308; S000000661 S000006308; S000001515 S000001595; S0000014…		GO:0045935	0.5		GO:0009987	-0.0272588
GO:0009889	140	136	70	69	0.513437	0.725419	1.01471	S000000735,S000001249,S000006169,S000000048,S000000117,S000005143,S000004466,S000001592,S000005959,S000001457,S000002856,S000003177,S000000694,S000003741,S000001807,S000002615,S000001863,S000001384,S000003134,S000005558,S000004893,S000004246,S000005449,S000001850,S000001742,S000001526,S000004646,S000001595,S000003041,S000001515,S000000253,S000001521,S000004172,S000005364,S000000572,S000003003,S00…		GO:0045893_positive regulation of transcription, DNA-templated_BP	0.562	0.84007	54	54	70	70	28		GO:0006355	0.1906	1	2436	302	1867	238	regulation of transcription, DNA-dependent	S000001592 S000001595; S000001592 S000005160; S000001457 S000001592; S000001592 S000001742; S000001592 S000003206; S000001592 S000006169; S000001592 S000004646; S000000572 S000001592; S000000117 S000001592; S000000694 S000001592; S000001592 S000004003; S000001456 S000005047; S000003821 S000005047; S000001462 S000005047; S000005160 S000006308; S000000661 S000006308; S000001515 S000001595; S0000014…		GO:0045941	0.5		GO:0006996	-0.0869355
GO:0051171	140	136	70	69	0.513437	0.725419	1.01471	S000000735,S000001249,S000006169,S000000048,S000000117,S000005143,S000004466,S000001592,S000005959,S000001457,S000002856,S000003177,S000000694,S000003741,S000001807,S000002615,S000001863,S000001384,S000003134,S000005558,S000004893,S000004246,S000005449,S000001850,S000001742,S000001526,S000004646,S000001595,S000003041,S000001515,S000000253,S000001521,S000004172,S000005364,S000000572,S000003003,S00…		GO:0051254_positive regulation of RNA metabolic process_BP	0.562	0.84007	54	54	70	70	28		GO:0019752	0.2027	1	2436	302	46	8	carboxylic acid metabolic process	S000005047 S000005959; S000001456 S000005047; S000003821 S000005047; S000001807 S000005047; S000000735 S000003821; S000000735 S000001807; S000003821 S000005959; S000001456 S000003821;		GO:0050789	0.5		GO:0065007	-0.0942794
GO:0045449	140	136	70	69	0.513437	0.725419	1.01471	S000000735,S000001249,S000006169,S000000048,S000000117,S000005143,S000004466,S000001592,S000005959,S000001457,S000002856,S000003177,S000000694,S000003741,S000001807,S000002615,S000001863,S000001384,S000003134,S000005558,S000004893,S000004246,S000005449,S000001850,S000001742,S000001526,S000004646,S000001595,S000003041,S000001515,S000000253,S000001521,S000004172,S000005364,S000000572,S000003003,S00…		GO:0009987_cellular process_BP	0.567	0.84007	136	136	70	70	70		GO:0042180	0.2027	1	2436	302	46	8	cellular ketone metabolic process	S000005047 S000005959; S000001456 S000005047; S000003821 S000005047; S000001807 S000005047; S000000735 S000003821; S000000735 S000001807; S000003821 S000005959; S000001456 S000003821;		GO:0050794	0.5		GO:0045449	-0.0981249
GO:0010468	140	136	70	69	0.513437	0.725419	1.01471	S000000735,S000001249,S000006169,S000000048,S000000117,S000005143,S000004466,S000001592,S000005959,S000001457,S000002856,S000003177,S000000694,S000003741,S000001807,S000002615,S000001863,S000001384,S000003134,S000005558,S000004893,S000004246,S000005449,S000001850,S000001742,S000001526,S000004646,S000001595,S000003041,S000001515,S000000253,S000001521,S000004172,S000005364,S000000572,S000003003,S00…		GO:0045449_regulation of transcription, DNA-templated_BP	0.579	0.84007	136	136	70	70	69		GO:0043436	0.2027	1	2436	302	46	8	oxoacid metabolic process	S000005047 S000005959; S000001456 S000005047; S000003821 S000005047; S000001807 S000005047; S000000735 S000003821; S000000735 S000001807; S000003821 S000005959; S000001456 S000003821;		GO:0051173	0.5		GO:0019219	-0.0981249
GO:0031326	140	136	70	69	0.513437	0.725419	1.01471	S000000735,S000001249,S000006169,S000000048,S000000117,S000005143,S000004466,S000001592,S000005959,S000001457,S000002856,S000003177,S000000694,S000003741,S000001807,S000002615,S000001863,S000001384,S000003134,S000005558,S000004893,S000004246,S000005449,S000001850,S000001742,S000001526,S000004646,S000001595,S000003041,S000001515,S000000253,S000001521,S000004172,S000005364,S000000572,S000003003,S00…		GO:0019219_regulation of nucleobase-containing compound metabolic process_BP	0.579	0.84007	136	136	70	70	69		GO:0006082	0.2027	1	2436	302	46	8	organic acid metabolic process	S000005047 S000005959; S000001456 S000005047; S000003821 S000005047; S000001807 S000005047; S000000735 S000003821; S000000735 S000001807; S000003821 S000005959; S000001456 S000003821;		GO:0006996	0.52		GO:0051171	-0.0981249
GO:0060255	140	136	70	69	0.513437	0.725419	1.01471	S000000735,S000001249,S000006169,S000000048,S000000117,S000005143,S000004466,S000001592,S000005959,S000001457,S000002856,S000003177,S000000694,S000003741,S000001807,S000002615,S000001863,S000001384,S000003134,S000005558,S000004893,S000004246,S000005449,S000001850,S000001742,S000001526,S000004646,S000001595,S000003041,S000001515,S000000253,S000001521,S000004172,S000005364,S000000572,S000003003,S00…		GO:0051171_regulation of nitrogen compound metabolic process_BP	0.579	0.84007	136	136	70	70	69		GO:0045165	0.2117	1	2436	302	7	2	cell fate commitment	S000000571 S000001668; S000000572 S000000694;		GO:0006950	0.54		GO:0010468	-0.0981249
GO:0019219	140	136	70	69	0.513437	0.725419	1.01471	S000000735,S000001249,S000006169,S000000048,S000000117,S000005143,S000004466,S000001592,S000005959,S000001457,S000002856,S000003177,S000000694,S000003741,S000001807,S000002615,S000001863,S000001384,S000003134,S000005558,S000004893,S000004246,S000005449,S000001850,S000001742,S000001526,S000004646,S000001595,S000003041,S000001515,S000000253,S000001521,S000004172,S000005364,S000000572,S000003003,S00…		GO:0010468_regulation of gene expression_BP	0.579	0.84007	136	136	70	70	69		GO:0007531	0.2117	1	2436	302	7	2	mating type determination	S000000571 S000001668; S000000572 S000000694;		GO:0000003	0.56		GO:0010556	-0.0981249
GO:0010556	140	136	70	69	0.513437	0.725419	1.01471	S000000735,S000001249,S000006169,S000000048,S000000117,S000005143,S000004466,S000001592,S000005959,S000001457,S000002856,S000003177,S000000694,S000003741,S000001807,S000002615,S000001863,S000001384,S000003134,S000005558,S000004893,S000004246,S000005449,S000001850,S000001742,S000001526,S000004646,S000001595,S000003041,S000001515,S000000253,S000001521,S000004172,S000005364,S000000572,S000003003,S00…		GO:0010556_regulation of macromolecule biosynthetic process_BP	0.579	0.84007	136	136	70	70	69		GO:0007532	0.2117	1	2436	302	7	2	regulation of transcription, mating-type specific	S000000571 S000001668; S000000572 S000000694;		GO:0019953	0.56		GO:0031326	-0.0981249
GO:0065007	140	138	70	70	0.513621	0.725419	1.01449	S000000735,S000001249,S000006169,S000000048,S000000117,S000005143,S000004466,S000001592,S000004395,S000005959,S000001457,S000002856,S000003177,S000000694,S000003741,S000001807,S000002615,S000001863,S000001384,S000003134,S000005558,S000004893,S000004246,S000005449,S000001850,S000001742,S000001526,S000004646,S000001595,S000003041,S000001515,S000000253,S000001521,S000004172,S000005364,S000000572,S00…		GO:0031326_regulation of cellular biosynthetic process_BP	0.579	0.84007	136	136	70	70	69		GO:0048519	0.24	1	2436	302	197	28	negative regulation of biological process	S000005160 S000006308; S000001515 S000001595; S000001595 S000005364; S000001595 S000002615; S000001595 S000002214; S000001019 S000001595; S000000048 S000005364; S000000048 S000002615; S000000735 S000005364; S000000735 S000002615; S000000735 S000003821; S000005160 S000005364; S000003041 S000005160; S000002615 S000005160; S000002615 S000005364; S000001019 S000005364; S000002856 S000005364; S0000030…		GO:0045990	0.56		GO:0009889	-0.0981249
GO:0031323	140	137	70	69	0.527439	0.725419	1.0073	S000000735,S000001249,S000006169,S000000048,S000000117,S000005143,S000004466,S000001592,S000005959,S000001457,S000002856,S000003177,S000000694,S000003741,S000001807,S000002615,S000001863,S000001384,S000003134,S000005558,S000004893,S000004246,S000005449,S000001850,S000001742,S000001526,S000004646,S000001595,S000003041,S000001515,S000000253,S000001521,S000004172,S000005364,S000000572,S000003003,S00…		GO:0009889_regulation of biosynthetic process_BP	0.579	0.84007	136	136	70	70	69		GO:0048523	0.24	1	2436	302	197	28	negative regulation of cellular process	S000005160 S000006308; S000001515 S000001595; S000001595 S000005364; S000001595 S000002615; S000001595 S000002214; S000001019 S000001595; S000000048 S000005364; S000000048 S000002615; S000000735 S000005364; S000000735 S000002615; S000000735 S000003821; S000005160 S000005364; S000003041 S000005160; S000002615 S000005160; S000002615 S000005364; S000001019 S000005364; S000002856 S000005364; S0000030…		GO:0006082	0.64		GO:0060255	-0.0981249
GO:0050794	140	137	70	69	0.527439	0.725419	1.0073	S000000735,S000001249,S000006169,S000000048,S000000117,S000005143,S000004466,S000001592,S000005959,S000001457,S000002856,S000003177,S000000694,S000003741,S000001807,S000002615,S000001863,S000001384,S000003134,S000005558,S000004893,S000004246,S000005449,S000001850,S000001742,S000001526,S000004646,S000001595,S000003041,S000001515,S000000253,S000001521,S000004172,S000005364,S000000572,S000003003,S00…		GO:0060255_regulation of macromolecule metabolic process_BP	0.579	0.84007	136	136	70	70	69		GO:0009308	0.2557	1	2436	302	49	8	amine metabolic process	S000005047 S000005959; S000001456 S000005047; S000003821 S000005047; S000001807 S000005047; S000000735 S000003821; S000000735 S000001807; S000003821 S000005959; S000001456 S000003821;		GO:0009894	0.64		GO:0080090	-0.0981249
GO:0050789	140	137	70	69	0.527439	0.725419	1.0073	S000000735,S000001249,S000006169,S000000048,S000000117,S000005143,S000004466,S000001592,S000005959,S000001457,S000002856,S000003177,S000000694,S000003741,S000001807,S000002615,S000001863,S000001384,S000003134,S000005558,S000004893,S000004246,S000005449,S000001850,S000001742,S000001526,S000004646,S000001595,S000003041,S000001515,S000000253,S000001521,S000004172,S000005364,S000000572,S000003003,S00…		GO:0080090_regulation of primary metabolic process_BP	0.579	0.84007	136	136	70	70	69		GO:0010033	0.2603	1	2436	302	8	2	response to organic substance	S000000287 S000001126; S000001126 S000001384;		GO:0019752	0.64		GO:0031328	-0.10481
GO:0019222	140	137	70	69	0.527439	0.725419	1.0073	S000000735,S000001249,S000006169,S000000048,S000000117,S000005143,S000004466,S000001592,S000005959,S000001457,S000002856,S000003177,S000000694,S000003741,S000001807,S000002615,S000001863,S000001384,S000003134,S000005558,S000004893,S000004246,S000005449,S000001850,S000001742,S000001526,S000004646,S000001595,S000003041,S000001515,S000000253,S000001521,S000004172,S000005364,S000000572,S000003003,S00…		GO:0031328_positive regulation of cellular biosynthetic process_BP	0.583	0.84007	61	61	70	70	33		GO:0022607	0.2603	1	2436	302	8	2	cellular component assembly	S000005449 S000006098; S000003041 S000003134;		GO:0022607	0.64		GO:0009891	-0.10481
GO:0019538	140	7	70	4	0.534071	0.725419	1.14286	S000001019,S000005364,S000001850,S000002615		GO:0009891_positive regulation of biosynthetic process_BP	0.583	0.84007	61	61	70	70	33		GO:0043412	0.3278	1	2436	302	3	1	macromolecule modification	S000002615 S000005364;		GO:0042180	0.64		GO:0010604	-0.10481
GO:0006984	140	7	70	4	0.534071	0.725419	1.14286	S000001863,S000003276,S000002856,S000002214		GO:0006352_DNA-templated transcription, initiation_BP	0.603	0.84081	7	7	70	70	3		GO:0043687	0.3278	1	2436	302	3	1	post-translational protein modification	S000002615 S000005364;		GO:0043436	0.64		GO:0031323	-0.131343
GO:0006970	140	7	70	4	0.534071	0.725419	1.14286	S000004640,S000001545,S000005449,S000001249		GO:0006461_protein complex assembly_BP	0.603	0.84081	7	7	70	70	3		GO:0044267	0.3278	1	2436	302	3	1	cellular protein metabolic process	S000002615 S000005364;		GO:0007530	0.66		GO:0019222	-0.131343
GO:0006464	140	5	70	3	0.53751	0.725419	1.2	S000005364,S000001850,S000002615		GO:0065003_macromolecular complex assembly_BP	0.603	0.84081	7	7	70	70	3		GO:0045990	0.3278	1	2436	302	3	1	regulation of transcription by carbon catabolites	S000003003 S000003177;		GO:0008652	0.68		GO:0050794	-0.131343
GO:0043687	140	5	70	3	0.53751	0.725419	1.2	S000005364,S000001850,S000002615		GO:0070887_cellular response to chemical stimulus_BP	0.624	0.84081	18	18	70	70	13		GO:0006464	0.3278	1	2436	302	3	1	protein modification process	S000002615 S000005364;		GO:0009309	0.68		GO:0050789	-0.131343
GO:0044267	140	5	70	3	0.53751	0.725419	1.2	S000005364,S000001850,S000002615		GO:0031325_positive regulation of cellular metabolic process_BP	0.631	0.84081	62	62	70	70	34		GO:0045893	0.3445	1	2436	302	452	59	positive regulation of transcription, DNA-dependent	S000003821 S000005047; S000001457 S000001595; S000001595 S000005364; S000001595 S000002615; S000001526 S000001595; S000001595 S000001930; S000001595 S000004623; S000001595 S000002214; S000001126 S000001595; S000001595 S000004172; S000001595 S000004893; S000000386 S000006010; S000001126 S000006010; S000000735 S000002871; S000000735 S000005364; S000000735 S000004466; S000000735 S000002615; S0000007…		GO:0009889	0.68		GO:0006355	-0.133877
GO:0043412	140	5	70	3	0.53751	0.725419	1.2	S000005364,S000001850,S000002615		GO:0009893_positive regulation of metabolic process_BP	0.631	0.84081	62	62	70	70	34		GO:0051254	0.3445	1	2436	302	452	59	positive regulation of RNA metabolic process	S000003821 S000005047; S000001457 S000001595; S000001595 S000005364; S000001595 S000002615; S000001526 S000001595; S000001595 S000001930; S000001595 S000004623; S000001595 S000002214; S000001126 S000001595; S000001595 S000004172; S000001595 S000004893; S000000386 S000006010; S000001126 S000006010; S000000735 S000002871; S000000735 S000005364; S000000735 S000004466; S000000735 S000002615; S0000007…		GO:0010468	0.68		GO:0051252	-0.133877
GO:0045990	140	5	70	3	0.53751	0.725419	1.2	S000006169,S000003177,S000003003		GO:0048522_positive regulation of cellular process_BP	0.631	0.84081	62	62	70	70	34		GO:0045892	0.3779	1	2436	302	164	22	negative regulation of transcription, DNA-dependent	S000005160 S000006308; S000001515 S000001595; S000001595 S000005364; S000001595 S000002615; S000001595 S000002214; S000001019 S000001595; S000000735 S000005364; S000000735 S000002615; S000005160 S000005364; S000002615 S000005160; S000002615 S000005364; S000001019 S000005364; S000002856 S000005364; S000000890 S000002214; S000002214 S000002615; S000002615 S000003276; S000001019 S000002615; S0000026…		GO:0010556	0.68		GO:0045941	-0.196247
GO:0045892	140	34	70	17	0.56132	0.745433	1	S000001515,S000000735,S000002615,S000006308,S000005364,S000000890,S000003276,S000003003,S000002214,S000005160,S000001668,S000001019,S000002856,S000001742,S000003177,S000001595,S000004489		GO:0048518_positive regulation of biological process_BP	0.631	0.84081	62	62	70	70	34		GO:0051253	0.3779	1	2436	302	164	22	negative regulation of RNA metabolic process	S000005160 S000006308; S000001515 S000001595; S000001595 S000005364; S000001595 S000002615; S000001595 S000002214; S000001019 S000001595; S000000735 S000005364; S000000735 S000002615; S000005160 S000005364; S000002615 S000005160; S000002615 S000005364; S000001019 S000005364; S000002856 S000005364; S000000890 S000002214; S000002214 S000002615; S000002615 S000003276; S000001019 S000002615; S0000026…		GO:0016053	0.68		GO:0010628	-0.196247
GO:0051253	140	34	70	17	0.56132	0.745433	1	S000001515,S000000735,S000002615,S000006308,S000005364,S000000890,S000003276,S000003003,S000002214,S000005160,S000001668,S000001019,S000002856,S000001742,S000003177,S000001595,S000004489		GO:0065007_biological regulation_BP	0.651	0.84081	138	138	70	70	70		GO:0006414	0.404	1	2436	302	11	2	translational elongation	S000001526 S000003177; S000001526 S000001863;		GO:0019219	0.68		GO:0045935	-0.196247
GO:0051276	140	16	70	8	0.582446	0.753805	1	S000003821,S000005160,S000002615,S000001668,S000002856,S000001595,S000001930,S000005364		GO:0006350_transcription, DNA-templated_BP	0.655	0.84081	127	127	70	70	67		GO:0007530	0.404	1	2436	302	11	2	sex determination	S000000571 S000001668; S000000572 S000000694;		GO:0031326	0.68		GO:0051173	-0.196247
GO:0040007	140	14	70	7	0.587229	0.753805	1	S000005558,S000001526,S000003625,S000000287,S000001668,S000001126,S000000890		GO:0006984_ER-nucleus signaling pathway_BP	0.655	0.84081	7	7	70	70	4		GO:0001403	0.4112	1	2436	302	4	1	invasive growth in response to glucose limitation	S000000287 S000001126;		GO:0033554	0.68		GO:0010557	-0.196247
GO:0030447	140	14	70	7	0.587229	0.753805	1	S000005558,S000001526,S000003625,S000000287,S000001668,S000001126,S000000890		GO:0006367_transcription initiation from RNA polymerase II promoter_BP	0.663	0.84081	6	6	70	70	3		GO:0009628	0.4416	1	2436	302	35	5	response to abiotic stimulus	S000001545 S000004466; S000004466 S000004640; S000001249 S000001545; S000001249 S000004640; S000001545 S000004640;		GO:0044281	0.68		GO:0045944	-0.214958
GO:0010033	140	10	70	5	0.600906	0.753805	1	S000001742,S000000287,S000001126,S000001863,S000001384		GO:0045941_positive regulation of transcription, DNA-templated_BP	0.677	0.84081	60	60	70	70	32		GO:0032583	0.449	1	2436	302	51	7	regulation of gene-specific transcription	S000000735 S000005364; S000000735 S000002615; S000000735 S000003821; S000002615 S000005364; S000002214 S000002615; S000001863 S000002615; S000002214 S000004172;		GO:0045449	0.68		GO:0045893	-0.328817
GO:0044283	140	10	70	5	0.600906	0.753805	1	S000001807,S000003821,S000005047,S000001456,S000000735		GO:0010628_positive regulation of gene expression_BP	0.677	0.84081	60	60	70	70	32		GO:0044281	0.4513	1	2436	302	59	8	small molecule metabolic process	S000005047 S000005959; S000001456 S000005047; S000003821 S000005047; S000001807 S000005047; S000000735 S000003821; S000000735 S000001807; S000003821 S000005959; S000001456 S000003821;		GO:0046394	0.68		GO:0051254	-0.328817
GO:0022607	140	10	70	5	0.600906	0.753805	1	S000003041,S000006098,S000001019,S000005449,S000003134		GO:0045935_positive regulation of nucleobase-containing compound metabolic process_BP	0.677	0.84081	60	60	70	70	32		GO:0006352	0.4843	1	2436	302	5	1	transcription initiation	S000005449 S000006098;		GO:0051171	0.68		GO:0010033	-0.350093
GO:0044271	140	10	70	5	0.600906	0.753805	1	S000001807,S000003821,S000005047,S000001456,S000000735		GO:0051173_positive regulation of nitrogen compound metabolic process_BP	0.677	0.84081	60	60	70	70	32		GO:0006367	0.4843	1	2436	302	5	1	transcription initiation from RNA polymerase II promoter	S000005449 S000006098;		GO:0060255	0.68		GO:0045892	-0.450093
GO:0007584	140	8	70	4	0.61137	0.753805	1	S000006169,S000001742,S000003177,S000003003		GO:0010557_positive regulation of macromolecule biosynthetic process_BP	0.677	0.84081	60	60	70	70	32		GO:0006461	0.4843	1	2436	302	5	1	protein complex assembly	S000005449 S000006098;		GO:0080090	0.68		GO:0051253	-0.450093
GO:0031670	140	8	70	4	0.61137	0.753805	1	S000006169,S000001742,S000003177,S000003003		GO:0045944_positive regulation of transcription from RNA polymerase II promoter_BP	0.68	0.84081	43	43	70	70	23		GO:0065003	0.4843	1	2436	302	5	1	macromolecular complex assembly	S000005449 S000006098;		GO:0051276	0.7		GO:0006352	-0.492951
GO:0001403	140	6	70	3	0.626657	0.753805	1	S000001126,S000003625,S000000287		GO:0009628_response to abiotic stimulus_BP	0.68	0.84081	13	13	70	70	8		GO:0042221	0.5203	1	2436	302	95	12	response to chemical stimulus	S000001126 S000006010; S000000287 S000001126; S000001249 S000001742; S000001545 S000004466; S000004466 S000004640; S000001249 S000001545; S000001249 S000004640; S000001126 S000001384; S000003003 S000003177; S000001545 S000004640; S000001384 S000001545; S000001019 S000001863;		GO:0010604	0.72		GO:0006461	-0.492951
GO:0009894	140	6	70	3	0.626657	0.753805	1	S000004623,S000005143,S000005871		GO:0010604_positive regulation of macromolecule metabolic process_BP	0.696	0.85482	61	61	70	70	33		GO:0031670	0.6045	1	2436	302	7	1	cellular response to nutrient	S000003003 S000003177;		GO:0043933	0.72		GO:0065003	-0.492951
GO:0006974	140	6	70	3	0.626657	0.753805	1	S000005364,S000001515,S000005160		GO:0034645_cellular macromolecule biosynthetic process_BP	0.724	0.86596	128	128	70	70	67		GO:0065008	0.6045	1	2436	302	7	1	regulation of biological quality	S000001249 S000006098;		GO:0006520	0.74		GO:0030447	-0.600093
GO:0006367	140	6	70	3	0.626657	0.753805	1	S000005449,S000006098,S000003134		GO:0009059_macromolecule biosynthetic process_BP	0.724	0.86596	128	128	70	70	67		GO:0007584	0.6045	1	2436	302	7	1	response to nutrient	S000003003 S000003177;		GO:0042221	0.74		GO:0040007	-0.600093
GO:0006325	140	15	70	7	0.641015	0.755583	0.933333	S000003821,S000001930,S000001595,S000002615,S000001668,S000005364,S000002856		GO:0044249_cellular biosynthetic process_BP	0.724	0.86596	128	128	70	70	67		GO:0009894	0.6045	1	2436	302	7	1	regulation of catabolic process	S000005143 S000005871;		GO:0044106	0.74		GO:0019752	-0.644211
GO:0016049	140	13	70	6	0.650894	0.755583	0.923077	S000005558,S000001526,S000000287,S000001668,S000001126,S000000890		GO:0009058_biosynthetic process_BP	0.724	0.86596	128	128	70	70	67		GO:0031667	0.6081	1	2436	302	16	2	response to nutrient levels	S000003003 S000003177; S000001545 S000004640;		GO:0006414	0.76		GO:0043436	-0.644211
GO:0016568	140	13	70	6	0.650894	0.755583	0.923077	S000001930,S000001595,S000002615,S000001668,S000005364,S000002856		GO:0042221_response to chemical_BP	0.769	0.90792	30	30	70	70	17		GO:0031668	0.6081	1	2436	302	16	2	cellular response to extracellular stimulus	S000003003 S000003177; S000001545 S000004640;		GO:0005975	0.78		GO:0042180	-0.644211
GO:0044182	140	13	70	6	0.650894	0.755583	0.923077	S000005558,S000001526,S000003625,S000000287,S000001668,S000001126		GO:0022607_cellular component assembly_BP	0.791	0.91275	10	10	70	70	5		GO:0031669	0.6081	1	2436	302	16	2	cellular response to nutrient levels	S000003003 S000003177; S000001545 S000004640;		GO:0007531	0.78		GO:0006082	-0.644211
GO:0070783	140	13	70	6	0.650894	0.755583	0.923077	S000005558,S000001526,S000003625,S000000287,S000001668,S000001126		GO:0031669_cellular response to nutrient levels_BP	0.813	0.91275	11	11	70	70	7		GO:0071496	0.6081	1	2436	302	16	2	cellular response to external stimulus	S000003003 S000003177; S000001545 S000004640;		GO:0007532	0.78		GO:0000122	-0.683427
GO:0000122	140	29	70	13	0.680168	0.784082	0.896552	S000001515,S000000735,S000001668,S000001019,S000006308,S000001742,S000003177,S000001595,S000005364,S000003276,S000004489,S000003003,S000002214		GO:0031668_cellular response to extracellular stimulus_BP	0.813	0.91275	11	11	70	70	7		GO:0007154	0.6081	1	2436	302	16	2	cell communication	S000003003 S000003177; S000001545 S000004640;		GO:0019538	0.78		GO:0006520	-0.750093
GO:0006414	140	16	70	7	0.690213	0.786287	0.875	S000003177,S000001526,S000001930,S000001863,S000000890,S000002856,S000005871		GO:0071496_cellular response to external stimulus_BP	0.813	0.91275	11	11	70	70	7		GO:0009605	0.6081	1	2436	302	16	2	response to external stimulus	S000003003 S000003177; S000001545 S000004640;		GO:0045165	0.78		GO:0001403	-0.750093
GO:0065003	140	7	70	3	0.702722	0.786287	0.857143	S000005449,S000006098,S000003134		GO:0031667_response to nutrient levels_BP	0.813	0.91275	11	11	70	70	7		GO:0009991	0.6081	1	2436	302	16	2	response to extracellular stimulus	S000003003 S000003177; S000001545 S000004640;		GO:0009308	0.8		GO:0044106	-0.750093
GO:0006461	140	7	70	3	0.702722	0.786287	0.857143	S000005449,S000006098,S000003134		GO:0009605_response to external stimulus_BP	0.813	0.91275	11	11	70	70	7		GO:0016070	0.6537	1	2436	302	8	1	RNA metabolic process	S000004395 S000006169;		GO:0050896	0.8		GO:0006414	-0.750093
GO:0006352	140	7	70	3	0.702722	0.786287	0.857143	S000005449,S000006098,S000003134		GO:0009991_response to extracellular stimulus_BP	0.813	0.91275	11	11	70	70	7		GO:0006338	0.6537	1	2436	302	8	1	chromatin remodeling	S000001595 S000001930;		GO:0006109	0.82		GO:0006974	-0.750093
GO:0007124	140	12	70	5	0.718756	0.786287	0.833333	S000005558,S000001526,S000000287,S000001668,S000001126		GO:0007154_cell communication_BP	0.813	0.91275	11	11	70	70	7		GO:0006984	0.6537	1	2436	302	8	1	ER-nucleus signaling pathway	S000001863 S000003276;		GO:0006355	0.82		GO:0006325	-0.888555
GO:0042180	140	17	70	7	0.734587	0.786287	0.823529	S000001807,S000003821,S000005047,S000001456,S000000735,S000005959,S000000048		GO:0045990_carbon catabolite regulation of transcription_BP	0.818	0.91277	5	5	70	70	3		GO:0032879	0.6689	1	2436	302	27	3	regulation of localization	S000000735 S000004646; S000001126 S000001521; S000001126 S000004646;		GO:0048869	0.82		GO:0051276	-0.888555
GO:0043436	140	17	70	7	0.734587	0.786287	0.823529	S000001807,S000003821,S000005047,S000001456,S000000735,S000005959,S000000048		GO:0051049_regulation of transport_BP	0.847	0.93374	12	12	70	70	4		GO:0051049	0.6689	1	2436	302	27	3	regulation of transport	S000000735 S000004646; S000001126 S000001521; S000001126 S000004646;		GO:0051252	0.82		GO:0006519	-0.975093
GO:0006082	140	17	70	7	0.734587	0.786287	0.823529	S000001807,S000003821,S000005047,S000001456,S000000735,S000005959,S000000048		GO:0032879_regulation of localization_BP	0.847	0.93374	12	12	70	70	4		GO:0006974	0.6967	1	2436	302	9	1	response to DNA damage stimulus	S000005160 S000005364;		GO:0006519	0.84		GO:0016049	-1.07737
GO:0019752	140	17	70	7	0.734587	0.786287	0.823529	S000001807,S000003821,S000005047,S000001456,S000000735,S000005959,S000000048		GO:0010033_response to organic substance_BP	0.88	0.95857	10	10	70	70	5		GO:0050896	0.761	1	2436	302	242	27	response to stimulus	S000001126 S000006010; S000005160 S000005449; S000000287 S000001126; S000005160 S000005364; S000003041 S000005160; S000001930 S000005160; S000005160 S000006169; S000003041 S000003134; S000001930 S000003134; S000004466 S000005364; S000001545 S000005364; S000001019 S000005364; S000004640 S000005364; S000001384 S000005364; S000001249 S000001742; S000001930 S000003041; S000001545 S000004466; S0000044…		GO:0016043	0.86		GO:0044182	-1.07737
GO:0023034	140	10	70	4	0.73892	0.786287	0.8	S000001863,S000003276,S000002856,S000002214		GO:0090304_nucleic acid metabolic process_BP	0.908	0.95867	130	130	70	70	68		GO:0023033	0.7675	1	2436	302	11	1	signaling pathway	S000001863 S000003276;		GO:0007049	0.9		GO:0070783	-1.07737
GO:0023033	140	10	70	4	0.73892	0.786287	0.8	S000001863,S000003276,S000002856,S000002214		GO:0006139_nucleobase-containing compound metabolic process_BP	0.908	0.95867	130	130	70	70	68		GO:0023034	0.7675	1	2436	302	11	1	intracellular signaling pathway	S000001863 S000003276;		GO:0032502	0.9		GO:0016568	-1.07737
GO:0023052	140	10	70	4	0.73892	0.786287	0.8	S000001863,S000003276,S000002856,S000002214		GO:0034641_cellular nitrogen compound metabolic process_BP	0.908	0.95867	130	130	70	70	68		GO:0023052	0.7675	1	2436	302	11	1	signaling	S000001863 S000003276;		GO:0065008	0.92		GO:0043933	-1.07737
GO:0044106	140	15	70	6	0.749285	0.787223	0.8	S000001807,S000003821,S000005047,S000001456,S000000735,S000005959		GO:0006807_nitrogen compound metabolic process_BP	0.908	0.95867	130	130	70	70	68		GO:0051726	0.7675	1	2436	302	11	1	regulation of cell cycle	S000002615 S000004489;		GO:0006790	0.94		GO:0009308	-1.17362
GO:0006520	140	15	70	6	0.749285	0.787223	0.8	S000001807,S000003821,S000005047,S000001456,S000000735,S000005959		GO:0010552_positive regulation of transcription from RNA polymerase II promoter_BP	0.913	0.95867	5	5	70	70	5		GO:0005975	0.7675	1	2436	302	11	1	carbohydrate metabolic process	S000003003 S000003177;		GO:0022402	0.94		GO:0023034	-1.35009
GO:0043933	140	11	70	4	0.789107	0.819507	0.727273	S000006098,S000005449,S000000253,S000003134		GO:0031670_cellular response to nutrient_BP	0.922	0.95867	8	8	70	70	4		GO:0016049	0.7987	1	2436	302	23	2	cell growth	S000000287 S000001126; S000001526 S000001668;		GO:0000096	0.98		GO:0023033	-1.35009
GO:0006519	140	16	70	6	0.789886	0.819507	0.75	S000001807,S000003821,S000005047,S000001456,S000000735,S000005959		GO:0007584_response to nutrient_BP	0.922	0.95867	8	8	70	70	4		GO:0030447	0.7987	1	2436	302	23	2	filamentous growth	S000000287 S000001126; S000001526 S000001668;		GO:0023033	1		GO:0023052	-1.35009
GO:0009308	140	17	70	6	0.825065	0.846317	0.705882	S000001807,S000003821,S000005047,S000001456,S000000735,S000005959		GO:0010551_regulation of transcription from RNA polymerase II promoter_BP	0.936	0.96773	10	10	70	70	8		GO:0040007	0.7987	1	2436	302	23	2	growth	S000000287 S000001126; S000001526 S000001668;		GO:0023034	1		GO:0044281	-1.35009
GO:0032879	140	12	70	4	0.831022	0.846317	0.666667	S000001521,S000004646,S000000735,S000001126		GO:0044260_cellular macromolecule metabolic process_BP	0.982	0.984	132	132	70	70	69		GO:0044182	0.7987	1	2436	302	23	2	filamentous growth of a population of unicellular organisms	S000000287 S000001126; S000001526 S000001668;		GO:0023052	1		GO:0007124	-1.65009
GO:0051049	140	12	70	4	0.831022	0.846317	0.666667	S000001521,S000004646,S000000735,S000001126		GO:0043170_macromolecule metabolic process_BP	0.982	0.984	132	132	70	70	69		GO:0070783	0.7987	1	2436	302	23	2	growth of unicellular organism as a thread of attached cells	S000000287 S000001126; S000001526 S000001668;		GO:0030154	1		GO:0051049	-2.55009
GO:0006338	140	7	70	2	0.855894	0.861081	0.571429	S000001930,S000001595		GO:0044237_cellular metabolic process_BP	0.982	0.984	132	132	70	70	69		GO:0007124	0.7987	1	2436	302	23	2	pseudohyphal growth	S000000287 S000001126; S000001526 S000001668;		GO:0030435	1		GO:0032879	-2.55009
GO:0051726	140	7	70	2	0.855894	0.861081	0.571429	S000004489,S000002615		GO:0008152_metabolic process_BP	0.982	0.984	132	132	70	70	69		GO:0043933	0.8635	1	2436	302	15	1	macromolecular complex subunit organization	S000005449 S000006098;		GO:0043934	1		GO:0006338	-2.85009
GO:0044281	140	27	70	9	0.883105	0.883105	0.666667	S000001807,S000003821,S000005047,S000001456,S000000735,S000005959,S000006169,S000000048,S000001521		GO:0044238_primary metabolic process_BP	0.984	0.984	131	131	70	70	69		GO:0000122	0.9426	1	2436	302	110	9	negative regulation of transcription from RNA polymerase II promoter	S000001515 S000001595; S000001595 S000005364; S000001595 S000002214; S000001019 S000001595; S000000735 S000005364; S000001019 S000005364; S000002214 S000004489; S000003003 S000003177; S000001019 S000003276;		GO:0048646	1		GO:0051726	-2.85009
