# Supplementary material for: LEGO: a novel method for gene set over-representation analysis by incorporating network-based gene weights
Source: Sci Rep. 2016 Jan 11;6:18871. doi: 10.1038/srep18871 (PMC4707541; doi:10.1038/srep18871)
Supplement: Supplementary Table S2 [file srep18871-s3.xls]

## Sheet: README
TableS2: Summary for the results of human datasets
1. Input interesting gene lists for breast cancer and influenza
2. LEGO results for Breast cancer datasets
3. Fisher results for Breast cancer datasets
4. Other results for Breast cancer datasets
5. LEGO results for Influenza datasets
6. Fisher results for Influenza datasets
7. Other results for Influenza datasets
8. LEGO and Fisher's results for Breast Cancer datasets based on STRING
9. LEGO and Fisher's results for Breast Cancer datasets based on HumanNet
10. MGSA results for Breast Cancer and Influenza datasets
*2-7 are based on FunCoup network

## Sheet: Input_list
1. Input interesting gene lists for breast cancer and influenza
Human(Breastcancer)			Human(Influenza)
Gene	DataSet_name		Gene	DataSet_name
CDKN1C	GSE10780		UQCRC2	DL1
DMD	GSE10780		PSMB4	DL1
EDNRB	GSE10780		SCD	DL1
NR3C1	GSE10780		SCD5	DL1
KIT	GSE10780		EIF3D	DL1
LAMA3	GSE10780		PSMB6	DL1
LAMB3	GSE10780		PSMB9	DL1
LPL	GSE10780		NXT2	DL1
COL17A1	GSE10780		NXT1	DL1
PLP1	GSE10780		RAB10	DL1
FGF1	GSE10780		HSPA1A	DL1
GSTM5	GSE10780		HSPA1B	DL1
NR3C2	GSE10780		HSPA8	DL1
MME	GSE10780		HSPA2	DL1
NPR1	GSE10780		HSPA1L	DL1
OXTR	GSE10780		HSPA6	DL1
ABCB1	GSE10780		ARCN1	DL1
PAMR1	GSE10780		PSMB3	DL1
GPM6B	GSE10780		VCP	DL1
SMC4	GSE10780		PSMC3	DL1
FAM150B	GSE10780		PSMB1	DL1
RBMS3	GSE10780		EIF3B	DL1
CD200	GSE10780		RPS3	DL1
ZWINT	GSE10780		RET	DL1
C2orf68	GSE10780		ATP5C1	DL1
FAM13A	GSE10780		AUH	DL1
LGR6	GSE10780		ECHDC2	DL1
KIAA0101	GSE10780		ECH1	DL1
SAMD5	GSE10780		PSMD11	DL1
RRM2	GSE10780		RRBP1	DL1
D4S234E	GSE10780		KTN1	DL1
MYH11	GSE10780		HIST2H3C	DL1
SCN2A	GSE10780		HIST2H3PS2	DL1
WHSC1	GSE10780		HIST2H3A	DL1
TF	GSE10780		PGP	DL1
TOP2A	GSE10780		PDXP	DL1
MOCS1	GSE10780		ATP5B	DL1
PEAR1	GSE10780		ATP6V0D1	DL1
P2RY14	GSE10780		ATP6V0D2	DL1
SCN3A	GSE10780		EIF3H	DL1
FOXN3	GSE10780		EIF3F	DL1
CKAP2	GSE10780		LOC390282	DL1
GPRASP1	GSE10780		RPS15A	DL1
TP63	GSE10780		EIF3I	DL1
ADD3	GSE10780		RPS7	DL1
ODZ2	GSE10780		RPS16	DL1
FAM189A2	GSE10780		KRTCAP2	DL1
LIFR	GSE10780		SEC61A2	DL1
NUSAP1	GSE10780		SEC61A1	DL1
CDK1	GSE10780		RPS4X	DL1
CDKN3	GSE10780		RPS4Y1	DL1
CLDN5	GSE10780		RPS4Y2	DL1
PDLIM4	GSE10780		RPS4XP21	DL1
LEPREL1	GSE10780		HSPA5	DL1
SSPN	GSE10780		RSPH4A	DL1
SCN4B	GSE10780		RSPH6A	DL1
EHBP1	GSE10780		EIF2AK4	DL1
IL11RA	GSE10780		BARHL2	DL1
PDE2A	GSE10780		PEPD	DL1
CHRDL1	GSE10780		TAF12	DL1
TTC28	GSE10780		NUP153	DL1
PARP9	GSE10780		RPS10P5	DL1
TCF7L2	GSE10780		RPS10	DL1
ANGPT1	GSE10780		RPS8	DL1
CAV2	GSE10780		RNPS1	DL1
CNN1	GSE10780		PNN	DL1
DPYSL2	GSE10780		TPRXL	DL1
FAT2	GSE10780		RPS5	DL1
ID4	GSE10780		MRPL12	DL1
ACTG2	GSE10780		RAB5B	DL1
CAV1	GSE10780		RAB5C	DL1
CDO1	GSE10780		RAB5A	DL1
CRYAB	GSE10780		PRSS54	DL1
CFD	GSE10780		PRSS55	DL1
EZH1	GSE10780		DDAH1	DL1
FOXO1	GSE10780		DDAH2	DL1
CXCL2	GSE10780		PLXNA2	DL1
HLF	GSE10780		PLXNA4	DL1
IGFBP6	GSE10780		PLXNA1	DL1
JUN	GSE10780		PLXNA3	DL1
MATN2	GSE10780		PLXND1	DL1
NDN	GSE10780		PLXNC1	DL1
PDGFA	GSE10780		RPS18	DL1
PPL	GSE10780		RPS20	DL1
RABIF	GSE10780		DCP2	DL1
CCL21	GSE10780		RPS3A	DL1
CX3CL1	GSE10780		ATP6V0C	DL1
SKI	GSE10780		PSMD6	DL1
SPTBN1	GSE10780		FAU	DL1
THRA	GSE10780		HMGCR	DL1
TRPC1	GSE10780		AMMECR1	DL1
PPAP2B	GSE10780		AMMECR1L	DL1
SEMA5A	GSE10780		NXF1	DL1
PRC1	GSE10780		NXF2	DL1
KCNMB1	GSE10780		NXF2B	DL1
RUNX1T1	GSE10780		NXF3	DL1
ETV5	GSE10780		NXF5	DL1
FIGF	GSE10780		NUP98	DL1
SDPR	GSE10780		RPS14	DL1
CCNB2	GSE10780		CLUAP1	DL1
KL	GSE10780		EIF3G	DL1
ITM2A	GSE10780		HAND2	DL1
FXYD1	GSE10780		HAND1	DL1
RELN	GSE10780		RFX7	DL1
MAB21L1	GSE10780		RFX5	DL1
CLDN11	GSE10780		TIMM17B	DL1
SPRY2	GSE10780		TIMM17A	DL1
CORO2B	GSE10780		C20orf54	DL1
CHL1	GSE10780		GPR172B	DL1
MTHFD2	GSE10780		GPR172A	DL1
LYVE1	GSE10780		RPS11	DL1
B3GNT1	GSE10780		CKM	DL1
HOXA7	GSE10780		CKB	DL1
UBE2C	GSE10780		CKMT1A	DL1
ADAMTS5	GSE10780		CKMT1B	DL1
ABCA8	GSE10780		CKMT2	DL1
TPX2	GSE10780		RPS9	DL1
LMOD1	GSE10780		PSMD12	DL1
METTL7A	GSE10780		WAC	DL1
UBE2T	GSE10780		LIN9	DL1
CAPN6	GSE10780		C3orf23	DL1
TLN2	GSE10780		EIF1AX	DL1
CEP68	GSE10780		EIF1AY	DL1
LPHN3	GSE10780		RPL13	DL1
DENND2A	GSE10780		MAT2A	DL1
GLTSCR2	GSE10780		MAT1A	DL1
C5orf4	GSE10780		PPAP2B	DL1
DTL	GSE10780		PPAP2C	DL1
RASL12	GSE10780		PPAP2A	DL1
GIPC2	GSE10780		BICC1	DL1
PALMD	GSE10780		EIF5	DL1
CRTAC1	GSE10780		RPL15	DL1
ARHGEF40	GSE10780		EIF4A2	DL1
ECT2	GSE10780		EIF4A1	DL1
ASF1B	GSE10780		EIF3C	DL1
LARP6	GSE10780		EIF3CL	DL1
KCNJ16	GSE10780		NUP43	DL1
PCDH18	GSE10780		PSMC1	DL1
HOXA5	GSE10780		PGD	DL1
RGMA	GSE10780		COPG	DL1
PAK7	GSE10780		COPG2	DL1
RHOJ	GSE10780		CNOT3	DL1
USP31	GSE10780		TDG	DL1
SEMA6D	GSE10780		CDK1	DL1
CACHD1	GSE10780		CCT6A	DL1
PELI2	GSE10780		CCT6B	DL1
SAV1	GSE10780		RPS2	DL1
TNS1	GSE10780		COX6A1	DL1
EBF1	GSE10780		COX6A1P2	DL1
DCTPP1	GSE10780		COX6A2	DL1
IRX1	GSE10780		RPL5	DL1
RERGL	GSE10780		RPTOR	DL1
CSRNP3	GSE10780		RAB1A	DL1
ITIH5	GSE10780		RAB1B	DL1
TMEM47	GSE10780		RPS13	DL1
SH3BGRL2	GSE10780		RPL37	DL1
BBS2	GSE10780		FZR1	DL1
CCDC8	GSE10780		YKT6	DL1
C2orf40	GSE10780		MARK2	DL1
GPR124	GSE10780		MARK3	DL1
TNS4	GSE10780		MARK4	DL1
ARHGAP19	GSE10780		MARK1	DL1
TSLP	GSE10780		GLUL	DL1
BOC	GSE10780		RPS6	DL1
PPP1R14A	GSE10780		ATPBD4	DL1
KLHL13	GSE10780		RPL28	DL1
GNG7	GSE10780		HRAS	DL1
ABCA9	GSE10780		NRAS	DL1
ABCA6	GSE10780		KRAS	DL1
TCEAL2	GSE10780		ERAS	DL1
ISM1	GSE10780		C9orf85	DL1
RNF145	GSE10780		RPLP2	DL1
OSR1	GSE10780		SCFD1	DL1
CD300LG	GSE10780		NUP62	DL1
TCEAL7	GSE10780		NUP62CL	DL1
BTNL9	GSE10780		RPSAP58	DL1
APCDD1	GSE10780		RPSA	DL1
MAMDC2	GSE10780		MRPL22	DL1
APCDD1L	GSE10780		CYP4V2	DL1
PLEKHH2	GSE10780		RPL23A	DL1
ANKRD29	GSE10780		RPL23AP53	DL1
C3orf64	GSE10780		VAC14	DL1
SCARA5	GSE10780		NUP205	DL1
CCDC50	GSE10780		STUB1	DL1
CBX7	GSE10780		STRAP	DL1
TUBB2B	GSE10780		GLT25D2	DL1
GPIHBP1	GSE10780		GLT25D1	DL1
EFHA2	GSE10780		CERCAM	DL1
OLFML2A	GSE10780		SHFM1P1	DL1
LRRN4CL	GSE10780		SHFM1	DL1
ZNF204P	GSE10780		RPS17	DL1
EPB41L4A-AS1	GSE10780		RPS17P2	DL1
LOC286367	GSE10780		RPS17P5	DL1
COPG2IT1	GSE10780		MAN2A2	DL1
HCG11	GSE10780		MAN2A1	DL1
FLJ13197	GSE10780		ALDH6A1	DL1
MIR143HG	GSE10780		CCDC149	DL1
LOC283481	GSE10780		SLC5A8	DL1
KLHL29	GSE10780		SLC5A6	DL1
LOC100127983	GSE10780		SLC5A12	DL1
C3	GSE14548		SLC5A5	DL1
DMD	GSE14548		RNMT	DL1
GHR	GSE14548		CHEK1	DL1
GLB1	GSE14548		ARV1	DL1
PSEN2	GSE14548		DHRS11	DL1
AK1	GSE14548		OSBPL2	DL1
CD53	GSE14548		OSBPL1A	DL1
IFNAR2	GSE14548		PCID2	DL1
ALKBH2	GSE14548		EIF3E	DL1
GPM6B	GSE14548		MUC21	DL1
FAM150B	GSE14548		UXT	DL1
TWISTNB	GSE14548		CUBN	DL1
OR51I2	GSE14548		ZNF658B	DL1
TTYH1	GSE14548		LNX1	DL1
CKAP5	GSE14548		MPDZ	DL1
FAM171A1	GSE14548		INADL	DL1
RPS9	GSE14548		PDZD2	DL1
DBNL	GSE14548		LNX2	DL1
P4HA2	GSE14548		IL16	DL1
DCAF6	GSE14548		PHACTR3	DL1
RPS19	GSE14548		PHACTR1	DL1
DUT	GSE14548		PHACTR2	DL1
CELF1	GSE14548		PHACTR4	DL1
SLC35A2	GSE14548		ARID4A	DL1
DMKN	GSE14548		ARID4B	DL1
GON4L	GSE14548		ARID5B	DL1
AGPAT3	GSE14548		ARID5A	DL1
MOSPD3	GSE14548		P4HA2	DL1
H2AFY	GSE14548		P4HA1	DL1
CD83	GSE14548		P4HA3	DL1
ACBD5	GSE14548		HNRNPC	DL1
KIAA1751	GSE14548		RALY	DL1
PLAGL1	GSE14548		HNRNPCL1	DL1
RBFOX3	GSE14548		RALYL	DL1
TMBIM6	GSE14548		POU2F2	DL1
MID1IP1	GSE14548		POU2F3	DL1
ADCYAP1	GSE14548		POU2F1	DL1
PNMAL1	GSE14548		ABCD1	U2OS
MYBBP1A	GSE14548		AHCY	U2OS
NAV2	GSE14548		AMOTL1	U2OS
BCOR	GSE14548		ANGPTL3	U2OS
PAK3	GSE14548		AQR	U2OS
TBCEL	GSE14548		ARCN1	U2OS
TRIM2	GSE14548		ATP5F1	U2OS
IFI27	GSE14548		ATP6AP1	U2OS
ZNF502	GSE14548		ATP6V0B	U2OS
KIAA0182	GSE14548		ATP6V0E2	U2OS
FAM176A	GSE14548		ATP6V1G1	U2OS
C5orf24	GSE14548		B4GALT2	U2OS
KANK2	GSE14548		BACE1	U2OS
SPHKAP	GSE14548		XIAP	U2OS
AMFR	GSE14548		FAM173A	U2OS
NR2F2	GSE14548		C19orf29	U2OS
KIAA1671	GSE14548		CADM2	U2OS
CDK6	GSE14548		CALCOCO2	U2OS
ZBTB22	GSE14548		CCDC74A	U2OS
NEK11	GSE14548		CCDC74B	U2OS
PARP9	GSE14548		CHMP2B	U2OS
PIP4K2C	GSE14548		CLK3	U2OS
CASP1	GSE14548		CLN5	U2OS
CHI3L1	GSE14548		CNTN5	U2OS
GTF2I	GSE14548		COPA	U2OS
APOC1	GSE14548		COPB1	U2OS
EGF	GSE14548		COPB2	U2OS
ETV6	GSE14548		COPG	U2OS
FUT4	GSE14548		COPS6	U2OS
IFI6	GSE14548		COPZ1	U2OS
GYPC	GSE14548		CPLX1	U2OS
KRT15	GSE14548		CRADD	U2OS
REG3A	GSE14548		CRNKL1	U2OS
PKM2	GSE14548		CXorf59	U2OS
RABIF	GSE14548		CYB5R4	U2OS
S100A5	GSE14548		DCLRE1B	U2OS
SELPLG	GSE14548		DHX8	U2OS
SEPW1	GSE14548		TMEM191A	U2OS
STAT4	GSE14548		DMD	U2OS
TLR2	GSE14548		DSC3	U2OS
TMOD1	GSE14548		DYNC1I1	U2OS
NRIP1	GSE14548		EFTUD2	U2OS
FZD7	GSE14548		EIF2S1	U2OS
HIST1H3C	GSE14548		EPRS	U2OS
HIST1H3G	GSE14548		ESAM	U2OS
GPR65	GSE14548		EVC2	U2OS
EIF3D	GSE14548		FAM38A	U2OS
VAMP8	GSE14548		FCGR2A	U2OS
BTAF1	GSE14548		C11orf82	U2OS
BBOX1	GSE14548		FUS	U2OS
CDH12	GSE14548		GDPD5	U2OS
SLC1A1	GSE14548		GINS2	U2OS
ARL3	GSE14548		GJA3	U2OS
DDX6	GSE14548		GSK3A	U2OS
ENSA	GSE14548		HNRNPU	U2OS
SYNGR1	GSE14548		HRK	U2OS
BCL7C	GSE14548		INMT	U2OS
COPB2	GSE14548		IQSEC1	U2OS
SNAP29	GSE14548		CWC22	U2OS
SIAH2	GSE14548		ZNF737	U2OS
FGB	GSE14548		C5orf45	U2OS
CBFA2T3	GSE14548		LRP1B	U2OS
HIST1H1C	GSE14548		LY6G6C	U2OS
RND2	GSE14548		MFAP1	U2OS
GTF2IRD1	GSE14548		PPARA	U2OS
ARL4C	GSE14548		TCTEX1D2	U2OS
G3BP1	GSE14548		MLKL	U2OS
ATP6AP2	GSE14548		MPG	U2OS
LHFPL2	GSE14548		MPZL1	U2OS
CTAGE5	GSE14548		MTFR1	U2OS
NAB1	GSE14548		MYOCD	U2OS
HS3ST4	GSE14548		NDUFB8	U2OS
IRF9	GSE14548		NHP2L1	U2OS
NKX6-1	GSE14548		NOS3	U2OS
DNAJC3	GSE14548		NOSTRIN	U2OS
ZNF193	GSE14548		NUP107	U2OS
CDH10	GSE14548		NUP98	U2OS
CHRM5	GSE14548		NUPL1	U2OS
NEK1	GSE14548		NUTF2	U2OS
OR2F1	GSE14548		NXF1	U2OS
ICMT	GSE14548		PCDHGA1	U2OS
PILRA	GSE14548		PCGF6	U2OS
LAMTOR2	GSE14548		PDLIM3	U2OS
C13orf15	GSE14548		PGD	U2OS
ARHGEF10	GSE14548		PIP	U2OS
ProSAPiP1	GSE14548		PLCH2	U2OS
RASSF2	GSE14548		PPAN	U2OS
RIMS3	GSE14548		PRPF31	U2OS
MTSS1	GSE14548		PRPF8	U2OS
JAKMIP2	GSE14548		PRRT1	U2OS
PDXDC1	GSE14548		PRSS8	U2OS
FRYL	GSE14548		RAB5A	U2OS
RGL1	GSE14548		RAB7L1	U2OS
ZNF521	GSE14548		RBM14	U2OS
POP5	GSE14548		SAMM50	U2OS
COPG	GSE14548		SART1	U2OS
PPME1	GSE14548		SCYL3	U2OS
MTMR2	GSE14548		SELI	U2OS
DCXR	GSE14548		SF3B1	U2OS
SHISA5	GSE14548		SF3B2	U2OS
SLC25A37	GSE14548		SF3B3	U2OS
F11R	GSE14548		SFXN2	U2OS
CRTAC1	GSE14548		SLC1A3	U2OS
SLC22A15	GSE14548		SLC2A2	U2OS
NANS	GSE14548		SLC35A1	U2OS
UBFD1	GSE14548		SLC41A3	U2OS
RNPEP	GSE14548		SLU7	U2OS
BCL2L10	GSE14548		SNRPB	U2OS
PTGFRN	GSE14548		SNRPD2	U2OS
C20orf3	GSE14548		SNRPD3	U2OS
AKIP1	GSE14548		SRP54	U2OS
RNF150	GSE14548		STAC3	U2OS
SLAIN2	GSE14548		STARD5	U2OS
CACHD1	GSE14548		SULT1C4	U2OS
HIST1H2BD	GSE14548		TGS1	U2OS
SPINT2	GSE14548		THRSP	U2OS
CCNB1IP1	GSE14548		TPRX1	U2OS
TMEM8A	GSE14548		TRIM28	U2OS
CERS2	GSE14548		UBE2A	U2OS
IL25	GSE14548		UBL5	U2OS
CLIP4	GSE14548		WDR18	U2OS
ST6GALNAC5	GSE14548		YTHDC1	U2OS
TCF7L1	GSE14548		ZNF132	U2OS
CHST9	GSE14548		ZNF154	U2OS
CARD9	GSE14548		ZNF16	U2OS
RCSD1	GSE14548		ZNF224	U2OS
LARP4	GSE14548		ZNF432	U2OS
ACOT12	GSE14548		ZNF473	U2OS
C7orf29	GSE14548		ZNF552	U2OS
ARL8A	GSE14548		EIF4A2	U2OS
TBC1D20	GSE14548		KRTCAP2	U2OS
NACC2	GSE14548		RAB10	U2OS
DHRS13	GSE14548		RPS16	U2OS
LSM14B	GSE14548		RPS4X	U2OS
CDC42EP5	GSE14548		PTBP1	U2OS
LRTOMT	GSE14548		RPL13A	U2OS
CDYL2	GSE14548		ADAT1	U2OS
PQLC3	GSE14548		AKAP11	U2OS
METTL7B	GSE14548		ALG10	U2OS
ZNF524	GSE14548		APBA3	U2OS
KIAA1919	GSE14548		ASAH1	U2OS
C10orf67	GSE14548		ATF1	U2OS
L3MBTL4	GSE14548		ATP1A3	U2OS
C19orf21	GSE14548		ATP5I	U2OS
ZNF776	GSE14548		ATP8	U2OS
C19orf75	GSE14548		B3GALT2	U2OS
CXorf59	GSE14548		BUB1B	U2OS
PRR15	GSE14548		BUB3	U2OS
ILDR1	GSE14548		C11orf60	U2OS
SFXN2	GSE14548		C14orf109	U2OS
CABP7	GSE14548		C14orf166	U2OS
ZNF677	GSE14548		C1orf222	U2OS
ZNF497	GSE14548		C1orf55	U2OS
RGS9BP	GSE14548		C21orf82	U2OS
HYMAI	GSE14548		C22orf15	U2OS
FLJ11235	GSE14548		C2orf69	U2OS
LOC440132	GSE14548		C6orf62	U2OS
LOC100128751	GSE14548		CACNB4	U2OS
C6orf163	GSE14548		CARD16	U2OS
SPANXA2-OT1	GSE14548		CBX2	U2OS
LOC729291	GSE14548		CCDC78	U2OS
LOC401068	GSE14548		CDK5RAP2	U2OS
LOC400958	GSE14548		CEACAM7	U2OS
ACADVL	GSE3744		CNOT10	U2OS
BLM	GSE3744		CPN2	U2OS
KIT	GSE3744		DCLRE1A	U2OS
LAMA3	GSE3744		ERCC4	U2OS
KRT5	GSE3744		ERLIN2	U2OS
COL10A1	GSE3744		ETHE1	U2OS
COL17A1	GSE3744		FAM13B	U2OS
NR3C2	GSE3744		FBXO22	U2OS
MME	GSE3744		FHOD3	U2OS
OXTR	GSE3744		FLNC	U2OS
TAGLN	GSE3744		FN3KRP	U2OS
FAM13C	GSE3744		FOXE1	U2OS
WLS	GSE3744		FREM2	U2OS
SMC4	GSE3744		FRMD8	U2OS
CENPM	GSE3744		FZD8	U2OS
GPRASP2	GSE3744		GCAT	U2OS
DKK3	GSE3744		GPKOW	U2OS
KIAA0101	GSE3744		HIST1H1T	U2OS
TIPRL	GSE3744		HPSE	U2OS
RRM2	GSE3744		IFIT5	U2OS
THYN1	GSE3744		ITGA11	U2OS
SRSF5	GSE3744		KIAA0391	U2OS
MYH11	GSE3744		KIAA0652	U2OS
WHSC1	GSE3744		LFNG	U2OS
CENPA	GSE3744		LOC339524	U2OS
TOP2A	GSE3744		LRPAP1	U2OS
TBCE	GSE3744		LSM2	U2OS
FTO	GSE3744		LZTR1	U2OS
CKAP2	GSE3744		MBNL3	U2OS
TROAP	GSE3744		MCF2L	U2OS
CENPN	GSE3744		MOCS3	U2OS
PHYHD1	GSE3744		MYBL2	U2OS
PSMA4	GSE3744		MYO1E	U2OS
FANCI	GSE3744		NAGA	U2OS
DEPDC1	GSE3744		NDE1	U2OS
DARC	GSE3744		NDUFB1	U2OS
CEP55	GSE3744		NDUFB11	U2OS
FAM189A2	GSE3744		NDUFB9	U2OS
PLSCR4	GSE3744		NFXL1	U2OS
SPARCL1	GSE3744		NT5C	U2OS
ZBTB4	GSE3744		NUP88	U2OS
NUSAP1	GSE3744		OLFM1	U2OS
CDK1	GSE3744		ONECUT2	U2OS
CDKN3	GSE3744		PAGE5	U2OS
RAD51AP1	GSE3744		PCSK5	U2OS
PDLIM4	GSE3744		PHYHIP	U2OS
ACTA2	GSE3744		PIGH	U2OS
SMC6	GSE3744		PIGT	U2OS
HMMR	GSE3744		PIP4K2B	U2OS
IL11RA	GSE3744		PLP1	U2OS
AMIGO2	GSE3744		PRCC	U2OS
CALCOCO1	GSE3744		PTPRA	U2OS
SCRN2	GSE3744		PTS	U2OS
PAFAH1B3	GSE3744		PVALB	U2OS
MKI67	GSE3744		RAB30	U2OS
DLGAP5	GSE3744		RAVER1	U2OS
GRAMD3	GSE3744		RBM34	U2OS
SGOL2	GSE3744		RNH1	U2OS
BUB1B	GSE3744		RPS6KL1	U2OS
CCNA2	GSE3744		RUNX1	U2OS
CIRBP	GSE3744		SAMD8	U2OS
CNN1	GSE3744		SH2D1A	U2OS
CSE1L	GSE3744		SIGLEC9	U2OS
CXCL10	GSE3744		SLC17A3	U2OS
CAV1	GSE3744		SLC36A2	U2OS
CDO1	GSE3744		SPAG17	U2OS
CENPE	GSE3744		SPCS2	U2OS
COL11A1	GSE3744		ST8SIA1	U2OS
CTPS	GSE3744		STK11IP	U2OS
EGR1	GSE3744		TBC1D23	U2OS
GAS1	GSE3744		TBL1XR1	U2OS
IGFBP6	GSE3744		TCAP	U2OS
MAD2L1	GSE3744		TMEM167B	U2OS
MEIS2	GSE3744		TMEM187	U2OS
PER1	GSE3744		TMEM62	U2OS
PPL	GSE3744		TPSAB1	U2OS
PSMA7	GSE3744		TRIM17	U2OS
RABIF	GSE3744		TSTA3	U2OS
SRPK1	GSE3744		TUFT1	U2OS
TAF2	GSE3744		UBE2E1	U2OS
TGFBR3	GSE3744		USP6	U2OS
TTK	GSE3744		VPS54	U2OS
AURKA	GSE3744		ZNF350	U2OS
EXO1	GSE3744		ZNF492	U2OS
PPAP2A	GSE3744		ZNF567	U2OS
PPAP2B	GSE3744		ZNF653	U2OS
STC2	GSE3744		MGC2452	U2OS
SEMA5A	GSE3744		AHCYL1	A549(DE)
PRC1	GSE3744		AKTIP	A549(DE)
CSRP1	GSE3744		AP2M1	A549(DE)
FEN1	GSE3744		APBB1IP	A549(DE)
TRIP13	GSE3744		ARD1A	A549(DE)
BUB1	GSE3744		ARTN	A549(DE)
EPRS	GSE3744		ATCAY	A549(DE)
GPC3	GSE3744		ATP1A2	A549(DE)
KIF11	GSE3744		ATP2C1	A549(DE)
CCNB2	GSE3744		ATP6AP1	A549(DE)
VAPB	GSE3744		ATP6AP2	A549(DE)
ITM2A	GSE3744		ATP6V0C	A549(DE)
CXCL14	GSE3744		ATP6V0D1	A549(DE)
APOBEC3B	GSE3744		ATP6V1A	A549(DE)
ISG15	GSE3744		ATP6V1B2	A549(DE)
E2F1	GSE3744		B2M	A549(DE)
LMNB1	GSE3744		BAIAP3	A549(DE)
KIF20A	GSE3744		BARHL2	A549(DE)
LHFP	GSE3744		BZRAP1	A549(DE)
DDX39A	GSE3744		C14orf172	A549(DE)
PSMD14	GSE3744		C21orf7	A549(DE)
STX6	GSE3744		C3orf31	A549(DE)
SPRY1	GSE3744		CCNB3	A549(DE)
SPRY2	GSE3744		CD48	A549(DE)
MT1X	GSE3744		CD58	A549(DE)
S100P	GSE3744		CD81	A549(DE)
LAGE3	GSE3744		CDKN1B	A549(DE)
PDGFRA	GSE3744		CEL	A549(DE)
RAD21	GSE3744		CHST5	A549(DE)
FBLN5	GSE3744		CLIC4	A549(DE)
TIMM17A	GSE3744		CLK1	A549(DE)
TACC3	GSE3744		CLSTN3	A549(DE)
MTHFD2	GSE3744		CNNM1	A549(DE)
KIF2C	GSE3744		COPA	A549(DE)
UBE2C	GSE3744		COPB1	A549(DE)
TPX2	GSE3744		COPB2	A549(DE)
LMOD1	GSE3744		COPG	A549(DE)
ESPL1	GSE3744		CRAMP1L	A549(DE)
RAD54B	GSE3744		CRYAA	A549(DE)
OGN	GSE3744		CXCR6	A549(DE)
ATAD2	GSE3744		CYP17A1	A549(DE)
UBE2T	GSE3744		CYP2U1	A549(DE)
MELK	GSE3744		DBT	A549(DE)
KIF14	GSE3744		DCLK2	A549(DE)
ATG14	GSE3744		DHRS2	A549(DE)
ARL6IP1	GSE3744		DLG2	A549(DE)
SYNM	GSE3744		DMAP1	A549(DE)
NCAPH	GSE3744		DTX3	A549(DE)
DCAF13	GSE3744		DUSP27	A549(DE)
POC1A	GSE3744		EEF1A1	A549(DE)
INTS7	GSE3744		EIF3A	A549(DE)
GLTSCR2	GSE3744		EIF3C	A549(DE)
CENPF	GSE3744		EIF3G	A549(DE)
DTL	GSE3744		EIF4A3	A549(DE)
ZWILCH	GSE3744		ENGASE	A549(DE)
ECT2	GSE3744		EPHB6	A549(DE)
CDCA8	GSE3744		FAU	A549(DE)
ASPM	GSE3744		FBXW10	A549(DE)
ASF1B	GSE3744		FCHO2	A549(DE)
TMEM206	GSE3744		FERMT3	A549(DE)
HJURP	GSE3744		FLJ11235	A549(DE)
PBK	GSE3744		GCLC	A549(DE)
ANLN	GSE3744		GNRH2	A549(DE)
HOXA5	GSE3744		GPR146	A549(DE)
SEMA3G	GSE3744		GRIN2C	A549(DE)
KIF15	GSE3744		HARBI1	A549(DE)
CACHD1	GSE3744		HIST1H2BN	A549(DE)
PDLIM1	GSE3744		HPGD	A549(DE)
FOXM1	GSE3744		HSF4	A549(DE)
NCAPG	GSE3744		HSPD1	A549(DE)
MPHOSPH9	GSE3744		IL17RA	A549(DE)
SCNM1	GSE3744		IL1A	A549(DE)
C2orf49	GSE3744		IRF2	A549(DE)
DCTPP1	GSE3744		ISG15	A549(DE)
CDC73	GSE3744		ITLN1	A549(DE)
SHCBP1	GSE3744		JUN	A549(DE)
PDGFD	GSE3744		KATNB1	A549(DE)
FAM83D	GSE3744		KCNJ12	A549(DE)
CDCA3	GSE3744		KIAA0664	A549(DE)
GLT8D2	GSE3744		KIAA1267	A549(DE)
NUF2	GSE3744		KIF11	A549(DE)
ITCH	GSE3744		KPNB1	A549(DE)
CCNB1	GSE3744		LARP1	A549(DE)
MRPL14	GSE3744		LHX3	A549(DE)
C2orf40	GSE3744		LINGO1	A549(DE)
CGNL1	GSE3744		LONP1	A549(DE)
ARHGAP19	GSE3744		LPPR4	A549(DE)
KLHL13	GSE3744		MAN2B1	A549(DE)
EPT1	GSE3744		MATN3	A549(DE)
MYLK	GSE3744		MED6	A549(DE)
CDCA5	GSE3744		MORG1	A549(DE)
ISM1	GSE3744		MYC	A549(DE)
FAM114A1	GSE3744		MYOD1	A549(DE)
CCDC167	GSE3744		NEK8	A549(DE)
OSR1	GSE3744		NEK9	A549(DE)
RMI2	GSE3744		NTHL1	A549(DE)
LRR1	GSE3744		NUP205	A549(DE)
EME1	GSE3744		NUP98	A549(DE)
CKAP2L	GSE3744		NXF1	A549(DE)
APCDD1	GSE3744		OPN1SW	A549(DE)
MAMDC2	GSE3744		PCDH18	A549(DE)
ZCCHC24	GSE3744		PHF2	A549(DE)
ZNF367	GSE3744		PIK3R5	A549(DE)
TRIM59	GSE3744		PIN1	A549(DE)
SMG7	GSE3744		PLAU	A549(DE)
GAS2L3	GSE3744		PLD2	A549(DE)
UHMK1	GSE3744		PLK3	A549(DE)
MTDH	GSE3744		POLR2H	A549(DE)
AQP1	GSE3744		POLR2L	A549(DE)
PTTG3P	GSE3744		PPP1R14D	A549(DE)
MIR100HG	GSE3744		PRPF8	A549(DE)
MIR143HG	GSE3744		PRPS1	A549(DE)
KLHL29	GSE3744		PRSS27	A549(DE)
			PSENEN	A549(DE)
			PSMA1	A549(DE)
			PSMD14	A549(DE)
			PSMD2	A549(DE)
			PTPRN	A549(DE)
			RAB6B	A549(DE)
			RACGAP1	A549(DE)
			RBM42	A549(DE)
			RETN	A549(DE)
			RFFL	A549(DE)
			RNF150	A549(DE)
			RPL35	A549(DE)
			RPS10	A549(DE)
			RPS14	A549(DE)
			RPS16	A549(DE)
			RPS27A	A549(DE)
			RPS5	A549(DE)
			RUNX1	A549(DE)
			SAFB	A549(DE)
			SELPLG	A549(DE)
			SF3A1	A549(DE)
			SF3B1	A549(DE)
			SF3B14	A549(DE)
			SFTPB	A549(DE)
			SIGMAR1	A549(DE)
			SLC22A6	A549(DE)
			SMU1	A549(DE)
			SNRP70	A549(DE)
			SNRPF	A549(DE)
			SNW1	A549(DE)
			SNX6	A549(DE)
			SNX9	A549(DE)
			SON	A549(DE)
			SRRM2	A549(DE)
			STAB1	A549(DE)
			SULF2	A549(DE)
			SUPT6H	A549(DE)
			TBL3	A549(DE)
			TCF3	A549(DE)
			TFE3	A549(DE)
			TNFRSF18	A549(DE)
			TNK2	A549(DE)
			TRERF1	A549(DE)
			TRIM14	A549(DE)
			TRIM21	A549(DE)
			TRIM60	A549(DE)
			TSSK6	A549(DE)
			TXNL4A	A549(DE)
			UBAC2	A549(DE)
			VNN2	A549(DE)
			WNT9A	A549(DE)
			XAB2	A549(DE)
			XPNPEP1	A549(DE)
			XPO1	A549(DE)
			ZBTB2	A549(DE)
			ABCB10	A549(DE)
			ABCC6	A549(DE)
			ACACA	A549(DE)
			ACVR1C	A549(DE)
			AIG1	A549(DE)
			AMN	A549(DE)
			ANKK1	A549(DE)
			APPBP1	A549(DE)
			ARCN1	A549(DE)
			ASPA	A549(DE)
			AXIN1	A549(DE)
			B3GNT7	A549(DE)
			BACH2	A549(DE)
			BAIAP2	A549(DE)
			BIRC1	A549(DE)
			BRPF1	A549(DE)
			C10orf57	A549(DE)
			C19orf20	A549(DE)
			C21orf121	A549(DE)
			C2orf32	A549(DE)
			C6orf33	A549(DE)
			CA13	A549(DE)
			CD47	A549(DE)
			CENTA1	A549(DE)
			CHRM1	A549(DE)
			CHUK	A549(DE)
			CKS1B	A549(DE)
			CNGB1	A549(DE)
			COPE	A549(DE)
			CRSP2	A549(DE)
			Cry2	A549(DE)
			CSEN	A549(DE)
			CTGLF1	A549(DE)
			CTNNB1	A549(DE)
			DAP3	A549(DE)
			DERL3	A549(DE)
			E2F1	A549(DE)
			EIF3S5	A549(DE)
			FBXW2	A549(DE)
			FGF19	A549(DE)
			FHOD1	A549(DE)
			FKBP8	A549(DE)
			FKBP9	A549(DE)
			FLJ10458	A549(DE)
			FLJ12436	A549(DE)
			FLJ20516	A549(DE)
			FLJ23554	A549(DE)
			FLJ25758	A549(DE)
			GDF10	A549(DE)
			GGTL4	A549(DE)
			GSTM4	A549(DE)
			GTF2H3	A549(DE)
			HEG	A549(DE)
			HERC4	A549(DE)
			IFNA7	A549(DE)
			IFNAR2	A549(DE)
			IFNGR2	A549(DE)
			IGSF1	A549(DE)
			IK	A549(DE)
			KCNK17	A549(DE)
			KIAA1411	A549(DE)
			KNG1	A549(DE)
			LARGE	A549(DE)
			LASS4	A549(DE)
			LGALS2	A549(DE)
			LOC283377	A549(DE)
			LOC401431	A549(DE)
			LOC92312	A549(DE)
			LRP11	A549(DE)
			LRP1B	A549(DE)
			LY6G6C	A549(DE)
			MAP2K3	A549(DE)
			MDM2	A549(DE)
			MGC26885	A549(DE)
			MGC48998	A549(DE)
			MLYCD	A549(DE)
			MSRA	A549(DE)
			MST1R	A549(DE)
			MYT1L	A549(DE)
			NCK2	A549(DE)
			NPAS1	A549(DE)
			NUDT4	A549(DE)
			NXF3	A549(DE)
			NYD©\SP25	A549(DE)
			P2RY12	A549(DE)
			PAICS	A549(DE)
			PAOX	A549(DE)
			PART1	A549(DE)
			PASD1	A549(DE)
			PDGFRL	A549(DE)
			PEPD	A549(DE)
			PIK3C2G	A549(DE)
			PIK3CB	A549(DE)
			PSAP	A549(DE)
			PSMC6	A549(DE)
			RANBP9	A549(DE)
			RBM3	A549(DE)
			RPS24	A549(DE)
			RPS3	A549(DE)
			SARS	A549(DE)
			SCNN1D	A549(DE)
			SERPINA1	A549(DE)
			SERPINB2	A549(DE)
			SIGLEC5	A549(DE)
			SLC12A4	A549(DE)
			SLC9A3R1	A549(DE)
			SSTR5	A549(DE)
			STXBP4	A549(DE)
			TBX21	A549(DE)
			TIMM44	A549(DE)
			TK2	A549(DE)
			TNC	A549(DE)
			TRAM1	A549(DE)
			TRAP1	A549(DE)
			TRIB2	A549(DE)
			USMG5	A549(DE)
			USP42	A549(DE)
			ZNF37B	A549(DE)
			ZNF512	A549(DE)
			ANPEP	A549(US)
			AQP4	A549(US)
			ARCN1	A549(US)
			ATP6V1A	A549(US)
			ATP6V1B2	A549(US)
			ATP6V0C	A549(US)
			ATP6V0B	A549(US)
			ATP6AP1	A549(US)
			CAMK2B	A549(US)
			CD81	A549(US)
			COPA	A549(US)
			CRHR1	A549(US)
			CSE1L	A549(US)
			CTSW	A549(US)
			DSP	A549(US)
			DUSP3	A549(US)
			ENG	A549(US)
			EPHA7	A549(US)
			EPHB2	A549(US)
			EPHB4	A549(US)
			F13A1	A549(US)
			FGFR2	A549(US)
			FGFR4	A549(US)
			FPR1	A549(US)
			FRAP1	A549(US)
			G6PD	A549(US)
			GABBR1	A549(US)
			GAK	A549(US)
			GSK3B	A549(US)
			HSP90AA1	A549(US)
			ITGA3	A549(US)
			JAK2	A549(US)
			KPNB1	A549(US)
			MDM2	A549(US)
			MAP3K11	A549(US)
			NTSR1	A549(US)
			PAK3	A549(US)
			PRKACA	A549(US)
			PRKCI	A549(US)
			MAP2K3	A549(US)
			PTMA	A549(US)
			PRPH2	A549(US)
			RPS10	A549(US)
			RPS20	A549(US)
			CCL13	A549(US)
			SGK1	A549(US)
			SUMO2	A549(US)
			SNRPA1	A549(US)
			MAP3K12	A549(US)
			NUP214	A549(US)
			STX10	A549(US)
			ATP6V0D1	A549(US)
			RABEP1	A549(US)
			OSMR	A549(US)
			RAB11B	A549(US)
			DLG5	A549(US)
			BZRAP1	A549(US)
			COPB2	A549(US)
			NUP153	A549(US)
			SAE1	A549(US)
			RBM5	A549(US)
			SF3A1	A549(US)
			TUBB3	A549(US)
			NEK6	A549(US)
			AKAP13	A549(US)
			COPG	A549(US)
			DAPK2	A549(US)
			RACGAP1	A549(US)
			ANAPC2	A549(US)
			NRBP1	A549(US)
			TRPV2	A549(US)
			PPP1R14D	A549(US)
			FAM135A	A549(US)
			EPS8L3	A549(US)
			CXorf21	A549(US)
			ACRC	A549(US)
			DTX2	A549(US)
			C14orf28	A549(US)
			PRSS35	A549(US)
			TUBB	A549(US)
			BRWD3	A549(US)
			SUMO4	A549(US)
			RP11-45B20.2	A549(US)
			ZNF862	A549(US)
			EIF2AK2	A549(US)
			ROCK1	A549(US)
			MID1IP1	A549(US)
			ADRBK2	A549(US)
			AKT1	A549(US)
			APP	A549(US)
			ARAF	A549(US)
			BCL3	A549(US)
			CAPN6	A549(US)
			CLK1	A549(US)
			PLK3	A549(US)
			CTSG	A549(US)
			DAPK3	A549(US)
			DHCR7	A549(US)
			TRDMT1	A549(US)
			MARK2	A549(US)
			FLT3	A549(US)
			FNTB	A549(US)
			FOLH1	A549(US)
			FRK	A549(US)
			GJA8	A549(US)
			GRK5	A549(US)
			GRK6	A549(US)
			GSR	A549(US)
			HRAS	A549(US)
			IGSF1	A549(US)
			IL5RA	A549(US)
			IL9R	A549(US)
			ITGA2B	A549(US)
			JUN	A549(US)
			KCNJ3	A549(US)
			KCNJ11	A549(US)
			KCNMA1	A549(US)
			LIMK1	A549(US)
			NHP2L1	A549(US)
			NPY1R	A549(US)
			ROR2	A549(US)
			PCCB	A549(US)
			PDK3	A549(US)
			PHF2	A549(US)
			PKD1	A549(US)
			MAP2K2	A549(US)
			MAP2K5	A549(US)
			PTPRM	A549(US)
			PTPRN	A549(US)
			PTS	A549(US)
			RING1	A549(US)
			RPS6KA2	A549(US)
			SCN3A	A549(US)
			SGCA	A549(US)
			SMARCD3	A549(US)
			FSCN1	A549(US)
			SNRP70	A549(US)
			CDKL5	A549(US)
			TEAD3	A549(US)
			TXK	A549(US)
			VEGFB	A549(US)
			HIST3H3	A549(US)
			RAD54L	A549(US)
			CDC42BPA	A549(US)
			CDK10	A549(US)
			SYNGAP1	A549(US)
			CFLAR	A549(US)
			PCSK7	A549(US)
			ADAMTS2	A549(US)
			CLOCK	A549(US)
			AATK	A549(US)
			IKBKE	A549(US)
			OXSR1	A549(US)
			PPIF	A549(US)
			HIPK3	A549(US)
			TRIM28	A549(US)
			ATP6AP2	A549(US)
			TNK2	A549(US)
			APC2	A549(US)
			ERN2	A549(US)
			PLK4	A549(US)
			CD3EAP	A549(US)
			CIT	A549(US)
			SMG1	A549(US)
			TBC1D1	A549(US)
			UBR4	A549(US)
			KIAA0999	A549(US)
			PIP5K1C	A549(US)
			CCRK	A549(US)
			IL17RA	A549(US)
			FKBP8	A549(US)
			CACNG4	A549(US)
			C16orf72	A549(US)
			HUNK	A549(US)
			MINK1	A549(US)
			TXNDC11	A549(US)
			AIG1	A549(US)
			ADAMTSL4	A549(US)
			PPP1R12C	A549(US)
			PANK4	A549(US)
			NAGK	A549(US)
			SLC48A1	A549(US)
			PSENEN	A549(US)
			PBK	A549(US)
			IL1F9	A549(US)
			ANKRD7	A549(US)
			KCNK12	A549(US)
			UBQLN4	A549(US)
			CABC1	A549(US)
			GOPC	A549(US)
			NLGN4X	A549(US)
			MIB1	A549(US)
			ROGDI	A549(US)
			LRRK1	A549(US)
			CBLL1	A549(US)
			ZNF436	A549(US)
			SGK196	A549(US)
			WDR34	A549(US)
			FAM104B	A549(US)
			G6PC3	A549(US)
			FBXO44	A549(US)
			FOXQ1	A549(US)
			LIMS3	A549(US)
			CSMD3	A549(US)
			TOP1MT	A549(US)
			GPR62	A549(US)
			CANT1	A549(US)
			OR10H4	A549(US)
			C5orf38	A549(US)
			RPL36AP49	A549(US)
			KLK9	A549(US)
			DUPD1	A549(US)
			SLC6A19	A549(US)
			ENTPD8	A549(US)
			NF1L2	A549(US)
			OR51T1	A549(US)
			LOC441239	A549(US)
			LOC653712	A549(US)
			LOC730974	A549(US)
			ACTC1	A549(US)
			ACVR2A	A549(US)
			ADRA1B	A549(US)
			APOA1	A549(US)
			BMPR1B	A549(US)
			CAD	A549(US)
			CDK4	A549(US)
			COL2A1	A549(US)
			CSNK1G2	A549(US)
			DIO1	A549(US)
			FLT4	A549(US)
			AFF2	A549(US)
			HTR2A	A549(US)
			LTK	A549(US)
			PRKCD	A549(US)
			MAPK1	A549(US)
			PSMD1	A549(US)
			SCN8A	A549(US)
			SCNN1G	A549(US)
			SIAH2	A549(US)
			STX5	A549(US)
			TPT1	A549(US)
			SUMO1	A549(US)
			KHSRP	A549(US)
			DCLK1	A549(US)
			MAP4K4	A549(US)
			CHAF1A	A549(US)
			OPRS1	A549(US)
			NFAT5	A549(US)
			IRAK3	A549(US)
			NUDCD3	A549(US)
			HECTD1	A549(US)
			STK39	A549(US)
			HIPK2	A549(US)
			TBK1	A549(US)
			ST6GALNAC6	A549(US)
			NAGPA	A549(US)
			40239	A549(US)
			PRKAG2	A549(US)
			C20orf111	A549(US)
			C2orf42	A549(US)
			C1orf159	A549(US)
			USE1	A549(US)
			STK31	A549(US)
			AGTRAP	A549(US)
			WDR18	A549(US)
			RAB17	A549(US)
			VPS16	A549(US)
			NADK	A549(US)
			PALM2	A549(US)
			ALPK2	A549(US)
			UBXN10	A549(US)
			DCLK2	A549(US)
			SYCE2	A549(US)
			UNCX	A549(US)
			LOC440396	A549(US)
			MAP1LC3C	A549(US)
			OR4M1	A549(US)
			CREB1	A549(US)
			FGFR1	A549(US)
			NTRK1	A549(US)
			NTRK2	A549(US)
			PAK2	A549(US)
			POLA1	A549(US)
			DYRK1B	A549(US)
			HAND2	A549(US)
			CDC42BPB	A549(US)
			RBCK1	A549(US)
			TNPO3	A549(US)
			PIK3R4	A549(US)
			TAOK1	A549(US)
			OSBPL6	A549(US)
			PTPMT1	A549(US)
			HIPK1	A549(US)
			KSR2	A549(US)

## Sheet: LEGO_breast_cancer
2. LEGO results for Breast cancer datasets
unfiltered enriched results										clustered_enriched_results (p-value<0.05 without adjustment)
GeneSet_des	Ori_p	Adj_p	gsSize	gsSize_net	intSize	intSize_net	OverlapSize	InterestingGeneListID		Result for GSE10780:
REACTOME_KINESINS	1.2771e-08	8.3132e-06	24	21	170	151	0	GSE10780		Cluster1_(81):REACTOME_KINESINS_1.2771e-08
REACTOME_G1_S_SPECIFIC_TRANSCRIPTION	2.2579e-08	8.3132e-06	19	12	170	151	2	GSE10780		REACTOME_KINESINS_1.2771e-08;REACTOME_FACTORS_INVOLVED_IN_MEGAKARYOCYTE_DEVELOPMENT_AND_PLATELET_PRODUCTION_1.3941e-07;
REACTOME_UNWINDING_OF_DNA	2.5731e-08	8.3132e-06	11	7	170	151	0	GSE10780		Cluster2_(54):REACTOME_G1_S_SPECIFIC_TRANSCRIPTION_2.2579e-08
REACTOME_E2F_ENABLED_INHIBITION_OF_PRE_REPLICATION_COMPLEX_FORMATION	3.3769e-08	8.3132e-06	10	2	170	151	1	GSE10780		REACTOME_G1_S_SPECIFIC_TRANSCRIPTION_2.2579e-08;KEGG_CELL_CYCLE_7.9497e-08;REACTOME_G0_AND_EARLY_G1_4.7422e-07;BIOCARTA_G1_PATHWAY_0.0002876;BIOCARTA_CELLCYCLE_PATHWAY_0.00046927;BIOCARTA_ATM_PATHWAY_0.00052572;
REACTOME_DNA_STRAND_ELONGATION	4.7134e-08	8.3132e-06	30	25	170	151	0	GSE10780		Cluster3_(56):REACTOME_UNWINDING_OF_DNA_2.5731e-08
REACTOME_CDC6_ASSOCIATION_WITH_THE_ORC_ORIGIN_COMPLEX	4.9703e-08	8.3132e-06	11	3	170	151	0	GSE10780		REACTOME_UNWINDING_OF_DNA_2.5731e-08;REACTOME_E2F_ENABLED_INHIBITION_OF_PRE_REPLICATION_COMPLEX_FORMATION_3.3769e-08;REACTOME_CDC6_ASSOCIATION_WITH_THE_ORC_ORIGIN_COMPLEX_4.9703e-08;REACTOME_E2F_MEDIATED_REGULATION_OF_DNA_REPLICATION_6.1258e-08;REACTOME_ACTIVATION_OF_THE_PRE_REPLICATIVE_COMPLEX_8.838e-08;BIOCARTA_MCM_PATHWAY_9.2627e-08;REACTOME_G2_M_CHECKPOINTS_1.2719e-07;REACTOME_ACTIVATION_OF_A…
REACTOME_E2F_MEDIATED_REGULATION_OF_DNA_REPLICATION	6.1258e-08	8.3132e-06	35	20	170	151	2	GSE10780		Cluster4_(75):REACTOME_DNA_STRAND_ELONGATION_4.7134e-08
REACTOME_CYCLIN_A_B1_ASSOCIATED_EVENTS_DURING_G2_M_TRANSITION	6.487e-08	8.3132e-06	15	14	170	151	2	GSE10780		REACTOME_DNA_STRAND_ELONGATION_4.7134e-08;REACTOME_PROCESSIVE_SYNTHESIS_ON_THE_LAGGING_STRAND_1.2198e-07;REACTOME_LAGGING_STRAND_SYNTHESIS_2.9501e-07;KEGG_DNA_REPLICATION_3.3934e-07;REACTOME_POL_SWITCHING_4.5131e-07;REACTOME_EXTENSION_OF_TELOMERES_1.0151e-06;KEGG_HOMOLOGOUS_RECOMBINATION_1.1789e-06;KEGG_BASE_EXCISION_REPAIR_1.2596e-06;REACTOME_REPAIR_SYNTHESIS_FOR_GAP_FILLING_BY_DNA_POL_IN_TC_NER…
KEGG_CELL_CYCLE	7.9497e-08	8.3132e-06	128	103	170	151	3	GSE10780		Cluster5_(53):REACTOME_CYCLIN_A_B1_ASSOCIATED_EVENTS_DURING_G2_M_TRANSITION_6.487e-08
REACTOME_ACTIVATION_OF_THE_PRE_REPLICATIVE_COMPLEX	8.838e-08	8.3132e-06	31	19	170	151	0	GSE10780		REACTOME_CYCLIN_A_B1_ASSOCIATED_EVENTS_DURING_G2_M_TRANSITION_6.487e-08;BIOCARTA_G2_PATHWAY_1.7644e-07;BIOCARTA_PTC1_PATHWAY_6.9678e-07;REACTOME_G2_M_DNA_DAMAGE_CHECKPOINT_8.005e-07;BIOCARTA_RB_PATHWAY_2.3416e-06;BIOCARTA_SRCRPTP_PATHWAY_0.0005935;
REACTOME_MITOTIC_PROMETAPHASE	9.0652e-08	8.3132e-06	87	80	170	151	1	GSE10780		Cluster6_(17):REACTOME_MITOTIC_PROMETAPHASE_9.0652e-08
BIOCARTA_MCM_PATHWAY	9.2627e-08	8.3132e-06	18	9	170	151	0	GSE10780		REACTOME_MITOTIC_PROMETAPHASE_9.0652e-08;REACTOME_DNA_REPLICATION_2.0541e-07;REACTOME_CELL_CYCLE_2.132e-07;REACTOME_CELL_CYCLE_MITOTIC_4.8254e-07;REACTOME_MITOTIC_M_M_G1_PHASES_1.2684e-06;REACTOME_INHIBITION_OF_THE_PROTEOLYTIC_ACTIVITY_OF_APC_C_REQUIRED_FOR_THE_ONSET_OF_ANAPHASE_BY_MITOTIC_SPINDLE_CHECKPOINT_COMPONENTS_0.00023672;REACTOME_ROLE_OF_DCC_IN_REGULATING_APOPTOSIS_0.00035435;REACTOME_AP…
REACTOME_PROCESSIVE_SYNTHESIS_ON_THE_LAGGING_STRAND	1.2198e-07	9.579e-06	15	14	170	151	0	GSE10780		Cluster7_(76):REACTOME_FANCONI_ANEMIA_PATHWAY_2.7996e-07
REACTOME_G2_M_CHECKPOINTS	1.2719e-07	9.579e-06	45	30	170	151	2	GSE10780		REACTOME_FANCONI_ANEMIA_PATHWAY_2.7996e-07;REACTOME_HOMOLOGOUS_RECOMBINATION_REPAIR_OF_REPLICATION_INDEPENDENT_DOUBLE_STRAND_BREAKS_6.9349e-06;REACTOME_DOUBLE_STRAND_BREAK_REPAIR_1.453e-05;BIOCARTA_ATRBRCA_PATHWAY_0.00012841;REACTOME_BASIGIN_INTERACTIONS_0.00632;
REACTOME_FACTORS_INVOLVED_IN_MEGAKARYOCYTE_DEVELOPMENT_AND_PLATELET_PRODUCTION	1.3941e-07	9.579e-06	132	99	170	151	0	GSE10780		Cluster8_(35):REACTOME_PYRIMIDINE_METABOLISM_9.2413e-07
REACTOME_ACTIVATION_OF_ATR_IN_RESPONSE_TO_REPLICATION_STRESS	1.4231e-07	9.579e-06	38	26	170	151	0	GSE10780		REACTOME_PYRIMIDINE_METABOLISM_9.2413e-07;
BIOCARTA_G2_PATHWAY	1.7644e-07	1.1178e-05	24	21	170	151	1	GSE10780		Cluster9_(73):REACTOME_CHROMOSOME_MAINTENANCE_9.4337e-07
REACTOME_DNA_REPLICATION	2.0541e-07	1.1481e-05	192	165	170	151	1	GSE10780		REACTOME_CHROMOSOME_MAINTENANCE_9.4337e-07;REACTOME_DEPOSITION_OF_NEW_CENPA_CONTAINING_NUCLEOSOMES_AT_THE_CENTROMERE_0.00024742;REACTOME_TELOMERE_MAINTENANCE_0.0042606;REACTOME_MEIOSIS_0.0071841;REACTOME_MEIOTIC_RECOMBINATION_0.0086402;
REACTOME_ASSOCIATION_OF_LICENSING_FACTORS_WITH_THE_PRE_REPLICATIVE_COMPLEX	2.1084e-07	1.1481e-05	14	7	170	151	0	GSE10780		Cluster10_(112):BIOCARTA_RANMS_PATHWAY_1.0422e-06
REACTOME_CELL_CYCLE	2.132e-07	1.1481e-05	421	320	170	151	5	GSE10780		BIOCARTA_RANMS_PATHWAY_1.0422e-06;
REACTOME_FANCONI_ANEMIA_PATHWAY	2.7996e-07	1.4358e-05	25	19	170	151	1	GSE10780		Cluster11_(55):REACTOME_MITOTIC_G2_G2_M_PHASES_2.1386e-06
REACTOME_LAGGING_STRAND_SYNTHESIS	2.9501e-07	1.4442e-05	19	18	170	151	0	GSE10780		REACTOME_MITOTIC_G2_G2_M_PHASES_2.1386e-06;REACTOME_RECRUITMENT_OF_NUMA_TO_MITOTIC_CENTROSOMES_2.3879e-06;REACTOME_RECRUITMENT_OF_MITOTIC_CENTROSOME_PROTEINS_AND_COMPLEXES_0.00097312;REACTOME_LOSS_OF_NLP_FROM_MITOTIC_CENTROSOMES_0.00656;
KEGG_DNA_REPLICATION	3.3934e-07	1.589e-05	36	32	170	151	0	GSE10780		Cluster12_(25):REACTOME_KERATAN_SULFATE_BIOSYNTHESIS_9.8603e-05
REACTOME_POL_SWITCHING	4.5131e-07	1.9988e-05	13	12	170	151	0	GSE10780		REACTOME_KERATAN_SULFATE_BIOSYNTHESIS_9.8603e-05;REACTOME_KERATAN_SULFATE_KERATIN_METABOLISM_0.00081616;REACTOME_KERATAN_SULFATE_DEGRADATION_0.0013568;
REACTOME_G0_AND_EARLY_G1	4.7422e-07	1.9988e-05	25	18	170	151	1	GSE10780		Cluster13_(49):REACTOME_SIGNALING_BY_BMP_0.00020536
REACTOME_CELL_CYCLE_MITOTIC	4.8254e-07	1.9988e-05	325	257	170	151	5	GSE10780		REACTOME_SIGNALING_BY_BMP_0.00020536;
BIOCARTA_PTC1_PATHWAY	6.9678e-07	2.7794e-05	11	10	170	151	1	GSE10780		Cluster14_(5):REACTOME_SIGNALING_BY_ACTIVATED_POINT_MUTANTS_OF_FGFR1_0.00021179
REACTOME_G2_M_DNA_DAMAGE_CHECKPOINT	8.005e-07	3.0791e-05	12	7	170	151	1	GSE10780		REACTOME_SIGNALING_BY_ACTIVATED_POINT_MUTANTS_OF_FGFR1_0.00021179;REACTOME_FGFR1_LIGAND_BINDING_AND_ACTIVATION_0.0011127;REACTOME_ACTIVATED_POINT_MUTANTS_OF_FGFR2_0.0026257;REACTOME_FGFR2C_LIGAND_BINDING_AND_ACTIVATION_0.0034965;REACTOME_FGFR_LIGAND_BINDING_AND_ACTIVATION_0.0041919;REACTOME_FGFR4_LIGAND_BINDING_AND_ACTIVATION_0.005633;
REACTOME_PYRIMIDINE_METABOLISM	9.2413e-07	3.3867e-05	24	20	170	151	0	GSE10780		Cluster15_(4):KEGG_SMALL_CELL_LUNG_CANCER_0.00054362
REACTOME_CHROMOSOME_MAINTENANCE	9.4337e-07	3.3867e-05	122	86	170	151	0	GSE10780		KEGG_SMALL_CELL_LUNG_CANCER_0.00054362;
REACTOME_EXTENSION_OF_TELOMERES	1.0151e-06	3.5077e-05	27	24	170	151	0	GSE10780		Cluster16_(67):BIOCARTA_ERYTH_PATHWAY_0.00075224
BIOCARTA_RANMS_PATHWAY	1.0422e-06	3.5077e-05	10	7	170	151	1	GSE10780		BIOCARTA_ERYTH_PATHWAY_0.00075224;
KEGG_HOMOLOGOUS_RECOMBINATION	1.1789e-06	3.8476e-05	28	23	170	151	0	GSE10780		Cluster17_(133):REACTOME_VEGF_LIGAND_RECEPTOR_INTERACTIONS_0.00079373
KEGG_BASE_EXCISION_REPAIR	1.2596e-06	3.903e-05	35	28	170	151	0	GSE10780		REACTOME_VEGF_LIGAND_RECEPTOR_INTERACTIONS_0.00079373;
REACTOME_MITOTIC_M_M_G1_PHASES	1.2684e-06	3.903e-05	172	147	170	151	1	GSE10780		Cluster18_(10):KEGG_BASAL_CELL_CARCINOMA_0.00088617
REACTOME_MITOTIC_G2_G2_M_PHASES	2.1386e-06	6.3979e-05	81	58	170	151	2	GSE10780		KEGG_BASAL_CELL_CARCINOMA_0.00088617;KEGG_VASCULAR_SMOOTH_MUSCLE_CONTRACTION_0.003206;
BIOCARTA_RB_PATHWAY	2.3416e-06	6.7679e-05	13	11	170	151	1	GSE10780		Cluster19_(93):KEGG_ABC_TRANSPORTERS_0.0010648
REACTOME_RECRUITMENT_OF_NUMA_TO_MITOTIC_CENTROSOMES	2.3879e-06	6.7679e-05	10	8	170	151	1	GSE10780		KEGG_ABC_TRANSPORTERS_0.0010648;
REACTOME_HOMOLOGOUS_RECOMBINATION_REPAIR_OF_REPLICATION_INDEPENDENT_DOUBLE_STRAND_BREAKS	6.9349e-06	0.00019151	17	16	170	151	0	GSE10780		Cluster20_(121):KEGG_P53_SIGNALING_PATHWAY_0.0013959
REACTOME_DOUBLE_STRAND_BREAK_REPAIR	1.453e-05	0.00039122	24	20	170	151	0	GSE10780		KEGG_P53_SIGNALING_PATHWAY_0.0013959;
REACTOME_REPAIR_SYNTHESIS_FOR_GAP_FILLING_BY_DNA_POL_IN_TC_NER	2.7959e-05	0.00073443	14	13	170	151	0	GSE10780		Cluster21_(12):REACTOME_NCAM_SIGNALING_FOR_NEURITE_OUT_GROWTH_0.0015995
REACTOME_REMOVAL_OF_THE_FLAP_INTERMEDIATE_FROM_THE_C_STRAND	3.8329e-05	0.00098288	10	10	170	151	0	GSE10780		REACTOME_NCAM_SIGNALING_FOR_NEURITE_OUT_GROWTH_0.0015995;REACTOME_NCAM1_INTERACTIONS_0.0044244;
REACTOME_KERATAN_SULFATE_BIOSYNTHESIS	9.8603e-05	0.0024697	26	24	170	151	1	GSE10780		Cluster22_(29):BIOCARTA_PLATELETAPP_PATHWAY_0.0021748
BIOCARTA_ATRBRCA_PATHWAY	0.00012841	0.0031431	21	19	170	151	0	GSE10780		BIOCARTA_PLATELETAPP_PATHWAY_0.0021748;REACTOME_PLATELET_ADHESION_TO_EXPOSED_COLLAGEN_0.0025123;BIOCARTA_ACE2_PATHWAY_0.0090877;
REACTOME_SIGNALING_BY_BMP	0.00020536	0.004915	23	19	170	151	2	GSE10780		Cluster23_(69):KEGG_TIGHT_JUNCTION_0.0022368
REACTOME_SIGNALING_BY_ACTIVATED_POINT_MUTANTS_OF_FGFR1	0.00021179	0.0049586	11	9	170	151	1	GSE10780		KEGG_TIGHT_JUNCTION_0.0022368;
REACTOME_INHIBITION_OF_THE_PROTEOLYTIC_ACTIVITY_OF_APC_C_REQUIRED_FOR_THE_ONSET_OF_ANAPHASE_BY_MITOTIC_SPINDLE_CHECKPOINT_COMPONENTS	0.00023672	0.0054244	24	16	170	151	1	GSE10780		Cluster24_(11):BIOCARTA_MYOSIN_PATHWAY_0.0023922
REACTOME_DEPOSITION_OF_NEW_CENPA_CONTAINING_NUCLEOSOMES_AT_THE_CENTROMERE	0.00024742	0.0055514	64	39	170	151	0	GSE10780		BIOCARTA_MYOSIN_PATHWAY_0.0023922;BIOCARTA_PAR1_PATHWAY_0.0024309;REACTOME_NRAGE_SIGNALS_DEATH_THROUGH_JNK_0.0062389;
BIOCARTA_G1_PATHWAY	0.0002876	0.0063213	28	24	170	151	1	GSE10780		Cluster25_(14):REACTOME_OTHER_SEMAPHORIN_INTERACTIONS_0.0042163
REACTOME_ROLE_OF_DCC_IN_REGULATING_APOPTOSIS	0.00035435	0.0076327	10	6	170	151	0	GSE10780		REACTOME_OTHER_SEMAPHORIN_INTERACTIONS_0.0042163;
BIOCARTA_CELLCYCLE_PATHWAY	0.00046927	0.0099099	23	21	170	151	1	GSE10780		Cluster26_(7):REACTOME_INTEGRIN_CELL_SURFACE_INTERACTIONS_0.0044199
BIOCARTA_ATM_PATHWAY	0.00052572	0.010888	20	18	170	151	1	GSE10780		REACTOME_INTEGRIN_CELL_SURFACE_INTERACTIONS_0.0044199;
KEGG_SMALL_CELL_LUNG_CANCER	0.00054362	0.011047	84	73	170	151	2	GSE10780		Cluster27_(87):REACTOME_SMOOTH_MUSCLE_CONTRACTION_0.0054575
BIOCARTA_SRCRPTP_PATHWAY	0.0005935	0.011837	11	9	170	151	1	GSE10780		REACTOME_SMOOTH_MUSCLE_CONTRACTION_0.0054575;
BIOCARTA_ERYTH_PATHWAY	0.00075224	0.01473	15	10	170	151	0	GSE10780		Cluster28_(50):BIOCARTA_TGFB_PATHWAY_0.0056191
REACTOME_VEGF_LIGAND_RECEPTOR_INTERACTIONS	0.00079373	0.015265	10	7	170	151	1	GSE10780		BIOCARTA_TGFB_PATHWAY_0.0056191;
REACTOME_KERATAN_SULFATE_KERATIN_METABOLISM	0.00081616	0.015421	30	27	170	151	1	GSE10780		Cluster29_(6):KEGG_ECM_RECEPTOR_INTERACTION_0.006536
KEGG_BASAL_CELL_CARCINOMA	0.00088617	0.016455	55	51	170	151	1	GSE10780		KEGG_ECM_RECEPTOR_INTERACTION_0.006536;KEGG_FOCAL_ADHESION_0.010104;
REACTOME_RECRUITMENT_OF_MITOTIC_CENTROSOME_PROTEINS_AND_COMPLEXES	0.00097312	0.017764	66	45	170	151	1	GSE10780		Cluster30_(21):KEGG_ARRHYTHMOGENIC_RIGHT_VENTRICULAR_CARDIOMYOPATHY_ARVC_0.0070495
KEGG_ABC_TRANSPORTERS	0.0010648	0.019114	44	30	170	151	4	GSE10780		KEGG_ARRHYTHMOGENIC_RIGHT_VENTRICULAR_CARDIOMYOPATHY_ARVC_0.0070495;KEGG_DILATED_CARDIOMYOPATHY_0.0097681;
REACTOME_FGFR1_LIGAND_BINDING_AND_ACTIVATION	0.0011127	0.019645	14	12	170	151	1	GSE10780		Cluster31_(45):REACTOME_RAS_ACTIVATION_UOPN_CA2_INFUX_THROUGH_NMDA_RECEPTOR_0.0076104
REACTOME_KERATAN_SULFATE_DEGRADATION	0.0013568	0.023569	11	9	170	151	0	GSE10780		REACTOME_RAS_ACTIVATION_UOPN_CA2_INFUX_THROUGH_NMDA_RECEPTOR_0.0076104;
KEGG_P53_SIGNALING_PATHWAY	0.0013959	0.023863	69	49	170	151	3	GSE10780		Cluster32_(30):KEGG_PRION_DISEASES_0.0078446
REACTOME_NCAM_SIGNALING_FOR_NEURITE_OUT_GROWTH	0.0015995	0.026916	64	51	170	151	2	GSE10780		KEGG_PRION_DISEASES_0.0078446;
REACTOME_BASE_EXCISION_REPAIR	0.0019833	0.032862	19	16	170	151	0	GSE10780		Cluster33_(34):REACTOME_GLUTATHIONE_CONJUGATION_0.0078566
BIOCARTA_PLATELETAPP_PATHWAY	0.0021748	0.035489	14	13	170	151	0	GSE10780		REACTOME_GLUTATHIONE_CONJUGATION_0.0078566;
KEGG_TIGHT_JUNCTION	0.0022368	0.035956	134	113	170	151	3	GSE10780
BIOCARTA_MYOSIN_PATHWAY	0.0023922	0.037888	31	25	170	151	0	GSE10780		Result for GSE14548:
BIOCARTA_PAR1_PATHWAY	0.0024309	0.037944	37	28	170	151	0	GSE10780		Cluster1_(100):BIOCARTA_ARAP_PATHWAY_3.8258e-07
REACTOME_PLATELET_ADHESION_TO_EXPOSED_COLLAGEN	0.0025123	0.038654	12	11	170	151	0	GSE10780		BIOCARTA_ARAP_PATHWAY_3.8258e-07;REACTOME_COPI_MEDIATED_TRANSPORT_0.00060655;
REACTOME_ACTIVATED_POINT_MUTANTS_OF_FGFR2	0.0026257	0.03938	16	11	170	151	1	GSE10780		Cluster2_(24):REACTOME_CALNEXIN_CALRETICULIN_CYCLE_7.9233e-07
REACTOME_RESOLUTION_OF_AP_SITES_VIA_THE_MULTIPLE_NUCLEOTIDE_PATCH_REPLACEMENT_PATHWAY	0.0026327	0.03938	17	14	170	151	0	GSE10780		REACTOME_CALNEXIN_CALRETICULIN_CYCLE_7.9233e-07;REACTOME_N_GLYCAN_TRIMMING_IN_THE_ER_AND_CALNEXIN_CALRETICULIN_CYCLE_5.2987e-06;REACTOME_SYNTHESIS_OF_SUBSTRATES_IN_N_GLYCAN_BIOSYTHESIS_1.866e-05;REACTOME_ASPARAGINE_N_LINKED_GLYCOSYLATION_0.00015554;REACTOME_POST_TRANSLATIONAL_PROTEIN_MODIFICATION_0.0001601;REACTOME_TRANSPORT_TO_THE_GOLGI_AND_SUBSEQUENT_MODIFICATION_0.0017439;
KEGG_VASCULAR_SMOOTH_MUSCLE_CONTRACTION	0.003206	0.0473	115	100	170	151	5	GSE10780		Cluster3_(65):REACTOME_SIGNALING_BY_NOTCH2_1.1946e-06
REACTOME_FGFR2C_LIGAND_BINDING_AND_ACTIVATION	0.0034965	0.050888	12	8	170	151	1	GSE10780		REACTOME_SIGNALING_BY_NOTCH2_1.1946e-06;REACTOME_SIGNALING_BY_NOTCH4_1.3519e-06;REACTOME_REGULATED_PROTEOLYSIS_OF_P75NTR_2.5116e-06;REACTOME_SIGNALING_BY_NOTCH3_3.8696e-06;REACTOME_NRIF_SIGNALS_CELL_DEATH_FROM_THE_NUCLEUS_5.151e-06;REACTOME_ACTIVATED_NOTCH1_TRANSMITS_SIGNAL_TO_THE_NUCLEUS_0.0010437;
REACTOME_FGFR_LIGAND_BINDING_AND_ACTIVATION	0.0041919	0.059593	22	16	170	151	2	GSE10780		Cluster4_(2):REACTOME_ACTIVATION_OF_CHAPERONES_BY_ATF6_ALPHA_1.327e-06
REACTOME_OTHER_SEMAPHORIN_INTERACTIONS	0.0042163	0.059593	15	13	170	151	2	GSE10780		REACTOME_ACTIVATION_OF_CHAPERONES_BY_ATF6_ALPHA_1.327e-06;REACTOME_ACTIVATION_OF_CHAPERONE_GENES_BY_ATF6_ALPHA_2.4956e-06;REACTOME_DIABETES_PATHWAYS_4.4562e-05;REACTOME_UNFOLDED_PROTEIN_RESPONSE_5.2585e-05;REACTOME_ACTIVATION_OF_CHAPERONE_GENES_BY_XBP1S_0.00023147;
REACTOME_TELOMERE_MAINTENANCE	0.0042606	0.059593	75	52	170	151	0	GSE10780		Cluster5_(73):REACTOME_AMYLOIDS_3.0901e-06
REACTOME_INTEGRIN_CELL_SURFACE_INTERACTIONS	0.0044199	0.060318	79	68	170	151	0	GSE10780		REACTOME_AMYLOIDS_3.0901e-06;REACTOME_RNA_POL_I_PROMOTER_OPENING_1.0203e-05;REACTOME_PACKAGING_OF_TELOMERE_ENDS_8.8868e-05;KEGG_SYSTEMIC_LUPUS_ERYTHEMATOSUS_0.00013111;REACTOME_DEPOSITION_OF_NEW_CENPA_CONTAINING_NUCLEOSOMES_AT_THE_CENTROMERE_0.00029614;REACTOME_MEIOTIC_RECOMBINATION_0.00050399;REACTOME_MEIOTIC_SYNAPSIS_0.00075368;REACTOME_RNA_POL_I_TRANSCRIPTION_0.0018392;
REACTOME_NCAM1_INTERACTIONS	0.0044244	0.060318	39	33	170	151	0	GSE10780		Cluster6_(27):KEGG_AMINO_SUGAR_AND_NUCLEOTIDE_SUGAR_METABOLISM_3.7362e-05
REACTOME_SMOOTH_MUSCLE_CONTRACTION	0.0054575	0.073093	25	17	170	151	3	GSE10780		KEGG_AMINO_SUGAR_AND_NUCLEOTIDE_SUGAR_METABOLISM_3.7362e-05;KEGG_GALACTOSE_METABOLISM_0.0037943;
KEGG_MISMATCH_REPAIR	0.0055802	0.073093	23	21	170	151	0	GSE10780		Cluster7_(67):BIOCARTA_NKT_PATHWAY_4.4519e-05
BIOCARTA_TGFB_PATHWAY	0.0056191	0.073093	19	15	170	151	0	GSE10780		BIOCARTA_NKT_PATHWAY_4.4519e-05;BIOCARTA_DC_PATHWAY_0.00074181;BIOCARTA_TH1TH2_PATHWAY_0.003538;
REACTOME_FGFR4_LIGAND_BINDING_AND_ACTIVATION	0.005633	0.073093	12	8	170	151	1	GSE10780		Cluster8_(3):REACTOME_NUCLEAR_SIGNALING_BY_ERBB4_0.00010123
REACTOME_APC_CDC20_MEDIATED_DEGRADATION_OF_NEK2A	0.00622	0.079051	28	18	170	151	1	GSE10780		REACTOME_NUCLEAR_SIGNALING_BY_ERBB4_0.00010123;
REACTOME_NRAGE_SIGNALS_DEATH_THROUGH_JNK	0.0062389	0.079051	43	37	170	151	1	GSE10780		Cluster9_(70):BIOCARTA_LAIR_PATHWAY_0.00011054
REACTOME_BASIGIN_INTERACTIONS	0.00632	0.079147	30	23	170	151	1	GSE10780		BIOCARTA_LAIR_PATHWAY_0.00011054;BIOCARTA_GRANULOCYTES_PATHWAY_0.00019381;BIOCARTA_LYM_PATHWAY_0.00027213;BIOCARTA_MONOCYTE_PATHWAY_0.00034197;BIOCARTA_BLYMPHOCYTE_PATHWAY_0.0098367;
KEGG_ECM_RECEPTOR_INTERACTION	0.006536	0.080286	84	74	170	151	3	GSE10780		Cluster10_(15):REACTOME_LYSOSOME_VESICLE_BIOGENESIS_0.00029933
REACTOME_LOSS_OF_NLP_FROM_MITOTIC_CENTROSOMES	0.00656	0.080286	59	39	170	151	1	GSE10780		REACTOME_LYSOSOME_VESICLE_BIOGENESIS_0.00029933;REACTOME_ANTIGEN_PRESENTATION_FOLDING_ASSEMBLY_AND_PEPTIDE_LOADING_OF_CLASS_I_MHC_0.00053007;REACTOME_NEF_MEDIATES_DOWN_MODULATION_OF_CELL_SURFACE_RECEPTORS_BY_RECRUITING_THEM_TO_CLATHRIN_ADAPTERS_0.0005714;REACTOME_NEF_MEDIATED_DOWNREGULATION_OF_MHC_CLASS_I_COMPLEX_CELL_SURFACE_EXPRESSION_0.0010851;REACTOME_THE_ROLE_OF_NEF_IN_HIV1_REPLICATION_AND_D…
KEGG_ARRHYTHMOGENIC_RIGHT_VENTRICULAR_CARDIOMYOPATHY_ARVC	0.0070495	0.085307	76	68	170	151	2	GSE10780		Cluster11_(76):REACTOME_BINDING_AND_ENTRY_OF_HIV_VIRION_0.00036986
REACTOME_MEIOSIS	0.0071841	0.085969	116	69	170	151	0	GSE10780		REACTOME_BINDING_AND_ENTRY_OF_HIV_VIRION_0.00036986;
REACTOME_PHOSPHORYLATION_OF_THE_APC_C	0.0075686	0.089091	23	14	170	151	2	GSE10780		Cluster12_(9):REACTOME_HDL_MEDIATED_LIPID_TRANSPORT_0.00042939
REACTOME_RAS_ACTIVATION_UOPN_CA2_INFUX_THROUGH_NMDA_RECEPTOR	0.0076104	0.089091	17	11	170	151	0	GSE10780		REACTOME_HDL_MEDIATED_LIPID_TRANSPORT_0.00042939;REACTOME_LIPOPROTEIN_METABOLISM_0.0011453;REACTOME_LIPID_DIGESTION_MOBILIZATION_AND_TRANSPORT_0.0025383;REACTOME_CHYLOMICRON_MEDIATED_LIPID_TRANSPORT_0.0031405;
KEGG_PRION_DISEASES	0.0078446	0.090017	35	32	170	151	0	GSE10780		Cluster13_(17):REACTOME_APOPTOSIS_INDUCED_DNA_FRAGMENTATION_0.00090234
REACTOME_GLUTATHIONE_CONJUGATION	0.0078566	0.090017	23	21	170	151	1	GSE10780		REACTOME_APOPTOSIS_INDUCED_DNA_FRAGMENTATION_0.00090234;
REACTOME_MEIOTIC_RECOMBINATION	0.0086402	0.097953	86	47	170	151	0	GSE10780		Cluster14_(11):REACTOME_SYNTHESIS_SECRETION_AND_INACTIVATION_OF_GLP1_0.00095966
BIOCARTA_ACE2_PATHWAY	0.0090877	0.10195	13	12	170	151	0	GSE10780		REACTOME_SYNTHESIS_SECRETION_AND_INACTIVATION_OF_GLP1_0.00095966;REACTOME_INCRETIN_SYNTHESIS_SECRETION_AND_INACTIVATION_0.0011136;KEGG_PROTEIN_EXPORT_0.0047259;
KEGG_DILATED_CARDIOMYOPATHY	0.0097681	0.10846	92	83	170	151	1	GSE10780		Cluster15_(26):REACTOME_HYALURONAN_UPTAKE_AND_DEGRADATION_0.0010647
KEGG_FOCAL_ADHESION	0.010104	0.11104	201	175	170	151	10	GSE10780		REACTOME_HYALURONAN_UPTAKE_AND_DEGRADATION_0.0010647;REACTOME_HYALURONAN_METABOLISM_0.0012868;KEGG_GLYCOSAMINOGLYCAN_BIOSYNTHESIS_HEPARAN_SULFATE_0.0023163;REACTOME_METABOLISM_OF_CARBOHYDRATES_0.0084078;
BIOCARTA_ARAP_PATHWAY	3.8258e-07	0.0002912	18	13	158	148	0	GSE14548		Cluster16_(40):REACTOME_TRANSPORT_OF_VITAMINS_NUCLEOSIDES_AND_RELATED_MOLECULES_0.0011412
REACTOME_CALNEXIN_CALRETICULIN_CYCLE	7.9233e-07	0.0002912	11	9	158	148	0	GSE14548		REACTOME_TRANSPORT_OF_VITAMINS_NUCLEOSIDES_AND_RELATED_MOLECULES_0.0011412;
REACTOME_SIGNALING_BY_NOTCH2	1.1946e-06	0.0002912	12	11	158	148	1	GSE14548		Cluster17_(60):REACTOME_THE_NLRP3_INFLAMMASOME_0.0011982
REACTOME_ACTIVATION_OF_CHAPERONES_BY_ATF6_ALPHA	1.327e-06	0.0002912	13	11	158	148	0	GSE14548		REACTOME_THE_NLRP3_INFLAMMASOME_0.0011982;REACTOME_INFLAMMASOMES_0.0060152;
REACTOME_SIGNALING_BY_NOTCH4	1.3519e-06	0.0002912	12	12	158	148	1	GSE14548		Cluster18_(28):REACTOME_GLYCOGEN_BREAKDOWN_GLYCOGENOLYSIS_0.0015863
REACTOME_ACTIVATION_OF_CHAPERONE_GENES_BY_ATF6_ALPHA	2.4956e-06	0.00038643	11	9	158	148	0	GSE14548		REACTOME_GLYCOGEN_BREAKDOWN_GLYCOGENOLYSIS_0.0015863;
REACTOME_REGULATED_PROTEOLYSIS_OF_P75NTR	2.5116e-06	0.00038643	10	10	158	148	1	GSE14548		Cluster19_(25):KEGG_GLYCOSPHINGOLIPID_BIOSYNTHESIS_LACTO_AND_NEOLACTO_SERIES_0.0017295
REACTOME_AMYLOIDS	3.0901e-06	0.00041601	83	44	158	148	3	GSE14548		KEGG_GLYCOSPHINGOLIPID_BIOSYNTHESIS_LACTO_AND_NEOLACTO_SERIES_0.0017295;REACTOME_N_GLYCAN_ANTENNAE_ELONGATION_IN_THE_MEDIAL_TRANS_GOLGI_0.0040397;KEGG_GLYCOSAMINOGLYCAN_BIOSYNTHESIS_KERATAN_SULFATE_0.0062536;
REACTOME_SIGNALING_BY_NOTCH3	3.8696e-06	0.00046306	12	12	158	148	1	GSE14548		Cluster20_(81):REACTOME_MHC_CLASS_II_ANTIGEN_PRESENTATION_0.0023792
REACTOME_NRIF_SIGNALS_CELL_DEATH_FROM_THE_NUCLEUS	5.151e-06	0.00051879	15	13	158	148	1	GSE14548		REACTOME_MHC_CLASS_II_ANTIGEN_PRESENTATION_0.0023792;REACTOME_PEPTIDE_LIGAND_BINDING_RECEPTORS_0.0030083;KEGG_CYTOKINE_CYTOKINE_RECEPTOR_INTERACTION_0.0082311;
REACTOME_N_GLYCAN_TRIMMING_IN_THE_ER_AND_CALNEXIN_CALRETICULIN_CYCLE	5.2987e-06	0.00051879	13	10	158	148	0	GSE14548		Cluster21_(95):KEGG_GLYCOSPHINGOLIPID_BIOSYNTHESIS_GLOBO_SERIES_0.0023914
REACTOME_RNA_POL_I_PROMOTER_OPENING	1.0203e-05	0.00091574	62	26	158	148	3	GSE14548		KEGG_GLYCOSPHINGOLIPID_BIOSYNTHESIS_GLOBO_SERIES_0.0023914;
REACTOME_SYNTHESIS_OF_SUBSTRATES_IN_N_GLYCAN_BIOSYTHESIS	1.866e-05	0.0015459	14	13	158	148	0	GSE14548		Cluster22_(46):BIOCARTA_CDC42RAC_PATHWAY_0.0025996
KEGG_AMINO_SUGAR_AND_NUCLEOTIDE_SUGAR_METABOLISM	3.7362e-05	0.0028742	44	36	158	148	1	GSE14548		BIOCARTA_CDC42RAC_PATHWAY_0.0025996;BIOCARTA_SALMONELLA_PATHWAY_0.0045301;
BIOCARTA_NKT_PATHWAY	4.4519e-05	0.0029996	29	27	158	148	0	GSE14548		Cluster23_(126):KEGG_TASTE_TRANSDUCTION_0.003883
REACTOME_DIABETES_PATHWAYS	4.4562e-05	0.0029996	133	107	158	148	1	GSE14548		KEGG_TASTE_TRANSDUCTION_0.003883;
REACTOME_UNFOLDED_PROTEIN_RESPONSE	5.2585e-05	0.0033314	80	63	158	148	1	GSE14548		Cluster24_(129):REACTOME_IMMUNOREGULATORY_INTERACTIONS_BETWEEN_A_LYMPHOID_AND_A_NON_LYMPHOID_CELL_0.0039483
REACTOME_PACKAGING_OF_TELOMERE_ENDS	8.8868e-05	0.0053173	48	28	158	148	1	GSE14548		REACTOME_IMMUNOREGULATORY_INTERACTIONS_BETWEEN_A_LYMPHOID_AND_A_NON_LYMPHOID_CELL_0.0039483;
REACTOME_NUCLEAR_SIGNALING_BY_ERBB4	0.00010123	0.0057382	38	29	158	148	2	GSE14548		Cluster25_(89):BIOCARTA_NEUROTRANSMITTERS_PATHWAY_0.0045685
BIOCARTA_LAIR_PATHWAY	0.00011054	0.0059525	17	14	158	148	2	GSE14548		BIOCARTA_NEUROTRANSMITTERS_PATHWAY_0.0045685;
KEGG_SYSTEMIC_LUPUS_ERYTHEMATOSUS	0.00013111	0.006724	140	94	158	148	5	GSE14548		Cluster26_(14):REACTOME_OTHER_SEMAPHORIN_INTERACTIONS_0.0071349
REACTOME_ASPARAGINE_N_LINKED_GLYCOSYLATION	0.00015554	0.0074966	81	70	158	148	0	GSE14548		REACTOME_OTHER_SEMAPHORIN_INTERACTIONS_0.0071349;
REACTOME_POST_TRANSLATIONAL_PROTEIN_MODIFICATION	0.0001601	0.0074966	188	152	158	148	0	GSE14548		Cluster27_(23):REACTOME_O_LINKED_GLYCOSYLATION_OF_MUCINS_0.0073255
BIOCARTA_GRANULOCYTES_PATHWAY	0.00019381	0.0086974	14	10	158	148	1	GSE14548		REACTOME_O_LINKED_GLYCOSYLATION_OF_MUCINS_0.0073255;
REACTOME_ACTIVATION_OF_CHAPERONE_GENES_BY_XBP1S	0.00023147	0.0099715	46	37	158	148	1	GSE14548		Cluster28_(143):REACTOME_SIGNAL_REGULATORY_PROTEIN_SIRP_FAMILY_INTERACTIONS_0.0073822
BIOCARTA_LYM_PATHWAY	0.00027213	0.011273	11	6	158	148	0	GSE14548		REACTOME_SIGNAL_REGULATORY_PROTEIN_SIRP_FAMILY_INTERACTIONS_0.0073822;
REACTOME_DEPOSITION_OF_NEW_CENPA_CONTAINING_NUCLEOSOMES_AT_THE_CENTROMERE	0.00029614	0.011514	64	39	158	148	1	GSE14548		Cluster29_(32):REACTOME_SYNTHESIS_OF_PIPS_AT_THE_GOLGI_MEMBRANE_0.0074417
REACTOME_LYSOSOME_VESICLE_BIOGENESIS	0.00029933	0.011514	23	19	158	148	1	GSE14548		REACTOME_SYNTHESIS_OF_PIPS_AT_THE_GOLGI_MEMBRANE_0.0074417;
BIOCARTA_MONOCYTE_PATHWAY	0.00034197	0.0127	11	8	158	148	0	GSE14548		Cluster30_(101):BIOCARTA_MTA3_PATHWAY_0.0083357
REACTOME_BINDING_AND_ENTRY_OF_HIV_VIRION	0.00036986	0.013278	10	4	158	148	0	GSE14548		BIOCARTA_MTA3_PATHWAY_0.0083357;
REACTOME_HDL_MEDIATED_LIPID_TRANSPORT	0.00042939	0.014918	15	14	158	148	0	GSE14548		Cluster31_(42):REACTOME_DSCAM_INTERACTIONS_0.008744
REACTOME_MEIOTIC_RECOMBINATION	0.00050399	0.016962	86	47	158	148	3	GSE14548		REACTOME_DSCAM_INTERACTIONS_0.008744;
REACTOME_ANTIGEN_PRESENTATION_FOLDING_ASSEMBLY_AND_PEPTIDE_LOADING_OF_CLASS_I_MHC	0.00053007	0.017299	21	19	158	148	0	GSE14548		Cluster32_(117):KEGG_TAURINE_AND_HYPOTAURINE_METABOLISM_0.01042
REACTOME_NEF_MEDIATES_DOWN_MODULATION_OF_CELL_SURFACE_RECEPTORS_BY_RECRUITING_THEM_TO_CLATHRIN_ADAPTERS	0.0005714	0.0181	21	16	158	148	0	GSE14548		KEGG_TAURINE_AND_HYPOTAURINE_METABOLISM_0.01042;
REACTOME_COPI_MEDIATED_TRANSPORT	0.00060655	0.018664	10	7	158	148	2	GSE14548
BIOCARTA_DC_PATHWAY	0.00074181	0.021938	22	17	158	148	1	GSE14548		Result for GSE3744:
REACTOME_MEIOTIC_SYNAPSIS	0.00075368	0.021938	73	45	158	148	1	GSE14548		Cluster1_(81):REACTOME_KINESINS_4.1067e-10
REACTOME_APOPTOSIS_INDUCED_DNA_FRAGMENTATION	0.00090234	0.025574	13	11	158	148	1	GSE14548		REACTOME_KINESINS_4.1067e-10;REACTOME_FACTORS_INVOLVED_IN_MEGAKARYOCYTE_DEVELOPMENT_AND_PLATELET_PRODUCTION_1.0309e-09;
REACTOME_SYNTHESIS_SECRETION_AND_INACTIVATION_OF_GLP1	0.00095966	0.026501	19	14	158	148	0	GSE14548		Cluster2_(17):REACTOME_MITOTIC_PROMETAPHASE_5.8694e-10
REACTOME_ACTIVATED_NOTCH1_TRANSMITS_SIGNAL_TO_THE_NUCLEUS	0.0010437	0.02741	27	24	158	148	1	GSE14548		REACTOME_MITOTIC_PROMETAPHASE_5.8694e-10;REACTOME_DNA_REPLICATION_2.4813e-09;REACTOME_MITOTIC_M_M_G1_PHASES_2.7594e-09;REACTOME_APC_CDC20_MEDIATED_DEGRADATION_OF_NEK2A_4.6795e-09;REACTOME_INHIBITION_OF_THE_PROTEOLYTIC_ACTIVITY_OF_APC_C_REQUIRED_FOR_THE_ONSET_OF_ANAPHASE_BY_MITOTIC_SPINDLE_CHECKPOINT_COMPONENTS_5.7652e-09;REACTOME_CELL_CYCLE_MITOTIC_7.6546e-09;REACTOME_CELL_CYCLE_8.3207e-09;REACTO…
REACTOME_HYALURONAN_UPTAKE_AND_DEGRADATION	0.0010647	0.02741	10	7	158	148	0	GSE14548		Cluster3_(112):BIOCARTA_RANMS_PATHWAY_7.748e-10
REACTOME_NEF_MEDIATED_DOWNREGULATION_OF_MHC_CLASS_I_COMPLEX_CELL_SURFACE_EXPRESSION	0.0010851	0.02741	10	7	158	148	0	GSE14548		BIOCARTA_RANMS_PATHWAY_7.748e-10;
REACTOME_INCRETIN_SYNTHESIS_SECRETION_AND_INACTIVATION	0.0011136	0.02741	22	17	158	148	0	GSE14548		Cluster4_(56):REACTOME_E2F_MEDIATED_REGULATION_OF_DNA_REPLICATION_8.4151e-10
REACTOME_TRANSPORT_OF_VITAMINS_NUCLEOSIDES_AND_RELATED_MOLECULES	0.0011412	0.02741	31	24	158	148	1	GSE14548		REACTOME_E2F_MEDIATED_REGULATION_OF_DNA_REPLICATION_8.4151e-10;REACTOME_G2_M_CHECKPOINTS_9.3461e-10;REACTOME_UNWINDING_OF_DNA_9.5069e-10;REACTOME_ACTIVATION_OF_THE_PRE_REPLICATIVE_COMPLEX_1.1821e-09;REACTOME_E2F_ENABLED_INHIBITION_OF_PRE_REPLICATION_COMPLEX_FORMATION_1.3612e-09;BIOCARTA_MCM_PATHWAY_1.5105e-09;REACTOME_ACTIVATION_OF_ATR_IN_RESPONSE_TO_REPLICATION_STRESS_1.6299e-09;REACTOME_ASSOCIA…
REACTOME_LIPOPROTEIN_METABOLISM	0.0011453	0.02741	28	25	158	148	0	GSE14548		Cluster5_(75):REACTOME_LAGGING_STRAND_SYNTHESIS_8.6111e-10
REACTOME_THE_NLRP3_INFLAMMASOME	0.0011982	0.028054	12	10	158	148	1	GSE14548		REACTOME_LAGGING_STRAND_SYNTHESIS_8.6111e-10;KEGG_DNA_REPLICATION_9.4759e-10;REACTOME_REMOVAL_OF_THE_FLAP_INTERMEDIATE_FROM_THE_C_STRAND_1.5612e-09;REACTOME_EXTENSION_OF_TELOMERES_1.5766e-09;REACTOME_DNA_STRAND_ELONGATION_1.7739e-09;REACTOME_REPAIR_SYNTHESIS_FOR_GAP_FILLING_BY_DNA_POL_IN_TC_NER_2.3954e-09;KEGG_BASE_EXCISION_REPAIR_3.0227e-09;KEGG_HOMOLOGOUS_RECOMBINATION_3.0502e-09;REACTOME_PROCE…
REACTOME_HYALURONAN_METABOLISM	0.0012868	0.029487	14	11	158	148	0	GSE14548		Cluster6_(53):REACTOME_CYCLIN_A_B1_ASSOCIATED_EVENTS_DURING_G2_M_TRANSITION_1.012e-09
REACTOME_GLYCOGEN_BREAKDOWN_GLYCOGENOLYSIS	0.0015863	0.035592	18	14	158	148	0	GSE14548		REACTOME_CYCLIN_A_B1_ASSOCIATED_EVENTS_DURING_G2_M_TRANSITION_1.012e-09;REACTOME_G2_M_DNA_DAMAGE_CHECKPOINT_1.8991e-09;BIOCARTA_G2_PATHWAY_3.2004e-09;BIOCARTA_PTC1_PATHWAY_4.3831e-09;BIOCARTA_RB_PATHWAY_8.8921e-09;BIOCARTA_SRCRPTP_PATHWAY_2.6279e-08;
KEGG_GLYCOSPHINGOLIPID_BIOSYNTHESIS_LACTO_AND_NEOLACTO_SERIES	0.0017295	0.037564	26	22	158	148	1	GSE14548		Cluster7_(54):REACTOME_G1_S_SPECIFIC_TRANSCRIPTION_1.2005e-09
REACTOME_TRANSPORT_TO_THE_GOLGI_AND_SUBSEQUENT_MODIFICATION	0.0017439	0.037564	33	30	158	148	0	GSE14548		REACTOME_G1_S_SPECIFIC_TRANSCRIPTION_1.2005e-09;KEGG_CELL_CYCLE_1.9393e-09;BIOCARTA_ATM_PATHWAY_3.2551e-09;BIOCARTA_P27_PATHWAY_1.3024e-08;REACTOME_G0_AND_EARLY_G1_1.4151e-08;BIOCARTA_SKP2E2F_PATHWAY_1.669e-08;REACTOME_INHIBITION_OF_REPLICATION_INITIATION_OF_DAMAGED_DNA_BY_RB1_E2F1_1.7452e-08;REACTOME_G1_PHASE_9.4831e-08;BIOCARTA_G1_PATHWAY_1.9466e-06;BIOCARTA_CELLCYCLE_PATHWAY_2.4648e-06;BIOCART…
REACTOME_RNA_POL_I_TRANSCRIPTION	0.0018392	0.038839	89	49	158	148	3	GSE14548		Cluster8_(76):REACTOME_DOUBLE_STRAND_BREAK_REPAIR_3.7807e-09
KEGG_GLYCOSAMINOGLYCAN_BIOSYNTHESIS_HEPARAN_SULFATE	0.0023163	0.047695	26	23	158	148	0	GSE14548		REACTOME_DOUBLE_STRAND_BREAK_REPAIR_3.7807e-09;REACTOME_FANCONI_ANEMIA_PATHWAY_9.772e-09;REACTOME_HOMOLOGOUS_RECOMBINATION_REPAIR_OF_REPLICATION_INDEPENDENT_DOUBLE_STRAND_BREAKS_1.3302e-08;BIOCARTA_ATRBRCA_PATHWAY_2.023e-08;KEGG_NON_HOMOLOGOUS_END_JOINING_2.112e-08;REACTOME_EARLY_PHASE_OF_HIV_LIFE_CYCLE_2.2257e-08;REACTOME_APOBEC3G_MEDIATED_RESISTANCE_TO_HIV1_INFECTION_2.0506e-06;REACTOME_INTEGRA…
REACTOME_MHC_CLASS_II_ANTIGEN_PRESENTATION	0.0023792	0.047695	91	76	158	148	0	GSE14548		Cluster9_(35):REACTOME_PYRIMIDINE_METABOLISM_4.692e-09
KEGG_GLYCOSPHINGOLIPID_BIOSYNTHESIS_GLOBO_SERIES	0.0023914	0.047695	14	13	158	148	0	GSE14548		REACTOME_PYRIMIDINE_METABOLISM_4.692e-09;REACTOME_METABOLISM_OF_NUCLEOTIDES_4.9573e-08;REACTOME_SYNTHESIS_AND_INTERCONVERSION_OF_NUCLEOTIDE_DI_AND_TRIPHOSPHATES_4.6837e-07;REACTOME_PURINE_RIBONUCLEOSIDE_MONOPHOSPHATE_BIOSYNTHESIS_7.9974e-07;KEGG_PYRIMIDINE_METABOLISM_1.5457e-06;REACTOME_PURINE_METABOLISM_2.7034e-05;KEGG_PURINE_METABOLISM_8.3128e-05;
REACTOME_LIPID_DIGESTION_MOBILIZATION_AND_TRANSPORT	0.0025383	0.049705	46	40	158	148	0	GSE14548		Cluster10_(73):REACTOME_CHROMOSOME_MAINTENANCE_6.0253e-09
BIOCARTA_CDC42RAC_PATHWAY	0.0025996	0.049996	16	14	158	148	0	GSE14548		REACTOME_CHROMOSOME_MAINTENANCE_6.0253e-09;REACTOME_TELOMERE_MAINTENANCE_1.7587e-08;REACTOME_DEPOSITION_OF_NEW_CENPA_CONTAINING_NUCLEOSOMES_AT_THE_CENTROMERE_6.7996e-08;REACTOME_MEIOSIS_1.7145e-07;REACTOME_MEIOTIC_RECOMBINATION_1.4153e-06;REACTOME_TRANSCRIPTION_0.00012967;
REACTOME_PEPTIDE_LIGAND_BINDING_RECEPTORS	0.0030083	0.056841	188	136	158	148	1	GSE14548		Cluster11_(55):REACTOME_MITOTIC_G2_G2_M_PHASES_9.8378e-09
REACTOME_CHYLOMICRON_MEDIATED_LIPID_TRANSPORT	0.0031405	0.058316	16	15	158	148	0	GSE14548		REACTOME_MITOTIC_G2_G2_M_PHASES_9.8378e-09;REACTOME_RECRUITMENT_OF_NUMA_TO_MITOTIC_CENTROSOMES_7.5977e-08;REACTOME_RECRUITMENT_OF_MITOTIC_CENTROSOME_PROTEINS_AND_COMPLEXES_1.6727e-07;REACTOME_LOSS_OF_NLP_FROM_MITOTIC_CENTROSOMES_1.7543e-07;
BIOCARTA_TH1TH2_PATHWAY	0.003538	0.064584	19	18	158	148	0	GSE14548		Cluster12_(74):REACTOME_METABOLISM_OF_NON_CODING_RNA_1.0065e-08
KEGG_GALACTOSE_METABOLISM	0.0037943	0.067578	26	23	158	148	1	GSE14548		REACTOME_METABOLISM_OF_NON_CODING_RNA_1.0065e-08;REACTOME_REGULATION_OF_GLUCOKINASE_BY_GLUCOKINASE_REGULATORY_PROTEIN_1.2969e-08;REACTOME_GLUCOSE_TRANSPORT_1.5802e-08;REACTOME_TRANSPORT_OF_MATURE_MRNA_DERIVED_FROM_AN_INTRONLESS_TRANSCRIPT_1.7654e-08;REACTOME_NEP_NS2_INTERACTS_WITH_THE_CELLULAR_EXPORT_MACHINERY_2.331e-08;REACTOME_INTERACTIONS_OF_VPR_WITH_HOST_CELLULAR_PROTEINS_3.3217e-08;REACTOME_…
KEGG_TASTE_TRANSDUCTION	0.003883	0.067578	52	25	158	148	0	GSE14548		Cluster13_(4):KEGG_OOCYTE_MEIOSIS_1.518e-08
REACTOME_IMMUNOREGULATORY_INTERACTIONS_BETWEEN_A_LYMPHOID_AND_A_NON_LYMPHOID_CELL	0.0039483	0.067578	70	54	158	148	1	GSE14548		KEGG_OOCYTE_MEIOSIS_1.518e-08;KEGG_PROGESTERONE_MEDIATED_OOCYTE_MATURATION_1.8883e-07;KEGG_SMALL_CELL_LUNG_CANCER_0.0061594;
REACTOME_THE_ROLE_OF_NEF_IN_HIV1_REPLICATION_AND_DISEASE_PATHOGENESIS	0.003953	0.067578	28	23	158	148	0	GSE14548		Cluster14_(72):REACTOME_DNA_REPAIR_2.8944e-08
REACTOME_N_GLYCAN_ANTENNAE_ELONGATION_IN_THE_MEDIAL_TRANS_GOLGI	0.0040397	0.06798	18	17	158	148	0	GSE14548		REACTOME_DNA_REPAIR_2.8944e-08;REACTOME_TRANSCRIPTION_COUPLED_NER_TC_NER_2.1199e-07;REACTOME_NUCLEOTIDE_EXCISION_REPAIR_2.9177e-07;REACTOME_RNA_POL_II_TRANSCRIPTION_PRE_INITIATION_AND_PROMOTER_OPENING_6.8862e-06;REACTOME_FORMATION_OF_INCISION_COMPLEX_IN_GG_NER_1.7095e-05;REACTOME_RNA_POL_II_PRE_TRANSCRIPTION_EVENTS_7.7966e-05;REACTOME_FORMATION_OF_TRANSCRIPTION_COUPLED_NER_TC_NER_REPAIR_COMPLEX_0…
REACTOME_TRANS_GOLGI_NETWORK_VESICLE_BUDDING	0.0042699	0.070749	60	52	158	148	1	GSE14548		Cluster15_(85):REACTOME_ASSOCIATION_OF_TRIC_CCT_WITH_TARGET_PROTEINS_DURING_BIOSYNTHESIS_6.3773e-08
BIOCARTA_SALMONELLA_PATHWAY	0.0045301	0.073437	13	12	158	148	0	GSE14548		REACTOME_ASSOCIATION_OF_TRIC_CCT_WITH_TARGET_PROTEINS_DURING_BIOSYNTHESIS_6.3773e-08;REACTOME_FORMATION_OF_TUBULIN_FOLDING_INTERMEDIATES_BY_CCT_TRIC_0.00014672;REACTOME_PROTEIN_FOLDING_0.00034364;REACTOME_PREFOLDIN_MEDIATED_TRANSFER_OF_SUBSTRATE_TO_CCT_TRIC_0.0012997;
BIOCARTA_NEUROTRANSMITTERS_PATHWAY	0.0045685	0.073437	6	6	158	148	0	GSE14548		Cluster16_(64):REACTOME_REGULATION_OF_THE_FANCONI_ANEMIA_PATHWAY_6.9305e-08
KEGG_PROTEIN_EXPORT	0.0047259	0.07485	24	21	158	148	0	GSE14548		REACTOME_REGULATION_OF_THE_FANCONI_ANEMIA_PATHWAY_6.9305e-08;
REACTOME_INFLAMMASOMES	0.0060152	0.093458	17	14	158	148	1	GSE14548		Cluster17_(119):KEGG_ONE_CARBON_POOL_BY_FOLATE_8.6774e-07
REACTOME_GOLGI_ASSOCIATED_VESICLE_BIOGENESIS	0.0060743	0.093458	53	46	158	148	1	GSE14548		KEGG_ONE_CARBON_POOL_BY_FOLATE_8.6774e-07;
KEGG_GLYCOSAMINOGLYCAN_BIOSYNTHESIS_KERATAN_SULFATE	0.0062536	0.094861	15	14	158	148	0	GSE14548		Cluster18_(2):REACTOME_MRNA_DECAY_BY_3_TO_5_EXORIBONUCLEASE_1.4676e-06
REACTOME_OTHER_SEMAPHORIN_INTERACTIONS	0.0071349	0.10673	15	13	158	148	0	GSE14548		REACTOME_MRNA_DECAY_BY_3_TO_5_EXORIBONUCLEASE_1.4676e-06;REACTOME_DESTABILIZATION_OF_MRNA_BY_TRISTETRAPROLIN_TTP_4.7939e-05;REACTOME_PERK_REGULATED_GENE_EXPRESSION_9.019e-05;REACTOME_DESTABILIZATION_OF_MRNA_BY_BRF1_0.00019241;REACTOME_ACTIVATION_OF_GENES_BY_ATF4_0.00028825;KEGG_RNA_DEGRADATION_0.00033595;REACTOME_DEADENYLATION_DEPENDENT_MRNA_DECAY_0.0010489;REACTOME_MRNA_DECAY_BY_5_TO_3_EXORIBONU…
REACTOME_O_LINKED_GLYCOSYLATION_OF_MUCINS	0.0073255	0.10686	59	41	158	148	0	GSE14548		Cluster19_(106):BIOCARTA_ETS_PATHWAY_3.3413e-06
REACTOME_SIGNAL_REGULATORY_PROTEIN_SIRP_FAMILY_INTERACTIONS	0.0073822	0.10686	12	11	158	148	0	GSE14548		BIOCARTA_ETS_PATHWAY_3.3413e-06;
REACTOME_SYNTHESIS_OF_PIPS_AT_THE_GOLGI_MEMBRANE	0.0074417	0.10686	17	14	158	148	0	GSE14548		Cluster20_(121):KEGG_P53_SIGNALING_PATHWAY_4.248e-06
KEGG_CYTOKINE_CYTOKINE_RECEPTOR_INTERACTION	0.0082311	0.11609	267	214	158	148	4	GSE14548		KEGG_P53_SIGNALING_PATHWAY_4.248e-06;
BIOCARTA_MTA3_PATHWAY	0.0083357	0.11609	19	15	158	148	0	GSE14548		Cluster21_(50):REACTOME_SMAD2_SMAD3_SMAD4_HETEROTRIMER_REGULATES_TRANSCRIPTION_4.4509e-06
REACTOME_METABOLISM_OF_CARBOHYDRATES	0.0084078	0.11609	247	208	158	148	4	GSE14548		REACTOME_SMAD2_SMAD3_SMAD4_HETEROTRIMER_REGULATES_TRANSCRIPTION_4.4509e-06;REACTOME_TRANSCRIPTIONAL_ACTIVITY_OF_SMAD2_SMAD3_SMAD4_HETEROTRIMER_0.00057124;REACTOME_SIGNALING_BY_TGF_BETA_RECEPTOR_COMPLEX_0.005117;
REACTOME_DSCAM_INTERACTIONS	0.008744	0.11921	11	10	158	148	0	GSE14548		Cluster22_(57):BIOCARTA_RNA_PATHWAY_1.9351e-05
BIOCARTA_BLYMPHOCYTE_PATHWAY	0.0098367	0.13243	11	11	158	148	0	GSE14548		BIOCARTA_RNA_PATHWAY_1.9351e-05;
KEGG_TAURINE_AND_HYPOTAURINE_METABOLISM	0.01042	0.13855	10	7	158	148	0	GSE14548		Cluster23_(59):BIOCARTA_CASPASE_PATHWAY_2.2787e-05
REACTOME_KINESINS	4.1067e-10	1.0326e-07	24	21	180	166	4	GSE3744		BIOCARTA_CASPASE_PATHWAY_2.2787e-05;
REACTOME_MITOTIC_PROMETAPHASE	5.8694e-10	1.0326e-07	87	80	180	166	12	GSE3744		Cluster24_(12):REACTOME_NCAM1_INTERACTIONS_0.00012571
BIOCARTA_RANMS_PATHWAY	7.748e-10	1.0326e-07	10	7	180	166	3	GSE3744		REACTOME_NCAM1_INTERACTIONS_0.00012571;REACTOME_NCAM_SIGNALING_FOR_NEURITE_OUT_GROWTH_0.0021099;
REACTOME_E2F_MEDIATED_REGULATION_OF_DNA_REPLICATION	8.4151e-10	1.0326e-07	35	20	180	166	4	GSE3744		Cluster25_(33):BIOCARTA_RARRXR_PATHWAY_0.00018556
REACTOME_LAGGING_STRAND_SYNTHESIS	8.6111e-10	1.0326e-07	19	18	180	166	1	GSE3744		BIOCARTA_RARRXR_PATHWAY_0.00018556;
REACTOME_G2_M_CHECKPOINTS	9.3461e-10	1.0326e-07	45	30	180	166	3	GSE3744		Cluster26_(13):REACTOME_GAP_JUNCTION_ASSEMBLY_0.000203
KEGG_DNA_REPLICATION	9.4759e-10	1.0326e-07	36	32	180	166	1	GSE3744		REACTOME_GAP_JUNCTION_ASSEMBLY_0.000203;
REACTOME_UNWINDING_OF_DNA	9.5069e-10	1.0326e-07	11	7	180	166	0	GSE3744		Cluster27_(63):REACTOME_INTERFERON_SIGNALING_0.00045956
REACTOME_CYCLIN_A_B1_ASSOCIATED_EVENTS_DURING_G2_M_TRANSITION	1.012e-09	1.0326e-07	15	14	180	166	4	GSE3744		REACTOME_INTERFERON_SIGNALING_0.00045956;
REACTOME_FACTORS_INVOLVED_IN_MEGAKARYOCYTE_DEVELOPMENT_AND_PLATELET_PRODUCTION	1.0309e-09	1.0326e-07	132	99	180	166	4	GSE3744		Cluster28_(43):BIOCARTA_VEGF_PATHWAY_0.0011537
REACTOME_ACTIVATION_OF_THE_PRE_REPLICATIVE_COMPLEX	1.1821e-09	1.0326e-07	31	19	180	166	0	GSE3744		BIOCARTA_VEGF_PATHWAY_0.0011537;
REACTOME_G1_S_SPECIFIC_TRANSCRIPTION	1.2005e-09	1.0326e-07	19	12	180	166	3	GSE3744		Cluster29_(91):REACTOME_CYTOSOLIC_TRNA_AMINOACYLATION_0.0025621
REACTOME_E2F_ENABLED_INHIBITION_OF_PRE_REPLICATION_COMPLEX_FORMATION	1.3612e-09	1.0326e-07	10	2	180	166	2	GSE3744		REACTOME_CYTOSOLIC_TRNA_AMINOACYLATION_0.0025621;
BIOCARTA_MCM_PATHWAY	1.5105e-09	1.0326e-07	18	9	180	166	0	GSE3744		Cluster30_(113):BIOCARTA_TEL_PATHWAY_0.0032806
REACTOME_REMOVAL_OF_THE_FLAP_INTERMEDIATE_FROM_THE_C_STRAND	1.5612e-09	1.0326e-07	10	10	180	166	1	GSE3744		BIOCARTA_TEL_PATHWAY_0.0032806;
REACTOME_EXTENSION_OF_TELOMERES	1.5766e-09	1.0326e-07	27	24	180	166	1	GSE3744		Cluster31_(19):REACTOME_ETHANOL_OXIDATION_0.0047923
REACTOME_ACTIVATION_OF_ATR_IN_RESPONSE_TO_REPLICATION_STRESS	1.6299e-09	1.0326e-07	38	26	180	166	0	GSE3744		REACTOME_ETHANOL_OXIDATION_0.0047923;
REACTOME_DNA_STRAND_ELONGATION	1.7739e-09	1.0443e-07	30	25	180	166	1	GSE3744		Cluster32_(80):KEGG_SNARE_INTERACTIONS_IN_VESICULAR_TRANSPORT_0.0054884
REACTOME_G2_M_DNA_DAMAGE_CHECKPOINT	1.8991e-09	1.0443e-07	12	7	180	166	2	GSE3744		KEGG_SNARE_INTERACTIONS_IN_VESICULAR_TRANSPORT_0.0054884;
KEGG_CELL_CYCLE	1.9393e-09	1.0443e-07	128	103	180	166	11	GSE3744		Cluster33_(29):BIOCARTA_ACE2_PATHWAY_0.0059148
REACTOME_REPAIR_SYNTHESIS_FOR_GAP_FILLING_BY_DNA_POL_IN_TC_NER	2.3954e-09	1.1619e-07	14	13	180	166	0	GSE3744		BIOCARTA_ACE2_PATHWAY_0.0059148;BIOCARTA_VITCB_PATHWAY_0.0079177;
REACTOME_ASSOCIATION_OF_LICENSING_FACTORS_WITH_THE_PRE_REPLICATIVE_COMPLEX	2.4178e-09	1.1619e-07	14	7	180	166	1	GSE3744		Cluster34_(114):BIOCARTA_SARS_PATHWAY_0.0082939
REACTOME_DNA_REPLICATION	2.4813e-09	1.1619e-07	192	165	180	166	19	GSE3744		BIOCARTA_SARS_PATHWAY_0.0082939;
REACTOME_MITOTIC_M_M_G1_PHASES	2.7594e-09	1.2383e-07	172	147	180	166	17	GSE3744		Cluster35_(1):KEGG_SELENOAMINO_ACID_METABOLISM_0.0097359
KEGG_BASE_EXCISION_REPAIR	3.0227e-09	1.2521e-07	35	28	180	166	1	GSE3744		KEGG_SELENOAMINO_ACID_METABOLISM_0.0097359;
KEGG_HOMOLOGOUS_RECOMBINATION	3.0502e-09	1.2521e-07	28	23	180	166	3	GSE3744
BIOCARTA_G2_PATHWAY	3.2004e-09	1.2521e-07	24	21	180	166	2	GSE3744
BIOCARTA_ATM_PATHWAY	3.2551e-09	1.2521e-07	20	18	180	166	0	GSE3744
REACTOME_PROCESSIVE_SYNTHESIS_ON_THE_LAGGING_STRAND	3.6511e-09	1.3135e-07	15	14	180	166	1	GSE3744
REACTOME_CDC6_ASSOCIATION_WITH_THE_ORC_ORIGIN_COMPLEX	3.7218e-09	1.3135e-07	11	3	180	166	1	GSE3744
REACTOME_DOUBLE_STRAND_BREAK_REPAIR	3.7807e-09	1.3135e-07	24	20	180	166	0	GSE3744
REACTOME_POL_SWITCHING	4.0939e-09	1.3779e-07	13	12	180	166	0	GSE3744
BIOCARTA_PTC1_PATHWAY	4.3831e-09	1.4039e-07	11	10	180	166	2	GSE3744
REACTOME_APC_CDC20_MEDIATED_DEGRADATION_OF_NEK2A	4.6795e-09	1.4039e-07	28	18	180	166	3	GSE3744
REACTOME_PYRIMIDINE_METABOLISM	4.692e-09	1.4039e-07	24	20	180	166	0	GSE3744
KEGG_MISMATCH_REPAIR	4.6928e-09	1.4039e-07	23	21	180	166	1	GSE3744
REACTOME_INHIBITION_OF_THE_PROTEOLYTIC_ACTIVITY_OF_APC_C_REQUIRED_FOR_THE_ONSET_OF_ANAPHASE_BY_MITOTIC_SPINDLE_CHECKPOINT_COMPONENTS	5.7652e-09	1.6782e-07	24	16	180	166	3	GSE3744
REACTOME_CHROMOSOME_MAINTENANCE	6.0253e-09	1.7077e-07	122	86	180	166	6	GSE3744
REACTOME_CELL_CYCLE_MITOTIC	7.6546e-09	2.1139e-07	325	257	180	166	25	GSE3744
REACTOME_CELL_CYCLE	8.3207e-09	2.2403e-07	421	320	180	166	27	GSE3744
BIOCARTA_RB_PATHWAY	8.8921e-09	2.3358e-07	13	11	180	166	1	GSE3744
REACTOME_FANCONI_ANEMIA_PATHWAY	9.772e-09	2.4636e-07	25	19	180	166	1	GSE3744
REACTOME_MITOTIC_G2_G2_M_PHASES	9.8378e-09	2.4636e-07	81	58	180	166	5	GSE3744
REACTOME_METABOLISM_OF_NON_CODING_RNA	1.0065e-08	2.4636e-07	49	44	180	166	0	GSE3744
REACTOME_REGULATION_OF_GLUCOKINASE_BY_GLUCOKINASE_REGULATORY_PROTEIN	1.2969e-08	3.0482e-07	27	25	180	166	0	GSE3744
BIOCARTA_P27_PATHWAY	1.3024e-08	3.0482e-07	13	11	180	166	1	GSE3744
REACTOME_HOMOLOGOUS_RECOMBINATION_REPAIR_OF_REPLICATION_INDEPENDENT_DOUBLE_STRAND_BREAKS	1.3302e-08	3.0482e-07	17	16	180	166	0	GSE3744
REACTOME_G0_AND_EARLY_G1	1.4151e-08	3.1445e-07	25	18	180	166	3	GSE3744
REACTOME_RESOLUTION_OF_AP_SITES_VIA_THE_MULTIPLE_NUCLEOTIDE_PATCH_REPLACEMENT_PATHWAY	1.4306e-08	3.1445e-07	17	14	180	166	1	GSE3744
KEGG_OOCYTE_MEIOSIS	1.518e-08	3.2699e-07	114	94	180	166	7	GSE3744
REACTOME_GLUCOSE_TRANSPORT	1.5802e-08	3.3369e-07	38	34	180	166	0	GSE3744
BIOCARTA_SKP2E2F_PATHWAY	1.669e-08	3.3952e-07	10	8	180	166	1	GSE3744
REACTOME_G1_S_TRANSITION	1.689e-08	3.3952e-07	112	86	180	166	8	GSE3744
REACTOME_INHIBITION_OF_REPLICATION_INITIATION_OF_DAMAGED_DNA_BY_RB1_E2F1	1.7452e-08	3.3952e-07	13	10	180	166	1	GSE3744
REACTOME_TELOMERE_MAINTENANCE	1.7587e-08	3.3952e-07	75	52	180	166	1	GSE3744
REACTOME_TRANSPORT_OF_MATURE_MRNA_DERIVED_FROM_AN_INTRONLESS_TRANSCRIPT	1.7654e-08	3.3952e-07	33	29	180	166	0	GSE3744
REACTOME_MITOTIC_G1_G1_S_PHASES	1.9799e-08	3.741e-07	137	106	180	166	8	GSE3744
BIOCARTA_ATRBRCA_PATHWAY	2.023e-08	3.7565e-07	21	19	180	166	0	GSE3744
KEGG_NON_HOMOLOGOUS_END_JOINING	2.112e-08	3.8553e-07	14	11	180	166	1	GSE3744
REACTOME_EARLY_PHASE_OF_HIV_LIFE_CYCLE	2.2257e-08	3.9952e-07	21	12	180	166	1	GSE3744
REACTOME_NEP_NS2_INTERACTS_WITH_THE_CELLULAR_EXPORT_MACHINERY	2.331e-08	4.1155e-07	27	24	180	166	0	GSE3744
REACTOME_SYNTHESIS_OF_DNA	2.5611e-08	4.4222e-07	92	74	180	166	5	GSE3744
REACTOME_PHOSPHORYLATION_OF_THE_APC_C	2.6054e-08	4.4222e-07	23	14	180	166	3	GSE3744
BIOCARTA_SRCRPTP_PATHWAY	2.6279e-08	4.4222e-07	11	9	180	166	2	GSE3744
REACTOME_DNA_REPAIR	2.8944e-08	4.7957e-07	112	91	180	166	2	GSE3744
REACTOME_INTERACTIONS_OF_VPR_WITH_HOST_CELLULAR_PROTEINS	3.3217e-08	5.4204e-07	33	30	180	166	0	GSE3744
BIOCARTA_DNAFRAGMENT_PATHWAY	3.5902e-08	5.7711e-07	10	8	180	166	1	GSE3744
REACTOME_BASE_EXCISION_REPAIR	3.9691e-08	6.2863e-07	19	16	180	166	1	GSE3744
REACTOME_SLBP_DEPENDENT_PROCESSING_OF_REPLICATION_DEPENDENT_HISTONE_PRE_MRNAS	4.3144e-08	6.6218e-07	11	9	180	166	0	GSE3744
REACTOME_TRANSPORT_OF_RIBONUCLEOPROTEINS_INTO_THE_HOST_NUCLEUS	4.3231e-08	6.6218e-07	27	25	180	166	0	GSE3744
REACTOME_APC_C_CDC20_MEDIATED_DEGRADATION_OF_CYCLIN_B	4.3653e-08	6.6218e-07	26	16	180	166	3	GSE3744
REACTOME_METABOLISM_OF_NUCLEOTIDES	4.9573e-08	7.4153e-07	72	59	180	166	2	GSE3744
REACTOME_CELL_CYCLE_CHECKPOINTS	5.1937e-08	7.6624e-07	124	95	180	166	9	GSE3744
KEGG_NUCLEOTIDE_EXCISION_REPAIR	5.4378e-08	7.9142e-07	44	41	180	166	0	GSE3744
REACTOME_GLOBAL_GENOMIC_NER_GG_NER	5.6572e-08	8.1237e-07	35	31	180	166	0	GSE3744
REACTOME_ASSOCIATION_OF_TRIC_CCT_WITH_TARGET_PROTEINS_DURING_BIOSYNTHESIS	6.3773e-08	8.9619e-07	27	23	180	166	0	GSE3744
REACTOME_CONVERSION_FROM_APC_C_CDC20_TO_APC_C_CDH1_IN_LATE_ANAPHASE	6.4073e-08	8.9619e-07	22	14	180	166	1	GSE3744
REACTOME_DEPOSITION_OF_NEW_CENPA_CONTAINING_NUCLEOSOMES_AT_THE_CENTROMERE	6.7996e-08	9.3887e-07	64	39	180	166	3	GSE3744
REACTOME_REGULATION_OF_THE_FANCONI_ANEMIA_PATHWAY	6.9305e-08	9.4483e-07	11	7	180	166	0	GSE3744
REACTOME_RECRUITMENT_OF_NUMA_TO_MITOTIC_CENTROSOMES	7.5977e-08	1.0228e-06	10	8	180	166	2	GSE3744
REACTOME_TRANSPORT_OF_MATURE_TRANSCRIPT_TO_CYTOPLASM	7.8594e-08	1.045e-06	54	41	180	166	1	GSE3744
REACTOME_S_PHASE	8.1229e-08	1.0669e-06	109	89	180	166	5	GSE3744
REACTOME_G1_PHASE	9.4831e-08	1.2305e-06	38	32	180	166	1	GSE3744
REACTOME_CLEAVAGE_OF_GROWING_TRANSCRIPT_IN_THE_TERMINATION_REGION_	1.136e-07	1.4565e-06	44	31	180	166	1	GSE3744
REACTOME_ANTIVIRAL_MECHANISM_BY_IFN_STIMULATED_GENES	1.5194e-07	1.9252e-06	66	61	180	166	1	GSE3744
REACTOME_RECRUITMENT_OF_MITOTIC_CENTROSOME_PROTEINS_AND_COMPLEXES	1.6727e-07	2.0947e-06	66	45	180	166	2	GSE3744
REACTOME_MEIOSIS	1.7145e-07	2.1225e-06	116	69	180	166	3	GSE3744
REACTOME_LOSS_OF_NLP_FROM_MITOTIC_CENTROSOMES	1.7543e-07	2.1471e-06	59	39	180	166	1	GSE3744
KEGG_PROGESTERONE_MEDIATED_OOCYTE_MATURATION	1.8883e-07	2.2851e-06	86	76	180	166	6	GSE3744
REACTOME_TRANSCRIPTION_COUPLED_NER_TC_NER	2.1199e-07	2.5368e-06	45	38	180	166	0	GSE3744
REACTOME_M_G1_TRANSITION	2.2669e-07	2.6829e-06	81	63	180	166	4	GSE3744
REACTOME_NUCLEOTIDE_EXCISION_REPAIR	2.9177e-07	3.4156e-06	51	43	180	166	0	GSE3744
REACTOME_PROCESSING_OF_CAPPED_INTRONLESS_PRE_MRNA	2.9657e-07	3.4345e-06	23	19	180	166	0	GSE3744
REACTOME_PROCESSING_OF_CAPPED_INTRON_CONTAINING_PRE_MRNA	3.1966e-07	3.6624e-06	140	105	180	166	1	GSE3744
REACTOME_PROCESSING_OF_INTRONLESS_PRE_MRNAS	3.6178e-07	4.1015e-06	14	12	180	166	0	GSE3744
REACTOME_SYNTHESIS_AND_INTERCONVERSION_OF_NUCLEOTIDE_DI_AND_TRIPHOSPHATES	4.6837e-07	5.2545e-06	19	15	180	166	2	GSE3744
REACTOME_BASE_FREE_SUGAR_PHOSPHATE_REMOVAL_VIA_THE_SINGLE_NUCLEOTIDE_REPLACEMENT_PATHWAY	6.6732e-07	7.4093e-06	10	7	180	166	0	GSE3744
REACTOME_PURINE_RIBONUCLEOSIDE_MONOPHOSPHATE_BIOSYNTHESIS	7.9974e-07	8.789e-06	11	9	180	166	0	GSE3744
REACTOME_HIV_LIFE_CYCLE	8.4544e-07	9.1974e-06	125	103	180	166	1	GSE3744
KEGG_ONE_CARBON_POOL_BY_FOLATE	8.6774e-07	9.3456e-06	17	13	180	166	1	GSE3744
REACTOME_REGULATION_OF_MITOTIC_CELL_CYCLE	1.0257e-06	1.0937e-05	85	68	180	166	10	GSE3744
REACTOME_MRNA_SPLICING	1.147e-06	1.2111e-05	111	79	180	166	1	GSE3744
REACTOME_MRNA_PROCESSING	1.3525e-06	1.4143e-05	161	120	180	166	1	GSE3744
REACTOME_MEIOTIC_RECOMBINATION	1.4153e-06	1.4657e-05	86	47	180	166	1	GSE3744
REACTOME_MRNA_DECAY_BY_3_TO_5_EXORIBONUCLEASE	1.4676e-06	1.5054e-05	11	8	180	166	0	GSE3744
KEGG_PYRIMIDINE_METABOLISM	1.5457e-06	1.5705e-05	98	83	180	166	2	GSE3744
BIOCARTA_SET_PATHWAY	1.7741e-06	1.7857e-05	11	11	180	166	0	GSE3744
BIOCARTA_G1_PATHWAY	1.9466e-06	1.9412e-05	28	24	180	166	2	GSE3744
REACTOME_APOBEC3G_MEDIATED_RESISTANCE_TO_HIV1_INFECTION	2.0506e-06	2.0262e-05	12	5	180	166	0	GSE3744
REACTOME_MRNA_3_END_PROCESSING	2.3091e-06	2.2608e-05	35	24	180	166	1	GSE3744
REACTOME_LATE_PHASE_OF_HIV_LIFE_CYCLE	2.4054e-06	2.3338e-05	104	91	180	166	0	GSE3744
BIOCARTA_CELLCYCLE_PATHWAY	2.4648e-06	2.3702e-05	23	21	180	166	3	GSE3744
BIOCARTA_P53_PATHWAY	2.9011e-06	2.765e-05	16	15	180	166	1	GSE3744
BIOCARTA_ETS_PATHWAY	3.3413e-06	3.1566e-05	18	16	180	166	1	GSE3744
KEGG_P53_SIGNALING_PATHWAY	4.248e-06	3.9784e-05	69	49	180	166	4	GSE3744
REACTOME_SMAD2_SMAD3_SMAD4_HETEROTRIMER_REGULATES_TRANSCRIPTION	4.4509e-06	4.1324e-05	27	22	180	166	0	GSE3744
REACTOME_RNA_POL_II_TRANSCRIPTION_PRE_INITIATION_AND_PROMOTER_OPENING	6.8862e-06	6.3388e-05	41	37	180	166	0	GSE3744
REACTOME_RESOLUTION_OF_AP_SITES_VIA_THE_SINGLE_NUCLEOTIDE_REPLACEMENT_PATHWAY	9.4435e-06	8.6192e-05	12	9	180	166	0	GSE3744
REACTOME_FORMATION_OF_INCISION_COMPLEX_IN_GG_NER	1.7095e-05	0.00015472	23	20	180	166	0	GSE3744
BIOCARTA_RNA_PATHWAY	1.9351e-05	0.00017285	10	8	180	166	0	GSE3744
REACTOME_CYCLIN_E_ASSOCIATED_EVENTS_DURING_G1_S_TRANSITION_	1.942e-05	0.00017285	65	57	180	166	4	GSE3744
BIOCARTA_CASPASE_PATHWAY	2.2787e-05	0.00020116	23	19	180	166	1	GSE3744
KEGG_BASAL_TRANSCRIPTION_FACTORS	2.3279e-05	0.00020383	36	34	180	166	1	GSE3744
REACTOME_HIV_INFECTION	2.53e-05	0.00021974	207	173	180	166	4	GSE3744
REACTOME_PURINE_METABOLISM	2.7034e-05	0.00023293	33	28	180	166	0	GSE3744
REACTOME_APC_C_CDH1_MEDIATED_DEGRADATION_OF_CDC20_AND_OTHER_APC_C_CDH1_TARGETED_PROTEINS_IN_LATE_MITOSIS_EARLY_G1	3.9855e-05	0.00034067	72	59	180	166	5	GSE3744
REACTOME_DESTABILIZATION_OF_MRNA_BY_TRISTETRAPROLIN_TTP	4.7939e-05	0.00040654	17	13	180	166	0	GSE3744
REACTOME_RNA_POL_II_TRANSCRIPTION	6.291e-05	0.00052932	105	84	180	166	1	GSE3744
REACTOME_RNA_POL_II_PRE_TRANSCRIPTION_EVENTS	7.7966e-05	0.00065092	61	54	180	166	0	GSE3744
KEGG_PURINE_METABOLISM	8.3128e-05	0.00068868	159	136	180	166	1	GSE3744
REACTOME_PERK_REGULATED_GENE_EXPRESSION	9.019e-05	0.00074149	29	21	180	166	0	GSE3744
REACTOME_APC_C_CDC20_MEDIATED_DEGRADATION_OF_MITOTIC_PROTEINS	9.6815e-05	0.00078992	73	59	180	166	8	GSE3744
REACTOME_ASSEMBLY_OF_THE_PRE_REPLICATIVE_COMPLEX	0.00010121	0.00081961	65	51	180	166	4	GSE3744
KEGG_SPLICEOSOME	0.0001216	0.00097731	128	95	180	166	1	GSE3744
REACTOME_NCAM1_INTERACTIONS	0.00012571	0.0010029	39	33	180	166	0	GSE3744
REACTOME_TRANSCRIPTION	0.00012967	0.0010269	210	149	180	166	1	GSE3744
REACTOME_HOST_INTERACTIONS_OF_HIV_FACTORS	0.00013788	0.0010839	132	107	180	166	3	GSE3744
REACTOME_FORMATION_OF_TRANSCRIPTION_COUPLED_NER_TC_NER_REPAIR_COMPLEX	0.00014615	0.0011368	30	24	180	166	0	GSE3744
REACTOME_FORMATION_OF_TUBULIN_FOLDING_INTERMEDIATES_BY_CCT_TRIC	0.00014672	0.0011368	22	15	180	166	0	GSE3744
REACTOME_ORC1_REMOVAL_FROM_CHROMATIN	0.00015613	0.001201	67	53	180	166	4	GSE3744
BIOCARTA_RARRXR_PATHWAY	0.00018556	0.0014174	15	15	180	166	0	GSE3744
REACTOME_DESTABILIZATION_OF_MRNA_BY_BRF1	0.00019241	0.0014593	17	13	180	166	0	GSE3744
REACTOME_SCFSKP2_MEDIATED_DEGRADATION_OF_P27_P21	0.00019668	0.0014813	56	48	180	166	4	GSE3744
REACTOME_GAP_JUNCTION_ASSEMBLY	0.000203	0.0015182	18	17	180	166	0	GSE3744
REACTOME_CDT1_ASSOCIATION_WITH_THE_CDC6_ORC_ORIGIN_COMPLEX	0.00020718	0.0015389	56	44	180	166	3	GSE3744
REACTOME_ACTIVATION_OF_GENES_BY_ATF4	0.00028825	0.0021263	26	19	180	166	0	GSE3744
KEGG_RNA_DEGRADATION	0.00033595	0.0024613	59	51	180	166	0	GSE3744
REACTOME_PROTEIN_FOLDING	0.00034364	0.0025007	53	41	180	166	1	GSE3744
REACTOME_INTERFERON_SIGNALING	0.00045956	0.0033218	159	137	180	166	2	GSE3744
REACTOME_MRNA_CAPPING	0.00049717	0.0035697	30	26	180	166	0	GSE3744
REACTOME_TRANSCRIPTIONAL_ACTIVITY_OF_SMAD2_SMAD3_SMAD4_HETEROTRIMER	0.00057124	0.0040743	38	32	180	166	0	GSE3744
REACTOME_MRNA_SPLICING_MINOR_PATHWAY	0.0006984	0.0049485	45	32	180	166	0	GSE3744
REACTOME_DEADENYLATION_DEPENDENT_MRNA_DECAY	0.0010489	0.0073831	48	38	180	166	0	GSE3744
BIOCARTA_VEGF_PATHWAY	0.0011537	0.0080686	29	22	180	166	0	GSE3744
REACTOME_P53_INDEPENDENT_G1_S_DNA_DAMAGE_CHECKPOINT	0.0012081	0.0083941	51	44	180	166	3	GSE3744
REACTOME_PREFOLDIN_MEDIATED_TRANSFER_OF_SUBSTRATE_TO_CCT_TRIC	0.0012997	0.0089727	28	20	180	166	0	GSE3744
REACTOME_P53_DEPENDENT_G1_DNA_DAMAGE_RESPONSE	0.0013242	0.0090835	57	49	180	166	3	GSE3744
REACTOME_AUTODEGRADATION_OF_CDH1_BY_CDH1_APC_C	0.0014516	0.0098948	64	51	180	166	4	GSE3744
REACTOME_FORMATION_OF_RNA_POL_II_ELONGATION_COMPLEX_	0.001767	0.01194	45	39	180	166	0	GSE3744
REACTOME_CDK_MEDIATED_PHOSPHORYLATION_AND_REMOVAL_OF_CDC6	0.0017738	0.01194	48	42	180	166	3	GSE3744
REACTOME_SCF_BETA_TRCP_MEDIATED_DEGRADATION_OF_EMI1	0.0020466	0.01369	51	44	180	166	3	GSE3744
REACTOME_CROSS_PRESENTATION_OF_SOLUBLE_EXOGENOUS_ANTIGENS_ENDOSOMES	0.0020863	0.01387	48	44	180	166	3	GSE3744
REACTOME_NCAM_SIGNALING_FOR_NEURITE_OUT_GROWTH	0.0021099	0.013941	64	51	180	166	1	GSE3744
REACTOME_FORMATION_OF_THE_HIV1_EARLY_ELONGATION_COMPLEX	0.002295	0.015072	34	31	180	166	0	GSE3744
REACTOME_VIRAL_MESSENGER_RNA_SYNTHESIS	0.0023198	0.015142	14	13	180	166	0	GSE3744
REACTOME_CYTOSOLIC_TRNA_AMINOACYLATION	0.0025621	0.016623	24	18	180	166	1	GSE3744
REACTOME_ACTIVATION_OF_NF_KAPPAB_IN_B_CELLS	0.0025986	0.016758	64	52	180	166	3	GSE3744
REACTOME_VIF_MEDIATED_DEGRADATION_OF_APOBEC3G	0.0030227	0.019378	52	46	180	166	3	GSE3744
REACTOME_REGULATION_OF_ORNITHINE_DECARBOXYLASE_ODC	0.003042	0.019386	49	45	180	166	3	GSE3744
REACTOME_RNA_POL_I_TRANSCRIPTION_TERMINATION	0.0032488	0.020582	22	20	180	166	0	GSE3744
BIOCARTA_TEL_PATHWAY	0.0032806	0.020662	18	17	180	166	0	GSE3744
KEGG_PROTEASOME	0.0034638	0.021689	48	41	180	166	3	GSE3744
REACTOME_RNA_POL_I_TRANSCRIPTION_INITIATION	0.0036836	0.022932	25	22	180	166	0	GSE3744
REACTOME_DOWNSTREAM_SIGNALING_EVENTS_OF_B_CELL_RECEPTOR_BCR	0.0037387	0.023141	97	74	180	166	3	GSE3744
REACTOME_AUTODEGRADATION_OF_THE_E3_UBIQUITIN_LIGASE_COP1	0.0038197	0.023508	51	44	180	166	3	GSE3744
REACTOME_SIGNALING_BY_WNT	0.0039054	0.023898	65	58	180	166	3	GSE3744
REACTOME_MRNA_DECAY_BY_5_TO_3_EXORIBONUCLEASE	0.0046934	0.028558	15	12	180	166	0	GSE3744
REACTOME_ETHANOL_OXIDATION	0.0047923	0.028996	10	8	180	166	0	GSE3744
REACTOME_SIGNALING_BY_TGF_BETA_RECEPTOR_COMPLEX	0.005117	0.030699	63	52	180	166	0	GSE3744
REACTOME_REGULATION_OF_APOPTOSIS	0.0051307	0.030699	58	48	180	166	3	GSE3744
KEGG_SNARE_INTERACTIONS_IN_VESICULAR_TRANSPORT	0.0054884	0.032658	38	32	180	166	1	GSE3744
REACTOME_ANTIGEN_PROCESSING_UBIQUITINATION_PROTEASOME_DEGRADATION	0.0057973	0.034306	212	174	180	166	6	GSE3744
BIOCARTA_ACE2_PATHWAY	0.0059148	0.03481	13	12	180	166	0	GSE3744
KEGG_SMALL_CELL_LUNG_CANCER	0.0061594	0.036053	84	73	180	166	2	GSE3744
REACTOME_DESTABILIZATION_OF_MRNA_BY_AUF1_HNRNP_D0	0.0068161	0.039681	53	46	180	166	3	GSE3744
REACTOME_REGULATION_OF_MRNA_STABILITY_BY_PROTEINS_THAT_BIND_AU_RICH_ELEMENTS	0.0078098	0.045221	84	72	180	166	3	GSE3744
BIOCARTA_VITCB_PATHWAY	0.0079177	0.045601	11	11	180	166	0	GSE3744
BIOCARTA_SARS_PATHWAY	0.0082939	0.047513	10	9	180	166	0	GSE3744
REACTOME_INTEGRATION_OF_PROVIRUS	0.0086211	0.049127	16	7	180	166	0	GSE3744
REACTOME_DESTABILIZATION_OF_MRNA_BY_KSRP	0.0094333	0.053472	17	14	180	166	0	GSE3744
KEGG_SELENOAMINO_ACID_METABOLISM	0.0097359	0.054898	26	23	180	166	0	GSE3744
KEGG_UBIQUITIN_MEDIATED_PROTEOLYSIS	0.010141	0.056886	138	118	180	166	3	GSE3744
BIOCARTA_PROTEASOME_PATHWAY	0.01055	0.058871	28	25	180	166	3	GSE3744

## Sheet: fisher_breast_cancer
3. Fisher results for Breast cancer datasets
unfiltered enriched results											clustered_enriched_results
##Name	Total_Item	Num_item	Num_list	Num_list_item	Ori_p	Adj_p	Enrich_score	Gene_list	Group_ID		Result for GSE10780:
KEGG_FOCAL_ADHESION	17083	175	151	10	8.69158e-06	0.00936083	6.46471	PDGFA,LAMB3,RELN,CAV1,JUN,TLN2,LAMA3,PAK7,CAV2,FIGF	GSE10780		Cluster1_(6):KEGG_FOCAL_ADHESION_8.691583e-06
BIOCARTA_AGR_PATHWAY	17083	34	151	4	0.000363147	0.165695	13.3097	LAMA3,DMD,JUN,PAK7	GSE10780		KEGG_FOCAL_ADHESION_8.691583e-06;KEGG_ECM_RECEPTOR_INTERACTION_3.130234e-02;
REACTOME_CELL_CELL_COMMUNICATION	17083	108	151	6	0.000595818	0.165695	6.28514	LAMA3,LAMB3,CLDN11,SPTBN1,CLDN5,COL17A1	GSE10780		Cluster2_(44):BIOCARTA_AGR_PATHWAY_3.631473e-04
REACTOME_CELL_JUNCTION_ORGANIZATION	17083	71	151	5	0.000615393	0.165695	7.96707	LAMA3,LAMB3,CLDN11,CLDN5,COL17A1	GSE10780		BIOCARTA_AGR_PATHWAY_3.631473e-04;BIOCARTA_PPARA_PATHWAY_1.233967e-02;
REACTOME_DEVELOPMENTAL_BIOLOGY	17083	329	151	10	0.00115982	0.249826	3.43868	DPYSL2,LPL,PAK7,RGMA,BOC,EBF1,SEMA5A,SPTBN1,SEMA6D,FOXO1	GSE10780		Cluster3_(69):REACTOME_CELL_CELL_COMMUNICATION_5.958184e-04
REACTOME_ABC_FAMILY_PROTEINS_MEDIATED_TRANSPORT	17083	25	151	3	0.00193672	0.347642	13.5759	ABCB1,ABCA6,ABCA8	GSE10780		REACTOME_CELL_CELL_COMMUNICATION_5.958184e-04;REACTOME_CELL_JUNCTION_ORGANIZATION_6.153932e-04;REACTOME_TIGHT_JUNCTION_INTERACTIONS_2.709516e-02;
KEGG_ABC_TRANSPORTERS	17083	30	151	3	0.00311965	0.47998	11.3132	ABCB1,ABCA6,ABCA8	GSE10780		Cluster4_(12):REACTOME_DEVELOPMENTAL_BIOLOGY_1.159824e-03
KEGG_CYTOKINE_CYTOKINE_RECEPTOR_INTERACTION	17083	215	151	7	0.00413298	0.556403	3.68338	CCL21,PDGFA,CX3CL1,KIT,LIFR,IL11RA,FIGF	GSE10780		REACTOME_DEVELOPMENTAL_BIOLOGY_1.159824e-03;REACTOME_AXON_GUIDANCE_1.299070e-02;
KEGG_PATHWAYS_IN_CANCER	17083	280	151	8	0.00483986	0.579171	3.23236	LAMB3,TCF7L2,KIT,FIGF,PDGFA,JUN,LAMA3,FOXO1	GSE10780		Cluster5_(93):REACTOME_ABC_FAMILY_PROTEINS_MEDIATED_TRANSPORT_1.936722e-03
REACTOME_MUSCLE_CONTRACTION	17083	38	151	3	0.00577937	0.622438	8.93151	DMD,LMOD1,ACTG2	GSE10780		REACTOME_ABC_FAMILY_PROTEINS_MEDIATED_TRANSPORT_1.936722e-03;KEGG_ABC_TRANSPORTERS_3.119649e-03;
REACTOME_NUCLEAR_RECEPTOR_TRANSCRIPTION_PATHWAY	17083	41	151	3	0.00703885	0.68288	8.27798	NR3C2,NR3C1,THRA	GSE10780		Cluster6_(81):KEGG_CYTOKINE_CYTOKINE_RECEPTOR_INTERACTION_4.132985e-03
REACTOME_OTHER_SEMAPHORIN_INTERACTIONS	17083	13	151	2	0.00760869	0.68288	17.405	SEMA5A,SEMA6D	GSE10780		KEGG_CYTOKINE_CYTOKINE_RECEPTOR_INTERACTION_4.132985e-03;REACTOME_RESPONSE_TO_ELEVATED_PLATELET_CYTOSOLIC_CA2__2.636640e-02;REACTOME_PEPTIDE_LIGAND_BINDING_RECEPTORS_3.679035e-02;
BIOCARTA_CARDIACEGF_PATHWAY	17083	15	151	2	0.00973927	0.777277	15.0843	JUN,EDNRB	GSE10780		Cluster7_(4):KEGG_PATHWAYS_IN_CANCER_4.839865e-03
REACTOME_SIGNALING_BY_RHO_GTPASES	17083	91	151	4	0.010449	0.777277	4.97285	ARHGAP19,RHOJ,FAM13A,ECT2	GSE10780		KEGG_PATHWAYS_IN_CANCER_4.839865e-03;KEGG_RENAL_CELL_CARCINOMA_2.362132e-02;KEGG_PROSTATE_CANCER_3.447876e-02;
REACTOME_SMOOTH_MUSCLE_CONTRACTION	17083	17	151	2	0.012102	0.777277	13.3097	LMOD1,ACTG2	GSE10780		Cluster8_(87):REACTOME_MUSCLE_CONTRACTION_5.779368e-03
REACTOME_CGMP_EFFECTS	17083	17	151	2	0.012102	0.777277	13.3097	KCNMB1,PDE2A	GSE10780		REACTOME_MUSCLE_CONTRACTION_5.779368e-03;REACTOME_SMOOTH_MUSCLE_CONTRACTION_1.210205e-02;
BIOCARTA_PPARA_PATHWAY	17083	51	151	3	0.0123397	0.777277	6.65485	PDGFA,JUN,LPL	GSE10780		Cluster9_(136):REACTOME_NUCLEAR_RECEPTOR_TRANSCRIPTION_PATHWAY_7.038854e-03
REACTOME_AXON_GUIDANCE	17083	208	151	6	0.0129907	0.777277	3.26344	SPTBN1,DPYSL2,SEMA6D,PAK7,RGMA,SEMA5A	GSE10780		REACTOME_NUCLEAR_RECEPTOR_TRANSCRIPTION_PATHWAY_7.038854e-03;
KEGG_VASCULAR_SMOOTH_MUSCLE_CONTRACTION	17083	100	151	4	0.0141693	0.790955	4.5253	ACTG2,PPP1R14A,NPR1,KCNMB1	GSE10780		Cluster10_(14):REACTOME_OTHER_SEMAPHORIN_INTERACTIONS_7.608688e-03
REACTOME_SIGNALING_BY_BMP	17083	19	151	2	0.0146881	0.790955	11.9087	CHRDL1,SKI	GSE10780		REACTOME_OTHER_SEMAPHORIN_INTERACTIONS_7.608688e-03;REACTOME_SEMAPHORIN_INTERACTIONS_1.636500e-02;KEGG_AXON_GUIDANCE_2.325311e-02;
BIOCARTA_IL12_PATHWAY	17083	20	151	2	0.0160622	0.801141	11.3132	JUN,ETV5	GSE10780		Cluster11_(43):BIOCARTA_CARDIACEGF_PATHWAY_9.739271e-03
REACTOME_SEMAPHORIN_INTERACTIONS	17083	57	151	3	0.016365	0.801141	5.95434	SEMA6D,DPYSL2,SEMA5A	GSE10780		BIOCARTA_CARDIACEGF_PATHWAY_9.739271e-03;BIOCARTA_PDGF_PATHWAY_3.067217e-02;
REACTOME_INHIBITION_OF_VOLTAGE_GATED_CA2_CHANNELS_VIA_GBETA_GAMMA_SUBUNITS	17083	23	151	2	0.0204956	0.911618	9.8376	KCNJ16,GNG7	GSE10780		Cluster12_(11):REACTOME_SIGNALING_BY_RHO_GTPASES_1.044897e-02
REACTOME_NITRIC_OXIDE_STIMULATES_GUANYLATE_CYCLASE	17083	23	151	2	0.0204956	0.911618	9.8376	KCNMB1,PDE2A	GSE10780		REACTOME_SIGNALING_BY_RHO_GTPASES_1.044897e-02;REACTOME_CGMP_EFFECTS_1.210205e-02;REACTOME_INHIBITION_OF_VOLTAGE_GATED_CA2_CHANNELS_VIA_GBETA_GAMMA_SUBUNITS_2.049560e-02;REACTOME_NITRIC_OXIDE_STIMULATES_GUANYLATE_CYCLASE_2.049560e-02;REACTOME_PLATELET_HOMEOSTASIS_2.188186e-02;REACTOME_INWARDLY_RECTIFYING_K_CHANNELS_3.067217e-02;REACTOME_GABA_B_RECEPTOR_ACTIVATION_4.451986e-02;
REACTOME_PLATELET_HOMEOSTASIS	17083	64	151	3	0.0218819	0.911618	5.30308	PDE2A,GNG7,KCNMB1	GSE10780		Cluster13_(10):KEGG_VASCULAR_SMOOTH_MUSCLE_CONTRACTION_1.416931e-02
KEGG_AXON_GUIDANCE	17083	117	151	4	0.0232531	0.911618	3.86778	SEMA6D,PAK7,DPYSL2,SEMA5A	GSE10780		KEGG_VASCULAR_SMOOTH_MUSCLE_CONTRACTION_1.416931e-02;KEGG_MELANOGENESIS_4.495772e-02;
KEGG_RENAL_CELL_CARCINOMA	17083	66	151	3	0.0236213	0.911618	5.14238	PAK7,JUN,FIGF	GSE10780		Cluster14_(49):REACTOME_SIGNALING_BY_BMP_1.468811e-02
BIOCARTA_NO1_PATHWAY	17083	25	151	2	0.0237004	0.911618	9.0506	CAV1,PDE2A	GSE10780		REACTOME_SIGNALING_BY_BMP_1.468811e-02;
REACTOME_RESPONSE_TO_ELEVATED_PLATELET_CYTOSOLIC_CA2_	17083	69	151	3	0.0263664	0.972716	4.9188	PDGFA,TF,FIGF	GSE10780		Cluster15_(68):BIOCARTA_IL12_PATHWAY_1.606215e-02
REACTOME_TIGHT_JUNCTION_INTERACTIONS	17083	27	151	2	0.0270952	0.972716	8.38018	CLDN11,CLDN5	GSE10780		BIOCARTA_IL12_PATHWAY_1.606215e-02;
REACTOME_NEGATIVE_REGULATION_OF_FGFR_SIGNALING	17083	29	151	2	0.0306722	0.991548	7.80224	KL,SPRY2	GSE10780		Cluster16_(45):BIOCARTA_NO1_PATHWAY_2.370039e-02
BIOCARTA_PDGF_PATHWAY	17083	29	151	2	0.0306722	0.991548	7.80224	JUN,PDGFA	GSE10780		BIOCARTA_NO1_PATHWAY_2.370039e-02;
REACTOME_INWARDLY_RECTIFYING_K_CHANNELS	17083	29	151	2	0.0306722	0.991548	7.80224	KCNJ16,GNG7	GSE10780		Cluster17_(5):REACTOME_NEGATIVE_REGULATION_OF_FGFR_SIGNALING_3.067217e-02
KEGG_ECM_RECEPTOR_INTERACTION	17083	74	151	3	0.0313023	0.991548	4.58645	LAMA3,LAMB3,RELN	GSE10780		REACTOME_NEGATIVE_REGULATION_OF_FGFR_SIGNALING_3.067217e-02;
KEGG_HEMATOPOIETIC_CELL_LINEAGE	17083	77	151	3	0.0344788	1	4.40776	KIT,MME,IL11RA	GSE10780		Cluster18_(125):KEGG_HEMATOPOIETIC_CELL_LINEAGE_3.447876e-02
KEGG_PROSTATE_CANCER	17083	77	151	3	0.0344788	1	4.40776	PDGFA,FOXO1,TCF7L2	GSE10780		KEGG_HEMATOPOIETIC_CELL_LINEAGE_3.447876e-02;
REACTOME_PEPTIDE_LIGAND_BINDING_RECEPTORS	17083	136	151	4	0.0367903	1	3.32743	CCL21,CX3CL1,OXTR,EDNRB	GSE10780		Cluster19_(42):BIOCARTA_INTEGRIN_PATHWAY_3.834294e-02
BIOCARTA_INTEGRIN_PATHWAY	17083	33	151	2	0.0383429	1	6.85651	CAV1,JUN	GSE10780		BIOCARTA_INTEGRIN_PATHWAY_3.834294e-02;
REACTOME_GABA_B_RECEPTOR_ACTIVATION	17083	36	151	2	0.0445199	1	6.28514	KCNJ16,GNG7	GSE10780		Cluster20_(3):REACTOME_SIGNALING_BY_FGFR_4.620845e-02
KEGG_MELANOGENESIS	17083	86	151	3	0.0449577	1	3.94648	KIT,EDNRB,TCF7L2	GSE10780		REACTOME_SIGNALING_BY_FGFR_4.620845e-02;
REACTOME_SIGNALING_BY_FGFR	17083	87	151	3	0.0462084	1	3.90112	FOXO1,KL,SPRY2	GSE10780
REACTOME_CELL_CYCLE_MITOTIC	17083	257	166	22	3.0303e-13	2.16325e-10	8.80939	PSMA4,CCNB1,KIF2C,KIF20A,RAD21,SGOL2,UBE2C,CCNB2,CENPA,FEN1,E2F1,CCNA2,PSMA7,BUB1,NUF2,ZWILCH,CENPM,AURKA,PSMD14,BUB1B,MAD2L1,CDCA8	GSE3744		Result for GSE3744:
REACTOME_CELL_CYCLE	17083	320	166	24	4.01717e-13	2.16325e-10	7.71822	PSMA4,CCNB1,LMNB1,KIF2C,KIF20A,RAD21,SGOL2,UBE2C,CCNB2,CENPA,FEN1,E2F1,CCNA2,PSMA7,BUB1,NUF2,ZWILCH,CENPM,AURKA,PSMD14,BUB1B,MAD2L1,HJURP,CDCA8	GSE3744		Cluster1_(17):REACTOME_CELL_CYCLE_MITOTIC_3.030304e-13
REACTOME_DNA_REPLICATION	17083	165	166	18	8.79185e-13	3.15628e-10	11.2265	CENPA,PSMA4,FEN1,E2F1,CCNA2,PSMA7,BUB1,NUF2,ZWILCH,KIF2C,CENPM,KIF20A,RAD21,PSMD14,SGOL2,BUB1B,MAD2L1,CDCA8	GSE3744		REACTOME_CELL_CYCLE_MITOTIC_3.030304e-13;REACTOME_CELL_CYCLE_4.017174e-13;REACTOME_DNA_REPLICATION_8.791853e-13;REACTOME_MITOTIC_M_M_G1_PHASES_1.523625e-11;REACTOME_MITOTIC_PROMETAPHASE_2.141107e-09;REACTOME_REGULATION_OF_MITOTIC_CELL_CYCLE_7.966628e-08;REACTOME_APC_C_CDC20_MEDIATED_DEGRADATION_OF_MITOTIC_PROTEINS_4.173792e-06;REACTOME_CELL_CYCLE_CHECKPOINTS_9.205242e-06;REACTOME_G1_S_TRANSITION_…
REACTOME_MITOTIC_M_M_G1_PHASES	17083	147	166	16	1.52363e-11	4.10236e-09	11.201	CENPA,PSMA4,E2F1,PSMA7,BUB1,NUF2,ZWILCH,KIF2C,CENPM,KIF20A,RAD21,PSMD14,SGOL2,BUB1B,MAD2L1,CDCA8	GSE3744		Cluster2_(54):KEGG_CELL_CYCLE_2.238293e-07
REACTOME_MITOTIC_PROMETAPHASE	17083	80	166	11	2.14111e-09	4.61194e-07	14.1501	BUB1,CENPA,NUF2,ZWILCH,KIF2C,CENPM,RAD21,SGOL2,BUB1B,MAD2L1,CDCA8	GSE3744		KEGG_CELL_CYCLE_2.238293e-07;REACTOME_G0_AND_EARLY_G1_1.593443e-02;BIOCARTA_CELLCYCLE_PATHWAY_2.081176e-02;
REACTOME_REGULATION_OF_MITOTIC_CELL_CYCLE	17083	68	166	9	7.96663e-08	1.43001e-05	13.6204	PSMA4,CCNB1,AURKA,PSMD14,UBE2C,BUB1B,MAD2L1,CCNA2,PSMA7	GSE3744		Cluster3_(81):REACTOME_KINESINS_9.745993e-05
KEGG_CELL_CYCLE	17083	103	166	10	2.23829e-07	3.44377e-05	9.99123	ESPL1,BUB1,CCNB1,RAD21,BUB1B,MAD2L1,E2F1,CCNA2,CCNB2,TTK	GSE3744		REACTOME_KINESINS_9.745993e-05;REACTOME_MHC_CLASS_II_ANTIGEN_PRESENTATION_7.930439e-03;REACTOME_FACTORS_INVOLVED_IN_MEGAKARYOCYTE_DEVELOPMENT_AND_PLATELET_PRODUCTION_1.857956e-02;
REACTOME_APC_C_CDC20_MEDIATED_DEGRADATION_OF_MITOTIC_PROTEINS	17083	59	166	7	4.17379e-06	0.000561897	12.2096	CCNB1,PSMA4,PSMD14,UBE2C,BUB1B,MAD2L1,PSMA7	GSE3744		Cluster4_(4):KEGG_OOCYTE_MEIOSIS_4.804741e-04
REACTOME_CELL_CYCLE_CHECKPOINTS	17083	95	166	8	9.20524e-06	0.00110156	8.66607	PSMA4,CCNB1,PSMD14,UBE2C,BUB1B,MAD2L1,PSMA7,CCNB2	GSE3744		KEGG_OOCYTE_MEIOSIS_4.804741e-04;KEGG_PROGESTERONE_MEDIATED_OOCYTE_MATURATION_1.234602e-03;KEGG_PROSTATE_CANCER_4.338922e-02;
REACTOME_KINESINS	17083	21	166	4	9.74599e-05	0.0104964	19.6018	KIF20A,KIF11,KIF15,KIF2C	GSE3744		Cluster5_(53):REACTOME_CYCLIN_A_B1_ASSOCIATED_EVENTS_DURING_G2_M_TRANSITION_5.662914e-04
REACTOME_G1_S_TRANSITION	17083	86	166	6	0.000307495	0.0301066	7.17974	PSMA4,CCNB1,PSMD14,E2F1,CCNA2,PSMA7	GSE3744		REACTOME_CYCLIN_A_B1_ASSOCIATED_EVENTS_DURING_G2_M_TRANSITION_5.662914e-04;
REACTOME_APC_C_CDH1_MEDIATED_DEGRADATION_OF_CDC20_AND_OTHER_APC_C_CDH1_TARGETED_PROTEINS_IN_LATE_MITOSIS_EARLY_G1	17083	59	166	5	0.000422157	0.0378886	8.72116	AURKA,PSMA4,PSMD14,UBE2C,PSMA7	GSE3744		Cluster6_(31):REACTOME_SPHINGOLIPID_DE_NOVO_BIOSYNTHESIS_1.806077e-03
KEGG_OOCYTE_MEIOSIS	17083	94	166	6	0.000480474	0.0398054	6.5687	ESPL1,BUB1,CCNB1,AURKA,MAD2L1,CCNB2	GSE3744		REACTOME_SPHINGOLIPID_DE_NOVO_BIOSYNTHESIS_1.806077e-03;REACTOME_SPHINGOLIPID_METABOLISM_1.906770e-02;
REACTOME_CYCLIN_A_B1_ASSOCIATED_EVENTS_DURING_G2_M_TRANSITION	17083	14	166	3	0.000566291	0.043564	22.0521	CCNB2,CCNB1,CCNA2	GSE3744		Cluster7_(73):REACTOME_CHROMOSOME_MAINTENANCE_2.065735e-03
REACTOME_INHIBITION_OF_THE_PROTEOLYTIC_ACTIVITY_OF_APC_C_REQUIRED_FOR_THE_ONSET_OF_ANAPHASE_BY_MITOTIC_SPINDLE_CHECKPOINT_COMPONENTS	17083	16	166	3	0.000795176	0.0570937	19.2956	BUB1B,MAD2L1,UBE2C	GSE3744		REACTOME_CHROMOSOME_MAINTENANCE_2.065735e-03;REACTOME_MEIOSIS_3.334004e-02;
REACTOME_MITOTIC_G1_G1_S_PHASES	17083	106	166	6	0.000871617	0.0586707	5.82507	PSMA4,CCNB1,PSMD14,E2F1,CCNA2,PSMA7	GSE3744		Cluster8_(55):REACTOME_MITOTIC_G2_G2_M_PHASES_3.215855e-03
REACTOME_APC_CDC20_MEDIATED_DEGRADATION_OF_NEK2A	17083	18	166	3	0.00107549	0.0660468	17.1516	BUB1B,MAD2L1,UBE2C	GSE3744		REACTOME_MITOTIC_G2_G2_M_PHASES_3.215855e-03;
REACTOME_SYNTHESIS_OF_DNA	17083	74	166	5	0.00110385	0.0660468	6.95335	PSMA4,PSMD14,FEN1,CCNA2,PSMA7	GSE3744		Cluster9_(112):BIOCARTA_RANMS_PATHWAY_3.242337e-03
KEGG_PROGESTERONE_MEDIATED_OOCYTE_MATURATION	17083	76	166	5	0.0012346	0.0699824	6.77037	BUB1,CCNB1,MAD2L1,CCNA2,CCNB2	GSE3744		BIOCARTA_RANMS_PATHWAY_3.242337e-03;
REACTOME_SCFSKP2_MEDIATED_DEGRADATION_OF_P27_P21	17083	48	166	4	0.00168719	0.0908553	8.5758	PSMA4,PSMD14,CCNA2,PSMA7	GSE3744		Cluster10_(10):KEGG_ETHER_LIPID_METABOLISM_4.040875e-03
REACTOME_SPHINGOLIPID_DE_NOVO_BIOSYNTHESIS	17083	22	166	3	0.00180608	0.0926259	14.0331	PPAP2B,VAPB,PPAP2A	GSE3744		KEGG_ETHER_LIPID_METABOLISM_4.040875e-03;
REACTOME_CHROMOSOME_MAINTENANCE	17083	86	166	5	0.00206573	0.0931739	5.98312	CENPA,RAD21,FEN1,LMNB1,HJURP	GSE3744		Cluster11_(42):BIOCARTA_SPRY_PATHWAY_1.443385e-02
REACTOME_ASSEMBLY_OF_THE_PRE_REPLICATIVE_COMPLEX	17083	51	166	4	0.0020763	0.0931739	8.07134	PSMA4,PSMD14,E2F1,PSMA7	GSE3744		BIOCARTA_SPRY_PATHWAY_1.443385e-02;
REACTOME_AUTODEGRADATION_OF_CDH1_BY_CDH1_APC_C	17083	51	166	4	0.0020763	0.0931739	8.07134	PSMA4,PSMD14,UBE2C,PSMA7	GSE3744		Cluster12_(87):REACTOME_SMOOTH_MUSCLE_CONTRACTION_1.443385e-02
REACTOME_ORC1_REMOVAL_FROM_CHROMATIN	17083	53	166	4	0.00236755	0.0985698	7.76677	PSMA4,PSMD14,CCNA2,PSMA7	GSE3744		REACTOME_SMOOTH_MUSCLE_CONTRACTION_1.443385e-02;
REACTOME_S_PHASE	17083	89	166	5	0.00237959	0.0985698	5.78144	PSMA4,PSMD14,FEN1,CCNA2,PSMA7	GSE3744		Cluster13_(12):REACTOME_COLLAGEN_FORMATION_1.821195e-02
BIOCARTA_PROTEASOME_PATHWAY	17083	25	166	3	0.00251658	0.100384	12.3492	PSMA4,PSMA7,PSMD14	GSE3744		REACTOME_COLLAGEN_FORMATION_1.821195e-02;REACTOME_EXTRACELLULAR_MATRIX_ORGANIZATION_4.891408e-02;
REACTOME_CYCLIN_E_ASSOCIATED_EVENTS_DURING_G1_S_TRANSITION_	17083	57	166	4	0.00303188	0.1164	7.22173	PSMA4,PSMD14,CCNA2,PSMA7	GSE3744		Cluster14_(56):REACTOME_E2F_MEDIATED_REGULATION_OF_DNA_REPLICATION_1.912476e-02
REACTOME_MITOTIC_G2_G2_M_PHASES	17083	58	166	4	0.00321586	0.1164	7.09722	CCNB1,E2F1,CCNA2,CCNB2	GSE3744		REACTOME_E2F_MEDIATED_REGULATION_OF_DNA_REPLICATION_1.912476e-02;REACTOME_E2F_ENABLED_INHIBITION_OF_PRE_REPLICATION_COMPLEX_FORMATION_2.876156e-02;REACTOME_CDC6_ASSOCIATION_WITH_THE_ORC_ORIGIN_COMPLEX_3.816264e-02;REACTOME_G2_M_CHECKPOINTS_3.851436e-02;
BIOCARTA_RANMS_PATHWAY	17083	7	166	2	0.00324234	0.1164	29.4028	AURKA,KIF15	GSE3744		Cluster15_(13):REACTOME_EGFR_DOWNREGULATION_2.255819e-02
KEGG_ETHER_LIPID_METABOLISM	17083	30	166	3	0.00404088	0.140388	10.291	PPAP2B,PAFAH1B3,PPAP2A	GSE3744		REACTOME_EGFR_DOWNREGULATION_2.255819e-02;
REACTOME_M_G1_TRANSITION	17083	63	166	4	0.00425021	0.143046	6.53395	PSMA4,PSMD14,E2F1,PSMA7	GSE3744		Cluster16_(5):KEGG_MELANOMA_2.367449e-02
REACTOME_MHC_CLASS_II_ANTIGEN_PRESENTATION	17083	76	166	4	0.00793044	0.258821	5.4163	KIF11,KIF15,KIF2C,KIF20A	GSE3744		KEGG_MELANOMA_2.367449e-02;
REACTOME_APOPTOSIS	17083	122	166	5	0.00844408	0.267479	4.21761	PSMA4,PSMD14,LMNB1,E2F1,PSMA7	GSE3744		Cluster17_(75):KEGG_HOMOLOGOUS_RECOMBINATION_2.436272e-02
KEGG_PROTEASOME	17083	41	166	3	0.00905473	0.278165	7.52997	PSMA4,PSMD14,PSMA7	GSE3744		KEGG_HOMOLOGOUS_RECOMBINATION_2.436272e-02;
REACTOME_CDK_MEDIATED_PHOSPHORYLATION_AND_REMOVAL_OF_CDC6	17083	42	166	3	0.00963144	0.278165	7.35069	PSMA4,PSMD14,PSMA7	GSE3744		Cluster18_(6):KEGG_FOCAL_ADHESION_3.244578e-02
REACTOME_PHOSPHORYLATION_OF_THE_APC_C	17083	14	166	2	0.0103274	0.278165	14.7014	UBE2C,CCNB1	GSE3744		KEGG_FOCAL_ADHESION_3.244578e-02;KEGG_ECM_RECEPTOR_INTERACTION_3.946268e-02;
REACTOME_SCF_BETA_TRCP_MEDIATED_DEGRADATION_OF_EMI1	17083	44	166	3	0.0108477	0.278165	7.01657	PSMA4,PSMD14,PSMA7	GSE3744		Cluster19_(125):KEGG_HEMATOPOIETIC_CELL_LINEAGE_4.338922e-02
REACTOME_CDT1_ASSOCIATION_WITH_THE_CDC6_ORC_ORIGIN_COMPLEX	17083	44	166	3	0.0108477	0.278165	7.01657	PSMA4,PSMD14,PSMA7	GSE3744		KEGG_HEMATOPOIETIC_CELL_LINEAGE_4.338922e-02;
REACTOME_CROSS_PRESENTATION_OF_SOLUBLE_EXOGENOUS_ANTIGENS_ENDOSOMES	17083	44	166	3	0.0108477	0.278165	7.01657	PSMA4,PSMD14,PSMA7	GSE3744
REACTOME_P53_INDEPENDENT_G1_S_DNA_DAMAGE_CHECKPOINT	17083	44	166	3	0.0108477	0.278165	7.01657	PSMA4,PSMD14,PSMA7	GSE3744		Result for GSE14548:
REACTOME_AUTODEGRADATION_OF_THE_E3_UBIQUITIN_LIGASE_COP1	17083	44	166	3	0.0108477	0.278165	7.01657	PSMA4,PSMD14,PSMA7	GSE3744		Cluster1_(100):REACTOME_COPI_MEDIATED_TRANSPORT_0.002634749
REACTOME_REGULATION_OF_ORNITHINE_DECARBOXYLASE_ODC	17083	45	166	3	0.0114874	0.28772	6.86064	PSMA4,PSMD14,PSMA7	GSE3744		REACTOME_COPI_MEDIATED_TRANSPORT_0.002634749;
REACTOME_DESTABILIZATION_OF_MRNA_BY_AUF1_HNRNP_D0	17083	46	166	3	0.0121484	0.290753	6.7115	PSMA4,PSMD14,PSMA7	GSE3744		Cluster2_(78):REACTOME_FORMATION_OF_THE_TERNARY_COMPLEX_AND_SUBSEQUENTLY_THE_43S_COMPLEX_0.007684179
REACTOME_VIF_MEDIATED_DEGRADATION_OF_APOBEC3G	17083	46	166	3	0.0121484	0.290753	6.7115	PSMA4,PSMD14,PSMA7	GSE3744		REACTOME_FORMATION_OF_THE_TERNARY_COMPLEX_AND_SUBSEQUENTLY_THE_43S_COMPLEX_0.007684179;REACTOME_ACTIVATION_OF_THE_MRNA_UPON_BINDING_OF_THE_CAP_BINDING_COMPLEX_AND_EIFS_AND_SUBSEQUENT_BINDING_TO_43S_0.011328973;
REACTOME_APC_C_CDC20_MEDIATED_DEGRADATION_OF_CYCLIN_B	17083	16	166	2	0.0129982	0.304327	12.8637	CCNB1,UBE2C	GSE3744		Cluster3_(70):BIOCARTA_LAIR_PATHWAY_0.008430094
REACTOME_REGULATION_OF_APOPTOSIS	17083	48	166	3	0.0135347	0.310145	6.43185	PSMA4,PSMD14,PSMA7	GSE3744		BIOCARTA_LAIR_PATHWAY_0.008430094;
REACTOME_P53_DEPENDENT_G1_DNA_DAMAGE_RESPONSE	17083	49	166	3	0.01426	0.310905	6.30059	PSMA4,PSMD14,PSMA7	GSE3744		Cluster4_(95):KEGG_GLYCOSPHINGOLIPID_BIOSYNTHESIS_GANGLIO_SERIES_0.009498552
BIOCARTA_SPRY_PATHWAY	17083	17	166	2	0.0144338	0.310905	12.107	SPRY2,SPRY1	GSE3744		KEGG_GLYCOSPHINGOLIPID_BIOSYNTHESIS_GANGLIO_SERIES_0.009498552;
REACTOME_SMOOTH_MUSCLE_CONTRACTION	17083	17	166	2	0.0144338	0.310905	12.107	LMOD1,ACTA2	GSE3744		Cluster5_(69):REACTOME_CELL_CELL_JUNCTION_ORGANIZATION_0.011917546
REACTOME_G0_AND_EARLY_G1	17083	18	166	2	0.0159344	0.336498	11.4344	E2F1,CCNA2	GSE3744		REACTOME_CELL_CELL_JUNCTION_ORGANIZATION_0.011917546;REACTOME_ADHERENS_JUNCTIONS_INTERACTIONS_0.021542677;REACTOME_CELL_JUNCTION_ORGANIZATION_0.027363738;
REACTOME_ACTIVATION_OF_NF_KAPPAB_IN_B_CELLS	17083	52	166	3	0.0165659	0.343106	5.93709	PSMA4,PSMD14,PSMA7	GSE3744		Cluster6_(60):REACTOME_NOD1_2_SIGNALING_PATHWAY_0.020001006
REACTOME_COLLAGEN_FORMATION	17083	54	166	3	0.018212	0.361357	5.7172	COL11A1,COL10A1,COL17A1	GSE3744		REACTOME_NOD1_2_SIGNALING_PATHWAY_0.020001006;REACTOME_NUCLEOTIDE_BINDING_DOMAIN_LEUCINE_RICH_REPEAT_CONTAINING_RECEPTOR_NLR_SIGNALING_PATHWAYS_0.043487113;
REACTOME_FACTORS_INVOLVED_IN_MEGAKARYOCYTE_DEVELOPMENT_AND_PLATELET_PRODUCTION	17083	99	166	4	0.0185796	0.361357	4.15797	KIF11,KIF15,KIF2C,KIF20A	GSE3744		Cluster7_(87):REACTOME_STRIATED_MUSCLE_CONTRACTION_0.021542677
REACTOME_SPHINGOLIPID_METABOLISM	17083	55	166	3	0.0190677	0.361357	5.61325	PPAP2A,PPAP2B,VAPB	GSE3744		REACTOME_STRIATED_MUSCLE_CONTRACTION_0.021542677;REACTOME_MUSCLE_CONTRACTION_0.047700938;
REACTOME_ER_PHAGOSOME_PATHWAY	17083	55	166	3	0.0190677	0.361357	5.61325	PSMA4,PSMD14,PSMA7	GSE3744		Cluster8_(3):REACTOME_SIGNALING_BY_ERBB4_0.023710484
REACTOME_E2F_MEDIATED_REGULATION_OF_DNA_REPLICATION	17083	20	166	2	0.0191248	0.361357	10.291	CCNB1,E2F1	GSE3744		REACTOME_SIGNALING_BY_ERBB4_0.023710484;REACTOME_NUCLEAR_SIGNALING_BY_ERBB4_0.029945296;
BIOCARTA_CELLCYCLE_PATHWAY	17083	21	166	2	0.0208118	0.386453	9.80092	CCNB1,E2F1	GSE3744		Cluster9_(43):BIOCARTA_EGF_PATHWAY_0.028175325
REACTOME_SIGNALING_BY_WNT	17083	58	166	3	0.0217661	0.397324	5.32291	PSMA4,PSMD14,PSMA7	GSE3744		BIOCARTA_EGF_PATHWAY_0.028175325;
REACTOME_EGFR_DOWNREGULATION	17083	22	166	2	0.0225582	0.404919	9.35542	SPRY2,SPRY1	GSE3744		Cluster10_(80):KEGG_SNARE_INTERACTIONS_IN_VESICULAR_TRANSPORT_0.035509030
KEGG_MELANOMA	17083	60	166	3	0.0236745	0.41799	5.14548	PDGFRA,PDGFD,E2F1	GSE3744		KEGG_SNARE_INTERACTIONS_IN_VESICULAR_TRANSPORT_0.035509030;
KEGG_HOMOLOGOUS_RECOMBINATION	17083	23	166	2	0.0243627	0.423204	8.94866	EME1,BLM	GSE3744		Cluster11_(44):BIOCARTA_AGR_PATHWAY_0.039420944
REACTOME_E2F_ENABLED_INHIBITION_OF_PRE_REPLICATION_COMPLEX_FORMATION	17083	2	166	1	0.0287616	0.491686	51.4548	CCNB1	GSE3744		BIOCARTA_AGR_PATHWAY_0.039420944;
REACTOME_ANTIGEN_PROCESSING_UBIQUITINATION_PROTEASOME_DEGRADATION	17083	174	166	5	0.0317939	0.535032	2.95717	PSMA4,KLHL13,PSMA7,PSMD14,UBE2C	GSE3744		Cluster12_(74):KEGG_BASAL_TRANSCRIPTION_FACTORS_0.039420944
KEGG_FOCAL_ADHESION	17083	175	166	5	0.0324458	0.535929	2.94028	COL11A1,PDGFD,CAV1,LAMA3,PDGFRA	GSE3744		KEGG_BASAL_TRANSCRIPTION_FACTORS_0.039420944;
REACTOME_MEIOSIS	17083	69	166	3	0.03334	0.535929	4.47433	RAD21,BLM,LMNB1	GSE3744
REACTOME_ANTIGEN_PROCESSING_CROSS_PRESENTATION	17083	69	166	3	0.03334	0.535929	4.47433	PSMA4,PSMD14,PSMA7	GSE3744
REACTOME_ADAPTIVE_IMMUNE_SYSTEM	17083	442	166	9	0.0355909	0.563697	2.09545	PSMA4,KLHL13,KIF2C,KIF20A,UBE2C,KIF11,PSMA7,KIF15,PSMD14	GSE3744
REACTOME_REGULATION_OF_MRNA_STABILITY_BY_PROTEINS_THAT_BIND_AU_RICH_ELEMENTS	17083	72	166	3	0.0369499	0.57674	4.2879	PSMA4,PSMD14,PSMA7	GSE3744
REACTOME_CDC6_ASSOCIATION_WITH_THE_ORC_ORIGIN_COMPLEX	17083	3	166	1	0.0381626	0.58221	34.3032	E2F1	GSE3744
REACTOME_G2_M_CHECKPOINTS	17083	30	166	2	0.0385144	0.58221	6.86064	CCNB1,CCNB2	GSE3744
KEGG_ECM_RECEPTOR_INTERACTION	17083	74	166	3	0.0394627	0.58221	4.17201	LAMA3,COL11A1,HMMR	GSE3744
REACTOME_DOWNSTREAM_SIGNALING_EVENTS_OF_B_CELL_RECEPTOR_BCR	17083	74	166	3	0.0394627	0.58221	4.17201	PSMA4,PSMD14,PSMA7	GSE3744
KEGG_HEMATOPOIETIC_CELL_LINEAGE	17083	77	166	3	0.0433892	0.623069	4.00947	KIT,MME,IL11RA	GSE3744
KEGG_PROSTATE_CANCER	17083	77	166	3	0.0433892	0.623069	4.00947	PDGFRA,PDGFD,E2F1	GSE3744
REACTOME_EXTRACELLULAR_MATRIX_ORGANIZATION	17083	81	166	3	0.0489141	0.693164	3.81147	COL11A1,COL10A1,COL17A1	GSE3744
REACTOME_COPI_MEDIATED_TRANSPORT	17083	7	149	2	0.00263475	1	32.7574	COPB2,COPG	GSE14548
REACTOME_FORMATION_OF_THE_TERNARY_COMPLEX_AND_SUBSEQUENTLY_THE_43S_COMPLEX	17083	43	149	3	0.00768418	1	7.99891	RPS9,EIF3D,RPS19	GSE14548
BIOCARTA_LAIR_PATHWAY	17083	14	149	2	0.00843009	1	16.3787	SELPLG,C3	GSE14548
KEGG_GLYCOSPHINGOLIPID_BIOSYNTHESIS_GANGLIO_SERIES	17083	15	149	2	0.00949855	1	15.2868	GLB1,ST6GALNAC5	GSE14548
REACTOME_ACTIVATION_OF_THE_MRNA_UPON_BINDING_OF_THE_CAP_BINDING_COMPLEX_AND_EIFS_AND_SUBSEQUENT_BINDING_TO_43S	17083	50	149	3	0.011329	1	6.87906	RPS9,EIF3D,RPS19	GSE14548
REACTOME_CELL_CELL_JUNCTION_ORGANIZATION	17083	51	149	3	0.0119175	1	6.74418	CDH12,CDH10,F11R	GSE14548
REACTOME_NOD1_2_SIGNALING_PATHWAY	17083	23	149	2	0.020001	1	9.96965	CARD9,CASP1	GSE14548
REACTOME_ADHERENS_JUNCTIONS_INTERACTIONS	17083	24	149	2	0.0215427	1	9.55425	CDH10,CDH12	GSE14548
REACTOME_STRIATED_MUSCLE_CONTRACTION	17083	24	149	2	0.0215427	1	9.55425	TMOD1,DMD	GSE14548
REACTOME_SIGNALING_BY_ERBB4	17083	67	149	3	0.0237105	1	5.13363	GHR,EGF,PSEN2	GSE14548
REACTOME_CELL_JUNCTION_ORGANIZATION	17083	71	149	3	0.0273637	1	4.84441	CDH10,CDH12,F11R	GSE14548
BIOCARTA_EGF_PATHWAY	17083	28	149	2	0.0281753	1	8.18936	STAT4,EGF	GSE14548
REACTOME_NUCLEAR_SIGNALING_BY_ERBB4	17083	29	149	2	0.0299453	1	7.90697	GHR,PSEN2	GSE14548
KEGG_SNARE_INTERACTIONS_IN_VESICULAR_TRANSPORT	17083	32	149	2	0.035509	1	7.16569	SNAP29,VAMP8	GSE14548
KEGG_BASAL_TRANSCRIPTION_FACTORS	17083	34	149	2	0.0394209	1	6.74418	GTF2I,GTF2IRD1	GSE14548
BIOCARTA_AGR_PATHWAY	17083	34	149	2	0.0394209	1	6.74418	PAK3,DMD	GSE14548
REACTOME_NUCLEOTIDE_BINDING_DOMAIN_LEUCINE_RICH_REPEAT_CONTAINING_RECEPTOR_NLR_SIGNALING_PATHWAYS	17083	36	149	2	0.0434871	1	6.3695	CASP1,CARD9	GSE14548
REACTOME_MUSCLE_CONTRACTION	17083	38	149	2	0.0477009	1	6.03426	DMD,TMOD1	GSE14548

## Sheet: other_methods_breast_cancer
4.Other results for Breast cancer datasets
EnrichNet				NEA
geneset	p_val	dataset		geneset	p_val	dataset
REACTOME_OTHER_SEMAPHORIN_INTERACTIONS	1.28051	GSE10780		KEGG_ECM_RECEPTOR_INTERACTION	1.25808e-238	GSE10780
REACTOME_VEGF_LIGAND_RECEPTOR_INTERACTIONS	1.18161	GSE10780		REACTOME_COLLAGEN_FORMATION	1.01406e-182	GSE10780
REACTOME_COPI_MEDIATED_TRANSPORT	2.48673	GSE14548		REACTOME_NCAM1_INTERACTIONS	3.75778e-182	GSE10780
BIOCARTA_LAIR_PATHWAY	1.20102	GSE14548		REACTOME_EXTRACELLULAR_MATRIX_ORGANIZATION	1.11976e-168	GSE10780
KEGG_GLYCOSPHINGOLIPID_BIOSYNTHESIS_GANGLIO_SERIES	1.1153	GSE14548		REACTOME_NEURONAL_SYSTEM	2.6143e-106	GSE10780
REACTOME_E2F_ENABLED_INHIBITION_OF_PRE_REPLICATION_COMPLEX_FORMATION	4.37002	GSE3744		KEGG_NEUROACTIVE_LIGAND_RECEPTOR_INTERACTION	4.24928e-106	GSE10780
REACTOME_CDC6_ASSOCIATION_WITH_THE_ORC_ORIGIN_COMPLEX	2.87002	GSE3744		REACTOME_CELL_JUNCTION_ORGANIZATION	1.08697e-101	GSE10780
BIOCARTA_RANMS_PATHWAY	2.44145	GSE3744		REACTOME_MITOTIC_PROMETAPHASE	1.84445e-94	GSE10780
REACTOME_CYCLIN_A_B1_ASSOCIATED_EVENTS_DURING_G2_M_TRANSITION	1.79859	GSE3744		KEGG_CELL_ADHESION_MOLECULES_CAMS	4.63761e-89	GSE10780
REACTOME_KINESINS	1.58431	GSE3744		KEGG_FOCAL_ADHESION	7.37563e-82	GSE10780
REACTOME_INHIBITION_OF_THE_PROTEOLYTIC_ACTIVITY_OF_APC_C_REQUIRED_FOR_THE_ONSET_OF_ANAPHASE_BY_MITOTIC_SPINDLE_CHECKPOINT_COMPONENTS	1.55752	GSE3744		REACTOME_CELL_CYCLE	3.04928e-78	GSE10780
REACTOME_APC_CDC20_MEDIATED_DEGRADATION_OF_NEK2A	1.37002	GSE3744		REACTOME_AXON_GUIDANCE	3.51609e-78	GSE10780
REACTOME_ASSOCIATION_OF_LICENSING_FACTORS_WITH_THE_PRE_REPLICATIVE_COMPLEX	1.15574	GSE3744		REACTOME_CELL_CYCLE_MITOTIC	7.51573e-78	GSE10780
REACTOME_HYALURONAN_UPTAKE_AND_DEGRADATION	1.15574	GSE3744		REACTOME_A_TETRASACCHARIDE_LINKER_SEQUENCE_IS_REQUIRED_FOR_GAG_SYNTHESIS	1.10181e-76	GSE10780
REACTOME_PHOSPHORYLATION_OF_THE_APC_C	1.15574	GSE3744		REACTOME_TRANSMISSION_ACROSS_CHEMICAL_SYNAPSES	4.53266e-75	GSE10780
REACTOME_G2_M_DNA_DAMAGE_CHECKPOINT	1.15574	GSE3744		REACTOME_CELL_CELL_JUNCTION_ORGANIZATION	4.45413e-73	GSE10780
				KEGG_ARRHYTHMOGENIC_RIGHT_VENTRICULAR_CARDIOMYOPATHY_ARVC	1.83215e-70	GSE10780
				REACTOME_DNA_REPLICATION	2.67568e-70	GSE10780
				KEGG_DILATED_CARDIOMYOPATHY	7.81146e-67	GSE10780
				REACTOME_CELL_CELL_COMMUNICATION	1.70635e-66	GSE10780
				REACTOME_VOLTAGE_GATED_POTASSIUM_CHANNELS	3.01917e-62	GSE10780
				BIOCARTA_ACE2_PATHWAY	9.18606e-61	GSE10780
				REACTOME_NCAM_SIGNALING_FOR_NEURITE_OUT_GROWTH	7.59838e-59	GSE10780
				KEGG_CYTOKINE_CYTOKINE_RECEPTOR_INTERACTION	1.22658e-57	GSE10780
				REACTOME_DEPOSITION_OF_NEW_CENPA_CONTAINING_NUCLEOSOMES_AT_THE_CENTROMERE	7.90143e-57	GSE10780
				REACTOME_HEMOSTASIS	1.35411e-55	GSE10780
				REACTOME_DEVELOPMENTAL_BIOLOGY	2.39865e-54	GSE10780
				BIOCARTA_PLATELETAPP_PATHWAY	3.16198e-54	GSE10780
				REACTOME_POTASSIUM_CHANNELS	6.87381e-53	GSE10780
				REACTOME_NEUROTRANSMITTER_RECEPTOR_BINDING_AND_DOWNSTREAM_TRANSMISSION_IN_THE_POSTSYNAPTIC_CELL	3.14118e-49	GSE10780
				KEGG_HYPERTROPHIC_CARDIOMYOPATHY_HCM	4.7451e-47	GSE10780
				REACTOME_INTEGRIN_CELL_SURFACE_INTERACTIONS	5.43611e-47	GSE10780
				REACTOME_CHROMOSOME_MAINTENANCE	5.70617e-47	GSE10780
				REACTOME_SIGNALING_BY_GPCR	6.42337e-47	GSE10780
				REACTOME_MITOTIC_M_M_G1_PHASES	9.65419e-47	GSE10780
				REACTOME_G1_S_SPECIFIC_TRANSCRIPTION	8.05956e-46	GSE10780
				BIOCARTA_AMI_PATHWAY	8.19438e-46	GSE10780
				REACTOME_GPCR_DOWNSTREAM_SIGNALING	1.93596e-43	GSE10780
				REACTOME_INTERACTION_BETWEEN_L1_AND_ANKYRINS	1.40324e-41	GSE10780
				KEGG_PATHWAYS_IN_CANCER	2.72909e-41	GSE10780
				REACTOME_MUSCLE_CONTRACTION	4.53352e-41	GSE10780
				REACTOME_GPCR_LIGAND_BINDING	2.72738e-40	GSE10780
				REACTOME_ADHERENS_JUNCTIONS_INTERACTIONS	9.6388e-39	GSE10780
				KEGG_CELL_CYCLE	5.39598e-37	GSE10780
				REACTOME_RESPONSE_TO_ELEVATED_PLATELET_CYTOSOLIC_CA2_	3.34095e-36	GSE10780
				REACTOME_SIGNALING_BY_PDGF	3.52722e-36	GSE10780
				REACTOME_HEPARAN_SULFATE_HEPARIN_HS_GAG_METABOLISM	4.70165e-36	GSE10780
				REACTOME_TIGHT_JUNCTION_INTERACTIONS	6.06445e-35	GSE10780
				REACTOME_HS_GAG_DEGRADATION	1.35199e-34	GSE10780
				REACTOME_MEIOTIC_RECOMBINATION	1.80612e-34	GSE10780
				BIOCARTA_INTRINSIC_PATHWAY	3.15496e-34	GSE10780
				REACTOME_HS_GAG_BIOSYNTHESIS	2.41494e-33	GSE10780
				BIOCARTA_ERYTH_PATHWAY	3.39754e-33	GSE10780
				BIOCARTA_INFLAM_PATHWAY	4.92173e-32	GSE10780
				REACTOME_ACTIVATION_OF_THE_PRE_REPLICATIVE_COMPLEX	8.4395e-32	GSE10780
				KEGG_AXON_GUIDANCE	9.50349e-32	GSE10780
				REACTOME_G_ALPHA_I_SIGNALLING_EVENTS	2.38643e-31	GSE10780
				REACTOME_FANCONI_ANEMIA_PATHWAY	4.33521e-31	GSE10780
				REACTOME_FGFR1_LIGAND_BINDING_AND_ACTIVATION	4.35177e-31	GSE10780
				REACTOME_NITRIC_OXIDE_STIMULATES_GUANYLATE_CYCLASE	4.62912e-31	GSE10780
				REACTOME_DNA_STRAND_ELONGATION	5.14504e-31	GSE10780
				REACTOME_AMYLOIDS	1.80997e-30	GSE10780
				REACTOME_SMOOTH_MUSCLE_CONTRACTION	2.53836e-30	GSE10780
				BIOCARTA_VITCB_PATHWAY	3.28494e-30	GSE10780
				REACTOME_GAP_JUNCTION_ASSEMBLY	3.48815e-30	GSE10780
				KEGG_TIGHT_JUNCTION	6.50259e-30	GSE10780
				REACTOME_KINESINS	8.77938e-30	GSE10780
				KEGG_VASCULAR_SMOOTH_MUSCLE_CONTRACTION	2.5224e-29	GSE10780
				REACTOME_SIGNALING_BY_ACTIVATED_POINT_MUTANTS_OF_FGFR1	5.16491e-29	GSE10780
				KEGG_GAP_JUNCTION	6.08982e-29	GSE10780
				KEGG_BASAL_CELL_CARCINOMA	9.73522e-29	GSE10780
				REACTOME_L1CAM_INTERACTIONS	1.08967e-28	GSE10780
				REACTOME_FGFR_LIGAND_BINDING_AND_ACTIVATION	1.51035e-28	GSE10780
				REACTOME_ION_CHANNEL_TRANSPORT	1.73119e-28	GSE10780
				REACTOME_LIGAND_GATED_ION_CHANNEL_TRANSPORT	2.46177e-28	GSE10780
				BIOCARTA_ALK_PATHWAY	9.70583e-28	GSE10780
				REACTOME_GLYCOSAMINOGLYCAN_METABOLISM	2.14153e-27	GSE10780
				REACTOME_CHONDROITIN_SULFATE_DERMATAN_SULFATE_METABOLISM	7.75224e-27	GSE10780
				REACTOME_REGULATION_OF_INSULIN_LIKE_GROWTH_FACTOR_IGF_ACTIVITY_BY_INSULIN_LIKE_GROWTH_FACTOR_BINDING_PROTEINS_IGFBPS	1.57724e-26	GSE10780
				REACTOME_CGMP_EFFECTS	4.60889e-26	GSE10780
				REACTOME_G2_M_CHECKPOINTS	1.54953e-25	GSE10780
				REACTOME_DEGRADATION_OF_THE_EXTRACELLULAR_MATRIX	4.37571e-25	GSE10780
				KEGG_REGULATION_OF_ACTIN_CYTOSKELETON	1.13988e-24	GSE10780
				KEGG_COMPLEMENT_AND_COAGULATION_CASCADES	1.53012e-24	GSE10780
				KEGG_ADHERENS_JUNCTION	1.66653e-24	GSE10780
				KEGG_TGF_BETA_SIGNALING_PATHWAY	1.93443e-24	GSE10780
				KEGG_DNA_REPLICATION	2.32677e-24	GSE10780
				REACTOME_CLASS_C_3_METABOTROPIC_GLUTAMATE_PHEROMONE_RECEPTORS	2.63607e-24	GSE10780
				KEGG_SMALL_CELL_LUNG_CANCER	3.78142e-24	GSE10780
				REACTOME_TELOMERE_MAINTENANCE	3.84931e-24	GSE10780
				BIOCARTA_TGFB_PATHWAY	8.69163e-24	GSE10780
				REACTOME_G_ALPHA_Q_SIGNALLING_EVENTS	1.20156e-23	GSE10780
				REACTOME_ACTIVATION_OF_ATR_IN_RESPONSE_TO_REPLICATION_STRESS	1.35022e-22	GSE10780
				REACTOME_UNBLOCKING_OF_NMDA_RECEPTOR_GLUTAMATE_BINDING_AND_ACTIVATION	1.58126e-22	GSE10780
				REACTOME_MEIOSIS	2.40774e-22	GSE10780
				REACTOME_CYCLIN_A_B1_ASSOCIATED_EVENTS_DURING_G2_M_TRANSITION	2.95742e-22	GSE10780
				REACTOME_GABA_RECEPTOR_ACTIVATION	3.55197e-22	GSE10780
				REACTOME_ACETYLCHOLINE_NEUROTRANSMITTER_RELEASE_CYCLE	4.31525e-22	GSE10780
				REACTOME_GABA_A_RECEPTOR_ACTIVATION	7.56574e-22	GSE10780
				REACTOME_DOPAMINE_NEUROTRANSMITTER_RELEASE_CYCLE	8.68647e-22	GSE10780
				KEGG_CALCIUM_SIGNALING_PATHWAY	2.28158e-21	GSE10780
				REACTOME_NOREPINEPHRINE_NEUROTRANSMITTER_RELEASE_CYCLE	3.44076e-21	GSE10780
				REACTOME_VEGF_LIGAND_RECEPTOR_INTERACTIONS	5.4568e-21	GSE10780
				REACTOME_TRANSMEMBRANE_TRANSPORT_OF_SMALL_MOLECULES	1.06129e-20	GSE10780
				KEGG_MELANOGENESIS	1.14541e-20	GSE10780
				BIOCARTA_G1_PATHWAY	1.23331e-20	GSE10780
				KEGG_MELANOMA	1.60536e-20	GSE10780
				REACTOME_SIGNALING_BY_RHO_GTPASES	3.06213e-20	GSE10780
				REACTOME_GLUTAMATE_NEUROTRANSMITTER_RELEASE_CYCLE	3.62532e-20	GSE10780
				BIOCARTA_TOB1_PATHWAY	7.8172e-20	GSE10780
				BIOCARTA_AGR_PATHWAY	1.61015e-19	GSE10780
				REACTOME_PLATELET_ACTIVATION_SIGNALING_AND_AGGREGATION	5.9792e-19	GSE10780
				REACTOME_G0_AND_EARLY_G1	6.68074e-19	GSE10780
				REACTOME_NEUROTRANSMITTER_RELEASE_CYCLE	6.97837e-19	GSE10780
				REACTOME_E2F_MEDIATED_REGULATION_OF_DNA_REPLICATION	1.83068e-18	GSE10780
				REACTOME_FACTORS_INVOLVED_IN_MEGAKARYOCYTE_DEVELOPMENT_AND_PLATELET_PRODUCTION	2.85321e-18	GSE10780
				REACTOME_LIPOPROTEIN_METABOLISM	4.76416e-18	GSE10780
				REACTOME_REGULATION_OF_INSULIN_SECRETION	5.86048e-18	GSE10780
				REACTOME_PHOSPHOLIPASE_C_MEDIATED_CASCADE	6.47177e-18	GSE10780
				REACTOME_RNA_POL_I_PROMOTER_OPENING	1.68527e-17	GSE10780
				REACTOME_CLASS_B_2_SECRETIN_FAMILY_RECEPTORS	2.13177e-17	GSE10780
				REACTOME_MITOTIC_G2_G2_M_PHASES	2.81265e-17	GSE10780
				REACTOME_UNWINDING_OF_DNA	7.29021e-17	GSE10780
				BIOCARTA_ATM_PATHWAY	8.56028e-17	GSE10780
				REACTOME_HOMOLOGOUS_RECOMBINATION_REPAIR_OF_REPLICATION_INDEPENDENT_DOUBLE_STRAND_BREAKS	9.18608e-17	GSE10780
				REACTOME_CLASS_A1_RHODOPSIN_LIKE_RECEPTORS	1.75048e-16	GSE10780
				KEGG_MAPK_SIGNALING_PATHWAY	2.67576e-16	GSE10780
				REACTOME_TRANSPORT_OF_INORGANIC_CATIONS_ANIONS_AND_AMINO_ACIDS_OLIGOPEPTIDES	4.29146e-16	GSE10780
				REACTOME_G_ALPHA_S_SIGNALLING_EVENTS	5.4194e-16	GSE10780
				REACTOME_LAGGING_STRAND_SYNTHESIS	5.69573e-16	GSE10780
				REACTOME_DOUBLE_STRAND_BREAK_REPAIR	6.91966e-16	GSE10780
				REACTOME_PLATELET_ADHESION_TO_EXPOSED_COLLAGEN	1.36653e-15	GSE10780
				REACTOME_HDL_MEDIATED_LIPID_TRANSPORT	1.52503e-15	GSE10780
				REACTOME_GABA_SYNTHESIS_RELEASE_REUPTAKE_AND_DEGRADATION	1.64865e-15	GSE10780
				KEGG_HOMOLOGOUS_RECOMBINATION	1.75408e-15	GSE10780
				REACTOME_SEMAPHORIN_INTERACTIONS	2.81298e-15	GSE10780
				BIOCARTA_CARDIACEGF_PATHWAY	4.02157e-15	GSE10780
				KEGG_SYSTEMIC_LUPUS_ERYTHEMATOSUS	4.33275e-15	GSE10780
				KEGG_LEUKOCYTE_TRANSENDOTHELIAL_MIGRATION	5.47691e-15	GSE10780
				BIOCARTA_EXTRINSIC_PATHWAY	7.99418e-15	GSE10780
				REACTOME_PROCESSIVE_SYNTHESIS_ON_THE_LAGGING_STRAND	1.05907e-14	GSE10780
				REACTOME_CELL_EXTRACELLULAR_MATRIX_INTERACTIONS	1.06145e-14	GSE10780
				KEGG_BLADDER_CANCER	1.21211e-14	GSE10780
				BIOCARTA_CLASSIC_PATHWAY	1.37203e-14	GSE10780
				REACTOME_LIPID_DIGESTION_MOBILIZATION_AND_TRANSPORT	1.69991e-14	GSE10780
				REACTOME_PEPTIDE_LIGAND_BINDING_RECEPTORS	3.60249e-14	GSE10780
				REACTOME_DNA_REPAIR	6.51147e-14	GSE10780
				BIOCARTA_MCM_PATHWAY	6.93845e-14	GSE10780
				REACTOME_REGULATION_OF_COMPLEMENT_CASCADE	9.55338e-14	GSE10780
				REACTOME_NRAGE_SIGNALS_DEATH_THROUGH_JNK	1.44539e-13	GSE10780
				REACTOME_G_ALPHA_Z_SIGNALLING_EVENTS	1.60872e-13	GSE10780
				REACTOME_EXTENSION_OF_TELOMERES	1.77723e-13	GSE10780
				REACTOME_G_ALPHA1213_SIGNALLING_EVENTS	2.99459e-13	GSE10780
				BIOCARTA_ATRBRCA_PATHWAY	3.49099e-13	GSE10780
				BIOCARTA_CELL2CELL_PATHWAY	4.31072e-13	GSE10780
				BIOCARTA_G2_PATHWAY	4.41137e-13	GSE10780
				BIOCARTA_PAR1_PATHWAY	4.67029e-13	GSE10780
				REACTOME_STRIATED_MUSCLE_CONTRACTION	4.73358e-13	GSE10780
				REACTOME_PLC_BETA_MEDIATED_EVENTS	5.62438e-13	GSE10780
				REACTOME_AQUAPORIN_MEDIATED_TRANSPORT	5.9414e-13	GSE10780
				REACTOME_ACTIVATION_OF_KAINATE_RECEPTORS_UPON_GLUTAMATE_BINDING	9.26587e-13	GSE10780
				REACTOME_GASTRIN_CREB_SIGNALLING_PATHWAY_VIA_PKC_AND_MAPK	1.02572e-12	GSE10780
				REACTOME_BASIGIN_INTERACTIONS	1.19633e-12	GSE10780
				REACTOME_CELL_SURFACE_INTERACTIONS_AT_THE_VASCULAR_WALL	1.45207e-12	GSE10780
				REACTOME_PASSIVE_TRANSPORT_BY_AQUAPORINS	1.80766e-12	GSE10780
				REACTOME_REGULATION_OF_WATER_BALANCE_BY_RENAL_AQUAPORINS	1.89977e-12	GSE10780
				BIOCARTA_COMP_PATHWAY	2.36913e-12	GSE10780
				REACTOME_TANDEM_PORE_DOMAIN_POTASSIUM_CHANNELS	2.40018e-12	GSE10780
				REACTOME_INTEGRATION_OF_ENERGY_METABOLISM	2.77012e-12	GSE10780
				REACTOME_INHIBITION_OF_INSULIN_SECRETION_BY_ADRENALINE_NORADRENALINE	3.67822e-12	GSE10780
				KEGG_BASE_EXCISION_REPAIR	4.27333e-12	GSE10780
				REACTOME_ACTIVATION_OF_NMDA_RECEPTOR_UPON_GLUTAMATE_BINDING_AND_POSTSYNAPTIC_EVENTS	4.47347e-12	GSE10780
				REACTOME_KERATAN_SULFATE_BIOSYNTHESIS	4.89231e-12	GSE10780
				KEGG_TASTE_TRANSDUCTION	7.88586e-12	GSE10780
				KEGG_OOCYTE_MEIOSIS	2.14985e-11	GSE10780
				KEGG_GLIOMA	2.38211e-11	GSE10780
				REACTOME_OTHER_SEMAPHORIN_INTERACTIONS	3.13729e-11	GSE10780
				REACTOME_NETRIN1_SIGNALING	4.81005e-11	GSE10780
				REACTOME_CRMPS_IN_SEMA3A_SIGNALING	5.45668e-11	GSE10780
				REACTOME_APOPTOTIC_CLEAVAGE_OF_CELL_ADHESION_PROTEINS	6.98984e-11	GSE10780
				REACTOME_TRAFFICKING_OF_AMPA_RECEPTORS	7.45711e-11	GSE10780
				REACTOME_CDC6_ASSOCIATION_WITH_THE_ORC_ORIGIN_COMPLEX	1.07336e-10	GSE10780
				REACTOME_OPIOID_SIGNALLING	1.08896e-10	GSE10780
				REACTOME_CHONDROITIN_SULFATE_BIOSYNTHESIS	1.1723e-10	GSE10780
				REACTOME_INITIAL_TRIGGERING_OF_COMPLEMENT	1.25947e-10	GSE10780
				REACTOME_PACKAGING_OF_TELOMERE_ENDS	1.45014e-10	GSE10780
				KEGG_OLFACTORY_TRANSDUCTION	1.70492e-10	GSE10780
				REACTOME_AMINO_ACID_AND_OLIGOPEPTIDE_SLC_TRANSPORTERS	1.80177e-10	GSE10780
				KEGG_GNRH_SIGNALING_PATHWAY	3.37395e-10	GSE10780
				REACTOME_POL_SWITCHING	3.45547e-10	GSE10780
				REACTOME_RAS_ACTIVATION_UOPN_CA2_INFUX_THROUGH_NMDA_RECEPTOR	3.50826e-10	GSE10780
				REACTOME_CREB_PHOSPHORYLATION_THROUGH_THE_ACTIVATION_OF_CAMKII	3.75601e-10	GSE10780
				REACTOME_FORMATION_OF_FIBRIN_CLOT_CLOTTING_CASCADE	3.90766e-10	GSE10780
				BIOCARTA_NO1_PATHWAY	4.21504e-10	GSE10780
				REACTOME_COMPLEMENT_CASCADE	5.05213e-10	GSE10780
				KEGG_PROGESTERONE_MEDIATED_OOCYTE_MATURATION	9.00709e-10	GSE10780
				REACTOME_ADENYLATE_CYCLASE_ACTIVATING_PATHWAY	9.18787e-10	GSE10780
				BIOCARTA_GABA_PATHWAY	1.14235e-09	GSE10780
				REACTOME_CA_DEPENDENT_EVENTS	1.15714e-09	GSE10780
				REACTOME_CS_DS_DEGRADATION	1.2454e-09	GSE10780
				REACTOME_GLUCAGON_SIGNALING_IN_METABOLIC_REGULATION	1.24829e-09	GSE10780
				BIOCARTA_MYOSIN_PATHWAY	1.28287e-09	GSE10780
				BIOCARTA_MCALPAIN_PATHWAY	1.35564e-09	GSE10780
				KEGG_P53_SIGNALING_PATHWAY	1.38392e-09	GSE10780
				REACTOME_PKA_MEDIATED_PHOSPHORYLATION_OF_CREB	1.46594e-09	GSE10780
				BIOCARTA_P53_PATHWAY	1.49487e-09	GSE10780
				KEGG_COLORECTAL_CANCER	1.49932e-09	GSE10780
				REACTOME_DAG_AND_IP3_SIGNALING	1.65634e-09	GSE10780
				REACTOME_MYOGENESIS	1.81129e-09	GSE10780
				KEGG_LONG_TERM_DEPRESSION	2.03487e-09	GSE10780
				BIOCARTA_CELLCYCLE_PATHWAY	2.12649e-09	GSE10780
				BIOCARTA_RB_PATHWAY	3.59976e-09	GSE10780
				REACTOME_SIGNALING_BY_BMP	3.68561e-09	GSE10780
				KEGG_PROSTATE_CANCER	3.85727e-09	GSE10780
				REACTOME_ASSOCIATION_OF_LICENSING_FACTORS_WITH_THE_PRE_REPLICATIVE_COMPLEX	5.36361e-09	GSE10780
				REACTOME_ACTIVATED_POINT_MUTANTS_OF_FGFR2	6.63274e-09	GSE10780
				REACTOME_SEMA4D_IN_SEMAPHORIN_SIGNALING	1.03119e-08	GSE10780
				REACTOME_G_BETA_GAMMA_SIGNALLING_THROUGH_PLC_BETA	1.24328e-08	GSE10780
				REACTOME_SEMA4D_INDUCED_CELL_MIGRATION_AND_GROWTH_CONE_COLLAPSE	1.59434e-08	GSE10780
				REACTOME_G2_M_DNA_DAMAGE_CHECKPOINT	1.65903e-08	GSE10780
				BIOCARTA_CTCF_PATHWAY	1.8584e-08	GSE10780
				REACTOME_COMMON_PATHWAY	2.6861e-08	GSE10780
				REACTOME_REGULATION_OF_INSULIN_SECRETION_BY_GLUCAGON_LIKE_PEPTIDE1	3.81053e-08	GSE10780
				BIOCARTA_NKT_PATHWAY	3.82249e-08	GSE10780
				REACTOME_G_PROTEIN_ACTIVATION	3.93131e-08	GSE10780
				REACTOME_NA_CL_DEPENDENT_NEUROTRANSMITTER_TRANSPORTERS	5.4074e-08	GSE10780
				REACTOME_CHYLOMICRON_MEDIATED_LIPID_TRANSPORT	6.27065e-08	GSE10780
				REACTOME_MEIOTIC_SYNAPSIS	8.0578e-08	GSE10780
				KEGG_WNT_SIGNALING_PATHWAY	9.90317e-08	GSE10780
				KEGG_ALDOSTERONE_REGULATED_SODIUM_REABSORPTION	1.25611e-07	GSE10780
				REACTOME_RECRUITMENT_OF_MITOTIC_CENTROSOME_PROTEINS_AND_COMPLEXES	1.48421e-07	GSE10780
				REACTOME_SLC_MEDIATED_TRANSMEMBRANE_TRANSPORT	1.59944e-07	GSE10780
				BIOCARTA_NOS1_PATHWAY	1.86425e-07	GSE10780
				REACTOME_ION_TRANSPORT_BY_P_TYPE_ATPASES	3.16944e-07	GSE10780
				REACTOME_LOSS_OF_NLP_FROM_MITOTIC_CENTROSOMES	3.3193e-07	GSE10780
				REACTOME_GLUCAGON_TYPE_LIGAND_RECEPTORS	4.61985e-07	GSE10780
				REACTOME_FGFR2C_LIGAND_BINDING_AND_ACTIVATION	8.24967e-07	GSE10780
				REACTOME_GABA_B_RECEPTOR_ACTIVATION	8.79785e-07	GSE10780
				BIOCARTA_PLCE_PATHWAY	9.70174e-07	GSE10780
				BIOCARTA_STATHMIN_PATHWAY	1.10365e-06	GSE10780
				BIOCARTA_EPHA4_PATHWAY	1.16576e-06	GSE10780
				REACTOME_REPAIR_SYNTHESIS_FOR_GAP_FILLING_BY_DNA_POL_IN_TC_NER	1.27832e-06	GSE10780
				REACTOME_POST_NMDA_RECEPTOR_ACTIVATION_EVENTS	1.30953e-06	GSE10780
				BIOCARTA_EDG1_PATHWAY	1.64218e-06	GSE10780
				KEGG_PANCREATIC_CANCER	2.73905e-06	GSE10780
				BIOCARTA_FIBRINOLYSIS_PATHWAY	2.93217e-06	GSE10780
				REACTOME_PROSTACYCLIN_SIGNALLING_THROUGH_PROSTACYCLIN_RECEPTOR	3.1779e-06	GSE10780
				BIOCARTA_CBL_PATHWAY	3.62078e-06	GSE10780
				BIOCARTA_PTC1_PATHWAY	4.2126e-06	GSE10780
				BIOCARTA_NEUROTRANSMITTERS_PATHWAY	5.36447e-06	GSE10780
				KEGG_MISMATCH_REPAIR	6.48731e-06	GSE10780
				KEGG_PRION_DISEASES	7.18551e-06	GSE10780
				BIOCARTA_RANMS_PATHWAY	8.37405e-06	GSE10780
				REACTOME_ADP_SIGNALLING_THROUGH_P2RY12	8.63933e-06	GSE10780
				BIOCARTA_CFTR_PATHWAY	8.73137e-06	GSE10780
				BIOCARTA_EGFR_SMRTE_PATHWAY	9.13236e-06	GSE10780
				REACTOME_GLYCOPROTEIN_HORMONES	1.05621e-05	GSE10780
				REACTOME_BASE_EXCISION_REPAIR	1.0978e-05	GSE10780
				BIOCARTA_CACAM_PATHWAY	1.18407e-05	GSE10780
				BIOCARTA_PGC1A_PATHWAY	1.46151e-05	GSE10780
				REACTOME_PEPTIDE_HORMONE_BIOSYNTHESIS	1.54723e-05	GSE10780
				REACTOME_ORGANIC_CATION_ANION_ZWITTERION_TRANSPORT	1.73046e-05	GSE10780
				KEGG_LONG_TERM_POTENTIATION	1.75426e-05	GSE10780
				REACTOME_KERATAN_SULFATE_KERATIN_METABOLISM	1.76837e-05	GSE10780
				REACTOME_ADENYLATE_CYCLASE_INHIBITORY_PATHWAY	1.96143e-05	GSE10780
				REACTOME_G_PROTEIN_BETA_GAMMA_SIGNALLING	2.14479e-05	GSE10780
				REACTOME_E2F_ENABLED_INHIBITION_OF_PRE_REPLICATION_COMPLEX_FORMATION	2.25046e-05	GSE10780
				REACTOME_AMINO_ACID_TRANSPORT_ACROSS_THE_PLASMA_MEMBRANE	2.29341e-05	GSE10780
				REACTOME_REMOVAL_OF_THE_FLAP_INTERMEDIATE_FROM_THE_C_STRAND	2.58747e-05	GSE10780
				REACTOME_REGULATION_OF_INSULIN_SECRETION_BY_ACETYLCHOLINE	2.87306e-05	GSE10780
				REACTOME_CELL_DEATH_SIGNALLING_VIA_NRAGE_NRIF_AND_NADE	2.91181e-05	GSE10780
				REACTOME_RNA_POL_I_TRANSCRIPTION	3.01732e-05	GSE10780
				REACTOME_THROMBOXANE_SIGNALLING_THROUGH_TP_RECEPTOR	3.04949e-05	GSE10780
				BIOCARTA_SHH_PATHWAY	3.60358e-05	GSE10780
				BIOCARTA_MTA3_PATHWAY	3.67249e-05	GSE10780
				REACTOME_PLATELET_HOMEOSTASIS	4.1577e-05	GSE10780
				REACTOME_INWARDLY_RECTIFYING_K_CHANNELS	4.56234e-05	GSE10780
				REACTOME_KERATAN_SULFATE_DEGRADATION	5.64472e-05	GSE10780
				KEGG_ENDOMETRIAL_CANCER	6.04979e-05	GSE10780
				REACTOME_THROMBIN_SIGNALLING_THROUGH_PROTEINASE_ACTIVATED_RECEPTORS_PARS	6.29266e-05	GSE10780
				REACTOME_POST_CHAPERONIN_TUBULIN_FOLDING_PATHWAY	6.6362e-05	GSE10780
				REACTOME_CREB_PHOSPHORYLATION_THROUGH_THE_ACTIVATION_OF_RAS	7.29949e-05	GSE10780
				REACTOME_ADP_SIGNALLING_THROUGH_P2RY1	7.61071e-05	GSE10780
				KEGG_HEDGEHOG_SIGNALING_PATHWAY	8.3562e-05	GSE10780
				REACTOME_NUCLEAR_RECEPTOR_TRANSCRIPTION_PATHWAY	0.000105112	GSE10780
				REACTOME_SIGNAL_TRANSDUCTION_BY_L1	0.000115343	GSE10780
				REACTOME_YAP1_AND_WWTR1_TAZ_STIMULATED_GENE_EXPRESSION	0.000122422	GSE10780
				REACTOME_SIGNALING_BY_FGFR3_MUTANTS	0.000129446	GSE10780
				REACTOME_RESOLUTION_OF_AP_SITES_VIA_THE_MULTIPLE_NUCLEOTIDE_PATCH_REPLACEMENT_PATHWAY	0.000136823	GSE10780
				REACTOME_IONOTROPIC_ACTIVITY_OF_KAINATE_RECEPTORS	0.000138815	GSE10780
				REACTOME_NEPHRIN_INTERACTIONS	0.000141218	GSE10780
				BIOCARTA_SRCRPTP_PATHWAY	0.0001528	GSE10780
				REACTOME_AMINE_LIGAND_BINDING_RECEPTORS	0.00015808	GSE10780
				REACTOME_SEROTONIN_RECEPTORS	0.000166088	GSE10780
				REACTOME_CREATION_OF_C4_AND_C2_ACTIVATORS	0.000197054	GSE10780
				REACTOME_MITOTIC_G1_G1_S_PHASES	0.000226266	GSE10780
				REACTOME_S_PHASE	0.000277169	GSE10780
				REACTOME_PYRIMIDINE_METABOLISM	0.000286714	GSE10780
				KEGG_ERBB_SIGNALING_PATHWAY	0.000370639	GSE10780
				REACTOME_G_BETA_GAMMA_SIGNALLING_THROUGH_PI3KGAMMA	0.000502536	GSE10780
				REACTOME_SIGNAL_AMPLIFICATION	0.00054711	GSE10780
				BIOCARTA_RAC1_PATHWAY	0.000580758	GSE10780
				BIOCARTA_LECTIN_PATHWAY	0.000588511	GSE10780
				REACTOME_FGFR4_LIGAND_BINDING_AND_ACTIVATION	0.000778463	GSE10780
				REACTOME_AMINE_COMPOUND_SLC_TRANSPORTERS	0.000789183	GSE10780
				REACTOME_NUCLEOTIDE_LIKE_PURINERGIC_RECEPTORS	0.000885571	GSE10780
				BIOCARTA_P38MAPK_PATHWAY	0.00113938	GSE10780
				KEGG_DRUG_METABOLISM_CYTOCHROME_P450	0.00118021	GSE10780
				REACTOME_DSCAM_INTERACTIONS	0.00127294	GSE10780
				REACTOME_TRANSPORT_OF_ORGANIC_ANIONS	0.00129641	GSE10780
				REACTOME_INHIBITION_OF_VOLTAGE_GATED_CA2_CHANNELS_VIA_GBETA_GAMMA_SUBUNITS	0.00141891	GSE10780
				REACTOME_TRAFFICKING_OF_GLUR2_CONTAINING_AMPA_RECEPTORS	0.00155301	GSE10780
				KEGG_VIRAL_MYOCARDITIS	0.00166554	GSE10780
				REACTOME_TGF_BETA_RECEPTOR_SIGNALING_IN_EMT_EPITHELIAL_TO_MESENCHYMAL_TRANSITION	0.00202976	GSE10780
				BIOCARTA_AGPCR_PATHWAY	0.00263318	GSE10780
				BIOCARTA_GPCR_PATHWAY	0.00276568	GSE10780
				REACTOME_PHASE1_FUNCTIONALIZATION_OF_COMPOUNDS	0.00291992	GSE10780
				BIOCARTA_TEL_PATHWAY	0.00314889	GSE10780
				REACTOME_DOWNSTREAM_SIGNALING_OF_ACTIVATED_FGFR	0.00319631	GSE10780
				BIOCARTA_SPPA_PATHWAY	0.00418529	GSE10780
				REACTOME_TRANSPORT_OF_GLUCOSE_AND_OTHER_SUGARS_BILE_SALTS_AND_ORGANIC_ACIDS_METAL_IONS_AND_AMINE_COMPOUNDS	0.00430423	GSE10780
				REACTOME_INFLAMMASOMES	0.00433277	GSE10780
				REACTOME_DIGESTION_OF_DIETARY_CARBOHYDRATE	0.00447522	GSE10780
				BIOCARTA_UCALPAIN_PATHWAY	0.0045356	GSE10780
				REACTOME_SEMA3A_PLEXIN_REPULSION_SIGNALING_BY_INHIBITING_INTEGRIN_ADHESION	0.00459386	GSE10780
				KEGG_METABOLISM_OF_XENOBIOTICS_BY_CYTOCHROME_P450	0.00481471	GSE10780
				KEGG_TAURINE_AND_HYPOTAURINE_METABOLISM	0.00481546	GSE10780
				KEGG_CIRCADIAN_RHYTHM_MAMMAL	0.00489241	GSE10780
				KEGG_PROXIMAL_TUBULE_BICARBONATE_RECLAMATION	0.00543266	GSE10780
				REACTOME_THE_NLRP3_INFLAMMASOME	0.00551212	GSE10780
				BIOCARTA_DREAM_PATHWAY	0.00571492	GSE10780
				REACTOME_RECYCLING_OF_BILE_ACIDS_AND_SALTS	0.00716192	GSE10780
				REACTOME_ACYL_CHAIN_REMODELLING_OF_PS	0.00729057	GSE10780
				REACTOME_RECRUITMENT_OF_NUMA_TO_MITOTIC_CENTROSOMES	0.00770089	GSE10780
				KEGG_LINOLEIC_ACID_METABOLISM	0.00850159	GSE10780
				REACTOME_INHIBITION_OF_REPLICATION_INITIATION_OF_DAMAGED_DNA_BY_RB1_E2F1	0.00934599	GSE10780
				REACTOME_APOPTOTIC_CLEAVAGE_OF_CELLULAR_PROTEINS	0.00952756	GSE10780
				BIOCARTA_CCR5_PATHWAY	0.0100423	GSE10780
				BIOCARTA_CK1_PATHWAY	0.010123	GSE10780
				KEGG_PHOSPHATIDYLINOSITOL_SIGNALING_SYSTEM	0.0103342	GSE10780
				KEGG_DORSO_VENTRAL_AXIS_FORMATION	0.0106835	GSE10780
				BIOCARTA_BARRESTIN_PATHWAY	0.0111016	GSE10780
				REACTOME_PI3K_EVENTS_IN_ERBB2_SIGNALING	0.0111673	GSE10780
				REACTOME_METABOLISM_OF_CARBOHYDRATES	0.0114851	GSE10780
				BIOCARTA_CARM1_PATHWAY	0.0115636	GSE10780
				BIOCARTA_GSK3_PATHWAY	0.0119289	GSE10780
				KEGG_NON_HOMOLOGOUS_END_JOINING	0.0126303	GSE10780
				REACTOME_P75_NTR_RECEPTOR_MEDIATED_SIGNALLING	0.0127619	GSE10780
				REACTOME_ENDOGENOUS_STEROLS	0.0140103	GSE10780
				REACTOME_P130CAS_LINKAGE_TO_MAPK_SIGNALING_FOR_INTEGRINS	0.0145372	GSE10780
				REACTOME_PI_3K_CASCADE	0.0147144	GSE10780
				REACTOME_FACILITATIVE_NA_INDEPENDENT_GLUCOSE_TRANSPORTERS	0.0160517	GSE10780
				REACTOME_ACYL_CHAIN_REMODELLING_OF_PI	0.0164078	GSE10780
				REACTOME_REGULATION_OF_BETA_CELL_DEVELOPMENT	0.0170898	GSE10780
				REACTOME_AMINE_DERIVED_HORMONES	0.0178195	GSE10780
				REACTOME_PRESYNAPTIC_NICOTINIC_ACETYLCHOLINE_RECEPTORS	0.0184024	GSE10780
				KEGG_HEMATOPOIETIC_CELL_LINEAGE	0.0184524	GSE10780
				REACTOME_G1_S_TRANSITION	0.0184666	GSE10780
				BIOCARTA_WNT_PATHWAY	0.0201494	GSE10780
				BIOCARTA_PITX2_PATHWAY	0.020293	GSE10780
				REACTOME_GAP_JUNCTION_TRAFFICKING	0.0207463	GSE10780
				KEGG_GLYCOSAMINOGLYCAN_BIOSYNTHESIS_KERATAN_SULFATE	0.0240016	GSE10780
				REACTOME_APOPTOSIS_INDUCED_DNA_FRAGMENTATION	0.0255867	GSE10780
				REACTOME_CHEMOKINE_RECEPTORS_BIND_CHEMOKINES	0.0281438	GSE10780
				KEGG_TYPE_II_DIABETES_MELLITUS	0.0292724	GSE10780
				REACTOME_GLOBAL_GENOMIC_NER_GG_NER	0.0308599	GSE10780
				REACTOME_PLATELET_CALCIUM_HOMEOSTASIS	0.032004	GSE10780
				REACTOME_CYTOCHROME_P450_ARRANGED_BY_SUBSTRATE_TYPE	0.033941	GSE10780
				BIOCARTA_CSK_PATHWAY	0.0339572	GSE10780
				REACTOME_FORMATION_OF_TUBULIN_FOLDING_INTERMEDIATES_BY_CCT_TRIC	0.0345065	GSE10780
				REACTOME_REVERSIBLE_HYDRATION_OF_CARBON_DIOXIDE	0.0353015	GSE10780
				KEGG_THYROID_CANCER	0.0370731	GSE10780
				REACTOME_RESOLUTION_OF_AP_SITES_VIA_THE_SINGLE_NUCLEOTIDE_REPLACEMENT_PATHWAY	0.0378754	GSE10780
				BIOCARTA_TFF_PATHWAY	0.0382	GSE10780
				BIOCARTA_ETS_PATHWAY	0.038253	GSE10780
				REACTOME_SIGNALING_BY_ROBO_RECEPTOR	0.0401039	GSE10780
				REACTOME_ACETYLCHOLINE_BINDING_AND_DOWNSTREAM_EVENTS	0.0407632	GSE10780
				REACTOME_BMAL1_CLOCK_NPAS2_ACTIVATES_CIRCADIAN_EXPRESSION	0.0412314	GSE10780
				REACTOME_GPVI_MEDIATED_ACTIVATION_CASCADE	0.0422893	GSE10780
				BIOCARTA_VIP_PATHWAY	0.0424227	GSE10780
				REACTOME_HIGHLY_CALCIUM_PERMEABLE_POSTSYNAPTIC_NICOTINIC_ACETYLCHOLINE_RECEPTORS	0.0426522	GSE10780
				REACTOME_SLBP_DEPENDENT_PROCESSING_OF_REPLICATION_DEPENDENT_HISTONE_PRE_MRNAS	0.0427835	GSE10780
				REACTOME_GAB1_SIGNALOSOME	0.0429801	GSE10780
				BIOCARTA_DNAFRAGMENT_PATHWAY	0.0430615	GSE10780
				REACTOME_SIGNALING_BY_FGFR	0.0433402	GSE10780
				BIOCARTA_NDKDYNAMIN_PATHWAY	0.0461571	GSE10780
				REACTOME_REGULATION_OF_GENE_EXPRESSION_IN_BETA_CELLS	0.0464195	GSE10780
				BIOCARTA_LYM_PATHWAY	0.0468603	GSE10780
				REACTOME_XENOBIOTICS	0.0469486	GSE10780
				KEGG_MATURITY_ONSET_DIABETES_OF_THE_YOUNG	0.0487109	GSE10780
				REACTOME_TRANSPORT_OF_MATURE_MRNA_DERIVED_FROM_AN_INTRONLESS_TRANSCRIPT	0.0497254	GSE10780
				KEGG_LYSOSOME	4.89758e-49	GSE14548
				REACTOME_TRANSMISSION_ACROSS_CHEMICAL_SYNAPSES	1.37844e-32	GSE14548
				REACTOME_HEMOSTASIS	3.40375e-32	GSE14548
				REACTOME_PLATELET_ACTIVATION_SIGNALING_AND_AGGREGATION	3.68181e-32	GSE14548
				KEGG_NEUROACTIVE_LIGAND_RECEPTOR_INTERACTION	1.53642e-31	GSE14548
				REACTOME_NEURONAL_SYSTEM	1.77933e-30	GSE14548
				REACTOME_POST_TRANSLATIONAL_PROTEIN_MODIFICATION	5.76047e-30	GSE14548
				REACTOME_SIGNALING_BY_GPCR	1.56302e-27	GSE14548
				REACTOME_NEUROTRANSMITTER_RECEPTOR_BINDING_AND_DOWNSTREAM_TRANSMISSION_IN_THE_POSTSYNAPTIC_CELL	6.22657e-26	GSE14548
				KEGG_REGULATION_OF_ACTIN_CYTOSKELETON	2.53404e-24	GSE14548
				REACTOME_GABA_RECEPTOR_ACTIVATION	5.0019e-24	GSE14548
				REACTOME_ASPARAGINE_N_LINKED_GLYCOSYLATION	1.58281e-21	GSE14548
				REACTOME_IMMUNOREGULATORY_INTERACTIONS_BETWEEN_A_LYMPHOID_AND_A_NON_LYMPHOID_CELL	1.02712e-20	GSE14548
				REACTOME_G_ALPHA_I_SIGNALLING_EVENTS	1.75289e-20	GSE14548
				KEGG_CHEMOKINE_SIGNALING_PATHWAY	6.86064e-20	GSE14548
				KEGG_OTHER_GLYCAN_DEGRADATION	1.32048e-19	GSE14548
				REACTOME_KERATAN_SULFATE_KERATIN_METABOLISM	1.45135e-19	GSE14548
				REACTOME_GPCR_LIGAND_BINDING	2.00555e-19	GSE14548
				REACTOME_GLYCOSPHINGOLIPID_METABOLISM	2.33149e-19	GSE14548
				REACTOME_GLYCOSAMINOGLYCAN_METABOLISM	1.09491e-18	GSE14548
				REACTOME_GPCR_DOWNSTREAM_SIGNALING	1.23545e-18	GSE14548
				REACTOME_AXON_GUIDANCE	7.06659e-18	GSE14548
				REACTOME_SIGNALLING_BY_NGF	3.57788e-17	GSE14548
				KEGG_LEISHMANIA_INFECTION	1.10457e-16	GSE14548
				REACTOME_CELL_CELL_COMMUNICATION	1.58191e-16	GSE14548
				KEGG_CELL_ADHESION_MOLECULES_CAMS	3.50876e-16	GSE14548
				REACTOME_SPHINGOLIPID_METABOLISM	3.52508e-16	GSE14548
				REACTOME_GASTRIN_CREB_SIGNALLING_PATHWAY_VIA_PKC_AND_MAPK	4.47e-16	GSE14548
				REACTOME_CLASS_A1_RHODOPSIN_LIKE_RECEPTORS	4.79652e-16	GSE14548
				REACTOME_N_GLYCAN_ANTENNAE_ELONGATION	8.45665e-16	GSE14548
				KEGG_LEUKOCYTE_TRANSENDOTHELIAL_MIGRATION	1.03294e-15	GSE14548
				REACTOME_RESPONSE_TO_ELEVATED_PLATELET_CYTOSOLIC_CA2_	5.29866e-15	GSE14548
				REACTOME_G_ALPHA_Q_SIGNALLING_EVENTS	5.60323e-15	GSE14548
				KEGG_NATURAL_KILLER_CELL_MEDIATED_CYTOTOXICITY	8.21447e-15	GSE14548
				REACTOME_LIGAND_GATED_ION_CHANNEL_TRANSPORT	1.02407e-14	GSE14548
				KEGG_COMPLEMENT_AND_COAGULATION_CASCADES	1.0367e-14	GSE14548
				REACTOME_L1CAM_INTERACTIONS	1.89585e-14	GSE14548
				REACTOME_ACTIVATION_OF_CHAPERONE_GENES_BY_XBP1S	2.21581e-14	GSE14548
				REACTOME_INTEGRATION_OF_ENERGY_METABOLISM	3.04029e-14	GSE14548
				REACTOME_PHOSPHOLIPID_METABOLISM	5.51843e-14	GSE14548
				KEGG_GLYCOSPHINGOLIPID_BIOSYNTHESIS_GLOBO_SERIES	7.45809e-14	GSE14548
				KEGG_FC_GAMMA_R_MEDIATED_PHAGOCYTOSIS	2.40604e-13	GSE14548
				KEGG_GLYCOSAMINOGLYCAN_DEGRADATION	2.93817e-13	GSE14548
				REACTOME_SEMAPHORIN_INTERACTIONS	3.28238e-13	GSE14548
				REACTOME_PEPTIDE_LIGAND_BINDING_RECEPTORS	4.87838e-13	GSE14548
				REACTOME_G_ALPHA_Z_SIGNALLING_EVENTS	8.47262e-13	GSE14548
				KEGG_CYTOKINE_CYTOKINE_RECEPTOR_INTERACTION	1.49805e-12	GSE14548
				REACTOME_IMMUNE_SYSTEM	3.59758e-12	GSE14548
				REACTOME_REGULATION_OF_WATER_BALANCE_BY_RENAL_AQUAPORINS	4.06588e-12	GSE14548
				KEGG_SYSTEMIC_LUPUS_ERYTHEMATOSUS	4.25974e-12	GSE14548
				REACTOME_AMYLOIDS	4.33229e-12	GSE14548
				REACTOME_TRAFFICKING_OF_AMPA_RECEPTORS	6.536e-12	GSE14548
				KEGG_NEUROTROPHIN_SIGNALING_PATHWAY	8.70471e-12	GSE14548
				REACTOME_INTERFERON_ALPHA_BETA_SIGNALING	1.0797e-11	GSE14548
				REACTOME_GABA_A_RECEPTOR_ACTIVATION	1.31366e-11	GSE14548
				REACTOME_REGULATION_OF_INSULIN_SECRETION	1.67511e-11	GSE14548
				REACTOME_DEVELOPMENTAL_BIOLOGY	2.05381e-11	GSE14548
				REACTOME_KERATAN_SULFATE_BIOSYNTHESIS	3.05372e-11	GSE14548
				REACTOME_INTERFERON_GAMMA_SIGNALING	4.52384e-11	GSE14548
				KEGG_VIRAL_MYOCARDITIS	8.95882e-11	GSE14548
				REACTOME_G_ALPHA_S_SIGNALLING_EVENTS	1.51216e-10	GSE14548
				KEGG_GLYCOSAMINOGLYCAN_BIOSYNTHESIS_KERATAN_SULFATE	1.66526e-10	GSE14548
				REACTOME_AQUAPORIN_MEDIATED_TRANSPORT	1.99055e-10	GSE14548
				KEGG_FC_EPSILON_RI_SIGNALING_PATHWAY	2.11958e-10	GSE14548
				REACTOME_TRANSPORT_TO_THE_GOLGI_AND_SUBSEQUENT_MODIFICATION	2.32422e-10	GSE14548
				REACTOME_N_GLYCAN_ANTENNAE_ELONGATION_IN_THE_MEDIAL_TRANS_GOLGI	3.31845e-10	GSE14548
				REACTOME_ION_CHANNEL_TRANSPORT	4.16332e-10	GSE14548
				REACTOME_REGULATION_OF_INSULIN_SECRETION_BY_GLUCAGON_LIKE_PEPTIDE1	4.33177e-10	GSE14548
				REACTOME_O_LINKED_GLYCOSYLATION_OF_MUCINS	4.70959e-10	GSE14548
				REACTOME_SIGNAL_TRANSDUCTION_BY_L1	4.72943e-10	GSE14548
				REACTOME_MHC_CLASS_II_ANTIGEN_PRESENTATION	5.35144e-10	GSE14548
				REACTOME_INHIBITION_OF_INSULIN_SECRETION_BY_ADRENALINE_NORADRENALINE	6.10588e-10	GSE14548
				REACTOME_INNATE_IMMUNE_SYSTEM	6.44893e-10	GSE14548
				KEGG_TOLL_LIKE_RECEPTOR_SIGNALING_PATHWAY	6.95402e-10	GSE14548
				REACTOME_TRANSMEMBRANE_TRANSPORT_OF_SMALL_MOLECULES	7.1652e-10	GSE14548
				KEGG_SPHINGOLIPID_METABOLISM	9.04396e-10	GSE14548
				KEGG_AMINO_SUGAR_AND_NUCLEOTIDE_SUGAR_METABOLISM	9.99278e-10	GSE14548
				REACTOME_GLUCAGON_SIGNALING_IN_METABOLIC_REGULATION	1.07884e-09	GSE14548
				REACTOME_NGF_SIGNALLING_VIA_TRKA_FROM_THE_PLASMA_MEMBRANE	1.38122e-09	GSE14548
				KEGG_GRAFT_VERSUS_HOST_DISEASE	1.41447e-09	GSE14548
				REACTOME_THE_ROLE_OF_NEF_IN_HIV1_REPLICATION_AND_DISEASE_PATHOGENESIS	1.60948e-09	GSE14548
				REACTOME_THROMBIN_SIGNALLING_THROUGH_PROTEINASE_ACTIVATED_RECEPTORS_PARS	1.87291e-09	GSE14548
				REACTOME_SEMA4D_IN_SEMAPHORIN_SIGNALING	1.9605e-09	GSE14548
				REACTOME_ADP_SIGNALLING_THROUGH_P2RY1	2.03198e-09	GSE14548
				REACTOME_GABA_B_RECEPTOR_ACTIVATION	3.02617e-09	GSE14548
				KEGG_GLYCOSPHINGOLIPID_BIOSYNTHESIS_LACTO_AND_NEOLACTO_SERIES	3.12868e-09	GSE14548
				KEGG_ENDOCYTOSIS	3.73094e-09	GSE14548
				REACTOME_OPIOID_SIGNALLING	4.35928e-09	GSE14548
				KEGG_ALLOGRAFT_REJECTION	4.85365e-09	GSE14548
				BIOCARTA_NKCELLS_PATHWAY	6.20254e-09	GSE14548
				REACTOME_ADP_SIGNALLING_THROUGH_P2RY12	7.45234e-09	GSE14548
				REACTOME_GAMMA_CARBOXYLATION_TRANSPORT_AND_AMINO_TERMINAL_CLEAVAGE_OF_PROTEINS	7.902e-09	GSE14548
				REACTOME_PLATELET_HOMEOSTASIS	8.24342e-09	GSE14548
				REACTOME_SIGNAL_AMPLIFICATION	9.12028e-09	GSE14548
				REACTOME_LIPOPROTEIN_METABOLISM	1.13454e-08	GSE14548
				KEGG_B_CELL_RECEPTOR_SIGNALING_PATHWAY	1.2806e-08	GSE14548
				REACTOME_DIABETES_PATHWAYS	1.43013e-08	GSE14548
				REACTOME_PROSTACYCLIN_SIGNALLING_THROUGH_PROSTACYCLIN_RECEPTOR	1.49634e-08	GSE14548
				REACTOME_THROMBOXANE_SIGNALLING_THROUGH_TP_RECEPTOR	1.53732e-08	GSE14548
				REACTOME_GLUCAGON_TYPE_LIGAND_RECEPTORS	1.61536e-08	GSE14548
				REACTOME_ADAPTIVE_IMMUNE_SYSTEM	1.78599e-08	GSE14548
				BIOCARTA_LAIR_PATHWAY	2.33991e-08	GSE14548
				REACTOME_G_BETA_GAMMA_SIGNALLING_THROUGH_PLC_BETA	2.70901e-08	GSE14548
				KEGG_TYPE_I_DIABETES_MELLITUS	2.81153e-08	GSE14548
				REACTOME_NEF_MEDIATES_DOWN_MODULATION_OF_CELL_SURFACE_RECEPTORS_BY_RECRUITING_THEM_TO_CLATHRIN_ADAPTERS	2.96396e-08	GSE14548
				KEGG_FOCAL_ADHESION	3.22405e-08	GSE14548
				REACTOME_SIGNALING_BY_ILS	3.42698e-08	GSE14548
				REACTOME_NEUROTRANSMITTER_RELEASE_CYCLE	3.93274e-08	GSE14548
				REACTOME_MEMBRANE_TRAFFICKING	5.0189e-08	GSE14548
				REACTOME_REGULATED_PROTEOLYSIS_OF_P75NTR	5.24483e-08	GSE14548
				KEGG_INTESTINAL_IMMUNE_NETWORK_FOR_IGA_PRODUCTION	5.26039e-08	GSE14548
				REACTOME_N_GLYCAN_TRIMMING_IN_THE_ER_AND_CALNEXIN_CALRETICULIN_CYCLE	5.40911e-08	GSE14548
				REACTOME_G_PROTEIN_ACTIVATION	5.90355e-08	GSE14548
				REACTOME_DOPAMINE_NEUROTRANSMITTER_RELEASE_CYCLE	5.92024e-08	GSE14548
				KEGG_DILATED_CARDIOMYOPATHY	6.5666e-08	GSE14548
				REACTOME_TRAFFICKING_OF_GLUR2_CONTAINING_AMPA_RECEPTORS	8.24735e-08	GSE14548
				KEGG_GLYCOSPHINGOLIPID_BIOSYNTHESIS_GANGLIO_SERIES	8.56502e-08	GSE14548
				REACTOME_G_ALPHA1213_SIGNALLING_EVENTS	8.90249e-08	GSE14548
				REACTOME_RECYCLING_PATHWAY_OF_L1	9.67711e-08	GSE14548
				REACTOME_KERATAN_SULFATE_DEGRADATION	9.75019e-08	GSE14548
				REACTOME_SIGNALING_BY_NOTCH4	9.82914e-08	GSE14548
				REACTOME_SIGNALING_BY_NOTCH2	1.03665e-07	GSE14548
				KEGG_EPITHELIAL_CELL_SIGNALING_IN_HELICOBACTER_PYLORI_INFECTION	1.07844e-07	GSE14548
				KEGG_VASCULAR_SMOOTH_MUSCLE_CONTRACTION	1.14156e-07	GSE14548
				REACTOME_SIGNALING_BY_NOTCH3	1.22158e-07	GSE14548
				KEGG_GNRH_SIGNALING_PATHWAY	1.29373e-07	GSE14548
				KEGG_VEGF_SIGNALING_PATHWAY	1.42566e-07	GSE14548
				REACTOME_SEMA4D_INDUCED_CELL_MIGRATION_AND_GROWTH_CONE_COLLAPSE	1.48083e-07	GSE14548
				BIOCARTA_BLYMPHOCYTE_PATHWAY	1.48521e-07	GSE14548
				KEGG_AUTOIMMUNE_THYROID_DISEASE	1.5157e-07	GSE14548
				BIOCARTA_SALMONELLA_PATHWAY	1.63292e-07	GSE14548
				BIOCARTA_BIOPEPTIDES_PATHWAY	1.69174e-07	GSE14548
				KEGG_MAPK_SIGNALING_PATHWAY	1.83188e-07	GSE14548
				BIOCARTA_RHO_PATHWAY	1.88299e-07	GSE14548
				REACTOME_TRANS_GOLGI_NETWORK_VESICLE_BUDDING	2.05372e-07	GSE14548
				BIOCARTA_NKT_PATHWAY	2.27322e-07	GSE14548
				REACTOME_G_BETA_GAMMA_SIGNALLING_THROUGH_PI3KGAMMA	2.31823e-07	GSE14548
				REACTOME_ACTIVATED_NOTCH1_TRANSMITS_SIGNAL_TO_THE_NUCLEUS	2.32631e-07	GSE14548
				KEGG_GLYCOSAMINOGLYCAN_BIOSYNTHESIS_HEPARAN_SULFATE	2.39028e-07	GSE14548
				REACTOME_GABA_SYNTHESIS_RELEASE_REUPTAKE_AND_DEGRADATION	2.58462e-07	GSE14548
				REACTOME_SIGNALING_BY_EGFR_IN_CANCER	2.62373e-07	GSE14548
				REACTOME_CHYLOMICRON_MEDIATED_LIPID_TRANSPORT	2.76098e-07	GSE14548
				KEGG_JAK_STAT_SIGNALING_PATHWAY	2.81677e-07	GSE14548
				BIOCARTA_GRANULOCYTES_PATHWAY	2.86744e-07	GSE14548
				REACTOME_LATENT_INFECTION_OF_HOMO_SAPIENS_WITH_MYCOBACTERIUM_TUBERCULOSIS	2.9644e-07	GSE14548
				REACTOME_UNFOLDED_PROTEIN_RESPONSE	3.28922e-07	GSE14548
				KEGG_GLYCOLYSIS_GLUCONEOGENESIS	3.49588e-07	GSE14548
				REACTOME_HYALURONAN_UPTAKE_AND_DEGRADATION	3.52118e-07	GSE14548
				REACTOME_ACTIVATION_OF_KAINATE_RECEPTORS_UPON_GLUTAMATE_BINDING	3.65043e-07	GSE14548
				REACTOME_CS_DS_DEGRADATION	3.73242e-07	GSE14548
				KEGG_O_GLYCAN_BIOSYNTHESIS	3.77085e-07	GSE14548
				REACTOME_TOLL_RECEPTOR_CASCADES	4.65075e-07	GSE14548
				REACTOME_SIGNAL_REGULATORY_PROTEIN_SIRP_FAMILY_INTERACTIONS	4.76884e-07	GSE14548
				KEGG_ALDOSTERONE_REGULATED_SODIUM_REABSORPTION	4.90444e-07	GSE14548
				REACTOME_CHONDROITIN_SULFATE_DERMATAN_SULFATE_METABOLISM	4.99739e-07	GSE14548
				REACTOME_ANTIGEN_PRESENTATION_FOLDING_ASSEMBLY_AND_PEPTIDE_LOADING_OF_CLASS_I_MHC	5.03919e-07	GSE14548
				REACTOME_METABOLISM_OF_LIPIDS_AND_LIPOPROTEINS	5.22303e-07	GSE14548
				REACTOME_INHIBITION_OF_VOLTAGE_GATED_CA2_CHANNELS_VIA_GBETA_GAMMA_SUBUNITS	5.75025e-07	GSE14548
				REACTOME_G_PROTEIN_BETA_GAMMA_SIGNALLING	5.92424e-07	GSE14548
				REACTOME_ENDOSOMAL_VACUOLAR_PATHWAY	5.93423e-07	GSE14548
				BIOCARTA_RAB_PATHWAY	6.84711e-07	GSE14548
				REACTOME_PTM_GAMMA_CARBOXYLATION_HYPUSINE_FORMATION_AND_ARYLSULFATASE_ACTIVATION	8.33913e-07	GSE14548
				REACTOME_CELL_JUNCTION_ORGANIZATION	1.08096e-06	GSE14548
				BIOCARTA_MONOCYTE_PATHWAY	1.18072e-06	GSE14548
				KEGG_N_GLYCAN_BIOSYNTHESIS	1.18449e-06	GSE14548
				REACTOME_RETROGRADE_NEUROTROPHIN_SIGNALLING	1.2077e-06	GSE14548
				BIOCARTA_CREB_PATHWAY	1.21059e-06	GSE14548
				REACTOME_INTEGRIN_CELL_SURFACE_INTERACTIONS	1.32501e-06	GSE14548
				BIOCARTA_CTL_PATHWAY	1.37525e-06	GSE14548
				REACTOME_GLYCOLYSIS	1.53777e-06	GSE14548
				REACTOME_REGULATION_OF_SIGNALING_BY_CBL	1.67881e-06	GSE14548
				REACTOME_P75_NTR_RECEPTOR_MEDIATED_SIGNALLING	1.74505e-06	GSE14548
				KEGG_SNARE_INTERACTIONS_IN_VESICULAR_TRANSPORT	1.92422e-06	GSE14548
				REACTOME_CELL_SURFACE_INTERACTIONS_AT_THE_VASCULAR_WALL	2.11568e-06	GSE14548
				REACTOME_COSTIMULATION_BY_THE_CD28_FAMILY	2.14644e-06	GSE14548
				REACTOME_HYALURONAN_METABOLISM	2.17169e-06	GSE14548
				REACTOME_CALNEXIN_CALRETICULIN_CYCLE	2.18408e-06	GSE14548
				BIOCARTA_EDG1_PATHWAY	2.19696e-06	GSE14548
				REACTOME_INWARDLY_RECTIFYING_K_CHANNELS	2.33089e-06	GSE14548
				BIOCARTA_FIBRINOLYSIS_PATHWAY	2.36766e-06	GSE14548
				REACTOME_TRANSPORT_OF_GLUCOSE_AND_OTHER_SUGARS_BILE_SALTS_AND_ORGANIC_ACIDS_METAL_IONS_AND_AMINE_COMPOUNDS	2.3714e-06	GSE14548
				KEGG_TIGHT_JUNCTION	2.49461e-06	GSE14548
				BIOCARTA_CDC42RAC_PATHWAY	2.57001e-06	GSE14548
				REACTOME_RNA_POL_I_PROMOTER_OPENING	2.61986e-06	GSE14548
				REACTOME_CLASS_C_3_METABOTROPIC_GLUTAMATE_PHEROMONE_RECEPTORS	2.66991e-06	GSE14548
				REACTOME_UNBLOCKING_OF_NMDA_RECEPTOR_GLUTAMATE_BINDING_AND_ACTIVATION	2.69225e-06	GSE14548
				REACTOME_GOLGI_ASSOCIATED_VESICLE_BIOGENESIS	3.01373e-06	GSE14548
				REACTOME_EGFR_DOWNREGULATION	3.05736e-06	GSE14548
				KEGG_ERBB_SIGNALING_PATHWAY	3.06908e-06	GSE14548
				REACTOME_CELL_EXTRACELLULAR_MATRIX_INTERACTIONS	3.44869e-06	GSE14548
				KEGG_TYPE_II_DIABETES_MELLITUS	3.49893e-06	GSE14548
				BIOCARTA_ACTINY_PATHWAY	3.61605e-06	GSE14548
				REACTOME_CLASS_B_2_SECRETIN_FAMILY_RECEPTORS	3.99955e-06	GSE14548
				BIOCARTA_LYM_PATHWAY	4.06233e-06	GSE14548
				REACTOME_COMMON_PATHWAY	4.38393e-06	GSE14548
				BIOCARTA_FMLP_PATHWAY	4.41518e-06	GSE14548
				REACTOME_CD28_DEPENDENT_VAV1_PATHWAY	4.82144e-06	GSE14548
				KEGG_ADHERENS_JUNCTION	5.06672e-06	GSE14548
				BIOCARTA_ARAP_PATHWAY	5.43199e-06	GSE14548
				KEGG_ASTHMA	5.61049e-06	GSE14548
				KEGG_AXON_GUIDANCE	6.26477e-06	GSE14548
				KEGG_GAP_JUNCTION	7.07794e-06	GSE14548
				BIOCARTA_THELPER_PATHWAY	8.16958e-06	GSE14548
				REACTOME_PRE_NOTCH_PROCESSING_IN_GOLGI	8.67283e-06	GSE14548
				BIOCARTA_BARRESTIN_PATHWAY	8.92192e-06	GSE14548
				KEGG_VASOPRESSIN_REGULATED_WATER_REABSORPTION	9.80483e-06	GSE14548
				BIOCARTA_PAR1_PATHWAY	9.86007e-06	GSE14548
				REACTOME_IRON_UPTAKE_AND_TRANSPORT	1.02132e-05	GSE14548
				KEGG_LONG_TERM_DEPRESSION	1.09808e-05	GSE14548
				REACTOME_SMOOTH_MUSCLE_CONTRACTION	1.10432e-05	GSE14548
				KEGG_VIBRIO_CHOLERAE_INFECTION	1.22018e-05	GSE14548
				KEGG_RENAL_CELL_CARCINOMA	1.32812e-05	GSE14548
				REACTOME_ACETYLCHOLINE_NEUROTRANSMITTER_RELEASE_CYCLE	1.48766e-05	GSE14548
				REACTOME_FORMATION_OF_FIBRIN_CLOT_CLOTTING_CASCADE	1.53791e-05	GSE14548
				REACTOME_INTERACTION_BETWEEN_L1_AND_ANKYRINS	1.6748e-05	GSE14548
				REACTOME_THE_ACTIVATION_OF_ARYLSULFATASES	1.74537e-05	GSE14548
				REACTOME_POTASSIUM_CHANNELS	1.77982e-05	GSE14548
				REACTOME_IL_3_5_AND_GM_CSF_SIGNALING	1.8231e-05	GSE14548
				REACTOME_HEPARAN_SULFATE_HEPARIN_HS_GAG_METABOLISM	1.90367e-05	GSE14548
				KEGG_FRUCTOSE_AND_MANNOSE_METABOLISM	1.94408e-05	GSE14548
				BIOCARTA_MCALPAIN_PATHWAY	2.12367e-05	GSE14548
				REACTOME_MYD88_MAL_CASCADE_INITIATED_ON_PLASMA_MEMBRANE	2.32274e-05	GSE14548
				KEGG_PANCREATIC_CANCER	2.59606e-05	GSE14548
				BIOCARTA_GATA3_PATHWAY	2.63714e-05	GSE14548
				REACTOME_GLUTAMATE_NEUROTRANSMITTER_RELEASE_CYCLE	2.70827e-05	GSE14548
				REACTOME_PLATELET_AGGREGATION_PLUG_FORMATION	2.79193e-05	GSE14548
				BIOCARTA_AGR_PATHWAY	2.89071e-05	GSE14548
				REACTOME_GLUCOSE_METABOLISM	3.10003e-05	GSE14548
				KEGG_PPAR_SIGNALING_PATHWAY	3.17045e-05	GSE14548
				REACTOME_CELL_DEATH_SIGNALLING_VIA_NRAGE_NRIF_AND_NADE	3.18031e-05	GSE14548
				REACTOME_CHEMOKINE_RECEPTORS_BIND_CHEMOKINES	3.31779e-05	GSE14548
				KEGG_GALACTOSE_METABOLISM	3.44488e-05	GSE14548
				REACTOME_FATTY_ACYL_COA_BIOSYNTHESIS	3.90401e-05	GSE14548
				KEGG_T_CELL_RECEPTOR_SIGNALING_PATHWAY	4.22546e-05	GSE14548
				REACTOME_DSCAM_INTERACTIONS	4.33351e-05	GSE14548
				KEGG_PHOSPHATIDYLINOSITOL_SIGNALING_SYSTEM	4.54266e-05	GSE14548
				REACTOME_HDL_MEDIATED_LIPID_TRANSPORT	4.55542e-05	GSE14548
				REACTOME_INTEGRIN_ALPHAIIB_BETA3_SIGNALING	4.76018e-05	GSE14548
				REACTOME_NOREPINEPHRINE_NEUROTRANSMITTER_RELEASE_CYCLE	5.08581e-05	GSE14548
				BIOCARTA_MPR_PATHWAY	5.09511e-05	GSE14548
				REACTOME_NRIF_SIGNALS_CELL_DEATH_FROM_THE_NUCLEUS	5.13703e-05	GSE14548
				REACTOME_ACTIVATION_OF_NMDA_RECEPTOR_UPON_GLUTAMATE_BINDING_AND_POSTSYNAPTIC_EVENTS	5.246e-05	GSE14548
				REACTOME_TRAFFICKING_AND_PROCESSING_OF_ENDOSOMAL_TLR	5.57124e-05	GSE14548
				BIOCARTA_GABA_PATHWAY	5.88277e-05	GSE14548
				REACTOME_COMPLEMENT_CASCADE	5.89081e-05	GSE14548
				BIOCARTA_INTRINSIC_PATHWAY	6.39318e-05	GSE14548
				REACTOME_IL_2_SIGNALING	6.97353e-05	GSE14548
				KEGG_CALCIUM_SIGNALING_PATHWAY	7.09013e-05	GSE14548
				REACTOME_SIGNALLING_TO_ERKS	8.14695e-05	GSE14548
				BIOCARTA_TCYTOTOXIC_PATHWAY	8.37162e-05	GSE14548
				BIOCARTA_IL10_PATHWAY	9.35474e-05	GSE14548
				BIOCARTA_FCER1_PATHWAY	9.99479e-05	GSE14548
				REACTOME_EICOSANOID_LIGAND_BINDING_RECEPTORS	0.000107226	GSE14548
				REACTOME_SIGNALLING_TO_RAS	0.000110247	GSE14548
				REACTOME_MUSCLE_CONTRACTION	0.000110369	GSE14548
				REACTOME_ACTIVATED_TLR4_SIGNALLING	0.000112289	GSE14548
				REACTOME_INFLAMMASOMES	0.000113411	GSE14548
				BIOCARTA_BCR_PATHWAY	0.000114067	GSE14548
				BIOCARTA_PLATELETAPP_PATHWAY	0.000115609	GSE14548
				BIOCARTA_MTA3_PATHWAY	0.000116074	GSE14548
				KEGG_GLYCOSAMINOGLYCAN_BIOSYNTHESIS_CHONDROITIN_SULFATE	0.000116148	GSE14548
				REACTOME_CD28_CO_STIMULATION	0.000132561	GSE14548
				REACTOME_TERMINATION_OF_O_GLYCAN_BIOSYNTHESIS	0.000132835	GSE14548
				REACTOME_BOTULINUM_NEUROTOXICITY	0.00013502	GSE14548
				REACTOME_THE_NLRP3_INFLAMMASOME	0.000136746	GSE14548
				REACTOME_TRAF6_MEDIATED_INDUCTION_OF_NFKB_AND_MAP_KINASES_UPON_TLR7_8_OR_9_ACTIVATION	0.000139722	GSE14548
				REACTOME_METABOLISM_OF_CARBOHYDRATES	0.000140654	GSE14548
				KEGG_PATHOGENIC_ESCHERICHIA_COLI_INFECTION	0.000150239	GSE14548
				REACTOME_ETHANOL_OXIDATION	0.000163295	GSE14548
				REACTOME_PLC_BETA_MEDIATED_EVENTS	0.00016679	GSE14548
				REACTOME_P38MAPK_EVENTS	0.000167296	GSE14548
				REACTOME_GPVI_MEDIATED_ACTIVATION_CASCADE	0.000167468	GSE14548
				REACTOME_NUCLEAR_SIGNALING_BY_ERBB4	0.000170634	GSE14548
				REACTOME_SIGNALING_BY_NOTCH	0.000171885	GSE14548
				KEGG_ARRHYTHMOGENIC_RIGHT_VENTRICULAR_CARDIOMYOPATHY_ARVC	0.000172946	GSE14548
				KEGG_HEMATOPOIETIC_CELL_LINEAGE	0.000184166	GSE14548
				REACTOME_NUCLEOTIDE_LIKE_PURINERGIC_RECEPTORS	0.000187678	GSE14548
				BIOCARTA_UCALPAIN_PATHWAY	0.0001914	GSE14548
				REACTOME_ADVANCED_GLYCOSYLATION_ENDPRODUCT_RECEPTOR_SIGNALING	0.000203617	GSE14548
				REACTOME_SYNTHESIS_OF_SUBSTRATES_IN_N_GLYCAN_BIOSYTHESIS	0.000225865	GSE14548
				REACTOME_OTHER_SEMAPHORIN_INTERACTIONS	0.000230124	GSE14548
				REACTOME_AMINE_COMPOUND_SLC_TRANSPORTERS	0.000257788	GSE14548
				REACTOME_SYNTHESIS_OF_VERY_LONG_CHAIN_FATTY_ACYL_COAS	0.000258624	GSE14548
				KEGG_AMYOTROPHIC_LATERAL_SCLEROSIS_ALS	0.000263915	GSE14548
				BIOCARTA_SPPA_PATHWAY	0.00026407	GSE14548
				REACTOME_PROSTANOID_LIGAND_RECEPTORS	0.000273679	GSE14548
				REACTOME_CYTOKINE_SIGNALING_IN_IMMUNE_SYSTEM	0.000287999	GSE14548
				REACTOME_ACTIVATED_TAK1_MEDIATES_P38_MAPK_ACTIVATION	0.000302915	GSE14548
				BIOCARTA_P38MAPK_PATHWAY	0.000306446	GSE14548
				KEGG_GLYCEROPHOSPHOLIPID_METABOLISM	0.000320438	GSE14548
				BIOCARTA_IL1R_PATHWAY	0.000322089	GSE14548
				REACTOME_METAL_ION_SLC_TRANSPORTERS	0.000324762	GSE14548
				REACTOME_ANTIGEN_ACTIVATES_B_CELL_RECEPTOR_LEADING_TO_GENERATION_OF_SECOND_MESSENGERS	0.000327198	GSE14548
				BIOCARTA_INTEGRIN_PATHWAY	0.000330854	GSE14548
				BIOCARTA_PYK2_PATHWAY	0.000338308	GSE14548
				BIOCARTA_MYOSIN_PATHWAY	0.000358994	GSE14548
				BIOCARTA_PTDINS_PATHWAY	0.000372532	GSE14548
				BIOCARTA_CCR5_PATHWAY	0.000379116	GSE14548
				KEGG_INSULIN_SIGNALING_PATHWAY	0.000400671	GSE14548
				REACTOME_TRANSFERRIN_ENDOCYTOSIS_AND_RECYCLING	0.00043996	GSE14548
				REACTOME_BINDING_AND_ENTRY_OF_HIV_VIRION	0.000447689	GSE14548
				REACTOME_DOWNSTREAM_SIGNAL_TRANSDUCTION	0.000449732	GSE14548
				REACTOME_ADENYLATE_CYCLASE_INHIBITORY_PATHWAY	0.000509341	GSE14548
				BIOCARTA_DC_PATHWAY	0.000521771	GSE14548
				REACTOME_NUCLEOTIDE_BINDING_DOMAIN_LEUCINE_RICH_REPEAT_CONTAINING_RECEPTOR_NLR_SIGNALING_PATHWAYS	0.000539985	GSE14548
				REACTOME_REGULATION_OF_IFNA_SIGNALING	0.00054647	GSE14548
				REACTOME_BIOLOGICAL_OXIDATIONS	0.000572558	GSE14548
				BIOCARTA_BAD_PATHWAY	0.000581478	GSE14548
				KEGG_TASTE_TRANSDUCTION	0.000626105	GSE14548
				BIOCARTA_AGPCR_PATHWAY	0.000677556	GSE14548
				REACTOME_LYSOSOME_VESICLE_BIOGENESIS	0.00074501	GSE14548
				REACTOME_SEMA3A_PLEXIN_REPULSION_SIGNALING_BY_INHIBITING_INTEGRIN_ADHESION	0.000748279	GSE14548
				REACTOME_REGULATION_OF_COMPLEMENT_CASCADE	0.000766324	GSE14548
				KEGG_ANTIGEN_PROCESSING_AND_PRESENTATION	0.000776787	GSE14548
				REACTOME_GAP_JUNCTION_TRAFFICKING	0.00080923	GSE14548
				REACTOME_NFKB_AND_MAP_KINASES_ACTIVATION_MEDIATED_BY_TLR4_SIGNALING_REPERTOIRE	0.0008127	GSE14548
				REACTOME_REGULATION_OF_INSULIN_SECRETION_BY_ACETYLCHOLINE	0.000817287	GSE14548
				BIOCARTA_TOLL_PATHWAY	0.000843985	GSE14548
				KEGG_NOTCH_SIGNALING_PATHWAY	0.000852183	GSE14548
				REACTOME_SIGNALING_BY_PDGF	0.000852436	GSE14548
				BIOCARTA_CXCR4_PATHWAY	0.000857464	GSE14548
				REACTOME_SIGNALING_BY_RHO_GTPASES	0.000867676	GSE14548
				REACTOME_DEGRADATION_OF_THE_EXTRACELLULAR_MATRIX	0.000870186	GSE14548
				REACTOME_P130CAS_LINKAGE_TO_MAPK_SIGNALING_FOR_INTEGRINS	0.000904726	GSE14548
				BIOCARTA_TH1TH2_PATHWAY	0.000936349	GSE14548
				REACTOME_IL_RECEPTOR_SHC_SIGNALING	0.000999384	GSE14548
				KEGG_HYPERTROPHIC_CARDIOMYOPATHY_HCM	0.0010306	GSE14548
				REACTOME_HS_GAG_BIOSYNTHESIS	0.00104708	GSE14548
				BIOCARTA_EXTRINSIC_PATHWAY	0.00105288	GSE14548
				REACTOME_PROTEOLYTIC_CLEAVAGE_OF_SNARE_COMPLEX_PROTEINS	0.00116923	GSE14548
				BIOCARTA_IL2RB_PATHWAY	0.00118127	GSE14548
				KEGG_APOPTOSIS	0.00123627	GSE14548
				BIOCARTA_HDAC_PATHWAY	0.00126669	GSE14548
				REACTOME_NEF_MEDIATED_DOWNREGULATION_OF_MHC_CLASS_I_COMPLEX_CELL_SURFACE_EXPRESSION	0.00130965	GSE14548
				KEGG_GLUTATHIONE_METABOLISM	0.00131898	GSE14548
				BIOCARTA_MAPK_PATHWAY	0.00135288	GSE14548
				REACTOME_GAP_JUNCTION_DEGRADATION	0.00135836	GSE14548
				KEGG_ACUTE_MYELOID_LEUKEMIA	0.00147957	GSE14548
				REACTOME_GLYCEROPHOSPHOLIPID_BIOSYNTHESIS	0.00148436	GSE14548
				BIOCARTA_AMI_PATHWAY	0.00149294	GSE14548
				REACTOME_SIGNALING_BY_ERBB4	0.00150874	GSE14548
				REACTOME_PHOSPHOLIPASE_C_MEDIATED_CASCADE	0.00151007	GSE14548
				BIOCARTA_ERK_PATHWAY	0.0015517	GSE14548
				REACTOME_PD1_SIGNALING	0.00156267	GSE14548
				BIOCARTA_NUCLEARRS_PATHWAY	0.00156338	GSE14548
				REACTOME_BIOSYNTHESIS_OF_THE_N_GLYCAN_PRECURSOR_DOLICHOL_LIPID_LINKED_OLIGOSACCHARIDE_LLO_AND_TRANSFER_TO_A_NASCENT_PROTEIN	0.00160017	GSE14548
				REACTOME_CRMPS_IN_SEMA3A_SIGNALING	0.00166027	GSE14548
				REACTOME_DOWNSTREAM_SIGNALING_OF_ACTIVATED_FGFR	0.00169849	GSE14548
				KEGG_ENDOMETRIAL_CANCER	0.00171706	GSE14548
				REACTOME_INTRINSIC_PATHWAY	0.00176212	GSE14548
				REACTOME_POST_NMDA_RECEPTOR_ACTIVATION_EVENTS	0.001774	GSE14548
				BIOCARTA_BARR_MAPK_PATHWAY	0.00179967	GSE14548
				BIOCARTA_IL22BP_PATHWAY	0.00182362	GSE14548
				REACTOME_SIGNALING_BY_FGFR	0.00184654	GSE14548
				REACTOME_LIPID_DIGESTION_MOBILIZATION_AND_TRANSPORT	0.00186777	GSE14548
				REACTOME_SYNTHESIS_OF_PIPS_AT_THE_PLASMA_MEMBRANE	0.00189484	GSE14548
				REACTOME_ACETYLCHOLINE_BINDING_AND_DOWNSTREAM_EVENTS	0.00195973	GSE14548
				KEGG_GLIOMA	0.00216484	GSE14548
				BIOCARTA_CSK_PATHWAY	0.00216613	GSE14548
				BIOCARTA_BARRESTIN_SRC_PATHWAY	0.00220402	GSE14548
				REACTOME_GROWTH_HORMONE_RECEPTOR_SIGNALING	0.00227469	GSE14548
				BIOCARTA_IL4_PATHWAY	0.00235323	GSE14548
				REACTOME_TRIGLYCERIDE_BIOSYNTHESIS	0.00239265	GSE14548
				BIOCARTA_HER2_PATHWAY	0.00250899	GSE14548
				REACTOME_CA_DEPENDENT_EVENTS	0.00264584	GSE14548
				REACTOME_HIGHLY_CALCIUM_PERMEABLE_POSTSYNAPTIC_NICOTINIC_ACETYLCHOLINE_RECEPTORS	0.00269339	GSE14548
				BIOCARTA_P35ALZHEIMERS_PATHWAY	0.00278642	GSE14548
				BIOCARTA_KERATINOCYTE_PATHWAY	0.00282168	GSE14548
				KEGG_MELANOGENESIS	0.00286201	GSE14548
				KEGG_GLYCEROLIPID_METABOLISM	0.00289157	GSE14548
				BIOCARTA_EGFR_SMRTE_PATHWAY	0.00290497	GSE14548
				KEGG_WNT_SIGNALING_PATHWAY	0.00292291	GSE14548
				REACTOME_SIGNALING_BY_ROBO_RECEPTOR	0.00301369	GSE14548
				REACTOME_TRIF_MEDIATED_TLR3_SIGNALING	0.0030463	GSE14548
				REACTOME_INSULIN_RECEPTOR_RECYCLING	0.00317985	GSE14548
				REACTOME_PRESYNAPTIC_NICOTINIC_ACETYLCHOLINE_RECEPTORS	0.00328638	GSE14548
				KEGG_CHRONIC_MYELOID_LEUKEMIA	0.00341929	GSE14548
				KEGG_ARACHIDONIC_ACID_METABOLISM	0.00351921	GSE14548
				REACTOME_TRAF6_MEDIATED_IRF7_ACTIVATION_IN_TLR7_8_OR_9_SIGNALING	0.00357033	GSE14548
				KEGG_NON_SMALL_CELL_LUNG_CANCER	0.00363969	GSE14548
				REACTOME_DAG_AND_IP3_SIGNALING	0.0036432	GSE14548
				REACTOME_GRB2_SOS_PROVIDES_LINKAGE_TO_MAPK_SIGNALING_FOR_INTERGRINS_	0.00370032	GSE14548
				REACTOME_EFFECTS_OF_PIP2_HYDROLYSIS	0.00370366	GSE14548
				REACTOME_SIGNALING_BY_FGFR_IN_DISEASE	0.00382191	GSE14548
				REACTOME_ADENYLATE_CYCLASE_ACTIVATING_PATHWAY	0.00388155	GSE14548
				BIOCARTA_LECTIN_PATHWAY	0.00396762	GSE14548
				KEGG_MELANOMA	0.0040393	GSE14548
				REACTOME_MAP_KINASE_ACTIVATION_IN_TLR_CASCADE	0.00405424	GSE14548
				BIOCARTA_CTLA4_PATHWAY	0.00405897	GSE14548
				REACTOME_CASPASE_MEDIATED_CLEAVAGE_OF_CYTOSKELETAL_PROTEINS	0.00408728	GSE14548
				REACTOME_PHOSPHORYLATION_OF_CD3_AND_TCR_ZETA_CHAINS	0.00430282	GSE14548
				KEGG_COLORECTAL_CANCER	0.00433703	GSE14548
				REACTOME_ION_TRANSPORT_BY_P_TYPE_ATPASES	0.00435006	GSE14548
				BIOCARTA_IGF1R_PATHWAY	0.00439701	GSE14548
				REACTOME_PACKAGING_OF_TELOMERE_ENDS	0.00464843	GSE14548
				REACTOME_SIGNAL_ATTENUATION	0.00467488	GSE14548
				REACTOME_CELL_CELL_JUNCTION_ORGANIZATION	0.0048133	GSE14548
				BIOCARTA_TCAPOPTOSIS_PATHWAY	0.00491718	GSE14548
				REACTOME_RIP_MEDIATED_NFKB_ACTIVATION_VIA_DAI	0.0049265	GSE14548
				REACTOME_GLUCONEOGENESIS	0.00496107	GSE14548
				KEGG_LONG_TERM_POTENTIATION	0.00517381	GSE14548
				REACTOME_SIGNALING_BY_SCF_KIT	0.00526862	GSE14548
				KEGG_INOSITOL_PHOSPHATE_METABOLISM	0.00529371	GSE14548
				REACTOME_ACTIVATION_OF_RAC	0.0055032	GSE14548
				REACTOME_SIGNALING_BY_ERBB2	0.00567869	GSE14548
				REACTOME_PHASE_II_CONJUGATION	0.005755	GSE14548
				REACTOME_NEGATIVE_REGULATION_OF_FGFR_SIGNALING	0.00576322	GSE14548
				KEGG_PATHWAYS_IN_CANCER	0.00594792	GSE14548
				REACTOME_TRANSPORT_OF_INORGANIC_CATIONS_ANIONS_AND_AMINO_ACIDS_OLIGOPEPTIDES	0.00615373	GSE14548
				REACTOME_ADHERENS_JUNCTIONS_INTERACTIONS	0.00624255	GSE14548
				REACTOME_SIGNALING_BY_NOTCH1	0.00644556	GSE14548
				REACTOME_AMINO_ACID_AND_OLIGOPEPTIDE_SLC_TRANSPORTERS	0.00663928	GSE14548
				REACTOME_GLUTATHIONE_CONJUGATION	0.00690836	GSE14548
				REACTOME_CREB_PHOSPHORYLATION_THROUGH_THE_ACTIVATION_OF_RAS	0.00700318	GSE14548
				REACTOME_GRB2_EVENTS_IN_ERBB2_SIGNALING	0.00704486	GSE14548
				REACTOME_REGULATION_OF_INSULIN_LIKE_GROWTH_FACTOR_IGF_ACTIVITY_BY_INSULIN_LIKE_GROWTH_FACTOR_BINDING_PROTEINS_IGFBPS	0.00731058	GSE14548
				BIOCARTA_VITCB_PATHWAY	0.00748387	GSE14548
				REACTOME_PHASE1_FUNCTIONALIZATION_OF_COMPOUNDS	0.00762661	GSE14548
				BIOCARTA_GSK3_PATHWAY	0.00803086	GSE14548
				BIOCARTA_CBL_PATHWAY	0.00856322	GSE14548
				BIOCARTA_COMP_PATHWAY	0.00865973	GSE14548
				REACTOME_ERK_MAPK_TARGETS	0.0087697	GSE14548
				BIOCARTA_RAC1_PATHWAY	0.00878636	GSE14548
				BIOCARTA_HCMV_PATHWAY	0.0090323	GSE14548
				REACTOME_SIGNALING_BY_INSULIN_RECEPTOR	0.00913707	GSE14548
				BIOCARTA_GLYCOLYSIS_PATHWAY	0.00920954	GSE14548
				REACTOME_SYNTHESIS_OF_PC	0.00926952	GSE14548
				BIOCARTA_STATHMIN_PATHWAY	0.00982355	GSE14548
				KEGG_LINOLEIC_ACID_METABOLISM	0.00986385	GSE14548
				REACTOME_NEPHRIN_INTERACTIONS	0.0100723	GSE14548
				BIOCARTA_NFAT_PATHWAY	0.010207	GSE14548
				BIOCARTA_PTEN_PATHWAY	0.0103367	GSE14548
				BIOCARTA_CK1_PATHWAY	0.0103852	GSE14548
				REACTOME_PLATELET_SENSITIZATION_BY_LDL	0.0104285	GSE14548
				REACTOME_TRAF6_MEDIATED_NFKB_ACTIVATION	0.0107126	GSE14548
				BIOCARTA_GPCR_PATHWAY	0.0107321	GSE14548
				BIOCARTA_AT1R_PATHWAY	0.0107402	GSE14548
				REACTOME_NA_CL_DEPENDENT_NEUROTRANSMITTER_TRANSPORTERS	0.0108897	GSE14548
				BIOCARTA_INFLAM_PATHWAY	0.0110319	GSE14548
				BIOCARTA_CCR3_PATHWAY	0.011148	GSE14548
				KEGG_ADIPOCYTOKINE_SIGNALING_PATHWAY	0.0111519	GSE14548
				REACTOME_SHC1_EVENTS_IN_EGFR_SIGNALING	0.0117563	GSE14548
				BIOCARTA_NDKDYNAMIN_PATHWAY	0.0118244	GSE14548
				KEGG_PRION_DISEASES	0.011944	GSE14548
				BIOCARTA_IL12_PATHWAY	0.0120121	GSE14548
				REACTOME_NRAGE_SIGNALS_DEATH_THROUGH_JNK	0.0123351	GSE14548
				KEGG_PRIMARY_IMMUNODEFICIENCY	0.0124895	GSE14548
				KEGG_PENTOSE_PHOSPHATE_PATHWAY	0.0127905	GSE14548
				REACTOME_RAS_ACTIVATION_UOPN_CA2_INFUX_THROUGH_NMDA_RECEPTOR	0.0130413	GSE14548
				BIOCARTA_CHREBP2_PATHWAY	0.0130606	GSE14548
				REACTOME_ALPHA_LINOLENIC_ACID_ALA_METABOLISM	0.0131247	GSE14548
				REACTOME_ACYL_CHAIN_REMODELLING_OF_PI	0.0132218	GSE14548
				BIOCARTA_CLASSIC_PATHWAY	0.0137473	GSE14548
				REACTOME_HS_GAG_DEGRADATION	0.0141377	GSE14548
				REACTOME_NUCLEAR_EVENTS_KINASE_AND_TRANSCRIPTION_FACTOR_ACTIVATION	0.0145867	GSE14548
				BIOCARTA_ERK5_PATHWAY	0.0147567	GSE14548
				REACTOME_SPRY_REGULATION_OF_FGF_SIGNALING	0.0152968	GSE14548
				KEGG_PROSTATE_CANCER	0.0154566	GSE14548
				REACTOME_ACTIVATION_OF_CHAPERONES_BY_ATF6_ALPHA	0.0158656	GSE14548
				REACTOME_INSULIN_SYNTHESIS_AND_PROCESSING	0.0164963	GSE14548
				REACTOME_FRS2_MEDIATED_CASCADE	0.0165017	GSE14548
				REACTOME_PI3K_EVENTS_IN_ERBB2_SIGNALING	0.0165085	GSE14548
				BIOCARTA_PGC1A_PATHWAY	0.0166428	GSE14548
				REACTOME_APOPTOTIC_CLEAVAGE_OF_CELLULAR_PROTEINS	0.016911	GSE14548
				BIOCARTA_NOS1_PATHWAY	0.0173126	GSE14548
				BIOCARTA_NEUROTRANSMITTERS_PATHWAY	0.0173226	GSE14548
				REACTOME_ABACAVIR_TRANSPORT_AND_METABOLISM	0.0173337	GSE14548
				BIOCARTA_TFF_PATHWAY	0.0189052	GSE14548
				BIOCARTA_CYTOKINE_PATHWAY	0.0189256	GSE14548
				REACTOME_BILE_ACID_AND_BILE_SALT_METABOLISM	0.0190551	GSE14548
				BIOCARTA_CFTR_PATHWAY	0.0197451	GSE14548
				BIOCARTA_TCR_PATHWAY	0.020145	GSE14548
				BIOCARTA_ERYTH_PATHWAY	0.0203036	GSE14548
				BIOCARTA_EGF_PATHWAY	0.0204584	GSE14548
				BIOCARTA_MET_PATHWAY	0.0207402	GSE14548
				BIOCARTA_CACAM_PATHWAY	0.0211099	GSE14548
				REACTOME_TAK1_ACTIVATES_NFKB_BY_PHOSPHORYLATION_AND_ACTIVATION_OF_IKKS_COMPLEX	0.0213579	GSE14548
				BIOCARTA_HSP27_PATHWAY	0.0215912	GSE14548
				REACTOME_GENERATION_OF_SECOND_MESSENGER_MOLECULES	0.0217675	GSE14548
				REACTOME_MAPK_TARGETS_NUCLEAR_EVENTS_MEDIATED_BY_MAP_KINASES	0.0221484	GSE14548
				KEGG_DORSO_VENTRAL_AXIS_FORMATION	0.0221544	GSE14548
				REACTOME_COPI_MEDIATED_TRANSPORT	0.0222509	GSE14548
				KEGG_PROXIMAL_TUBULE_BICARBONATE_RECLAMATION	0.0232479	GSE14548
				BIOCARTA_GH_PATHWAY	0.023607	GSE14548
				REACTOME_ZINC_TRANSPORTERS	0.0241264	GSE14548
				REACTOME_POST_CHAPERONIN_TUBULIN_FOLDING_PATHWAY	0.0242056	GSE14548
				REACTOME_REGULATION_OF_KIT_SIGNALING	0.0251819	GSE14548
				BIOCARTA_ARENRF2_PATHWAY	0.0253886	GSE14548
				REACTOME_GAB1_SIGNALOSOME	0.0257077	GSE14548
				BIOCARTA_PLCE_PATHWAY	0.0265272	GSE14548
				BIOCARTA_CELL2CELL_PATHWAY	0.026625	GSE14548
				REACTOME_PI_METABOLISM	0.0272972	GSE14548
				REACTOME_BETA_DEFENSINS	0.0274772	GSE14548
				KEGG_FATTY_ACID_METABOLISM	0.0275473	GSE14548
				REACTOME_SPHINGOLIPID_DE_NOVO_BIOSYNTHESIS	0.0281935	GSE14548
				REACTOME_TCR_SIGNALING	0.0292311	GSE14548
				BIOCARTA_PPARA_PATHWAY	0.0296203	GSE14548
				REACTOME_PKA_MEDIATED_PHOSPHORYLATION_OF_CREB	0.0297695	GSE14548
				REACTOME_SIGNALING_BY_HIPPO	0.0298989	GSE14548
				REACTOME_ACTIVATION_OF_THE_AP1_FAMILY_OF_TRANSCRIPTION_FACTORS	0.0310129	GSE14548
				REACTOME_RAP1_SIGNALLING	0.0311443	GSE14548
				BIOCARTA_NFKB_PATHWAY	0.0326996	GSE14548
				REACTOME_IL_7_SIGNALING	0.0327326	GSE14548
				BIOCARTA_IL2_PATHWAY	0.0331197	GSE14548
				REACTOME_DEFENSINS	0.0335719	GSE14548
				BIOCARTA_GLEEVEC_PATHWAY	0.0346766	GSE14548
				REACTOME_CREB_PHOSPHORYLATION_THROUGH_THE_ACTIVATION_OF_CAMKII	0.0357481	GSE14548
				BIOCARTA_TOB1_PATHWAY	0.0387978	GSE14548
				REACTOME_SOS_MEDIATED_SIGNALLING	0.0393517	GSE14548
				BIOCARTA_ASBCELL_PATHWAY	0.0396278	GSE14548
				REACTOME_SEROTONIN_RECEPTORS	0.0403069	GSE14548
				KEGG_STARCH_AND_SUCROSE_METABOLISM	0.040664	GSE14548
				BIOCARTA_NO2IL12_PATHWAY	0.0407312	GSE14548
				REACTOME_SYNTHESIS_OF_BILE_ACIDS_AND_BILE_SALTS	0.0410686	GSE14548
				REACTOME_DARPP_32_EVENTS	0.0410902	GSE14548
				REACTOME_SHC_MEDIATED_CASCADE	0.0412115	GSE14548
				REACTOME_NUCLEAR_RECEPTOR_TRANSCRIPTION_PATHWAY	0.0419753	GSE14548
				BIOCARTA_PDGF_PATHWAY	0.0426376	GSE14548
				REACTOME_SHC1_EVENTS_IN_ERBB4_SIGNALING	0.0440236	GSE14548
				REACTOME_BASIGIN_INTERACTIONS	0.0444746	GSE14548
				KEGG_PRIMARY_BILE_ACID_BIOSYNTHESIS	0.0446561	GSE14548
				KEGG_ARGININE_AND_PROLINE_METABOLISM	0.0449534	GSE14548
				BIOCARTA_NTHI_PATHWAY	0.0450752	GSE14548
				KEGG_BIOSYNTHESIS_OF_UNSATURATED_FATTY_ACIDS	0.0460443	GSE14548
				REACTOME_ACTIVATION_OF_CHAPERONE_GENES_BY_ATF6_ALPHA	0.0465736	GSE14548
				REACTOME_INITIAL_TRIGGERING_OF_COMPLEMENT	0.0465886	GSE14548
				REACTOME_REGULATION_OF_IFNG_SIGNALING	0.0468519	GSE14548
				BIOCARTA_TRKA_PATHWAY	0.0468825	GSE14548
				KEGG_ECM_RECEPTOR_INTERACTION	0.0469585	GSE14548
				REACTOME_IL1_SIGNALING	0.0478695	GSE14548
				REACTOME_FACILITATIVE_NA_INDEPENDENT_GLUCOSE_TRANSPORTERS	0.048063	GSE14548
				REACTOME_CHONDROITIN_SULFATE_BIOSYNTHESIS	0.0493333	GSE14548
				REACTOME_ORGANIC_CATION_ANION_ZWITTERION_TRANSPORT	0.0494857	GSE14548
				KEGG_MATURITY_ONSET_DIABETES_OF_THE_YOUNG	0.0495732	GSE14548
				KEGG_DNA_REPLICATION	0	GSE3744
				KEGG_HOMOLOGOUS_RECOMBINATION	0	GSE3744
				KEGG_CELL_CYCLE	0	GSE3744
				REACTOME_ACTIVATION_OF_THE_PRE_REPLICATIVE_COMPLEX	0	GSE3744
				REACTOME_METABOLISM_OF_NON_CODING_RNA	0	GSE3744
				REACTOME_MEIOSIS	0	GSE3744
				REACTOME_G0_AND_EARLY_G1	0	GSE3744
				REACTOME_CELL_CYCLE	0	GSE3744
				REACTOME_PROCESSING_OF_CAPPED_INTRON_CONTAINING_PRE_MRNA	0	GSE3744
				REACTOME_CELL_CYCLE_MITOTIC	0	GSE3744
				REACTOME_CELL_CYCLE_CHECKPOINTS	0	GSE3744
				REACTOME_HOMOLOGOUS_RECOMBINATION_REPAIR_OF_REPLICATION_INDEPENDENT_DOUBLE_STRAND_BREAKS	0	GSE3744
				REACTOME_MRNA_PROCESSING	0	GSE3744
				REACTOME_G1_S_TRANSITION	0	GSE3744
				REACTOME_DOUBLE_STRAND_BREAK_REPAIR	0	GSE3744
				REACTOME_MITOTIC_G1_G1_S_PHASES	0	GSE3744
				REACTOME_MITOTIC_M_M_G1_PHASES	0	GSE3744
				REACTOME_DNA_REPAIR	0	GSE3744
				REACTOME_CHROMOSOME_MAINTENANCE	0	GSE3744
				REACTOME_DEPOSITION_OF_NEW_CENPA_CONTAINING_NUCLEOSOMES_AT_THE_CENTROMERE	0	GSE3744
				REACTOME_KINESINS	0	GSE3744
				REACTOME_MEIOTIC_RECOMBINATION	0	GSE3744
				REACTOME_LAGGING_STRAND_SYNTHESIS	0	GSE3744
				REACTOME_DNA_REPLICATION	0	GSE3744
				REACTOME_E2F_MEDIATED_REGULATION_OF_DNA_REPLICATION	0	GSE3744
				REACTOME_ACTIVATION_OF_ATR_IN_RESPONSE_TO_REPLICATION_STRESS	0	GSE3744
				REACTOME_MITOTIC_PROMETAPHASE	0	GSE3744
				REACTOME_G1_S_SPECIFIC_TRANSCRIPTION	0	GSE3744
				REACTOME_TELOMERE_MAINTENANCE	0	GSE3744
				REACTOME_EXTENSION_OF_TELOMERES	0	GSE3744
				REACTOME_G2_M_CHECKPOINTS	0	GSE3744
				REACTOME_S_PHASE	0	GSE3744
				REACTOME_DNA_STRAND_ELONGATION	0	GSE3744
				REACTOME_SYNTHESIS_OF_DNA	3.94358e-303	GSE3744
				REACTOME_FANCONI_ANEMIA_PATHWAY	2.15449e-299	GSE3744
				REACTOME_CYCLIN_A_B1_ASSOCIATED_EVENTS_DURING_G2_M_TRANSITION	4.64298e-295	GSE3744
				REACTOME_PROCESSIVE_SYNTHESIS_ON_THE_LAGGING_STRAND	2.93777e-281	GSE3744
				REACTOME_MITOTIC_G2_G2_M_PHASES	1.6767e-277	GSE3744
				BIOCARTA_ATRBRCA_PATHWAY	6.75784e-266	GSE3744
				REACTOME_POL_SWITCHING	8.2825e-265	GSE3744
				REACTOME_TRANSPORT_OF_MATURE_MRNA_DERIVED_FROM_AN_INTRONLESS_TRANSCRIPT	4.13337e-264	GSE3744
				KEGG_MISMATCH_REPAIR	1.9766e-256	GSE3744
				KEGG_SPLICEOSOME	4.33277e-254	GSE3744
				REACTOME_TRANSPORT_OF_MATURE_TRANSCRIPT_TO_CYTOPLASM	5.21169e-245	GSE3744
				REACTOME_HIV_LIFE_CYCLE	9.19731e-224	GSE3744
				REACTOME_TRANSPORT_OF_RIBONUCLEOPROTEINS_INTO_THE_HOST_NUCLEUS	5.97477e-223	GSE3744
				REACTOME_REGULATION_OF_GLUCOKINASE_BY_GLUCOKINASE_REGULATORY_PROTEIN	2.17206e-214	GSE3744
				REACTOME_NEP_NS2_INTERACTS_WITH_THE_CELLULAR_EXPORT_MACHINERY	3.60901e-212	GSE3744
				REACTOME_REPAIR_SYNTHESIS_FOR_GAP_FILLING_BY_DNA_POL_IN_TC_NER	9.69392e-207	GSE3744
				REACTOME_M_G1_TRANSITION	2.62069e-199	GSE3744
				REACTOME_REGULATION_OF_MITOTIC_CELL_CYCLE	1.52625e-194	GSE3744
				REACTOME_LATE_PHASE_OF_HIV_LIFE_CYCLE	1.6052e-188	GSE3744
				KEGG_BASE_EXCISION_REPAIR	1.1471e-187	GSE3744
				BIOCARTA_MCM_PATHWAY	2.08759e-187	GSE3744
				REACTOME_UNWINDING_OF_DNA	3.75158e-183	GSE3744
				REACTOME_GLUCOSE_TRANSPORT	3.90214e-182	GSE3744
				REACTOME_INTERACTIONS_OF_VPR_WITH_HOST_CELLULAR_PROTEINS	8.00106e-174	GSE3744
				REACTOME_MRNA_SPLICING	1.15089e-166	GSE3744
				REACTOME_INHIBITION_OF_THE_PROTEOLYTIC_ACTIVITY_OF_APC_C_REQUIRED_FOR_THE_ONSET_OF_ANAPHASE_BY_MITOTIC_SPINDLE_CHECKPOINT_COMPONENTS	1.28538e-165	GSE3744
				BIOCARTA_G2_PATHWAY	4.77632e-162	GSE3744
				BIOCARTA_ATM_PATHWAY	4.30496e-159	GSE3744
				REACTOME_APC_CDC20_MEDIATED_DEGRADATION_OF_NEK2A	5.65554e-139	GSE3744
				REACTOME_G2_M_DNA_DAMAGE_CHECKPOINT	4.5762e-131	GSE3744
				KEGG_NUCLEOTIDE_EXCISION_REPAIR	4.44818e-129	GSE3744
				BIOCARTA_CELLCYCLE_PATHWAY	1.04366e-126	GSE3744
				REACTOME_GLOBAL_GENOMIC_NER_GG_NER	2.68617e-126	GSE3744
				REACTOME_HIV_INFECTION	3.81833e-124	GSE3744
				REACTOME_TRANSCRIPTION	5.38173e-124	GSE3744
				REACTOME_REMOVAL_OF_THE_FLAP_INTERMEDIATE_FROM_THE_C_STRAND	5.16046e-121	GSE3744
				BIOCARTA_RB_PATHWAY	1.90324e-118	GSE3744
				KEGG_PYRIMIDINE_METABOLISM	6.13529e-117	GSE3744
				REACTOME_TRANSCRIPTION_COUPLED_NER_TC_NER	9.6267e-115	GSE3744
				REACTOME_ANTIVIRAL_MECHANISM_BY_IFN_STIMULATED_GENES	3.37623e-114	GSE3744
				REACTOME_RECRUITMENT_OF_MITOTIC_CENTROSOME_PROTEINS_AND_COMPLEXES	1.66684e-111	GSE3744
				KEGG_OOCYTE_MEIOSIS	2.45756e-111	GSE3744
				REACTOME_CLEAVAGE_OF_GROWING_TRANSCRIPT_IN_THE_TERMINATION_REGION_	7.88726e-111	GSE3744
				BIOCARTA_RANMS_PATHWAY	3.95791e-110	GSE3744
				REACTOME_NUCLEOTIDE_EXCISION_REPAIR	2.02306e-108	GSE3744
				REACTOME_ASSOCIATION_OF_LICENSING_FACTORS_WITH_THE_PRE_REPLICATIVE_COMPLEX	1.16229e-107	GSE3744
				REACTOME_CDC6_ASSOCIATION_WITH_THE_ORC_ORIGIN_COMPLEX	1.1153e-105	GSE3744
				REACTOME_RNA_POL_II_TRANSCRIPTION	1.86288e-104	GSE3744
				REACTOME_PHOSPHORYLATION_OF_THE_APC_C	5.20542e-103	GSE3744
				REACTOME_E2F_ENABLED_INHIBITION_OF_PRE_REPLICATION_COMPLEX_FORMATION	8.48039e-101	GSE3744
				BIOCARTA_PTC1_PATHWAY	2.3963e-94	GSE3744
				REACTOME_BASE_EXCISION_REPAIR	1.33136e-93	GSE3744
				REACTOME_INHIBITION_OF_REPLICATION_INITIATION_OF_DAMAGED_DNA_BY_RB1_E2F1	1.70399e-93	GSE3744
				REACTOME_MEIOTIC_SYNAPSIS	7.52593e-93	GSE3744
				REACTOME_LOSS_OF_NLP_FROM_MITOTIC_CENTROSOMES	5.6085e-90	GSE3744
				REACTOME_PYRIMIDINE_METABOLISM	2.56205e-89	GSE3744
				REACTOME_FACTORS_INVOLVED_IN_MEGAKARYOCYTE_DEVELOPMENT_AND_PLATELET_PRODUCTION	1.58195e-87	GSE3744
				REACTOME_APC_C_CDC20_MEDIATED_DEGRADATION_OF_CYCLIN_B	2.81663e-86	GSE3744
				REACTOME_PROCESSING_OF_CAPPED_INTRONLESS_PRE_MRNA	3.76607e-84	GSE3744
				REACTOME_RESOLUTION_OF_AP_SITES_VIA_THE_MULTIPLE_NUCLEOTIDE_PATCH_REPLACEMENT_PATHWAY	1.03598e-82	GSE3744
				BIOCARTA_G1_PATHWAY	9.45876e-80	GSE3744
				REACTOME_APC_C_CDH1_MEDIATED_DEGRADATION_OF_CDC20_AND_OTHER_APC_C_CDH1_TARGETED_PROTEINS_IN_LATE_MITOSIS_EARLY_G1	5.47763e-79	GSE3744
				KEGG_P53_SIGNALING_PATHWAY	5.7286e-79	GSE3744
				REACTOME_CONVERSION_FROM_APC_C_CDC20_TO_APC_C_CDH1_IN_LATE_ANAPHASE	4.12974e-77	GSE3744
				REACTOME_APC_C_CDC20_MEDIATED_DEGRADATION_OF_MITOTIC_PROTEINS	2.12925e-75	GSE3744
				REACTOME_SLBP_DEPENDENT_PROCESSING_OF_REPLICATION_DEPENDENT_HISTONE_PRE_MRNAS	1.05077e-73	GSE3744
				REACTOME_METABOLISM_OF_RNA	2.1095e-68	GSE3744
				KEGG_PURINE_METABOLISM	1.86959e-67	GSE3744
				KEGG_PROGESTERONE_MEDIATED_OOCYTE_MATURATION	4.54166e-65	GSE3744
				REACTOME_RECRUITMENT_OF_NUMA_TO_MITOTIC_CENTROSOMES	4.58618e-65	GSE3744
				REACTOME_METABOLISM_OF_NUCLEOTIDES	1.74061e-63	GSE3744
				REACTOME_HOST_INTERACTIONS_OF_HIV_FACTORS	2.3838e-58	GSE3744
				REACTOME_MRNA_3_END_PROCESSING	9.15186e-55	GSE3744
				REACTOME_CYCLIN_E_ASSOCIATED_EVENTS_DURING_G1_S_TRANSITION_	2.96868e-54	GSE3744
				BIOCARTA_P27_PATHWAY	2.2818e-53	GSE3744
				BIOCARTA_SRCRPTP_PATHWAY	2.7339e-53	GSE3744
				REACTOME_MRNA_SPLICING_MINOR_PATHWAY	2.82224e-52	GSE3744
				REACTOME_G1_PHASE	1.80651e-50	GSE3744
				REACTOME_ASSEMBLY_OF_THE_PRE_REPLICATIVE_COMPLEX	1.10663e-49	GSE3744
				REACTOME_ORC1_REMOVAL_FROM_CHROMATIN	1.90027e-48	GSE3744
				BIOCARTA_P53_PATHWAY	5.72769e-48	GSE3744
				KEGG_NON_HOMOLOGOUS_END_JOINING	4.01203e-47	GSE3744
				REACTOME_EARLY_PHASE_OF_HIV_LIFE_CYCLE	6.68716e-46	GSE3744
				REACTOME_MRNA_DECAY_BY_3_TO_5_EXORIBONUCLEASE	9.69461e-42	GSE3744
				REACTOME_PURINE_RIBONUCLEOSIDE_MONOPHOSPHATE_BIOSYNTHESIS	2.63774e-41	GSE3744
				BIOCARTA_SKP2E2F_PATHWAY	5.20041e-40	GSE3744
				REACTOME_PACKAGING_OF_TELOMERE_ENDS	1.57972e-35	GSE3744
				REACTOME_FORMATION_OF_TUBULIN_FOLDING_INTERMEDIATES_BY_CCT_TRIC	1.38773e-34	GSE3744
				REACTOME_RNA_POL_I_TRANSCRIPTION	7.75793e-34	GSE3744
				REACTOME_RNA_POL_II_PRE_TRANSCRIPTION_EVENTS	2.2739e-33	GSE3744
				REACTOME_PROCESSING_OF_INTRONLESS_PRE_MRNAS	1.45986e-32	GSE3744
				REACTOME_INTERFERON_SIGNALING	7.88076e-32	GSE3744
				KEGG_RNA_DEGRADATION	8.00164e-32	GSE3744
				REACTOME_RNA_POL_I_PROMOTER_OPENING	6.46e-30	GSE3744
				REACTOME_PREFOLDIN_MEDIATED_TRANSFER_OF_SUBSTRATE_TO_CCT_TRIC	7.23266e-30	GSE3744
				REACTOME_DEADENYLATION_DEPENDENT_MRNA_DECAY	1.09389e-26	GSE3744
				REACTOME_PROTEIN_FOLDING	2.01496e-26	GSE3744
				REACTOME_REGULATION_OF_THE_FANCONI_ANEMIA_PATHWAY	6.01322e-26	GSE3744
				REACTOME_PERK_REGULATED_GENE_EXPRESSION	1.35874e-25	GSE3744
				REACTOME_RNA_POL_II_TRANSCRIPTION_PRE_INITIATION_AND_PROMOTER_OPENING	1.01222e-24	GSE3744
				REACTOME_PURINE_METABOLISM	1.60543e-24	GSE3744
				BIOCARTA_DNAFRAGMENT_PATHWAY	5.72299e-24	GSE3744
				REACTOME_SLC_MEDIATED_TRANSMEMBRANE_TRANSPORT	1.5295e-23	GSE3744
				REACTOME_RNA_POL_I_RNA_POL_III_AND_MITOCHONDRIAL_TRANSCRIPTION	1.37911e-22	GSE3744
				REACTOME_SCFSKP2_MEDIATED_DEGRADATION_OF_P27_P21	1.69073e-22	GSE3744
				REACTOME_ACTIVATION_OF_GENES_BY_ATF4	1.28547e-21	GSE3744
				KEGG_SYSTEMIC_LUPUS_ERYTHEMATOSUS	5.9136e-21	GSE3744
				REACTOME_FORMATION_OF_RNA_POL_II_ELONGATION_COMPLEX_	2.86095e-19	GSE3744
				REACTOME_RESOLUTION_OF_AP_SITES_VIA_THE_SINGLE_NUCLEOTIDE_REPLACEMENT_PATHWAY	3.81786e-19	GSE3744
				REACTOME_DESTABILIZATION_OF_MRNA_BY_TRISTETRAPROLIN_TTP	1.88984e-17	GSE3744
				KEGG_BASAL_TRANSCRIPTION_FACTORS	2.01809e-17	GSE3744
				REACTOME_INFLUENZA_LIFE_CYCLE	2.42146e-16	GSE3744
				KEGG_ONE_CARBON_POOL_BY_FOLATE	7.07241e-16	GSE3744
				REACTOME_ASSOCIATION_OF_TRIC_CCT_WITH_TARGET_PROTEINS_DURING_BIOSYNTHESIS	7.29134e-16	GSE3744
				REACTOME_FORMATION_OF_THE_HIV1_EARLY_ELONGATION_COMPLEX	1.48267e-15	GSE3744
				BIOCARTA_ETS_PATHWAY	3.03528e-15	GSE3744
				REACTOME_MRNA_CAPPING	7.19456e-15	GSE3744
				REACTOME_FORMATION_OF_INCISION_COMPLEX_IN_GG_NER	9.46212e-14	GSE3744
				REACTOME_BASE_FREE_SUGAR_PHOSPHATE_REMOVAL_VIA_THE_SINGLE_NUCLEOTIDE_REPLACEMENT_PATHWAY	2.14546e-13	GSE3744
				REACTOME_SMAD2_SMAD3_SMAD4_HETEROTRIMER_REGULATES_TRANSCRIPTION	2.26263e-13	GSE3744
				REACTOME_DESTABILIZATION_OF_MRNA_BY_KSRP	5.28566e-13	GSE3744
				REACTOME_DESTABILIZATION_OF_MRNA_BY_BRF1	1.01235e-12	GSE3744
				REACTOME_AUTODEGRADATION_OF_CDH1_BY_CDH1_APC_C	2.52308e-12	GSE3744
				REACTOME_RNA_POL_I_TRANSCRIPTION_TERMINATION	8.06708e-12	GSE3744
				REACTOME_SYNTHESIS_AND_INTERCONVERSION_OF_NUCLEOTIDE_DI_AND_TRIPHOSPHATES	1.4014e-11	GSE3744
				REACTOME_MRNA_DECAY_BY_5_TO_3_EXORIBONUCLEASE	2.02221e-11	GSE3744
				BIOCARTA_SET_PATHWAY	2.36136e-11	GSE3744
				REACTOME_CDT1_ASSOCIATION_WITH_THE_CDC6_ORC_ORIGIN_COMPLEX	2.7452e-11	GSE3744
				REACTOME_APOPTOSIS_INDUCED_DNA_FRAGMENTATION	6.72854e-11	GSE3744
				REACTOME_ABORTIVE_ELONGATION_OF_HIV1_TRANSCRIPT_IN_THE_ABSENCE_OF_TAT	1.05495e-10	GSE3744
				BIOCARTA_CASPASE_PATHWAY	1.31315e-10	GSE3744
				REACTOME_INTEGRATION_OF_PROVIRUS	1.88903e-10	GSE3744
				REACTOME_RNA_POL_I_TRANSCRIPTION_INITIATION	2.12338e-10	GSE3744
				REACTOME_FORMATION_OF_TRANSCRIPTION_COUPLED_NER_TC_NER_REPAIR_COMPLEX	2.53437e-10	GSE3744
				KEGG_SMALL_CELL_LUNG_CANCER	4.94394e-10	GSE3744
				REACTOME_AMYLOIDS	2.74465e-09	GSE3744
				REACTOME_CYTOSOLIC_TRNA_AMINOACYLATION	5.47708e-09	GSE3744
				REACTOME_ELONGATION_ARREST_AND_RECOVERY	1.59032e-08	GSE3744
				REACTOME_POST_CHAPERONIN_TUBULIN_FOLDING_PATHWAY	3.7993e-08	GSE3744
				KEGG_UBIQUITIN_MEDIATED_PROTEOLYSIS	4.91285e-08	GSE3744
				REACTOME_COLLAGEN_FORMATION	5.19514e-08	GSE3744
				KEGG_BLADDER_CANCER	7.2634e-08	GSE3744
				KEGG_AMINOACYL_TRNA_BIOSYNTHESIS	1.63508e-07	GSE3744
				REACTOME_APOBEC3G_MEDIATED_RESISTANCE_TO_HIV1_INFECTION	1.69669e-07	GSE3744
				BIOCARTA_RNA_PATHWAY	1.7311e-07	GSE3744
				REACTOME_VIRAL_MESSENGER_RNA_SYNTHESIS	3.58597e-07	GSE3744
				REACTOME_P53_INDEPENDENT_G1_S_DNA_DAMAGE_CHECKPOINT	3.70742e-07	GSE3744
				REACTOME_TRNA_AMINOACYLATION	3.93735e-07	GSE3744
				KEGG_RNA_POLYMERASE	3.98796e-07	GSE3744
				KEGG_ECM_RECEPTOR_INTERACTION	5.54103e-07	GSE3744
				BIOCARTA_CARM_ER_PATHWAY	3.34385e-06	GSE3744
				REACTOME_PURINE_SALVAGE	4.20274e-06	GSE3744
				BIOCARTA_SARS_PATHWAY	8.59028e-06	GSE3744
				REACTOME_MICRORNA_MIRNA_BIOGENESIS	3.16565e-05	GSE3744
				REACTOME_SCF_BETA_TRCP_MEDIATED_DEGRADATION_OF_EMI1	4.01104e-05	GSE3744
				REACTOME_P53_DEPENDENT_G1_DNA_DAMAGE_RESPONSE	5.32231e-05	GSE3744
				REACTOME_HYALURONAN_UPTAKE_AND_DEGRADATION	9.08394e-05	GSE3744
				KEGG_DRUG_METABOLISM_OTHER_ENZYMES	0.000109432	GSE3744
				REACTOME_TRANSCRIPTIONAL_ACTIVITY_OF_SMAD2_SMAD3_SMAD4_HETEROTRIMER	0.000129451	GSE3744
				BIOCARTA_EIF_PATHWAY	0.000248914	GSE3744
				BIOCARTA_ACE2_PATHWAY	0.000259928	GSE3744
				REACTOME_METABOLISM_OF_CARBOHYDRATES	0.000271486	GSE3744
				REACTOME_GAP_JUNCTION_ASSEMBLY	0.000282394	GSE3744
				BIOCARTA_AKAP95_PATHWAY	0.000432575	GSE3744
				REACTOME_REGULATORY_RNA_PATHWAYS	0.000600833	GSE3744
				BIOCARTA_P53HYPOXIA_PATHWAY	0.000686394	GSE3744
				REACTOME_NCAM1_INTERACTIONS	0.000728256	GSE3744
				BIOCARTA_VEGF_PATHWAY	0.000829678	GSE3744
				KEGG_SELENOAMINO_ACID_METABOLISM	0.000987152	GSE3744
				BIOCARTA_TEL_PATHWAY	0.00111143	GSE3744
				REACTOME_NOTCH1_INTRACELLULAR_DOMAIN_REGULATES_TRANSCRIPTION	0.00124632	GSE3744
				REACTOME_RNA_POL_III_TRANSCRIPTION_TERMINATION	0.00131277	GSE3744
				BIOCARTA_MTA3_PATHWAY	0.00158799	GSE3744
				REACTOME_EXTRACELLULAR_MATRIX_ORGANIZATION	0.00360025	GSE3744
				REACTOME_HYALURONAN_METABOLISM	0.00393661	GSE3744
				REACTOME_RNA_POL_III_TRANSCRIPTION	0.00497194	GSE3744
				BIOCARTA_CHEMICAL_PATHWAY	0.00547796	GSE3744
				REACTOME_TRANSCRIPTIONAL_REGULATION_OF_WHITE_ADIPOCYTE_DIFFERENTIATION	0.00692442	GSE3744
				REACTOME_ACTIVATION_OF_BH3_ONLY_PROTEINS	0.00830323	GSE3744
				BIOCARTA_RARRXR_PATHWAY	0.00897022	GSE3744
				REACTOME_PRE_NOTCH_TRANSCRIPTION_AND_TRANSLATION	0.00922606	GSE3744
				REACTOME_DEADENYLATION_OF_MRNA	0.00930311	GSE3744
				BIOCARTA_TNFR1_PATHWAY	0.0121395	GSE3744
				REACTOME_RNA_POL_III_TRANSCRIPTION_INITIATION_FROM_TYPE_2_PROMOTER	0.0141968	GSE3744
				BIOCARTA_AKAPCENTROSOME_PATHWAY	0.0164032	GSE3744
				BIOCARTA_BCELLSURVIVAL_PATHWAY	0.0172716	GSE3744
				REACTOME_REGULATION_OF_MRNA_STABILITY_BY_PROTEINS_THAT_BIND_AU_RICH_ELEMENTS	0.0211952	GSE3744
				REACTOME_CDK_MEDIATED_PHOSPHORYLATION_AND_REMOVAL_OF_CDC6	0.0230717	GSE3744
				REACTOME_GENERIC_TRANSCRIPTION_PATHWAY	0.0262509	GSE3744
				REACTOME_RNA_POL_III_CHAIN_ELONGATION	0.0317595	GSE3744
				REACTOME_RNA_POL_III_TRANSCRIPTION_INITIATION_FROM_TYPE_3_PROMOTER	0.0336076	GSE3744
				REACTOME_MITOCHONDRIAL_TRNA_AMINOACYLATION	0.0357112	GSE3744
				KEGG_TGF_BETA_SIGNALING_PATHWAY	0.0393185	GSE3744
				REACTOME_INTRINSIC_PATHWAY_FOR_APOPTOSIS	0.0405741	GSE3744
				BIOCARTA_FAS_PATHWAY	0.0408568	GSE3744

## Sheet: LEGO_Influenza
5. LEGO results for Influenza datasets
original enriched results										clustered_enriched_results (p-value<0.05 without adjustment)
GeneSet_des	Ori_p	Adj_p	gsSize	gsSize_net	intSize	intSize_net	OverlapSize	InterestingGeneListID		Result for DL1:
GO:0043624_cellular protein complex disassembly_BP	5.4598e-10	2.1861e-07	100	89	207	188	25	DL1		Cluster1_(923):GO:0043624_5.4598e-10
GO:0006614_SRP-dependent cotranslational protein targeting to membrane_BP	5.7258e-10	2.1861e-07	106	93	207	188	26	DL1		GO:0043624_5.4598e-10;GO:0006614_5.7258e-10;GO:0000184_6.041e-10;GO:0043241_6.1875e-10;GO:0070972_6.3681e-10;GO:0006412_7.6097e-10;GO:0006414_8.2492e-10;GO:0006613_9.8983e-10;GO:0090150_1.1532e-09;GO:0000956_1.2073e-09;GO:0072657_1.4001e-09;GO:0022411_1.4308e-09;GO:0044033_1.4719e-09;GO:0019058_1.6482e-09;GO:0045047_1.6807e-09;GO:0006402_1.7327e-09;GO:0016032_1.7814e-09;GO:0072599_1.8805e-09;GO:0…
GO:0000184_nuclear-transcribed mRNA catabolic process, nonsense-mediated decay_BP	6.041e-10	2.1861e-07	113	102	207	188	28	DL1		Cluster2_(147):GO:0006457_1.7145e-09
GO:0043241_protein complex disassembly_BP	6.1875e-10	2.1861e-07	117	105	207	188	25	DL1		GO:0006457_1.7145e-09;GO:0006458_1.7521e-09;GO:0018208_3.2154e-09;GO:0051084_8.5669e-09;GO:0000413_1.0833e-08;GO:0061077_8.1947e-08;
GO:0070972_protein localization to endoplasmic reticulum_BP	6.3681e-10	2.1861e-07	123	105	207	188	28	DL1		Cluster3_(922):GO:0072594_1.8249e-09
GO:0006412_translation_BP	7.6097e-10	2.1861e-07	256	219	207	188	37	DL1		GO:0072594_1.8249e-09;GO:1902580_2.3535e-09;GO:0033365_2.6121e-09;GO:0006886_3.0887e-09;GO:0006605_3.515e-09;GO:0044802_3.7403e-09;GO:0017038_5.7687e-09;GO:0006606_6.5903e-09;GO:0044744_6.7366e-09;GO:0006607_8.1373e-09;GO:0010256_8.6511e-09;GO:0051170_1.697e-08;GO:0000060_1.7099e-08;GO:0034504_2.35e-08;GO:0006913_2.5991e-08;GO:0051169_4.3622e-08;GO:1902593_5.1195e-08;GO:0007030_8.0508e-07;GO:0072…
GO:0006414_translational elongation_BP	8.2492e-10	2.1861e-07	94	81	207	188	25	DL1		Cluster4_(870):GO:0042454_1.9855e-09
GO:0006613_cotranslational protein targeting to membrane_BP	9.8983e-10	2.1861e-07	107	94	207	188	26	DL1		GO:0042454_1.9855e-09;GO:0009166_2.5036e-09;GO:0072521_3.4356e-09;GO:0006163_3.8416e-09;GO:0006152_3.8748e-09;GO:0009205_4.1868e-09;GO:0009116_4.3088e-09;GO:1901658_4.3994e-09;GO:0046130_4.5064e-09;GO:0009126_4.6977e-09;GO:0009207_4.9104e-09;GO:1901136_5.1929e-09;GO:0009144_5.2103e-09;GO:0009119_5.416e-09;GO:0009146_5.8252e-09;GO:0006200_5.9555e-09;GO:0046434_6.1899e-09;GO:0009150_6.2696e-09;GO:0…
GO:0090150_establishment of protein localization to membrane_BP	1.1532e-09	2.1861e-07	201	171	207	188	27	DL1		Cluster5_(209):GO:0033119_2.0926e-09
GO:0000956_nuclear-transcribed mRNA catabolic process_BP	1.2073e-09	2.1861e-07	170	151	207	188	30	DL1		GO:0033119_2.0926e-09;GO:0048025_2.6568e-09;GO:0033120_4.4035e-09;GO:0043484_7.9154e-09;GO:1903312_1.1089e-08;GO:0048024_1.1337e-08;GO:0000381_1.2187e-08;GO:0050686_1.648e-08;GO:1903311_2.0847e-08;
GO:0072657_protein localization to membrane_BP	1.4001e-09	2.1861e-07	259	219	207	188	27	DL1		Cluster6_(769):GO:2000045_2.1548e-09
GO:0022411_cellular component disassembly_BP	1.4308e-09	2.1861e-07	337	305	207	188	31	DL1		GO:2000045_2.1548e-09;GO:0044783_2.2764e-09;GO:0048002_2.7926e-09;GO:0072401_2.9637e-09;GO:0019884_3.1467e-09;GO:0072395_3.414e-09;GO:0019882_3.456e-09;GO:0042590_3.7992e-09;GO:0033238_3.9395e-09;GO:0072331_3.9617e-09;GO:0044819_4.0489e-09;GO:0031396_4.6386e-09;GO:0031397_5.2414e-09;GO:1902402_5.3648e-09;GO:0051340_5.3661e-09;GO:1902807_5.4416e-09;GO:0051437_5.7682e-09;GO:0002479_6.0918e-09;GO:00…
GO:0044033_multi-organism metabolic process_BP	1.4719e-09	2.1861e-07	93	83	207	188	25	DL1		Cluster7_(284):GO:1901293_2.5124e-09
GO:0019058_viral life cycle_BP	1.6482e-09	2.1861e-07	162	143	207	188	27	DL1		GO:1901293_2.5124e-09;GO:0009156_3.6922e-09;GO:0015985_4.5977e-09;GO:1901659_4.929e-09;GO:0009127_5.7089e-09;GO:0009165_6.8868e-09;GO:0046390_8.1302e-09;GO:0009124_8.898e-09;GO:0009163_9.1333e-09;GO:0046129_9.9857e-09;GO:0042455_1.0214e-08;GO:0009142_1.2689e-08;GO:0009206_1.3791e-08;GO:0009112_1.477e-08;GO:0009260_1.4775e-08;GO:0006164_1.4882e-08;GO:0009145_1.6776e-08;GO:0015986_1.8005e-08;GO:004…
GO:0045047_protein targeting to ER_BP	1.6807e-09	2.1861e-07	108	95	207	188	26	DL1		Cluster8_(863):GO:0042255_2.5419e-09
GO:0006457_protein folding_BP	1.7145e-09	2.1861e-07	142	120	207	188	5	DL1		GO:0042255_2.5419e-09;GO:0030490_2.9969e-09;GO:0042273_4.8435e-09;GO:0000460_2.0978e-08;GO:0042274_3.0103e-08;
GO:0006402_mRNA catabolic process_BP	1.7327e-09	2.1861e-07	179	159	207	188	31	DL1		Cluster9_(635):GO:0001503_3.7466e-09
GO:0006458_'de novo' protein folding_BP	1.7521e-09	2.1861e-07	40	35	207	188	1	DL1		GO:0001503_3.7466e-09;GO:0001649_6.8732e-09;GO:0060348_0.008031;
GO:0016032_viral process_BP	1.7814e-09	2.1861e-07	356	315	207	188	44	DL1		Cluster10_(352):GO:0043069_3.7987e-09
GO:0072594_establishment of protein localization to organelle_BP	1.8249e-09	2.1861e-07	256	227	207	188	30	DL1		GO:0043069_3.7987e-09;GO:0043066_5.0094e-09;
GO:0072599_establishment of protein localization to endoplasmic reticulum_BP	1.8805e-09	2.1861e-07	112	98	207	188	27	DL1		Cluster11_(472):GO:1902591_3.932e-09
GO:0019080_viral gene expression_BP	1.9329e-09	2.1861e-07	91	81	207	188	25	DL1		GO:1902591_3.932e-09;GO:0048207_5.1453e-09;GO:0048199_5.5488e-09;GO:0006901_6.6755e-09;GO:0048205_8.2775e-09;GO:0048194_8.286e-09;GO:0048200_8.4396e-09;GO:0051668_9.8744e-09;GO:0006900_1.0744e-08;GO:0035964_1.143e-08;GO:0090114_1.2916e-08;GO:0048208_1.6735e-08;GO:0006903_2.0018e-08;GO:0006890_2.8474e-08;GO:0048193_2.9223e-08;GO:0072583_3.8328e-08;GO:0016050_3.9924e-08;GO:0034067_7.2216e-08;GO:000…
GO:0042454_ribonucleoside catabolic process_BP	1.9855e-09	2.1861e-07	316	267	207	188	14	DL1		Cluster12_(938):GO:0016072_4.0089e-09
GO:0033119_negative regulation of RNA splicing_BP	2.0926e-09	2.1861e-07	17	14	207	188	2	DL1		GO:0016072_4.0089e-09;GO:0042254_1.2461e-08;GO:0034660_1.3286e-08;GO:0006364_1.7925e-08;GO:0034470_1.8472e-08;
GO:2000045_regulation of G1/S transition of mitotic cell cycle_BP	2.1548e-09	2.1861e-07	103	93	207	188	10	DL1		Cluster13_(1016):GO:0070935_4.1658e-09
GO:0006413_translational initiation_BP	2.2382e-09	2.1861e-07	123	107	207	188	35	DL1		GO:0070935_4.1658e-09;GO:0043489_5.0893e-09;GO:0043488_8.3852e-09;GO:0048255_8.7813e-09;GO:0043487_1.8606e-08;
GO:0044783_G1 DNA damage checkpoint_BP	2.2764e-09	2.1861e-07	73	68	207	188	11	DL1		Cluster14_(880):GO:0042149_4.2435e-09
GO:1902580_single-organism cellular localization_BP	2.3535e-09	2.1861e-07	455	390	207	188	34	DL1		GO:0042149_4.2435e-09;GO:0007033_1.5875e-07;GO:0006914_2.8305e-07;GO:0000045_3.379e-07;GO:0009267_3.4251e-07;GO:0016236_4.5193e-07;GO:0042594_1.854e-06;GO:0031668_5.8051e-06;GO:0009991_2.0495e-05;GO:0031667_2.364e-05;GO:0031669_4.023e-05;GO:0071496_6.4104e-05;
GO:0009166_nucleotide catabolic process_BP	2.5036e-09	2.1861e-07	335	280	207	188	15	DL1		Cluster15_(947):GO:0045947_4.2902e-09
GO:1901293_nucleoside phosphate biosynthetic process_BP	2.5124e-09	2.1861e-07	104	93	207	188	2	DL1		GO:0045947_4.2902e-09;
GO:0042255_ribosome assembly_BP	2.5419e-09	2.1861e-07	16	14	207	188	3	DL1		Cluster16_(940):GO:0009648_4.6016e-09
GO:0006417_regulation of translation_BP	2.5991e-09	2.1861e-07	152	125	207	188	9	DL1		GO:0009648_4.6016e-09;GO:0009649_8.1759e-09;GO:0007623_9.2197e-09;GO:0032922_1.0832e-08;GO:0043153_2.1156e-08;GO:0042752_4.6815e-08;
GO:0033365_protein localization to organelle_BP	2.6121e-09	2.1861e-07	361	314	207	188	32	DL1		Cluster17_(280):GO:0015949_4.7695e-09
GO:0019083_viral transcription_BP	2.6419e-09	2.1861e-07	83	73	207	188	25	DL1		GO:0015949_4.7695e-09;
GO:0048025_negative regulation of mRNA splicing, via spliceosome_BP	2.6568e-09	2.1861e-07	13	10	207	188	1	DL1		Cluster18_(926):GO:0016071_4.8542e-09
GO:0032984_macromolecular complex disassembly_BP	2.6992e-09	2.1861e-07	126	113	207	188	25	DL1		GO:0016071_4.8542e-09;GO:0022613_9.2936e-09;GO:0006376_1.2305e-08;GO:0000245_1.2791e-08;GO:0000398_1.4564e-08;GO:0071826_1.5036e-08;GO:0006396_1.5086e-08;GO:0006397_1.542e-08;GO:0000375_1.9603e-08;GO:0000244_2.4587e-08;GO:0022618_2.9061e-08;GO:0008380_2.957e-08;GO:0000377_4.4861e-08;GO:0000387_7.8602e-08;
GO:0044403_symbiosis, encompassing mutualism through parasitism_BP	2.7227e-09	2.1861e-07	415	360	207	188	47	DL1		Cluster19_(331):GO:0006356_5.0877e-09
GO:0048002_antigen processing and presentation of peptide antigen_BP	2.7926e-09	2.1861e-07	171	150	207	188	13	DL1		GO:0006356_5.0877e-09;
GO:0006446_regulation of translational initiation_BP	2.7951e-09	2.1861e-07	49	38	207	188	5	DL1		Cluster20_(862):GO:0008334_5.1961e-09
GO:0006612_protein targeting to membrane_BP	2.9106e-09	2.1861e-07	144	123	207	188	26	DL1		GO:0008334_5.1961e-09;GO:0071044_6.2164e-08;GO:0034661_3.3185e-07;
GO:0072401_signal transduction involved in DNA integrity checkpoint_BP	2.9637e-09	2.1861e-07	67	62	207	188	10	DL1		Cluster21_(292):GO:0043101_5.9486e-09
GO:0030490_maturation of SSU-rRNA_BP	2.9969e-09	2.1861e-07	11	9	207	188	3	DL1		GO:0043101_5.9486e-09;GO:0006144_1.4607e-08;
GO:0006886_intracellular protein transport_BP	3.0887e-09	2.1861e-07	407	351	207	188	31	DL1		Cluster22_(1010):GO:0032075_7.0939e-09
GO:0019884_antigen processing and presentation of exogenous antigen_BP	3.1467e-09	2.1861e-07	160	139	207	188	13	DL1		GO:0032075_7.0939e-09;GO:0034976_1.3612e-08;GO:0032069_2.4545e-08;GO:0035966_2.5146e-08;GO:0006986_2.9283e-08;GO:0034620_3.1615e-08;GO:0035967_3.6388e-08;GO:0006987_4.0687e-08;GO:0006984_7.4639e-08;GO:0030968_9.0901e-08;
GO:0018208_peptidyl-proline modification_BP	3.2154e-09	2.1861e-07	27	23	207	188	1	DL1		Cluster23_(930):GO:0009994_7.401e-09
GO:0072395_signal transduction involved in cell cycle checkpoint_BP	3.414e-09	2.1861e-07	68	63	207	188	10	DL1		GO:0009994_7.401e-09;GO:0007566_1.1374e-08;GO:0048477_0.00176;
GO:0072521_purine-containing compound metabolic process_BP	3.4356e-09	2.1861e-07	485	412	207	188	16	DL1		Cluster24_(694):GO:0019042_7.4485e-09
GO:0019882_antigen processing and presentation_BP	3.456e-09	2.1861e-07	187	165	207	188	15	DL1		GO:0019042_7.4485e-09;GO:0019043_1.4259e-08;GO:0006303_7.319e-08;GO:0000726_5.2844e-07;GO:0006302_0.00021326;GO:0000725_0.00034485;GO:0000724_0.00034575;
GO:0006605_protein targeting_BP	3.515e-09	2.1861e-07	286	250	207	188	29	DL1		Cluster25_(761):GO:0042026_7.7682e-09
GO:0009156_ribonucleoside monophosphate biosynthetic process_BP	3.6922e-09	2.1861e-07	40	35	207	188	2	DL1		GO:0042026_7.7682e-09;GO:1902991_3.6855e-07;GO:0034248_5.4475e-07;GO:0090083_8.5006e-07;
GO:0044802_single-organism membrane organization_BP	3.7403e-09	2.1861e-07	453	392	207	188	36	DL1		Cluster26_(108):GO:0043902_7.9227e-09
GO:0001503_ossification_BP	3.7466e-09	2.1861e-07	108	91	207	188	2	DL1		GO:0043902_7.9227e-09;GO:0050434_9.5795e-09;GO:0006283_1.4854e-08;GO:0006353_2.8575e-08;GO:0006360_4.436e-08;GO:0006354_4.8403e-08;GO:0036260_5.402e-08;GO:0009452_5.8401e-08;GO:0006370_1.483e-07;GO:0006363_2.7141e-07;GO:0006368_2.8293e-07;GO:0006361_5.6275e-07;GO:0000718_2.047e-06;GO:0006362_2.5998e-06;GO:0044349_4.4154e-06;
GO:0043069_negative regulation of programmed cell death_BP	3.7987e-09	2.1861e-07	497	425	207	188	18	DL1		Cluster27_(818):GO:1902583_8.3573e-09
GO:0042590_antigen processing and presentation of exogenous peptide antigen via MHC class I_BP	3.7992e-09	2.1861e-07	75	68	207	188	12	DL1		GO:1902583_8.3573e-09;GO:0044766_9.353e-09;GO:0075733_1.3536e-08;GO:1902579_1.4356e-08;GO:0046794_2.7137e-08;GO:0019082_2.1338e-07;
GO:0006415_translational termination_BP	3.8238e-09	2.1861e-07	85	75	207	188	25	DL1		Cluster28_(924):GO:0006309_8.4627e-09
GO:0006163_purine nucleotide metabolic process_BP	3.8416e-09	2.1861e-07	451	381	207	188	15	DL1		GO:0006309_8.4627e-09;GO:0030262_5.4205e-08;GO:0090501_5.626e-08;GO:0097194_9.7975e-08;GO:0006921_2.4654e-07;GO:0090502_3.3907e-07;GO:0090305_3.5453e-07;GO:0006308_2.9905e-06;GO:0000737_0.00011182;
GO:0006152_purine nucleoside catabolic process_BP	3.8748e-09	2.1861e-07	307	260	207	188	14	DL1		Cluster29_(211):GO:1900153_8.4946e-09
GO:1902591_single-organism membrane budding_BP	3.932e-09	2.1861e-07	29	24	207	188	3	DL1		GO:1900153_8.4946e-09;GO:0061013_1.0857e-08;GO:0060211_1.3418e-08;GO:0060213_1.6534e-08;GO:1900151_1.7873e-08;GO:0050685_2.8404e-08;GO:1903313_3.1246e-08;GO:0031442_3.4172e-08;GO:0061014_4.1099e-08;GO:0050684_4.5708e-08;GO:0031440_9.7537e-08;
GO:0033238_regulation of cellular amine metabolic process_BP	3.9395e-09	2.1861e-07	69	63	207	188	10	DL1		Cluster30_(282):GO:0043094_8.752e-09
GO:0072331_signal transduction by p53 class mediator_BP	3.9617e-09	2.1861e-07	109	103	207	188	10	DL1		GO:0043094_8.752e-09;GO:0046134_1.7037e-05;GO:0006206_4.4632e-05;
GO:0016072_rRNA metabolic process_BP	4.0089e-09	2.1861e-07	61	54	207	188	8	DL1		Cluster31_(948):GO:0002181_8.8941e-09
GO:0044819_mitotic G1/S transition checkpoint_BP	4.0489e-09	2.1861e-07	73	68	207	188	10	DL1		GO:0002181_8.8941e-09;GO:1903008_5.5845e-08;
GO:0044764_multi-organism cellular process_BP	4.1471e-09	2.1861e-07	362	320	207	188	44	DL1		Cluster32_(945):GO:0033144_8.9777e-09
GO:0070935_3'-UTR-mediated mRNA stabilization_BP	4.1658e-09	2.1861e-07	10	10	207	188	0	DL1		GO:0033144_8.9777e-09;GO:0060766_2.9636e-08;GO:0033146_4.5154e-08;GO:0033143_1.6551e-07;GO:0060765_2.3897e-05;
GO:0009205_purine ribonucleoside triphosphate metabolic process_BP	4.1868e-09	2.1861e-07	365	306	207	188	15	DL1		Cluster33_(658):GO:0034314_9.104e-09
GO:0042149_cellular response to glucose starvation_BP	4.2435e-09	2.1861e-07	12	11	207	188	1	DL1		GO:0034314_9.104e-09;GO:0045010_1.4949e-08;GO:0010638_1.3043e-07;GO:0030838_5.7558e-07;GO:1902745_9.0147e-06;GO:0032273_3.5606e-05;GO:0031334_0.00051274;GO:0043254_0.0017204;GO:0030833_0.0022239;GO:0060491_0.0023844;GO:0007015_0.0063283;
GO:0045947_negative regulation of translational initiation_BP	4.2902e-09	2.1861e-07	15	11	207	188	1	DL1		Cluster34_(724):GO:1900407_9.2237e-09
GO:0009116_nucleoside metabolic process_BP	4.3088e-09	2.1861e-07	450	382	207	188	16	DL1		GO:1900407_9.2237e-09;GO:1903201_1.2161e-08;GO:1902175_1.3426e-08;GO:1903202_1.3687e-08;GO:1902882_1.5874e-08;GO:1902883_2.3641e-08;GO:1901032_4.4585e-08;GO:1900408_8.4927e-08;GO:1903205_1.0847e-07;GO:1902176_1.3165e-07;GO:1903206_3.1001e-07;
GO:1901658_glycosyl compound catabolic process_BP	4.3994e-09	2.1861e-07	334	281	207	188	14	DL1		Cluster35_(296):GO:0014003_9.2275e-09
GO:0033120_positive regulation of RNA splicing_BP	4.4035e-09	2.1861e-07	12	8	207	188	0	DL1		GO:0014003_9.2275e-09;GO:0021782_1.0372e-08;GO:0048709_1.3196e-08;GO:0010001_4.6387e-05;GO:0042063_0.0082993;
GO:0046130_purine ribonucleoside catabolic process_BP	4.5064e-09	2.1861e-07	307	260	207	188	14	DL1		Cluster36_(106):GO:0043923_9.4315e-09
GO:0015985_energy coupled proton transport, down electrochemical gradient_BP	4.5977e-09	2.1861e-07	16	15	207	188	2	DL1		GO:0043923_9.4315e-09;GO:0051817_1.1805e-08;GO:0046782_1.6545e-08;GO:0051702_1.8054e-08;GO:0035821_2.0864e-08;GO:0051851_2.9763e-08;GO:0052312_3.4435e-08;GO:0043921_3.9366e-08;GO:0052472_4.7221e-08;GO:0043922_1.6575e-07;GO:0019048_4.0657e-07;GO:0044003_0.00039529;
GO:0009648_photoperiodism_BP	4.6016e-09	2.1861e-07	16	15	207	188	0	DL1		Cluster37_(107):GO:0043900_9.4674e-09
GO:0031396_regulation of protein ubiquitination_BP	4.6386e-09	2.1861e-07	175	150	207	188	15	DL1		GO:0043900_9.4674e-09;GO:0048524_9.9825e-09;GO:0050792_1.3709e-08;GO:0045070_4.5788e-08;GO:0043903_8.3081e-08;
GO:0009126_purine nucleoside monophosphate metabolic process_BP	4.6977e-09	2.1861e-07	274	222	207	188	9	DL1		Cluster38_(974):GO:0097193_9.7058e-09
GO:0015949_nucleobase-containing small molecule interconversion_BP	4.7695e-09	2.1861e-07	17	14	207	188	0	DL1		GO:0097193_9.7058e-09;GO:0010821_1.9384e-08;GO:0090201_2.0274e-08;GO:1900740_2.2753e-08;GO:0010822_3.6913e-08;GO:1901028_3.8327e-08;GO:2001235_5.558e-08;GO:1900739_6.9684e-08;GO:1901030_8.0857e-08;GO:0010823_1.5539e-07;GO:2001244_0.0033982;GO:0001836_0.0048208;GO:0090199_0.0079662;
GO:0042273_ribosomal large subunit biogenesis_BP	4.8435e-09	2.1861e-07	11	11	207	188	1	DL1		Cluster39_(911):GO:0042744_9.7753e-09
GO:0016071_mRNA metabolic process_BP	4.8542e-09	2.1861e-07	469	409	207	188	46	DL1		GO:0042744_9.7753e-09;GO:0070301_2.6007e-08;GO:0042542_9.5998e-08;GO:0034614_1.4151e-06;GO:0006979_1.6593e-06;GO:0034599_4.5864e-05;GO:0072593_0.00016706;GO:0000302_0.0053215;GO:0010035_0.0087383;
GO:0009207_purine ribonucleoside triphosphate catabolic process_BP	4.9104e-09	2.1861e-07	297	251	207	188	14	DL1		Cluster40_(910):GO:0042743_9.8728e-09
GO:1901659_glycosyl compound biosynthetic process_BP	4.929e-09	2.1861e-07	61	56	207	188	3	DL1		GO:0042743_9.8728e-09;
GO:0043066_negative regulation of apoptotic process_BP	5.0094e-09	2.1861e-07	491	420	207	188	18	DL1		Cluster41_(939):GO:0043039_1.0156e-08
GO:0006356_regulation of transcription from RNA polymerase I promoter_BP	5.0877e-09	2.1861e-07	14	13	207	188	0	DL1		GO:0043039_1.0156e-08;GO:0043038_1.0238e-08;GO:0006418_1.3863e-08;GO:0006399_2.3491e-08;
GO:0043489_RNA stabilization_BP	5.0893e-09	2.1861e-07	24	23	207	188	0	DL1		Cluster42_(89):GO:0002262_1.0411e-08
GO:0048207_vesicle targeting, rough ER to cis-Golgi_BP	5.1453e-09	2.1861e-07	13	11	207	188	0	DL1		GO:0002262_1.0411e-08;GO:0034101_1.3756e-08;GO:0048872_6.1727e-08;GO:0030218_6.8646e-07;
GO:1901136_carbohydrate derivative catabolic process_BP	5.1929e-09	2.1861e-07	424	356	207	188	15	DL1		Cluster43_(1194):GO:0051131_1.1036e-08
GO:0008334_histone mRNA metabolic process_BP	5.1961e-09	2.1861e-07	24	22	207	188	1	DL1		GO:0051131_1.1036e-08;
GO:0009144_purine nucleoside triphosphate metabolic process_BP	5.2103e-09	2.1861e-07	367	308	207	188	15	DL1		Cluster44_(360):GO:0043388_1.1216e-08
GO:0031397_negative regulation of protein ubiquitination_BP	5.2414e-09	2.1861e-07	101	92	207	188	12	DL1		GO:0043388_1.1216e-08;GO:0051101_5.2476e-08;GO:0051098_8.3486e-06;GO:0051099_5.5688e-05;GO:0051100_8.0668e-05;GO:0043393_0.004622;GO:0032092_0.0062373;GO:0032091_0.0079331;
GO:1902402_signal transduction involved in mitotic DNA damage checkpoint_BP	5.3648e-09	2.1861e-07	65	60	207	188	10	DL1		Cluster45_(676):GO:0000097_1.1354e-08
GO:0051340_regulation of ligase activity_BP	5.3661e-09	2.1861e-07	103	90	207	188	13	DL1		GO:0000097_1.1354e-08;GO:0009067_1.6951e-08;GO:0006555_6.6818e-08;GO:0000096_1.9279e-06;
GO:0009119_ribonucleoside metabolic process_BP	5.416e-09	2.1861e-07	425	360	207	188	16	DL1		Cluster46_(145):GO:0018126_1.1715e-08
GO:1902807_negative regulation of cell cycle G1/S phase transition_BP	5.4416e-09	2.1861e-07	89	82	207	188	10	DL1		GO:0018126_1.1715e-08;
GO:0048199_vesicle targeting, to, from or within Golgi_BP	5.5488e-09	2.1861e-07	26	22	207	188	2	DL1		Cluster47_(172):GO:0016241_1.2614e-08
GO:0009127_purine nucleoside monophosphate biosynthetic process_BP	5.7089e-09	2.1861e-07	37	33	207	188	2	DL1		GO:0016241_1.2614e-08;GO:0044088_3.1569e-08;GO:0032104_2.1215e-07;GO:0032107_3.4277e-07;GO:0032106_3.5711e-07;GO:0032109_4.5764e-07;GO:0016239_8.2151e-07;GO:0010506_1.6456e-05;GO:0010508_2.2699e-05;
GO:0051437_positive regulation of ubiquitin-protein ligase activity involved in mitotic cell cycle_BP	5.7682e-09	2.1861e-07	70	61	207	188	12	DL1		Cluster48_(839):GO:0045652_1.3033e-08
GO:0017038_protein import_BP	5.7687e-09	2.1861e-07	86	80	207	188	2	DL1		GO:0045652_1.3033e-08;GO:1901532_8.8065e-07;GO:0045648_0.00116;
GO:0010608_posttranscriptional regulation of gene expression_BP	5.7885e-09	2.1861e-07	309	261	207	188	12	DL1		Cluster49_(1085):GO:0046825_1.32e-08
GO:0009146_purine nucleoside triphosphate catabolic process_BP	5.8252e-09	2.1861e-07	299	253	207	188	14	DL1		GO:0046825_1.32e-08;
GO:0006401_RNA catabolic process_BP	5.8816e-09	2.1861e-07	205	184	207	188	31	DL1		Cluster50_(928):GO:0007084_1.3394e-08
GO:0043101_purine-containing compound salvage_BP	5.9486e-09	2.1861e-07	14	13	207	188	0	DL1		GO:0007084_1.3394e-08;GO:0006999_2.6528e-08;GO:0031468_3.8318e-08;GO:0006998_5.8417e-08;GO:0051081_5.9633e-08;GO:0006997_6.3465e-08;GO:0007077_6.4834e-08;GO:0015758_1.826e-07;GO:0030397_3.2607e-07;GO:0008645_4.9088e-07;GO:0015749_4.9416e-07;GO:0008643_5.027e-07;GO:0010827_1.0609e-06;
GO:0006200_ATP catabolic process_BP	5.9555e-09	2.1861e-07	188	151	207	188	8	DL1		Cluster51_(771):GO:0034622_1.3994e-08
GO:0002479_antigen processing and presentation of exogenous peptide antigen via MHC class I, TAP-dependent_BP	6.0918e-09	2.1861e-07	72	65	207	188	12	DL1		GO:0034622_1.3994e-08;GO:0043623_4.0829e-08;GO:0051262_5.8798e-08;GO:0051259_2.5325e-07;GO:0051289_3.2655e-07;GO:0051260_2.7184e-06;
GO:0031145_anaphase-promoting complex-dependent proteasomal ubiquitin-dependent protein catabolic process_BP	6.1473e-09	2.1861e-07	78	68	207	188	12	DL1		Cluster52_(669):GO:0018195_1.4035e-08
GO:0046434_organophosphate catabolic process_BP	6.1899e-09	2.1861e-07	359	299	207	188	15	DL1		GO:0018195_1.4035e-08;
GO:0009150_purine ribonucleotide metabolic process_BP	6.2696e-09	2.1861e-07	431	366	207	188	15	DL1		Cluster53_(342):GO:0042347_1.4091e-08
GO:0051352_negative regulation of ligase activity_BP	6.2888e-09	2.1861e-07	71	66	207	188	11	DL1		GO:0042347_1.4091e-08;GO:0051220_6.1113e-08;GO:0042992_1.0986e-07;GO:0046822_1.8813e-07;GO:0046823_2.9684e-07;GO:0043124_5.1778e-07;GO:0032388_9.136e-07;GO:0046824_1.0923e-06;GO:0042994_1.4228e-06;GO:0032387_2.9415e-05;GO:0032880_5.089e-05;GO:0033157_7.2206e-05;GO:0042308_0.00010008;GO:0090317_0.00010324;GO:1900181_0.00015543;GO:0032386_0.00022588;GO:0042345_0.00044605;GO:0090316_0.0013071;GO:007…
GO:0009154_purine ribonucleotide catabolic process_BP	6.34e-09	2.1861e-07	312	263	207	188	14	DL1		Cluster54_(837):GO:0032239_1.4809e-08
GO:0051348_negative regulation of transferase activity_BP	6.5677e-09	2.1861e-07	231	209	207	188	11	DL1		GO:0032239_1.4809e-08;
GO:0006606_protein import into nucleus_BP	6.5903e-09	2.1861e-07	58	56	207	188	2	DL1		Cluster55_(115):GO:0002227_1.5649e-08
GO:0006901_vesicle coating_BP	6.6755e-09	2.1861e-07	32	28	207	188	2	DL1		GO:0002227_1.5649e-08;GO:0019731_1.7899e-08;GO:0019730_1.1814e-07;GO:0002385_1.191e-07;GO:0002251_1.2983e-07;GO:0050830_0.0045848;
GO:0044744_protein targeting to nucleus_BP	6.7366e-09	2.1861e-07	58	56	207	188	2	DL1		Cluster56_(847):GO:0035872_1.6155e-08
GO:0009164_nucleoside catabolic process_BP	6.7875e-09	2.1861e-07	328	277	207	188	14	DL1		GO:0035872_1.6155e-08;GO:0032481_2.4512e-08;GO:0070423_4.4629e-08;GO:0032479_3.4807e-06;GO:0002753_4.8338e-06;GO:0034146_0.00070702;GO:0034166_0.00098164;GO:0034162_0.0040448;GO:0038124_0.0052232;GO:0002755_0.0062851;GO:0002756_0.0075132;GO:0038123_0.0098692;
GO:0072523_purine-containing compound catabolic process_BP	6.828e-09	2.1861e-07	331	278	207	188	14	DL1		Cluster57_(653):GO:1900027_1.6188e-08
GO:0001649_osteoblast differentiation_BP	6.8732e-09	2.1861e-07	70	61	207	188	2	DL1		GO:1900027_1.6188e-08;
GO:0009165_nucleotide biosynthetic process_BP	6.8868e-09	2.1861e-07	95	86	207	188	2	DL1		Cluster58_(927):GO:0006369_1.6345e-08
GO:0009167_purine ribonucleoside monophosphate metabolic process_BP	6.9384e-09	2.1861e-07	274	222	207	188	9	DL1		GO:0006369_1.6345e-08;GO:0006406_3.4629e-08;GO:0006405_4.0279e-08;GO:0006403_4.2484e-08;GO:0050657_5.0118e-08;GO:0050658_5.2535e-08;GO:0071705_5.4726e-08;GO:0031124_5.5581e-08;GO:0051028_5.7927e-08;GO:0051236_5.7942e-08;GO:0031123_9.8278e-08;GO:0015931_1.4066e-07;GO:0051168_1.8769e-07;GO:0043631_1.9981e-07;GO:0006611_4.3036e-07;GO:0006379_4.4757e-07;GO:0006378_8.3127e-07;
GO:0032075_positive regulation of nuclease activity_BP	7.0939e-09	2.1861e-07	65	54	207	188	2	DL1		Cluster59_(351):GO:0031400_1.6554e-08
GO:0002474_antigen processing and presentation of peptide antigen via MHC class I_BP	7.1651e-09	2.1861e-07	92	84	207	188	12	DL1		GO:0031400_1.6554e-08;GO:0000188_1.8655e-07;GO:0045736_0.0082291;
GO:0051443_positive regulation of ubiquitin-protein transferase activity_BP	7.2436e-09	2.1861e-07	85	73	207	188	13	DL1		Cluster60_(931):GO:0048511_1.6949e-08
GO:0009994_oocyte differentiation_BP	7.401e-09	2.1861e-07	10	8	207	188	0	DL1		GO:0048511_1.6949e-08;GO:0001541_2.0212e-08;GO:0007292_7.2334e-06;
GO:1901292_nucleoside phosphate catabolic process_BP	7.4329e-09	2.1861e-07	338	282	207	188	15	DL1		Cluster61_(393):GO:0006595_1.7261e-08
GO:0019042_viral latency_BP	7.4485e-09	2.1861e-07	11	11	207	188	0	DL1		GO:0006595_1.7261e-08;
GO:0051444_negative regulation of ubiquitin-protein transferase activity_BP	7.587e-09	2.1861e-07	71	66	207	188	11	DL1		Cluster62_(353):GO:0045862_1.7365e-08
GO:0009143_nucleoside triphosphate catabolic process_BP	7.5993e-09	2.1861e-07	301	254	207	188	14	DL1		GO:0045862_1.7365e-08;GO:0030162_1.4416e-07;GO:0045861_2.363e-07;GO:0043068_4.7426e-07;GO:0010942_5.5837e-07;GO:0043065_6.023e-07;GO:2001233_7.5539e-07;GO:0010952_1.1719e-06;GO:0010950_1.2147e-06;GO:0010955_4.8733e-06;GO:1903318_7.5745e-06;GO:1903317_9.7051e-06;GO:0070613_1.3662e-05;GO:0051604_1.5392e-05;GO:0097190_3.1833e-05;GO:0043280_3.8975e-05;GO:2000117_7.9911e-05;GO:0043154_0.00025543;GO:00…
GO:0042026_protein refolding_BP	7.7682e-09	2.1861e-07	16	12	207	188	4	DL1		Cluster63_(244):GO:0042059_1.7415e-08
GO:0009169_purine ribonucleoside monophosphate catabolic process_BP	7.8396e-09	2.1861e-07	190	153	207	188	8	DL1		GO:0042059_1.7415e-08;GO:0042058_3.6538e-08;GO:1901185_5.9742e-08;GO:1901184_1.7111e-07;GO:0061099_1.5878e-06;GO:2000273_0.00061393;GO:0045742_0.004212;
GO:0043484_regulation of RNA splicing_BP	7.9154e-09	2.1861e-07	66	51	207	188	2	DL1		Cluster64_(741):GO:0044801_1.8806e-08
GO:0043902_positive regulation of multi-organism process_BP	7.9227e-09	2.1861e-07	103	91	207	188	0	DL1		GO:0044801_1.8806e-08;GO:0061025_2.3147e-08;GO:0048284_5.1482e-08;GO:0006906_3.0322e-07;
GO:0046390_ribose phosphate biosynthetic process_BP	8.1302e-09	2.1861e-07	62	57	207	188	2	DL1		Cluster65_(1084):GO:0009408_1.8953e-08
GO:0006607_NLS-bearing protein import into nucleus_BP	8.1373e-09	2.1861e-07	14	13	207	188	0	DL1		GO:0009408_1.8953e-08;GO:0009266_2.1799e-08;GO:0034605_2.8429e-07;
GO:0009649_entrainment of circadian clock_BP	8.1759e-09	2.1861e-07	16	15	207	188	0	DL1		Cluster66_(853):GO:0071392_1.955e-08
GO:0071158_positive regulation of cell cycle arrest_BP	8.1973e-09	2.1861e-07	79	73	207	188	10	DL1		GO:0071392_1.955e-08;GO:0071391_2.1997e-08;GO:0032355_9.8959e-08;GO:0042493_2.176e-06;GO:0071407_3.0115e-05;GO:0043627_5.5663e-05;
GO:0051603_proteolysis involved in cellular protein catabolic process_BP	8.2015e-09	2.1861e-07	305	260	207	188	15	DL1		Cluster67_(804):GO:0010870_2.0634e-08
GO:0048205_COPI coating of Golgi vesicle_BP	8.2775e-09	2.1861e-07	13	10	207	188	2	DL1		GO:0010870_2.0634e-08;GO:0010869_1.1125e-06;
GO:0048194_Golgi vesicle budding_BP	8.286e-09	2.1861e-07	15	11	207	188	2	DL1		Cluster68_(1006):GO:0072666_2.0875e-08
GO:1902583_multi-organism intracellular transport_BP	8.3573e-09	2.1861e-07	27	26	207	188	0	DL1		GO:0072666_2.0875e-08;GO:0006622_2.1928e-08;GO:0006623_3.206e-08;GO:0042147_4.8473e-08;GO:0061462_9.6969e-08;GO:0072665_1.4237e-07;GO:0016197_4.0731e-07;GO:0008333_5.1847e-06;GO:0007041_1.0631e-05;GO:0007034_0.0002261;GO:0007032_0.00095048;GO:0045022_0.001281;
GO:0043488_regulation of mRNA stability_BP	8.3852e-09	2.1861e-07	36	33	207	188	1	DL1		Cluster69_(416):GO:0006007_2.0953e-08
GO:0048200_Golgi transport vesicle coating_BP	8.4396e-09	2.1861e-07	13	10	207	188	2	DL1		GO:0006007_2.0953e-08;GO:0006739_2.3079e-07;GO:0046496_9.7242e-06;GO:0019362_2.7171e-05;GO:0072524_0.0010737;
GO:0009261_ribonucleotide catabolic process_BP	8.4541e-09	2.1861e-07	313	264	207	188	14	DL1		Cluster70_(775):GO:0032986_2.1543e-08
GO:0046034_ATP metabolic process_BP	8.4579e-09	2.1861e-07	255	205	207	188	9	DL1		GO:0032986_2.1543e-08;GO:0034723_6.4413e-08;GO:0031498_1.1249e-07;GO:0006335_1.4146e-07;GO:0006337_1.4181e-07;GO:0034728_2.5946e-07;GO:0043044_9.2229e-07;GO:0006334_1.3897e-06;GO:0006333_1.3999e-06;GO:0071824_3.1073e-06;GO:0071103_7.8778e-06;GO:0006338_1.0197e-05;GO:0031497_1.4116e-05;GO:0065004_0.00099679;GO:0006323_0.0016202;GO:0006336_0.0017266;GO:0034724_0.0034282;
GO:0006309_apoptotic DNA fragmentation_BP	8.4627e-09	2.1861e-07	16	14	207	188	0	DL1		Cluster71_(831):GO:0009060_2.2329e-08
GO:1900153_positive regulation of nuclear-transcribed mRNA catabolic process, deadenylation-dependent decay_BP	8.4946e-09	2.1861e-07	12	12	207	188	0	DL1		GO:0009060_2.2329e-08;GO:0006099_2.4537e-08;GO:0072350_4.5864e-08;GO:0006600_1.4333e-05;
GO:0051084_'de novo' posttranslational protein folding_BP	8.5669e-09	2.1861e-07	35	30	207	188	1	DL1		Cluster72_(459):GO:0061028_2.2756e-08
GO:0006521_regulation of cellular amino acid metabolic process_BP	8.5758e-09	2.1861e-07	59	54	207	188	10	DL1		GO:0061028_2.2756e-08;GO:0001885_1.2257e-07;GO:0045446_5.7788e-07;GO:0003158_8.5661e-06;
GO:0002495_antigen processing and presentation of peptide antigen via MHC class II_BP	8.5862e-09	2.1861e-07	88	74	207	188	1	DL1		Cluster73_(962):GO:0000338_2.3083e-08
GO:0031398_positive regulation of protein ubiquitination_BP	8.6033e-09	2.1861e-07	126	106	207	188	14	DL1		GO:0000338_2.3083e-08;
GO:0010256_endomembrane system organization_BP	8.6511e-09	2.1861e-07	238	207	207	188	9	DL1		Cluster74_(347):GO:0051651_2.3725e-08
GO:0043094_cellular metabolic compound salvage_BP	8.752e-09	2.1861e-07	29	27	207	188	0	DL1		GO:0051651_2.3725e-08;GO:0072595_3.7894e-08;GO:0032507_7.4246e-08;GO:0051235_9.2929e-08;GO:0045185_2.1871e-07;
GO:0048255_mRNA stabilization_BP	8.7813e-09	2.1861e-07	24	23	207	188	0	DL1		Cluster75_(354):GO:0051347_2.4541e-08
GO:0006977_DNA damage response, signal transduction by p53 class mediator resulting in cell cycle arrest_BP	8.7904e-09	2.1861e-07	63	59	207	188	10	DL1		GO:0051347_2.4541e-08;GO:0000186_5.3588e-06;GO:0080135_2.6417e-05;GO:0000165_0.00093337;GO:0031098_0.001418;GO:0051403_0.0021079;GO:0070302_0.0025623;GO:0032872_0.0031624;GO:0007254_0.0032295;GO:0032874_0.0043194;GO:0045860_0.0051169;GO:0070304_0.0056975;GO:0023014_0.006156;GO:0046330_0.0082803;
GO:1903322_positive regulation of protein modification by small protein conjugation or removal_BP	8.8727e-09	2.1861e-07	135	113	207	188	15	DL1		Cluster76_(943):GO:1903541_2.486e-08
GO:0002181_cytoplasmic translation_BP	8.8941e-09	2.1861e-07	11	11	207	188	3	DL1		GO:1903541_2.486e-08;GO:1903543_0.001;
GO:0009124_nucleoside monophosphate biosynthetic process_BP	8.898e-09	2.1861e-07	44	39	207	188	2	DL1		Cluster77_(473):GO:0051656_2.5064e-08
GO:0033144_negative regulation of intracellular steroid hormone receptor signaling pathway_BP	8.9777e-09	2.1861e-07	26	24	207	188	0	DL1		GO:0051656_2.5064e-08;GO:0051650_5.7728e-08;GO:0051648_5.8317e-08;GO:0051640_8.6402e-08;GO:0022406_5.4225e-07;GO:0048278_5.1196e-06;GO:0008089_1.7763e-05;GO:0048490_0.00010849;GO:0030705_0.00080512;GO:0010970_0.00093678;GO:0006904_0.0016142;GO:0008088_0.0016144;
GO:0045727_positive regulation of translation_BP	9.066e-09	2.1861e-07	46	40	207	188	1	DL1		Cluster78_(710):GO:0002562_2.5323e-08
GO:0034314_Arp2/3 complex-mediated actin nucleation_BP	9.104e-09	2.1861e-07	13	12	207	188	0	DL1		GO:0002562_2.5323e-08;GO:0002312_3.3175e-08;GO:0002440_4.7941e-08;GO:0016444_6.0215e-08;GO:0002200_6.2206e-08;GO:0045190_7.1472e-08;GO:0016445_8.8126e-08;GO:0006298_1.094e-07;GO:0016447_1.2688e-07;GO:0002208_1.2885e-07;GO:0002204_1.4148e-07;GO:0002377_1.5178e-07;GO:0002381_0.001;
GO:0042770_signal transduction in response to DNA damage_BP	9.1195e-09	2.1861e-07	97	91	207	188	10	DL1		Cluster79_(937):GO:0008033_2.9456e-08
GO:0009163_nucleoside biosynthetic process_BP	9.1333e-09	2.1861e-07	61	56	207	188	3	DL1		GO:0008033_2.9456e-08;GO:0009451_2.0265e-07;GO:0006400_2.256e-07;GO:0001510_1.1273e-06;
GO:0007623_circadian rhythm_BP	9.2197e-09	2.1861e-07	59	56	207	188	0	DL1		Cluster80_(256):GO:0017145_3.1087e-08
GO:1900407_regulation of cellular response to oxidative stress_BP	9.2237e-09	2.1861e-07	38	33	207	188	0	DL1		GO:0017145_3.1087e-08;GO:0048103_6.7119e-08;GO:0007405_7.2397e-08;GO:0072089_9.9392e-08;GO:0061351_0.00048236;
GO:0014003_oligodendrocyte development_BP	9.2275e-09	2.1861e-07	10	7	207	188	0	DL1		Cluster81_(628):GO:0035315_3.2478e-08
GO:0022613_ribonucleoprotein complex biogenesis_BP	9.2936e-09	2.1861e-07	165	148	207	188	9	DL1		GO:0035315_3.2478e-08;
GO:0044766_multi-organism transport_BP	9.353e-09	2.1861e-07	27	26	207	188	0	DL1		Cluster82_(1250):GO:0031929_3.2547e-08
GO:0043923_positive regulation by host of viral transcription_BP	9.4315e-09	2.1861e-07	11	9	207	188	0	DL1		GO:0031929_3.2547e-08;
GO:0051438_regulation of ubiquitin-protein transferase activity_BP	9.4324e-09	2.1861e-07	100	87	207	188	13	DL1		Cluster83_(569):GO:0031365_3.3333e-08
GO:0043900_regulation of multi-organism process_BP	9.4674e-09	2.1861e-07	244	208	207	188	1	DL1		GO:0031365_3.3333e-08;
GO:0050434_positive regulation of viral transcription_BP	9.5795e-09	2.1861e-07	52	47	207	188	0	DL1		Cluster84_(846):GO:0000422_3.353e-08
GO:1901657_glycosyl compound metabolic process_BP	9.617e-09	2.1861e-07	464	394	207	188	16	DL1		GO:0000422_3.353e-08;GO:0019079_0.0002208;
GO:0097193_intrinsic apoptotic signaling pathway_BP	9.7058e-09	2.1861e-07	123	109	207	188	0	DL1		Cluster85_(942):GO:0019068_3.398e-08
GO:0042744_hydrogen peroxide catabolic process_BP	9.7753e-09	2.1861e-07	13	11	207	188	0	DL1		GO:0019068_3.398e-08;GO:0044803_6.3701e-08;GO:0043162_7.3645e-08;
GO:0010565_regulation of cellular ketone metabolic process_BP	9.8021e-09	2.1861e-07	134	125	207	188	10	DL1		Cluster86_(671):GO:0006760_3.4487e-08
GO:0042743_hydrogen peroxide metabolic process_BP	9.8728e-09	2.1861e-07	19	16	207	188	0	DL1		GO:0006760_3.4487e-08;GO:0042558_4.8074e-07;
GO:0051668_localization within membrane_BP	9.8744e-09	2.1861e-07	35	30	207	188	3	DL1		Cluster87_(954):GO:0072698_3.4585e-08
GO:1902403_signal transduction involved in mitotic DNA integrity checkpoint_BP	9.911e-09	2.1861e-07	65	60	207	188	10	DL1		GO:0072698_3.4585e-08;GO:0044380_5.661e-07;
GO:0048524_positive regulation of viral process_BP	9.9825e-09	2.1861e-07	77	70	207	188	0	DL1		Cluster88_(851):GO:0030522_3.5501e-08
GO:0046129_purine ribonucleoside biosynthetic process_BP	9.9857e-09	2.1861e-07	43	40	207	188	3	DL1		GO:0030522_3.5501e-08;GO:0030518_5.9745e-08;GO:0030521_9.6267e-08;GO:0006367_1.8436e-07;GO:0071383_3.9969e-07;GO:0006352_7.9073e-07;GO:0030520_0.00037028;GO:0009755_0.0021851;
GO:0043039_tRNA aminoacylation_BP	1.0156e-08	2.2037e-07	44	34	207	188	0	DL1		Cluster89_(1060):GO:0048385_3.708e-08
GO:0042455_ribonucleoside biosynthetic process_BP	1.0214e-08	2.2037e-07	47	43	207	188	3	DL1		GO:0048385_3.708e-08;
GO:0043038_amino acid activation_BP	1.0238e-08	2.2037e-07	44	34	207	188	0	DL1		Cluster90_(109):GO:0006385_3.7293e-08
GO:0072431_signal transduction involved in mitotic G1 DNA damage checkpoint_BP	1.0332e-08	2.204e-07	64	59	207	188	10	DL1		GO:0006385_3.7293e-08;GO:0006386_4.2027e-08;GO:0006383_9.6699e-08;GO:0009303_1.2587e-07;
GO:0021782_glial cell development_BP	1.0372e-08	2.204e-07	24	19	207	188	0	DL1		Cluster91_(680):GO:0090407_3.8849e-08
GO:0002262_myeloid cell homeostasis_BP	1.0411e-08	2.204e-07	35	30	207	188	2	DL1		GO:0090407_3.8849e-08;GO:0045017_4.5351e-06;GO:0046486_8.7782e-05;GO:0008610_0.00012115;GO:0046474_0.00026953;GO:0006644_0.00063639;GO:0006650_0.00064937;GO:0008654_0.0013186;
GO:0072413_signal transduction involved in mitotic cell cycle checkpoint_BP	1.0709e-08	2.2046e-07	65	60	207	188	10	DL1		Cluster92_(813):GO:0006359_3.9119e-08
GO:0006900_membrane budding_BP	1.0744e-08	2.2046e-07	49	41	207	188	3	DL1		GO:0006359_3.9119e-08;
GO:0032922_circadian regulation of gene expression_BP	1.0832e-08	2.2046e-07	43	41	207	188	0	DL1		Cluster93_(110):GO:0006289_3.9407e-08
GO:0000413_protein peptidyl-prolyl isomerization_BP	1.0833e-08	2.2046e-07	19	16	207	188	1	DL1		GO:0006289_3.9407e-08;GO:0006297_4.3253e-08;GO:0006271_1.2023e-07;GO:0006301_1.7406e-07;GO:0033260_1.8015e-07;GO:0032201_2.4319e-07;GO:0032392_2.5147e-07;GO:0006312_3.6781e-07;GO:0022616_4.2041e-07;GO:0006261_4.5506e-07;GO:0000722_5.1272e-07;GO:0044786_8.2115e-07;GO:0032508_2.2051e-06;GO:0006284_2.2662e-06;GO:0010833_3.5236e-06;GO:0006260_1.1394e-05;GO:0000723_3.9769e-05;GO:0032200_4.0386e-05;GO:…
GO:0061013_regulation of mRNA catabolic process_BP	1.0857e-08	2.2046e-07	17	17	207	188	0	DL1		Cluster94_(419):GO:0006096_3.9409e-08
GO:0002478_antigen processing and presentation of exogenous peptide antigen_BP	1.0873e-08	2.2046e-07	160	139	207	188	13	DL1		GO:0006096_3.9409e-08;GO:0006094_9.4557e-08;GO:0019318_1.0557e-07;GO:0046364_1.1068e-07;GO:0046835_1.4676e-07;GO:0006006_1.7074e-07;GO:0016051_2.884e-07;GO:0019319_3.0336e-07;GO:0006090_3.3715e-07;GO:0005996_1.0582e-06;GO:0016052_1.4465e-05;GO:0044724_1.7295e-05;GO:0044262_0.001917;
GO:1901068_guanosine-containing compound metabolic process_BP	1.0984e-08	2.2046e-07	118	108	207	188	6	DL1		Cluster95_(650):GO:0021762_4.0792e-08
GO:0051131_chaperone-mediated protein complex assembly_BP	1.1036e-08	2.2046e-07	11	8	207	188	1	DL1		GO:0021762_4.0792e-08;GO:0030901_7.2001e-08;GO:0048857_1.6111e-07;
GO:0051351_positive regulation of ligase activity_BP	1.1081e-08	2.2046e-07	88	76	207	188	13	DL1		Cluster96_(970):GO:2001242_4.2587e-08
GO:1903312_negative regulation of mRNA metabolic process_BP	1.1089e-08	2.2046e-07	18	15	207	188	1	DL1		GO:2001242_4.2587e-08;GO:2001021_2.1128e-07;GO:1902253_4.1009e-07;GO:1901796_4.775e-07;GO:1901797_1.2234e-06;GO:2001243_2.128e-06;GO:1902254_1.334e-05;GO:1902166_1.7112e-05;GO:1902165_5.5271e-05;GO:1902230_0.00016707;GO:0043518_0.0014631;GO:1902229_0.0055951;GO:0043516_0.0087666;
GO:0043388_positive regulation of DNA binding_BP	1.1216e-08	2.2046e-07	21	20	207	188	1	DL1		Cluster97_(283):GO:0006220_4.4396e-08
GO:0043928_exonucleolytic nuclear-transcribed mRNA catabolic process involved in deadenylation-dependent decay_BP	1.124e-08	2.2046e-07	29	25	207	188	1	DL1		GO:0006220_4.4396e-08;GO:0072528_4.1008e-07;GO:0072527_5.5378e-07;GO:0006213_7.8902e-05;GO:0046939_0.0039321;
GO:0042278_purine nucleoside metabolic process_BP	1.1243e-08	2.2046e-07	413	351	207	188	16	DL1		Cluster98_(626):GO:0022404_4.7051e-08
GO:0048024_regulation of mRNA splicing, via spliceosome_BP	1.1337e-08	2.2046e-07	34	25	207	188	1	DL1		GO:0022404_4.7051e-08;GO:0022405_4.8414e-08;GO:0001942_8.2949e-08;
GO:0000097_sulfur amino acid biosynthetic process_BP	1.1354e-08	2.2046e-07	11	10	207	188	0	DL1		Cluster99_(896):GO:1903020_4.8985e-08
GO:0007566_embryo implantation_BP	1.1374e-08	2.2046e-07	12	11	207	188	0	DL1		GO:1903020_4.8985e-08;
GO:0035964_COPI-coated vesicle budding_BP	1.143e-08	2.2046e-07	13	10	207	188	2	DL1		Cluster100_(338):GO:0015939_5.0748e-08
GO:0072422_signal transduction involved in DNA damage checkpoint_BP	1.1444e-08	2.2046e-07	67	62	207	188	10	DL1		GO:0015939_5.0748e-08;GO:0034033_1.8369e-05;GO:0033866_6.0406e-05;GO:0034030_6.4705e-05;
GO:1903320_regulation of protein modification by small protein conjugation or removal_BP	1.1536e-08	2.2114e-07	188	161	207	188	16	DL1		Cluster101_(999):GO:1903579_5.2568e-08
GO:0018126_protein hydroxylation_BP	1.1715e-08	2.2345e-07	10	9	207	188	0	DL1		GO:1903579_5.2568e-08;
GO:0051817_modification of morphology or physiology of other organism involved in symbiotic interaction_BP	1.1805e-08	2.2407e-07	46	39	207	188	1	DL1		Cluster102_(636):GO:0042733_5.3962e-08
GO:2000134_negative regulation of G1/S transition of mitotic cell cycle_BP	1.1905e-08	2.2485e-07	89	82	207	188	10	DL1		GO:0042733_5.3962e-08;GO:0035113_0.00032426;GO:0030326_0.00077187;GO:0048704_0.0050937;
GO:0009123_nucleoside monophosphate metabolic process_BP	1.2003e-08	2.256e-07	282	229	207	188	9	DL1		Cluster103_(770):GO:1903050_5.4365e-08
GO:1903201_regulation of oxidative stress-induced cell death_BP	1.2161e-08	2.2685e-07	34	29	207	188	0	DL1		GO:1903050_5.4365e-08;GO:0032435_5.6222e-08;GO:0032436_6.0468e-08;GO:1903362_6.1264e-08;GO:0042176_7.035e-08;GO:0061136_9.4514e-08;GO:0070979_1.4435e-07;GO:1903051_1.5917e-07;GO:0009895_1.6197e-07;GO:1901799_2.1908e-07;GO:0031330_2.2546e-07;GO:1902100_2.3619e-07;GO:0042177_2.533e-07;GO:0071174_3.8368e-07;GO:1903363_3.8641e-07;GO:0007094_5.4886e-07;GO:0045839_5.7935e-07;GO:2000816_6.1963e-07;GO:00…
GO:0000381_regulation of alternative mRNA splicing, via spliceosome_BP	1.2187e-08	2.2685e-07	21	14	207	188	1	DL1		Cluster104_(570):GO:0043666_5.582e-08
GO:0006376_mRNA splice site selection_BP	1.2305e-08	2.2716e-07	14	12	207	188	0	DL1		GO:0043666_5.582e-08;GO:0035304_6.3589e-08;GO:0035305_1.1276e-07;GO:0010921_1.1637e-06;GO:0010923_6.6499e-06;GO:0035303_0.00028654;
GO:0042254_ribosome biogenesis_BP	1.2461e-08	2.2716e-07	79	69	207	188	8	DL1		Cluster105_(438):GO:0007398_5.7226e-08
GO:0016241_regulation of macroautophagy_BP	1.2614e-08	2.2716e-07	22	19	207	188	2	DL1		GO:0007398_5.7226e-08;
GO:0009142_nucleoside triphosphate biosynthetic process_BP	1.2689e-08	2.2716e-07	30	26	207	188	2	DL1		Cluster106_(64):GO:1902600_6.1172e-08
GO:0000245_spliceosomal complex assembly_BP	1.2791e-08	2.2716e-07	31	27	207	188	0	DL1		GO:1902600_6.1172e-08;GO:0015682_7.8213e-08;GO:0006818_8.7197e-08;GO:0055076_1.5788e-07;GO:0015992_1.8574e-07;GO:0051701_3.5682e-07;GO:0000041_3.6122e-07;GO:0072512_4.1319e-07;GO:0090382_5.0053e-07;GO:0006879_5.4177e-07;GO:0033572_6.3322e-07;GO:0055072_8.7915e-07;GO:0006826_1.7826e-06;GO:0046916_1.8366e-06;
GO:0009203_ribonucleoside triphosphate catabolic process_BP	1.2806e-08	2.2716e-07	297	251	207	188	14	DL1		Cluster107_(670):GO:0006536_6.2088e-08
GO:0044774_mitotic DNA integrity checkpoint_BP	1.2878e-08	2.2716e-07	89	84	207	188	10	DL1		GO:0006536_6.2088e-08;
GO:0090114_COPII-coated vesicle budding_BP	1.2916e-08	2.2716e-07	15	13	207	188	1	DL1		Cluster108_(998):GO:0033122_6.282e-08
GO:0009199_ribonucleoside triphosphate metabolic process_BP	1.292e-08	2.2716e-07	365	306	207	188	15	DL1		GO:0033122_6.282e-08;GO:0045978_9.2136e-08;GO:0030812_9.9665e-08;GO:0033125_0.00073182;GO:0034260_0.0017629;
GO:0045652_regulation of megakaryocyte differentiation_BP	1.3033e-08	2.2716e-07	11	9	207	188	0	DL1		Cluster109_(323):GO:1900120_6.8121e-08
GO:0048709_oligodendrocyte differentiation_BP	1.3196e-08	2.2716e-07	13	10	207	188	0	DL1		GO:1900120_6.8121e-08;
GO:0046825_regulation of protein export from nucleus_BP	1.32e-08	2.2716e-07	17	13	207	188	0	DL1		Cluster110_(421):GO:0022904_7.1256e-08
GO:1903321_negative regulation of protein modification by small protein conjugation or removal_BP	1.3269e-08	2.2716e-07	106	96	207	188	12	DL1		GO:0022904_7.1256e-08;GO:0022900_9.9074e-08;GO:0015980_1.8045e-07;GO:0042775_2.0477e-07;GO:0042773_2.2268e-07;GO:0006091_2.2928e-07;GO:0045333_2.536e-07;GO:0006120_2.6661e-07;GO:0006119_6.7979e-07;
GO:0034660_ncRNA metabolic process_BP	1.3286e-08	2.2716e-07	192	162	207	188	9	DL1		Cluster111_(316):GO:1902115_7.2746e-08
GO:0007084_mitotic nuclear envelope reassembly_BP	1.3394e-08	2.2716e-07	10	10	207	188	0	DL1		GO:1902115_7.2746e-08;
GO:0060211_regulation of nuclear-transcribed mRNA poly(A) tail shortening_BP	1.3418e-08	2.2716e-07	11	11	207	188	0	DL1		Cluster112_(314):GO:1902017_7.9734e-08
GO:1902175_regulation of oxidative stress-induced intrinsic apoptotic signaling pathway_BP	1.3426e-08	2.2716e-07	23	21	207	188	0	DL1		GO:1902017_7.9734e-08;
GO:0075733_intracellular transport of virus_BP	1.3536e-08	2.2716e-07	27	26	207	188	0	DL1		Cluster113_(150):GO:0007528_8.1593e-08
GO:0006508_proteolysis_BP	1.3557e-08	2.2716e-07	456	385	207	188	16	DL1		GO:0007528_8.1593e-08;
GO:0034976_response to endoplasmic reticulum stress_BP	1.3612e-08	2.2716e-07	118	99	207	188	3	DL1		Cluster114_(116):GO:0010324_8.2202e-08
GO:1903202_negative regulation of oxidative stress-induced cell death_BP	1.3687e-08	2.2716e-07	25	21	207	188	0	DL1		GO:0010324_8.2202e-08;
GO:0009128_purine nucleoside monophosphate catabolic process_BP	1.3696e-08	2.2716e-07	190	153	207	188	8	DL1		Cluster115_(691):GO:0071616_8.6444e-08
GO:0050792_regulation of viral process_BP	1.3709e-08	2.2716e-07	147	132	207	188	1	DL1		GO:0071616_8.6444e-08;GO:0035384_1.1405e-07;GO:0035338_1.5551e-07;GO:0046949_7.7895e-07;GO:0035336_8.3905e-07;GO:0035337_1.8843e-06;GO:0036109_2.7322e-06;GO:0019432_6.3979e-06;GO:0000038_6.8919e-06;GO:0046463_1.1297e-05;GO:0046460_5.2968e-05;
GO:0034101_erythrocyte homeostasis_BP	1.3756e-08	2.2716e-07	31	26	207	188	2	DL1		Cluster116_(1215):GO:0007016_9.1617e-08
GO:0009206_purine ribonucleoside triphosphate biosynthetic process_BP	1.3791e-08	2.2716e-07	23	21	207	188	2	DL1		GO:0007016_9.1617e-08;
GO:0046128_purine ribonucleoside metabolic process_BP	1.3797e-08	2.2716e-07	411	349	207	188	16	DL1		Cluster117_(214):GO:0071359_1.0082e-07
GO:0006418_tRNA aminoacylation for protein translation_BP	1.3863e-08	2.2716e-07	42	32	207	188	0	DL1		GO:0071359_1.0082e-07;GO:0070918_1.5051e-07;GO:0035196_3.3647e-07;GO:0031050_8.0373e-07;GO:0031047_1.1407e-06;GO:0016441_2.3381e-05;GO:0035194_4.08e-05;GO:0035195_0.00026584;
GO:0031571_mitotic G1 DNA damage checkpoint_BP	1.3901e-08	2.2716e-07	72	67	207	188	10	DL1		Cluster118_(773):GO:0006479_1.1297e-07
GO:0030163_protein catabolic process_BP	1.3976e-08	2.2716e-07	343	292	207	188	15	DL1		GO:0006479_1.1297e-07;GO:0008213_1.4558e-07;GO:0032259_1.4633e-07;GO:0043414_6.6008e-07;GO:0016571_7.9927e-07;GO:0018023_9.4488e-07;GO:0018022_5.3146e-06;GO:0051568_0.00013735;GO:0034968_0.000419;
GO:0034622_cellular macromolecular complex assembly_BP	1.3994e-08	2.2716e-07	344	302	207	188	10	DL1		Cluster119_(343):GO:1903532_1.1612e-07
GO:0018195_peptidyl-arginine modification_BP	1.4035e-08	2.2716e-07	11	11	207	188	0	DL1		GO:1903532_1.1612e-07;GO:0032024_3.2407e-07;GO:0051047_7.3695e-07;GO:0051050_3.0338e-05;
GO:0042347_negative regulation of NF-kappaB import into nucleus_BP	1.4091e-08	2.2716e-07	11	8	207	188	0	DL1		Cluster120_(490):GO:0048806_1.1647e-07
GO:0019043_establishment of viral latency_BP	1.4259e-08	2.2754e-07	10	10	207	188	0	DL1		GO:0048806_1.1647e-07;
GO:0071156_regulation of cell cycle arrest_BP	1.4286e-08	2.2754e-07	96	89	207	188	10	DL1		Cluster121_(1200):GO:0071157_1.1738e-07
GO:1902579_multi-organism localization_BP	1.4356e-08	2.2754e-07	27	26	207	188	0	DL1		GO:0071157_1.1738e-07;
GO:0009161_ribonucleoside monophosphate metabolic process_BP	1.4358e-08	2.2754e-07	277	224	207	188	9	DL1		Cluster122_(508):GO:0050687_1.1756e-07
GO:0044773_mitotic DNA damage checkpoint_BP	1.4489e-08	2.2754e-07	85	80	207	188	10	DL1		GO:0050687_1.1756e-07;GO:0002832_0.0099271;
GO:0000398_mRNA splicing, via spliceosome_BP	1.4564e-08	2.2754e-07	189	160	207	188	4	DL1		Cluster123_(372):GO:2000641_1.2296e-07
GO:0006144_purine nucleobase metabolic process_BP	1.4607e-08	2.2754e-07	37	33	207	188	0	DL1		GO:2000641_1.2296e-07;
GO:0017148_negative regulation of translation_BP	1.4731e-08	2.2754e-07	59	47	207	188	1	DL1		Cluster124_(319):GO:1903310_1.2565e-07
GO:0009112_nucleobase metabolic process_BP	1.477e-08	2.2754e-07	55	48	207	188	0	DL1		GO:1903310_1.2565e-07;GO:1901985_1.7413e-07;GO:0031058_1.9412e-07;GO:2000758_3.3812e-07;GO:0035065_6.8629e-07;GO:0035066_7.9135e-07;GO:2001252_1.1008e-06;GO:1903308_3.3932e-06;GO:1902275_6.1068e-06;GO:0031056_7.0181e-06;GO:1903309_1.7072e-05;GO:1901983_2.2516e-05;GO:2000756_2.5704e-05;GO:0031057_3.616e-05;GO:1901984_0.0017171;
GO:0009260_ribonucleotide biosynthetic process_BP	1.4775e-08	2.2754e-07	60	55	207	188	2	DL1		Cluster125_(50):GO:1903077_1.3167e-07
GO:0032239_regulation of nucleobase-containing compound transport_BP	1.4809e-08	2.2754e-07	10	9	207	188	1	DL1		GO:1903077_1.3167e-07;GO:1903076_4.5018e-07;GO:0090004_5.1641e-06;GO:1903078_1.0447e-05;GO:0090005_0.00073999;GO:0090003_0.00091999;
GO:0006283_transcription-coupled nucleotide-excision repair_BP	1.4854e-08	2.2754e-07	45	41	207	188	0	DL1		Cluster126_(325):GO:0040019_1.3243e-07
GO:0006164_purine nucleotide biosynthetic process_BP	1.4882e-08	2.2754e-07	62	58	207	188	2	DL1		GO:0040019_1.3243e-07;GO:0010453_0.0031173;
GO:0045010_actin nucleation_BP	1.4949e-08	2.2767e-07	14	13	207	188	0	DL1		Cluster127_(80):GO:0017157_1.334e-07
GO:0071826_ribonucleoprotein complex subunit organization_BP	1.5036e-08	2.2795e-07	110	100	207	188	4	DL1		GO:0017157_1.334e-07;GO:0045921_1.3639e-07;GO:0045920_0.00058032;
GO:0006396_RNA processing_BP	1.5086e-08	2.2795e-07	420	358	207	188	15	DL1		Cluster128_(850):GO:0008286_1.4192e-07
GO:0006397_mRNA processing_BP	1.542e-08	2.3203e-07	253	216	207	188	7	DL1		GO:0008286_1.4192e-07;GO:0032869_1.6572e-07;GO:0071375_2.9413e-07;GO:0071417_7.4405e-07;GO:0032868_8.3912e-07;GO:1901652_9.1109e-07;GO:1901653_1.1185e-06;GO:0043434_1.1528e-06;GO:0009725_1.2719e-06;GO:1901699_1.4623e-06;GO:1901698_5.0053e-06;GO:0010243_6.9009e-06;GO:0032870_1.4174e-05;GO:1901701_0.00025902;GO:0008543_0.0016158;GO:0071774_0.0049599;GO:0007173_0.0060781;GO:0038127_0.0065786;
GO:0009158_ribonucleoside monophosphate catabolic process_BP	1.5477e-08	2.3203e-07	190	153	207	188	8	DL1		Cluster129_(747):GO:0044723_1.4208e-07
GO:0002227_innate immune response in mucosa_BP	1.5649e-08	2.337e-07	15	12	207	188	1	DL1		GO:0044723_1.4208e-07;GO:0018279_2.0456e-07;GO:0018196_2.1832e-07;GO:0006487_3.2471e-07;GO:0043687_8.5877e-07;GO:1901137_1.2869e-05;GO:0006486_1.5265e-05;GO:0043413_5.1861e-05;GO:0070085_0.00012317;GO:0009101_0.00042249;GO:0009100_0.0004682;
GO:1902882_regulation of response to oxidative stress_BP	1.5874e-08	2.3614e-07	38	33	207	188	0	DL1		Cluster130_(946):GO:1902117_1.4512e-07
GO:0035872_nucleotide-binding domain, leucine rich repeat containing receptor signaling pathway_BP	1.6155e-08	2.3799e-07	42	34	207	188	0	DL1		GO:1902117_1.4512e-07;
GO:1900027_regulation of ruffle assembly_BP	1.6188e-08	2.3799e-07	10	10	207	188	1	DL1		Cluster131_(1000):GO:1903580_1.5452e-07
GO:1902806_regulation of cell cycle G1/S phase transition_BP	1.6287e-08	2.3799e-07	105	95	207	188	10	DL1		GO:1903580_1.5452e-07;GO:1903291_1.8143e-07;GO:0032781_4.1873e-07;GO:1903289_0.00029955;GO:0043462_0.00032793;GO:1903578_0.0003767;
GO:0006369_termination of RNA polymerase II transcription_BP	1.6345e-08	2.3799e-07	44	39	207	188	1	DL1		Cluster132_(766):GO:0043277_1.5797e-07
GO:0044419_interspecies interaction between organisms_BP	1.6356e-08	2.3799e-07	415	360	207	188	47	DL1		GO:0043277_1.5797e-07;
GO:0050686_negative regulation of mRNA processing_BP	1.648e-08	2.3799e-07	15	12	207	188	1	DL1		Cluster133_(742):GO:0009226_1.6187e-07
GO:0060213_positive regulation of nuclear-transcribed mRNA poly(A) tail shortening_BP	1.6534e-08	2.3799e-07	11	11	207	188	0	DL1		GO:0009226_1.6187e-07;GO:0009225_6.0948e-07;GO:0006488_9.6287e-05;
GO:0046782_regulation of viral transcription_BP	1.6545e-08	2.3799e-07	73	66	207	188	1	DL1		Cluster134_(192):GO:0072182_1.6389e-07
GO:0031400_negative regulation of protein modification process_BP	1.6554e-08	2.3799e-07	321	286	207	188	13	DL1		GO:0072182_1.6389e-07;GO:2000696_1.9126e-07;GO:0060231_0.0012857;GO:0072075_0.0023059;GO:0072074_0.0094822;
GO:0048208_COPII vesicle coating_BP	1.6735e-08	2.3821e-07	13	11	207	188	0	DL1		Cluster135_(1049):GO:0009749_1.8679e-07
GO:0000288_nuclear-transcribed mRNA catabolic process, deadenylation-dependent decay_BP	1.6736e-08	2.3821e-07	50	44	207	188	3	DL1		GO:0009749_1.8679e-07;GO:0009746_4.5918e-07;GO:0034284_5.0002e-07;GO:0009743_1.1329e-06;
GO:0009145_purine nucleoside triphosphate biosynthetic process_BP	1.6776e-08	2.3821e-07	23	21	207	188	2	DL1		Cluster136_(460):GO:0032486_2.0177e-07
GO:0048511_rhythmic process_BP	1.6949e-08	2.3821e-07	82	77	207	188	0	DL1		GO:0032486_2.0177e-07;GO:1990089_0.0039431;GO:1990090_0.0043727;
GO:0009067_aspartate family amino acid biosynthetic process_BP	1.6951e-08	2.3821e-07	10	10	207	188	0	DL1		Cluster137_(516):GO:0070265_2.0504e-07
GO:0051170_nuclear import_BP	1.697e-08	2.3821e-07	61	58	207	188	3	DL1		GO:0070265_2.0504e-07;GO:0097300_1.2223e-06;
GO:0000077_DNA damage checkpoint_BP	1.7002e-08	2.3821e-07	123	116	207	188	13	DL1		Cluster138_(772):GO:0043968_2.058e-07
GO:0000060_protein import into nucleus, translocation_BP	1.7099e-08	2.387e-07	17	17	207	188	0	DL1		GO:0043968_2.058e-07;GO:0018205_6.1588e-07;GO:0006475_9.1654e-07;GO:0006325_1.1717e-06;GO:0043967_7.2701e-06;GO:0016569_1.3431e-05;GO:0016568_3.4761e-05;GO:0043543_5.5531e-05;GO:0016570_6.0844e-05;GO:0016573_6.1385e-05;GO:0018193_6.7619e-05;GO:0018394_0.00010578;GO:0006473_0.00011388;GO:0018393_0.0002561;
GO:0006595_polyamine metabolic process_BP	1.7261e-08	2.3965e-07	16	15	207	188	0	DL1		Cluster139_(949):GO:0018198_2.0989e-07
GO:0045862_positive regulation of proteolysis_BP	1.7365e-08	2.3965e-07	180	145	207	188	3	DL1		GO:0018198_2.0989e-07;
GO:0042059_negative regulation of epidermal growth factor receptor signaling pathway_BP	1.7415e-08	2.3965e-07	38	35	207	188	0	DL1		Cluster140_(774):GO:0006281_2.1063e-07
GO:1902400_intracellular signal transduction involved in G1 DNA damage checkpoint_BP	1.7417e-08	2.3965e-07	64	59	207	188	10	DL1		GO:0006281_2.1063e-07;GO:1903047_3.3989e-07;GO:0006974_1.0621e-06;GO:0044839_1.2067e-05;GO:0000086_3.0748e-05;GO:0007050_0.0003536;GO:0048285_0.010539;
GO:0000209_protein polyubiquitination_BP	1.7478e-08	2.3965e-07	164	154	207	188	12	DL1		Cluster141_(420):GO:0005978_2.1224e-07
GO:1900151_regulation of nuclear-transcribed mRNA catabolic process, deadenylation-dependent decay_BP	1.7873e-08	2.4318e-07	12	12	207	188	0	DL1		GO:0005978_2.1224e-07;GO:0009250_7.446e-07;GO:0033692_9.3436e-07;GO:0000271_9.3707e-07;GO:0034637_6.5268e-06;GO:0006112_0.00028116;GO:0006073_0.00066164;GO:0005977_0.00079886;GO:0044042_0.000939;GO:0044264_0.0016609;GO:0005976_0.0024525;
GO:0019731_antibacterial humoral response_BP	1.7899e-08	2.4318e-07	23	18	207	188	1	DL1		Cluster142_(317):GO:0051569_2.2901e-07
GO:0006364_rRNA processing_BP	1.7925e-08	2.4318e-07	56	50	207	188	8	DL1		GO:0051569_2.2901e-07;GO:0031062_1.8523e-06;GO:0031060_3.9365e-05;
GO:0015986_ATP synthesis coupled proton transport_BP	1.8005e-08	2.4322e-07	16	15	207	188	2	DL1		Cluster143_(638):GO:0016049_2.3116e-07
GO:0051702_interaction with symbiont_BP	1.8054e-08	2.4322e-07	25	21	207	188	1	DL1		GO:0016049_2.3116e-07;GO:0048588_3.1829e-07;GO:1990138_1.9156e-06;GO:0048675_9.7826e-05;
GO:1901069_guanosine-containing compound catabolic process_BP	1.8128e-08	2.4337e-07	112	103	207	188	6	DL1		Cluster144_(776):GO:0070936_2.3485e-07
GO:0034470_ncRNA processing_BP	1.8472e-08	2.4712e-07	111	95	207	188	8	DL1		GO:0070936_2.3485e-07;GO:0051865_6.8608e-05;GO:0070534_0.001;
GO:0009125_nucleoside monophosphate catabolic process_BP	1.8591e-08	2.4721e-07	190	153	207	188	8	DL1		Cluster145_(26):GO:0051238_2.3788e-07
GO:0043487_regulation of RNA stability_BP	1.8606e-08	2.4721e-07	36	33	207	188	1	DL1		GO:0051238_2.3788e-07;GO:0071577_7.1896e-05;GO:0006829_0.002861;
GO:0044801_single-organism membrane fusion_BP	1.8806e-08	2.49e-07	40	34	207	188	0	DL1		Cluster146_(725):GO:0070059_2.3889e-07
GO:0009408_response to heat_BP	1.8953e-08	2.5009e-07	31	27	207	188	1	DL1		GO:0070059_2.3889e-07;GO:0032469_3.4575e-07;
GO:0000291_nuclear-transcribed mRNA catabolic process, exonucleolytic_BP	1.9153e-08	2.5187e-07	31	27	207	188	1	DL1		Cluster147_(836):GO:0090224_2.5778e-07
GO:0010821_regulation of mitochondrion organization_BP	1.9384e-08	2.5345e-07	74	65	207	188	0	DL1		GO:0090224_2.5778e-07;
GO:0007093_mitotic cell cycle checkpoint_BP	1.955e-08	2.5345e-07	147	135	207	188	11	DL1		Cluster148_(760):GO:0031063_2.5826e-07
GO:0071392_cellular response to estradiol stimulus_BP	1.955e-08	2.5345e-07	12	11	207	188	0	DL1		GO:0031063_2.5826e-07;GO:0090312_0.00034748;GO:0090311_0.00079852;
GO:0006184_GTP catabolic process_BP	1.9566e-08	2.5345e-07	110	101	207	188	6	DL1		Cluster149_(852):GO:0043200_2.664e-07
GO:0000375_RNA splicing, via transesterification reactions_BP	1.9603e-08	2.5345e-07	195	166	207	188	4	DL1		GO:0043200_2.664e-07;GO:0071230_3.0455e-07;
GO:0019886_antigen processing and presentation of exogenous peptide antigen via MHC class II_BP	1.9997e-08	2.571e-07	87	73	207	188	1	DL1		Cluster150_(1224):GO:0046716_2.8209e-07
GO:0006903_vesicle targeting_BP	2.0018e-08	2.571e-07	34	30	207	188	3	DL1		GO:0046716_2.8209e-07;
GO:0001541_ovarian follicle development_BP	2.0212e-08	2.5866e-07	14	12	207	188	0	DL1		Cluster151_(975):GO:0006839_3.0328e-07
GO:0090201_negative regulation of release of cytochrome c from mitochondria_BP	2.0274e-08	2.5866e-07	13	11	207	188	0	DL1		GO:0006839_3.0328e-07;GO:0051881_4.3524e-07;GO:0072655_7.0738e-07;GO:0070585_1.3387e-06;GO:0006626_6.7903e-06;GO:0007006_9.9818e-06;GO:0008637_1.1411e-05;GO:0007005_2.1109e-05;GO:1902108_0.00017574;
GO:0009259_ribonucleotide metabolic process_BP	2.0515e-08	2.599e-07	434	368	207	188	15	DL1		Cluster152_(1177):GO:0035690_3.0531e-07
GO:0042451_purine nucleoside biosynthetic process_BP	2.061e-08	2.599e-07	43	40	207	188	3	DL1		GO:0035690_3.0531e-07;
GO:0010870_positive regulation of receptor biosynthetic process_BP	2.0634e-08	2.599e-07	11	9	207	188	0	DL1		Cluster153_(340):GO:0006366_3.0724e-07
GO:0009168_purine ribonucleoside monophosphate biosynthetic process_BP	2.071e-08	2.599e-07	37	33	207	188	2	DL1		GO:0006366_3.0724e-07;
GO:1903311_regulation of mRNA metabolic process_BP	2.0847e-08	2.599e-07	62	53	207	188	1	DL1		Cluster154_(971):GO:1901798_3.1524e-07
GO:0035821_modification of morphology or physiology of other organism_BP	2.0864e-08	2.599e-07	48	41	207	188	1	DL1		GO:1901798_3.1524e-07;GO:0045739_9.7502e-07;GO:2001022_1.5425e-06;GO:2001020_8.928e-05;GO:0006282_0.00018831;GO:0043517_0.0011455;
GO:0072666_establishment of protein localization to vacuole_BP	2.0875e-08	2.599e-07	10	8	207	188	0	DL1		Cluster155_(216):GO:0006342_3.3415e-07
GO:0006007_glucose catabolic process_BP	2.0953e-08	2.599e-07	10	8	207	188	1	DL1		GO:0006342_3.3415e-07;GO:0016458_2.6744e-06;GO:0045814_7.1037e-06;GO:0040029_0.00017483;
GO:0000460_maturation of 5.8S rRNA_BP	2.0978e-08	2.599e-07	13	11	207	188	1	DL1		Cluster156_(1071):GO:0007029_3.363e-07
GO:0043153_entrainment of circadian clock by photoperiod_BP	2.1156e-08	2.6126e-07	15	14	207	188	0	DL1		GO:0007029_3.363e-07;
GO:0009201_ribonucleoside triphosphate biosynthetic process_BP	2.1318e-08	2.6242e-07	23	21	207	188	2	DL1		Cluster157_(203):GO:0046209_3.5625e-07
GO:0032986_protein-DNA complex disassembly_BP	2.1543e-08	2.6435e-07	17	16	207	188	0	DL1		GO:0046209_3.5625e-07;GO:0051354_5.1356e-07;GO:0051000_0.00090195;GO:0050999_0.0042108;
GO:0009266_response to temperature stimulus_BP	2.1799e-08	2.6664e-07	44	38	207	188	1	DL1		Cluster158_(1180):GO:0045454_3.5832e-07
GO:0006622_protein targeting to lysosome_BP	2.1928e-08	2.6706e-07	10	8	207	188	0	DL1		GO:0045454_3.5832e-07;
GO:0071391_cellular response to estrogen stimulus_BP	2.1997e-08	2.6706e-07	19	15	207	188	0	DL1		Cluster159_(692):GO:0019433_3.6163e-07
GO:0002504_antigen processing and presentation of peptide or polysaccharide antigen via MHC class II_BP	2.2042e-08	2.6706e-07	88	74	207	188	1	DL1		GO:0019433_3.6163e-07;GO:0046503_3.9995e-07;GO:0046461_2.1694e-06;GO:0006641_6.1557e-06;GO:0046464_6.3891e-06;GO:0006638_1.2312e-05;GO:0006639_2.0734e-05;
GO:0009060_aerobic respiration_BP	2.2329e-08	2.697e-07	32	25	207	188	1	DL1		Cluster160_(856):GO:0097306_3.7328e-07
GO:1900740_positive regulation of protein insertion into mitochondrial membrane involved in apoptotic signaling pathway_BP	2.2753e-08	2.7314e-07	26	24	207	188	0	DL1		GO:0097306_3.7328e-07;
GO:0061028_establishment of endothelial barrier_BP	2.2756e-08	2.7314e-07	18	13	207	188	0	DL1		Cluster161_(527):GO:0043949_3.8002e-07
GO:0072522_purine-containing compound biosynthetic process_BP	2.3027e-08	2.7527e-07	78	71	207	188	3	DL1		GO:0043949_3.8002e-07;
GO:0000338_protein deneddylation_BP	2.3083e-08	2.7527e-07	10	10	207	188	0	DL1		Cluster162_(986):GO:0071806_3.9116e-07
GO:0061025_membrane fusion_BP	2.3147e-08	2.7527e-07	66	59	207	188	0	DL1		GO:0071806_3.9116e-07;GO:0065002_2.1957e-05;GO:0044743_3.3013e-05;
GO:0006399_tRNA metabolic process_BP	2.3491e-08	2.7774e-07	70	56	207	188	0	DL1		Cluster163_(645):GO:2000142_3.9365e-07
GO:0034504_protein localization to nucleus_BP	2.35e-08	2.7774e-07	85	78	207	188	2	DL1		GO:2000142_3.9365e-07;GO:0060260_1.8423e-05;
GO:1902883_negative regulation of response to oxidative stress_BP	2.3641e-08	2.7856e-07	26	22	207	188	0	DL1		Cluster164_(512):GO:0030852_4.0148e-07
GO:0051651_maintenance of location in cell_BP	2.3725e-08	2.787e-07	76	61	207	188	1	DL1		GO:0030852_4.0148e-07;
GO:0019941_modification-dependent protein catabolic process_BP	2.4414e-08	2.8363e-07	279	239	207	188	15	DL1		Cluster165_(668):GO:0042398_4.1451e-07
GO:0032481_positive regulation of type I interferon production_BP	2.4512e-08	2.8363e-07	72	62	207	188	0	DL1		GO:0042398_4.1451e-07;GO:0019184_5.0962e-07;GO:0043043_8.3929e-05;
GO:0006099_tricarboxylic acid cycle_BP	2.4537e-08	2.8363e-07	21	16	207	188	0	DL1		Cluster166_(276):GO:0009262_4.1533e-07
GO:0051347_positive regulation of transferase activity_BP	2.4541e-08	2.8363e-07	460	392	207	188	20	DL1		GO:0009262_4.1533e-07;GO:0046386_1.2997e-05;GO:0009264_1.3194e-05;GO:0009394_2.8624e-05;GO:0019692_3.9018e-05;
GO:0032069_regulation of nuclease activity_BP	2.4545e-08	2.8363e-07	71	60	207	188	2	DL1		Cluster167_(268):GO:0030857_4.6609e-07
GO:0000244_spliceosomal tri-snRNP complex assembly_BP	2.4587e-08	2.8363e-07	11	10	207	188	0	DL1		GO:0030857_4.6609e-07;GO:0030856_1.5137e-05;GO:0045616_0.00011199;GO:0045604_0.00035227;GO:0045606_0.00037767;GO:0045682_0.00044941;
GO:1903541_regulation of exosomal secretion_BP	2.486e-08	2.8581e-07	12	11	207	188	0	DL1		Cluster168_(356):GO:0050771_4.7379e-07
GO:0043632_modification-dependent macromolecule catabolic process_BP	2.4997e-08	2.8581e-07	283	243	207	188	15	DL1		GO:0050771_4.7379e-07;GO:0051129_5.4702e-07;GO:0030307_2.7191e-06;GO:0010771_0.0030323;
GO:0051656_establishment of organelle localization_BP	2.5064e-08	2.8581e-07	148	126	207	188	6	DL1		Cluster169_(443):GO:0030512_4.8153e-07
GO:0010498_proteasomal protein catabolic process_BP	2.5119e-08	2.8581e-07	195	171	207	188	15	DL1		GO:0030512_4.8153e-07;GO:0007179_2.2551e-06;GO:0017015_2.3927e-05;GO:0090101_0.0007424;GO:0071560_0.0010568;GO:0071559_0.0014752;GO:0090288_0.0050952;
GO:0035966_response to topologically incorrect protein_BP	2.5146e-08	2.8581e-07	110	91	207	188	8	DL1		Cluster170_(505):GO:0050690_5.0318e-07
GO:0002562_somatic diversification of immune receptors via germline recombination within a single locus_BP	2.5323e-08	2.8697e-07	17	15	207	188	0	DL1		GO:0050690_5.0318e-07;GO:0050688_1.775e-05;GO:0002831_0.00057259;
GO:0006913_nucleocytoplasmic transport_BP	2.5991e-08	2.9299e-07	160	146	207	188	10	DL1		Cluster171_(718):GO:0007140_5.3607e-07
GO:0070301_cellular response to hydrogen peroxide_BP	2.6007e-08	2.9299e-07	33	30	207	188	0	DL1		GO:0007140_5.3607e-07;GO:0051304_5.6508e-07;GO:0007131_9.9711e-07;GO:0035825_1.0251e-06;GO:0045132_2.8605e-06;GO:0007127_3.2837e-06;GO:1903046_9.067e-06;GO:0006310_2.755e-05;GO:0007126_0.00094634;GO:0051321_0.0010687;
GO:0044843_cell cycle G1/S phase transition_BP	2.6484e-08	2.9713e-07	152	133	207	188	12	DL1		Cluster172_(1051):GO:2000114_5.3957e-07
GO:0006999_nuclear pore organization_BP	2.6528e-08	2.9713e-07	10	10	207	188	3	DL1		GO:2000114_5.3957e-07;GO:0032878_1.1761e-06;
GO:0019693_ribose phosphate metabolic process_BP	2.6974e-08	3.0125e-07	436	370	207	188	15	DL1		Cluster173_(529):GO:0007220_5.5924e-07
GO:0009152_purine ribonucleotide biosynthetic process_BP	2.7126e-08	3.0133e-07	58	54	207	188	2	DL1		GO:0007220_5.5924e-07;GO:0006509_8.6536e-06;GO:0033619_0.00020215;GO:0042982_0.0018572;GO:0007219_0.0024456;
GO:0046794_transport of virus_BP	2.7137e-08	3.0133e-07	27	26	207	188	0	DL1		Cluster174_(576):GO:0006111_6.1136e-07
GO:0050685_positive regulation of mRNA processing_BP	2.8404e-08	3.1436e-07	21	18	207	188	0	DL1		GO:0006111_6.1136e-07;GO:0046326_0.00020583;GO:0046324_0.00076711;GO:0010828_0.00089982;GO:0006110_0.0016123;GO:0045821_0.0021851;GO:0043470_0.0084459;GO:0043471_0.0091399;
GO:0006890_retrograde vesicle-mediated transport, Golgi to ER_BP	2.8474e-08	3.1436e-07	23	18	207	188	4	DL1		Cluster175_(345):GO:2000482_6.4316e-07
GO:0006353_DNA-templated transcription, termination_BP	2.8575e-08	3.1457e-07	81	74	207	188	1	DL1		GO:2000482_6.4316e-07;
GO:0022618_ribonucleoprotein complex assembly_BP	2.9061e-08	3.1901e-07	103	94	207	188	4	DL1		Cluster176_(188):GO:0072207_6.9426e-07
GO:0048193_Golgi vesicle transport_BP	2.9223e-08	3.1962e-07	156	130	207	188	9	DL1		GO:0072207_6.9426e-07;GO:0072243_9.286e-07;
GO:0006986_response to unfolded protein_BP	2.9283e-08	3.1962e-07	102	84	207	188	7	DL1		Cluster177_(137):GO:0051453_7.0008e-07
GO:0008033_tRNA processing_BP	2.9456e-08	3.2061e-07	29	25	207	188	0	DL1		GO:0051453_7.0008e-07;GO:0030004_7.5445e-07;GO:0030641_1.1482e-06;GO:0055067_1.2918e-06;GO:0006885_5.4189e-06;GO:0051452_0.00011067;GO:0045851_0.0003766;
GO:0008380_RNA splicing_BP	2.957e-08	3.2076e-07	228	192	207	188	4	DL1		Cluster178_(166):GO:0009306_7.1006e-07
GO:0060766_negative regulation of androgen receptor signaling pathway_BP	2.9636e-08	3.2076e-07	11	11	207	188	0	DL1		GO:0009306_7.1006e-07;
GO:0051851_modification by host of symbiont morphology or physiology_BP	2.9763e-08	3.2122e-07	25	21	207	188	1	DL1		Cluster179_(1216):GO:0016925_7.394e-07
GO:0031570_DNA integrity checkpoint_BP	2.9868e-08	3.2146e-07	130	122	207	188	13	DL1		GO:0016925_7.394e-07;
GO:0042274_ribosomal small subunit biogenesis_BP	3.0103e-08	3.2308e-07	20	18	207	188	7	DL1		Cluster180_(507):GO:0002637_7.8736e-07
GO:0009141_nucleoside triphosphate metabolic process_BP	3.0281e-08	3.2409e-07	375	314	207	188	15	DL1		GO:0002637_7.8736e-07;GO:0000018_2.3052e-05;
GO:1901988_negative regulation of cell cycle phase transition_BP	3.0441e-08	3.249e-07	171	157	207	188	11	DL1		Cluster181_(452):GO:2000243_8.8756e-07
GO:0017145_stem cell division_BP	3.1087e-08	3.2997e-07	13	9	207	188	1	DL1		GO:2000243_8.8756e-07;
GO:0051436_negative regulation of ubiquitin-protein ligase activity involved in mitotic cell cycle_BP	3.109e-08	3.2997e-07	65	60	207	188	11	DL1		Cluster182_(1192):GO:0010944_9.1278e-07
GO:1903313_positive regulation of mRNA metabolic process_BP	3.1246e-08	3.2997e-07	25	22	207	188	0	DL1		GO:0010944_9.1278e-07;
GO:0045787_positive regulation of cell cycle_BP	3.1259e-08	3.2997e-07	216	191	207	188	12	DL1		Cluster183_(755):GO:0034389_9.4319e-07
GO:0044088_regulation of vacuole organization_BP	3.1569e-08	3.3192e-07	10	9	207	188	1	DL1		GO:0034389_9.4319e-07;GO:0010889_2.415e-05;GO:0010866_6.2969e-05;
GO:0034620_cellular response to unfolded protein_BP	3.1615e-08	3.3192e-07	76	64	207	188	3	DL1		Cluster184_(1198):GO:0034394_9.7575e-07
GO:0006623_protein targeting to vacuole_BP	3.206e-08	3.3568e-07	10	8	207	188	0	DL1		GO:0034394_9.7575e-07;
GO:0035315_hair cell differentiation_BP	3.2478e-08	3.3892e-07	12	12	207	188	0	DL1		Cluster185_(1098):GO:0016226_9.8664e-07
GO:0031929_TOR signaling_BP	3.2547e-08	3.3892e-07	13	8	207	188	2	DL1		GO:0016226_9.8664e-07;GO:0031163_2.3416e-06;
GO:0006195_purine nucleotide catabolic process_BP	3.3083e-08	3.4354e-07	326	273	207	188	14	DL1		Cluster186_(1023):GO:0070646_9.912e-07
GO:0002312_B cell activation involved in immune response_BP	3.3175e-08	3.4354e-07	13	11	207	188	0	DL1		GO:0070646_9.912e-07;GO:0016579_1.7495e-06;GO:0070536_0.00020672;GO:0071108_0.0089698;
GO:0031365_N-terminal protein amino acid modification_BP	3.3333e-08	3.4354e-07	14	9	207	188	0	DL1		Cluster187_(688):GO:0055114_1.1391e-06
GO:0090503_RNA phosphodiester bond hydrolysis, exonucleolytic_BP	3.3347e-08	3.4354e-07	23	22	207	188	1	DL1		GO:0055114_1.1391e-06;GO:0006635_0.0041674;GO:0019395_0.0093857;
GO:0000422_mitochondrion degradation_BP	3.353e-08	3.4451e-07	15	14	207	188	1	DL1		Cluster188_(206):GO:0032786_1.1414e-06
GO:0032446_protein modification by small protein conjugation_BP	3.3914e-08	3.4728e-07	369	328	207	188	14	DL1		GO:0032786_1.1414e-06;GO:0032784_2.8187e-05;GO:0032968_0.00016107;
GO:0019068_virion assembly_BP	3.398e-08	3.4728e-07	23	22	207	188	2	DL1		Cluster189_(822):GO:0006898_1.2311e-06
GO:0031442_positive regulation of mRNA 3'-end processing_BP	3.4172e-08	3.4832e-07	15	15	207	188	0	DL1		GO:0006898_1.2311e-06;GO:0031623_2.0528e-06;GO:0043112_0.0027203;GO:0032801_0.0072084;
GO:0052312_modulation of transcription in other organism involved in symbiotic interaction_BP	3.4435e-08	3.4837e-07	20	16	207	188	1	DL1		Cluster190_(212):GO:0035510_1.4724e-06
GO:0006760_folic acid-containing compound metabolic process_BP	3.4487e-08	3.4837e-07	14	13	207	188	0	DL1		GO:0035510_1.4724e-06;GO:0080111_6.6528e-06;
GO:0072698_protein localization to microtubule cytoskeleton_BP	3.4585e-08	3.4837e-07	11	11	207	188	0	DL1		Cluster191_(62):GO:0006875_1.6513e-06
GO:0042776_mitochondrial ATP synthesis coupled proton transport_BP	3.4611e-08	3.4837e-07	16	15	207	188	2	DL1		GO:0006875_1.6513e-06;GO:0019725_2.2514e-06;GO:0055082_2.504e-06;GO:0030003_4.4594e-06;GO:0055065_1.318e-05;GO:0055080_1.9712e-05;GO:0006873_3.5154e-05;GO:0050801_3.9024e-05;GO:0048878_0.0015635;
GO:0006406_mRNA export from nucleus_BP	3.4629e-08	3.4837e-07	63	58	207	188	5	DL1		Cluster192_(97):GO:0060627_1.7421e-06
GO:0030522_intracellular receptor signaling pathway_BP	3.5501e-08	3.5621e-07	149	125	207	188	1	DL1		GO:0060627_1.7421e-06;GO:0048261_0.0012051;
GO:0035967_cellular response to topologically incorrect protein_BP	3.6388e-08	3.6416e-07	82	69	207	188	4	DL1		Cluster193_(899):GO:0042475_1.797e-06
GO:0042058_regulation of epidermal growth factor receptor signaling pathway_BP	3.6538e-08	3.6472e-07	56	53	207	188	1	DL1		GO:0042475_1.797e-06;
GO:0010822_positive regulation of mitochondrion organization_BP	3.6913e-08	3.6751e-07	51	46	207	188	0	DL1		Cluster194_(530):GO:0043649_1.8134e-06
GO:0048385_regulation of retinoic acid receptor signaling pathway_BP	3.708e-08	3.6822e-07	13	12	207	188	0	DL1		GO:0043649_1.8134e-06;
GO:0006385_transcription elongation from RNA polymerase III promoter_BP	3.7293e-08	3.6939e-07	17	16	207	188	0	DL1		Cluster195_(1065):GO:0006470_1.8674e-06
GO:0072595_maintenance of protein localization in organelle_BP	3.7894e-08	3.7437e-07	19	16	207	188	1	DL1		GO:0006470_1.8674e-06;GO:0016311_3.7525e-05;
GO:0031468_nuclear envelope reassembly_BP	3.8318e-08	3.7577e-07	10	10	207	188	0	DL1		Cluster196_(1214):GO:0032456_1.979e-06
GO:1901028_regulation of mitochondrial outer membrane permeabilization involved in apoptotic signaling pathway_BP	3.8327e-08	3.7577e-07	37	33	207	188	0	DL1		GO:0032456_1.979e-06;
GO:0072583_clathrin-mediated endocytosis_BP	3.8328e-08	3.7577e-07	11	10	207	188	0	DL1		Cluster197_(873):GO:0071453_2.1073e-06
GO:0090407_organophosphate biosynthetic process_BP	3.8849e-08	3.7991e-07	305	272	207	188	3	DL1		GO:0071453_2.1073e-06;GO:0036294_3.6844e-06;GO:0071456_4.6636e-06;GO:0043620_7.8438e-06;GO:0070482_2.8303e-05;GO:0043618_3.7136e-05;GO:0061418_9.5183e-05;GO:0036293_0.00061237;GO:0001666_0.0007006;GO:0036003_0.0075494;
GO:0006359_regulation of transcription from RNA polymerase III promoter_BP	3.9119e-08	3.8151e-07	17	14	207	188	1	DL1		Cluster198_(682):GO:0006646_2.1302e-06
GO:0043921_modulation by host of viral transcription_BP	3.9366e-08	3.8151e-07	20	16	207	188	1	DL1		GO:0006646_2.1302e-06;GO:0046337_0.00046682;
GO:0006289_nucleotide-excision repair_BP	3.9407e-08	3.8151e-07	70	66	207	188	0	DL1		Cluster199_(87):GO:0071887_2.6785e-06
GO:0006096_glycolytic process_BP	3.9409e-08	3.8151e-07	30	27	207	188	0	DL1		GO:0071887_2.6785e-06;
GO:0016050_vesicle organization_BP	3.9924e-08	3.8554e-07	97	84	207	188	3	DL1		Cluster200_(987):GO:0016559_2.7053e-06
GO:0006405_RNA export from nucleus_BP	4.0279e-08	3.8798e-07	69	61	207	188	6	DL1		GO:0016559_2.7053e-06;GO:0000266_3.2808e-06;
GO:0006754_ATP biosynthetic process_BP	4.0628e-08	3.8939e-07	23	21	207	188	2	DL1		Cluster201_(321):GO:0009950_3.0759e-06
GO:0006987_activation of signaling protein activity involved in unfolded protein response_BP	4.0687e-08	3.8939e-07	63	52	207	188	2	DL1		GO:0009950_3.0759e-06;
GO:0021762_substantia nigra development_BP	4.0792e-08	3.8939e-07	43	39	207	188	2	DL1		Cluster202_(890):GO:0033522_3.3658e-06
GO:0043623_cellular protein complex assembly_BP	4.0829e-08	3.8939e-07	174	149	207	188	6	DL1		GO:0033522_3.3658e-06;GO:0035518_5.7361e-06;GO:0016574_5.9418e-06;GO:0006513_0.00024741;GO:0010390_0.00032434;
GO:0061014_positive regulation of mRNA catabolic process_BP	4.1099e-08	3.91e-07	15	15	207	188	0	DL1		Cluster203_(333):GO:0015858_3.5787e-06
GO:0006386_termination of RNA polymerase III transcription_BP	4.2027e-08	3.9884e-07	17	16	207	188	0	DL1		GO:0015858_3.5787e-06;GO:0006862_0.00093258;
GO:0045948_positive regulation of translational initiation_BP	4.2324e-08	4.0068e-07	12	10	207	188	0	DL1		Cluster204_(908):GO:0015807_3.6163e-06
GO:0006403_RNA localization_BP	4.2484e-08	4.0119e-07	83	72	207	188	6	DL1		GO:0015807_3.6163e-06;GO:0015813_0.0031486;
GO:2001242_regulation of intrinsic apoptotic signaling pathway_BP	4.2587e-08	4.0119e-07	86	78	207	188	0	DL1		Cluster205_(29):GO:0090231_3.8715e-06
GO:0006297_nucleotide-excision repair, DNA gap filling_BP	4.3253e-08	4.0647e-07	19	19	207	188	0	DL1		GO:0090231_3.8715e-06;GO:1901976_4.5009e-06;
GO:0051169_nuclear transport_BP	4.3622e-08	4.0894e-07	163	149	207	188	10	DL1		Cluster206_(659):GO:0031111_4.1141e-06
GO:0006360_transcription from RNA polymerase I promoter_BP	4.436e-08	4.1418e-07	30	28	207	188	0	DL1		GO:0031111_4.1141e-06;GO:0031114_1.2164e-05;GO:0010639_1.7488e-05;GO:0007026_2.4328e-05;GO:0031333_2.5837e-05;GO:0043244_0.00064337;GO:0051494_0.0011101;GO:1901880_0.0030114;GO:0032272_0.0035853;GO:0043242_0.0064197;
GO:0006220_pyrimidine nucleotide metabolic process_BP	4.4396e-08	4.1418e-07	16	13	207	188	1	DL1		Cluster207_(476):GO:0051646_4.2071e-06
GO:1901032_negative regulation of response to reactive oxygen species_BP	4.4585e-08	4.1435e-07	12	9	207	188	0	DL1		GO:0051646_4.2071e-06;GO:0072384_7.853e-05;
GO:0070423_nucleotide-binding oligomerization domain containing signaling pathway_BP	4.4629e-08	4.1435e-07	24	20	207	188	0	DL1		Cluster208_(580):GO:0045663_4.6464e-06
GO:0000377_RNA splicing, via transesterification reactions with bulged adenosine as nucleophile_BP	4.4861e-08	4.155e-07	189	160	207	188	4	DL1		GO:0045663_4.6464e-06;
GO:0033146_regulation of intracellular estrogen receptor signaling pathway_BP	4.5154e-08	4.1722e-07	16	11	207	188	0	DL1		Cluster209_(958):GO:0098732_5.2123e-06
GO:1901991_negative regulation of mitotic cell cycle phase transition_BP	4.5533e-08	4.1971e-07	166	152	207	188	11	DL1		GO:0098732_5.2123e-06;GO:0070932_5.4204e-06;GO:0016575_1.7792e-05;GO:0035601_2.724e-05;GO:0006476_5.7362e-05;
GO:0050684_regulation of mRNA processing_BP	4.5708e-08	4.1974e-07	56	47	207	188	1	DL1		Cluster210_(1069):GO:0032981_5.8342e-06
GO:0045070_positive regulation of viral genome replication_BP	4.5788e-08	4.1974e-07	17	16	207	188	0	DL1		GO:0032981_5.8342e-06;GO:0097031_7.8169e-06;GO:0010257_2.2351e-05;GO:0033108_0.00061819;
GO:0072350_tricarboxylic acid metabolic process_BP	4.5864e-08	4.1974e-07	12	10	207	188	0	DL1		Cluster211_(681):GO:0006654_6.6638e-06
GO:0042752_regulation of circadian rhythm_BP	4.6815e-08	4.2744e-07	57	51	207	188	0	DL1		GO:0006654_6.6638e-06;GO:0032048_6.6893e-06;GO:0046473_3.4781e-05;GO:0006658_0.00020136;GO:0052646_0.00033105;GO:0036151_0.00051811;GO:0006655_0.00053412;GO:0036152_0.00054503;GO:0036148_0.00062082;GO:0036150_0.00069047;GO:0036149_0.011364;
GO:0022404_molting cycle process_BP	4.7051e-08	4.2858e-07	21	17	207	188	0	DL1		Cluster212_(582):GO:0010831_7.2218e-06
GO:0052472_modulation by host of symbiont transcription_BP	4.7221e-08	4.2911e-07	20	16	207	188	1	DL1		GO:0010831_7.2218e-06;
GO:0002440_production of molecular mediator of immune response_BP	4.7941e-08	4.3463e-07	25	19	207	188	0	DL1		Cluster213_(627):GO:0001711_8.197e-06
GO:0006511_ubiquitin-dependent protein catabolic process_BP	4.8363e-08	4.3535e-07	273	233	207	188	15	DL1		GO:0001711_8.197e-06;GO:0060795_7.7321e-05;GO:0001838_0.0082407;
GO:0006354_DNA-templated transcription, elongation_BP	4.8403e-08	4.3535e-07	83	75	207	188	1	DL1		Cluster214_(514):GO:0045954_1.0003e-05
GO:0022405_hair cycle process_BP	4.8414e-08	4.3535e-07	21	17	207	188	0	DL1		GO:0045954_1.0003e-05;GO:0032814_0.00022346;GO:0001912_0.00078514;GO:0031343_0.0024871;GO:0002717_0.011073;
GO:0042147_retrograde transport, endosome to Golgi_BP	4.8473e-08	4.3535e-07	47	38	207	188	1	DL1		Cluster215_(657):GO:1900024_1.0287e-05
GO:1903020_positive regulation of glycoprotein metabolic process_BP	4.8985e-08	4.3893e-07	13	11	207	188	2	DL1		GO:1900024_1.0287e-05;
GO:0050657_nucleic acid transport_BP	5.0118e-08	4.4804e-07	78	68	207	188	6	DL1		Cluster216_(689):GO:0035383_1.0398e-05
GO:0015939_pantothenate metabolic process_BP	5.0748e-08	4.5262e-07	11	10	207	188	1	DL1		GO:0035383_1.0398e-05;GO:0009108_4.1085e-05;GO:0006637_0.00010065;GO:0006732_0.00019715;GO:0051188_0.0027742;GO:0009235_0.0049166;GO:0051186_0.0069696;
GO:1902593_single-organism nuclear import_BP	5.1195e-08	4.5555e-07	58	56	207	188	2	DL1		Cluster217_(158):GO:0090075_1.0631e-05
GO:0048284_organelle fusion_BP	5.1482e-08	4.5705e-07	34	29	207	188	1	DL1		GO:0090075_1.0631e-05;
GO:0051101_regulation of DNA binding_BP	5.2476e-08	4.6349e-07	50	43	207	188	1	DL1		Cluster218_(748):GO:0030201_1.0747e-05
GO:0050658_RNA transport_BP	5.2535e-08	4.6349e-07	78	68	207	188	6	DL1		GO:0030201_1.0747e-05;
GO:1903579_negative regulation of ATP metabolic process_BP	5.2568e-08	4.6349e-07	11	8	207	188	0	DL1		Cluster219_(467):GO:0050931_1.1975e-05
GO:0042733_embryonic digit morphogenesis_BP	5.3962e-08	4.7412e-07	15	13	207	188	0	DL1		GO:0050931_1.1975e-05;GO:0060563_0.00013596;GO:0048753_0.00088675;GO:0032438_0.0016348;GO:0048066_0.0077767;
GO:0036260_RNA capping_BP	5.402e-08	4.7412e-07	31	29	207	188	2	DL1		Cluster220_(624):GO:0060412_1.2461e-05
GO:0030262_apoptotic nuclear changes_BP	5.4205e-08	4.7466e-07	23	20	207	188	0	DL1		GO:0060412_1.2461e-05;GO:0003215_0.00053417;GO:0003151_0.00070823;GO:0003281_0.0027761;
GO:1903050_regulation of proteolysis involved in cellular protein catabolic process_BP	5.4365e-08	4.7498e-07	120	107	207	188	3	DL1		Cluster221_(683):GO:0046854_1.4526e-05
GO:0071705_nitrogen compound transport_BP	5.4726e-08	4.7706e-07	264	237	207	188	8	DL1		GO:0046854_1.4526e-05;GO:0046834_0.00011244;GO:0018345_0.00021442;GO:0097502_0.00063683;GO:0006661_0.0020339;GO:0036092_0.0024741;GO:0006643_0.0031878;GO:0046488_0.0047379;GO:0046467_0.0057864;GO:0018410_0.0087208;
GO:2001235_positive regulation of apoptotic signaling pathway_BP	5.558e-08	4.8233e-07	98	88	207	188	2	DL1		Cluster222_(82):GO:0008053_1.5257e-05
GO:0031124_mRNA 3'-end processing_BP	5.5581e-08	4.8233e-07	78	69	207	188	3	DL1		GO:0008053_1.5257e-05;
GO:0043666_regulation of phosphoprotein phosphatase activity_BP	5.582e-08	4.8245e-07	22	20	207	188	0	DL1		Cluster223_(1005):GO:0048145_1.5399e-05
GO:1903008_organelle disassembly_BP	5.5845e-08	4.8245e-07	11	10	207	188	0	DL1		GO:0048145_1.5399e-05;GO:0048147_1.9371e-05;
GO:0032435_negative regulation of proteasomal ubiquitin-dependent protein catabolic process_BP	5.6222e-08	4.8387e-07	47	43	207	188	1	DL1		Cluster224_(984):GO:0006471_2.0617e-05
GO:0090501_RNA phosphodiester bond hydrolysis_BP	5.626e-08	4.8387e-07	58	51	207	188	2	DL1		GO:0006471_2.0617e-05;
GO:0007398_ectoderm development_BP	5.7226e-08	4.9107e-07	12	9	207	188	0	DL1		Cluster225_(854):GO:0033198_2.0842e-05
GO:0051650_establishment of vesicle localization_BP	5.7728e-08	4.9391e-07	103	89	207	188	5	DL1		GO:0033198_2.0842e-05;GO:0046683_0.0076907;
GO:0051028_mRNA transport_BP	5.7927e-08	4.9391e-07	64	58	207	188	5	DL1		Cluster226_(634):GO:0032331_2.2117e-05
GO:0051236_establishment of RNA localization_BP	5.7942e-08	4.9391e-07	78	68	207	188	6	DL1		GO:0032331_2.2117e-05;GO:0061037_0.0021706;
GO:0051648_vesicle localization_BP	5.8317e-08	4.9469e-07	107	92	207	188	5	DL1		Cluster227_(982):GO:0006278_2.2249e-05
GO:0009452_7-methylguanosine RNA capping_BP	5.8401e-08	4.9469e-07	30	28	207	188	1	DL1		GO:0006278_2.2249e-05;GO:0007004_0.0083738;
GO:0006998_nuclear envelope organization_BP	5.8417e-08	4.9469e-07	48	44	207	188	6	DL1		Cluster228_(595):GO:0021795_2.5296e-05
GO:0051262_protein tetramerization_BP	5.8798e-08	4.9681e-07	56	43	207	188	0	DL1		GO:0021795_2.5296e-05;GO:0022029_0.002337;
GO:0051081_nuclear envelope disassembly_BP	5.9633e-08	5.0152e-07	37	34	207	188	6	DL1		Cluster229_(625):GO:0001837_2.7139e-05
GO:1901185_negative regulation of ERBB signaling pathway_BP	5.9742e-08	5.0152e-07	39	36	207	188	0	DL1		GO:0001837_2.7139e-05;GO:0072132_0.002862;GO:0061311_0.0032986;GO:0003181_0.0051386;
GO:0030518_intracellular steroid hormone receptor signaling pathway_BP	5.9745e-08	5.0152e-07	59	51	207	188	1	DL1		Cluster230_(368):GO:0016572_2.7221e-05
GO:0016444_somatic cell DNA recombination_BP	6.0215e-08	5.0437e-07	17	15	207	188	0	DL1		GO:0016572_2.7221e-05;GO:0018210_0.0013677;GO:0018107_0.003589;GO:0018209_0.0040084;GO:0018105_0.0061807;
GO:0032436_positive regulation of proteasomal ubiquitin-dependent protein catabolic process_BP	6.0468e-08	5.0539e-07	39	34	207	188	2	DL1		Cluster231_(362):GO:0090342_3.1767e-05
GO:0051220_cytoplasmic sequestering of protein_BP	6.1113e-08	5.0873e-07	16	12	207	188	0	DL1		GO:0090342_3.1767e-05;GO:2000772_0.0011088;
GO:1902600_hydrogen ion transmembrane transport_BP	6.1172e-08	5.0873e-07	42	38	207	188	2	DL1		Cluster232_(139):GO:0055119_3.8739e-05
GO:1903362_regulation of cellular protein catabolic process_BP	6.1264e-08	5.0873e-07	123	110	207	188	3	DL1		GO:0055119_3.8739e-05;GO:0010107_0.003458;GO:0055075_0.0055595;
GO:0048872_homeostasis of number of cells_BP	6.1727e-08	5.1147e-07	51	45	207	188	2	DL1		Cluster233_(944):GO:1902186_4.226e-05
GO:0006536_glutamate metabolic process_BP	6.2088e-08	5.1214e-07	15	13	207	188	0	DL1		GO:1902186_4.226e-05;GO:1902187_0.0003136;
GO:0071044_histone mRNA catabolic process_BP	6.2164e-08	5.1214e-07	10	9	207	188	1	DL1		Cluster234_(882):GO:0006577_4.4042e-05
GO:0002200_somatic diversification of immune receptors_BP	6.2206e-08	5.1214e-07	22	19	207	188	0	DL1		GO:0006577_4.4042e-05;
GO:0033122_negative regulation of purine nucleotide catabolic process_BP	6.282e-08	5.1609e-07	24	19	207	188	1	DL1		Cluster235_(763):GO:0007585_4.4961e-05
GO:0006997_nucleus organization_BP	6.3465e-08	5.2e-07	70	63	207	188	6	DL1		GO:0007585_4.4961e-05;
GO:0035304_regulation of protein dephosphorylation_BP	6.3589e-08	5.2e-07	15	14	207	188	0	DL1		Cluster236_(868):GO:0032543_4.7166e-05
GO:0044803_multi-organism membrane organization_BP	6.3701e-08	5.2e-07	11	9	207	188	0	DL1		GO:0032543_4.7166e-05;
GO:0034723_DNA replication-dependent nucleosome organization_BP	6.4413e-08	5.247e-07	10	8	207	188	0	DL1		Cluster237_(422):GO:0042762_4.7401e-05
GO:0007077_mitotic nuclear envelope disassembly_BP	6.4834e-08	5.2701e-07	37	34	207	188	6	DL1		GO:0042762_4.7401e-05;GO:0051196_0.00014614;GO:0051193_0.00051213;GO:0010510_0.0029104;GO:0050812_0.0041492;
GO:0016567_protein ubiquitination_BP	6.5728e-08	5.3316e-07	339	299	207	188	14	DL1		Cluster238_(227):GO:0090313_4.8488e-05
GO:0006555_methionine metabolic process_BP	6.6818e-08	5.4086e-07	11	11	207	188	0	DL1		GO:0090313_4.8488e-05;
GO:0048103_somatic stem cell division_BP	6.7119e-08	5.4215e-07	10	6	207	188	1	DL1		Cluster239_(1072):GO:0070849_4.8584e-05
GO:1900120_regulation of receptor binding_BP	6.8121e-08	5.491e-07	10	7	207	188	0	DL1		GO:0070849_4.8584e-05;
GO:1900739_regulation of protein insertion into mitochondrial membrane involved in apoptotic signaling pathway_BP	6.9684e-08	5.6053e-07	26	24	207	188	0	DL1		Cluster240_(1110):GO:0010800_5.1896e-05
GO:0042176_regulation of protein catabolic process_BP	7.035e-08	5.6471e-07	190	165	207	188	4	DL1		GO:0010800_5.1896e-05;
GO:0022904_respiratory electron transport chain_BP	7.1256e-08	5.7079e-07	103	88	207	188	4	DL1		Cluster241_(855):GO:1901655_5.5121e-05
GO:0045190_isotype switching_BP	7.1472e-08	5.7133e-07	10	8	207	188	0	DL1		GO:1901655_5.5121e-05;GO:0051384_0.0070414;
GO:0030901_midbrain development_BP	7.2001e-08	5.7437e-07	54	48	207	188	2	DL1		Cluster242_(295):GO:2000108_5.6779e-05
GO:0034067_protein localization to Golgi apparatus_BP	7.2216e-08	5.749e-07	13	12	207	188	0	DL1		GO:2000108_5.6779e-05;
GO:0007405_neuroblast proliferation_BP	7.2397e-08	5.7515e-07	14	8	207	188	1	DL1		Cluster243_(25):GO:0050901_6.1197e-05
GO:1902115_regulation of organelle assembly_BP	7.2746e-08	5.7673e-07	50	45	207	188	1	DL1		GO:0050901_6.1197e-05;
GO:0006303_double-strand break repair via nonhomologous end joining_BP	7.319e-08	5.7905e-07	13	12	207	188	0	DL1		Cluster244_(1170):GO:0042787_6.3959e-05
GO:0043162_ubiquitin-dependent protein catabolic process via the multivesicular body sorting pathway_BP	7.3645e-08	5.8147e-07	11	10	207	188	0	DL1		GO:0042787_6.3959e-05;
GO:0032507_maintenance of protein location in cell_BP	7.4246e-08	5.8501e-07	68	55	207	188	1	DL1		Cluster245_(664):GO:0043648_7.0209e-05
GO:0006984_ER-nucleus signaling pathway_BP	7.4639e-08	5.8691e-07	80	68	207	188	3	DL1		GO:0043648_7.0209e-05;GO:0008652_0.00014237;GO:0009064_0.0005611;GO:0006520_0.0043501;
GO:0046039_GTP metabolic process_BP	7.6056e-08	5.9683e-07	112	102	207	188	6	DL1		Cluster246_(489):GO:0048645_7.387e-05
GO:0006888_ER to Golgi vesicle-mediated transport_BP	7.6864e-08	6.0195e-07	38	31	207	188	3	DL1		GO:0048645_7.387e-05;GO:0033032_0.0031851;
GO:0015682_ferric iron transport_BP	7.8213e-08	6.1108e-07	32	26	207	188	2	DL1		Cluster247_(845):GO:0000738_7.8716e-05
GO:0000082_G1/S transition of mitotic cell cycle_BP	7.8348e-08	6.1108e-07	152	133	207	188	12	DL1		GO:0000738_7.8716e-05;
GO:0000387_spliceosomal snRNP assembly_BP	7.8602e-08	6.1183e-07	37	35	207	188	1	DL1		Cluster248_(889):GO:0009411_8.3334e-05
GO:1901987_regulation of cell cycle phase transition_BP	7.9339e-08	6.1632e-07	210	192	207	188	11	DL1		GO:0009411_8.3334e-05;GO:0034644_0.0002707;GO:0010332_0.00034091;GO:0071482_0.0018645;GO:0071479_0.0025411;GO:0010212_0.0029381;
GO:1902017_regulation of cilium assembly_BP	7.9734e-08	6.1814e-07	12	10	207	188	0	DL1		Cluster249_(28):GO:0043984_9.5338e-05
GO:1901030_positive regulation of mitochondrial outer membrane permeabilization involved in apoptotic signaling pathway_BP	8.0857e-08	6.2558e-07	32	28	207	188	0	DL1		GO:0043984_9.5338e-05;GO:0043981_0.0001313;GO:0043982_0.00014845;
GO:0007528_neuromuscular junction development_BP	8.1593e-08	6.3001e-07	10	7	207	188	0	DL1		Cluster250_(912):GO:0071277_9.5989e-05
GO:0061077_chaperone-mediated protein folding_BP	8.1947e-08	6.3149e-07	33	28	207	188	0	DL1		GO:0071277_9.5989e-05;GO:0051592_0.0058485;
GO:0010324_membrane invagination_BP	8.2202e-08	6.3219e-07	15	14	207	188	0	DL1		Cluster251_(721):GO:2000008_0.00010186
GO:0001942_hair follicle development_BP	8.2949e-08	6.364e-07	19	16	207	188	0	DL1		GO:2000008_0.00010186;
GO:0043903_regulation of symbiosis, encompassing mutualism through parasitism_BP	8.3081e-08	6.364e-07	153	136	207	188	1	DL1		Cluster252_(63):GO:0015672_0.00011383
GO:1900408_negative regulation of cellular response to oxidative stress_BP	8.4927e-08	6.4925e-07	26	22	207	188	0	DL1		GO:0015672_0.00011383;GO:0098662_0.00020875;GO:0098655_0.00026579;GO:0098660_0.000581;
GO:0051640_organelle localization_BP	8.6402e-08	6.5824e-07	182	151	207	188	7	DL1		Cluster253_(654):GO:0051125_0.0001156
GO:0071616_acyl-CoA biosynthetic process_BP	8.6444e-08	6.5824e-07	21	20	207	188	0	DL1		GO:0051125_0.0001156;
GO:0006818_hydrogen transport_BP	8.7197e-08	6.6266e-07	68	60	207	188	3	DL1		Cluster254_(978):GO:0051052_0.00012502
GO:0016445_somatic diversification of immunoglobulins_BP	8.8126e-08	6.684e-07	17	14	207	188	0	DL1		GO:0051052_0.00012502;GO:0051053_0.00024798;GO:0008156_0.0012612;GO:0051054_0.0013172;
GO:0043161_proteasome-mediated ubiquitin-dependent protein catabolic process_BP	8.9573e-08	6.7804e-07	188	164	207	188	15	DL1		Cluster255_(1121):GO:0016180_0.00012797
GO:0030330_DNA damage response, signal transduction by p53 class mediator_BP	8.9853e-08	6.7883e-07	83	79	207	188	10	DL1		GO:0016180_0.00012797;GO:0016073_0.00032115;
GO:0030968_endoplasmic reticulum unfolded protein response_BP	9.0901e-08	6.8541e-07	73	61	207	188	3	DL1		Cluster256_(1011):GO:0032006_0.00013246
GO:0007016_cytoskeletal anchoring at plasma membrane_BP	9.1617e-08	6.8946e-07	10	8	207	188	0	DL1		GO:0032006_0.00013246;GO:0032007_0.0053841;
GO:0045978_negative regulation of nucleoside metabolic process_BP	9.2136e-08	6.9201e-07	26	20	207	188	1	DL1		Cluster257_(517):GO:0032816_0.00014876
GO:0010948_negative regulation of cell cycle process_BP	9.269e-08	6.9481e-07	213	195	207	188	12	DL1		GO:0032816_0.00014876;
GO:0051235_maintenance of location_BP	9.2929e-08	6.9525e-07	103	85	207	188	1	DL1		Cluster258_(405):GO:0006700_0.00016383
GO:0061136_regulation of proteasomal protein catabolic process_BP	9.4514e-08	7.047e-07	112	99	207	188	3	DL1		GO:0006700_0.00016383;
GO:0006094_gluconeogenesis_BP	9.4557e-08	7.047e-07	39	38	207	188	0	DL1		Cluster259_(781):GO:0035024_0.00017751
GO:0045930_negative regulation of mitotic cell cycle_BP	9.5687e-08	7.1174e-07	184	166	207	188	12	DL1		GO:0035024_0.00017751;
GO:0042542_response to hydrogen peroxide_BP	9.5998e-08	7.1268e-07	39	36	207	188	0	DL1		Cluster260_(260):GO:0042136_0.00018812
GO:0030521_androgen receptor signaling pathway_BP	9.6267e-08	7.133e-07	39	35	207	188	1	DL1		GO:0042136_0.00018812;
GO:0006383_transcription from RNA polymerase III promoter_BP	9.6699e-08	7.1513e-07	41	37	207	188	1	DL1		Cluster261_(808):GO:0033158_0.00020995
GO:0061462_protein localization to lysosome_BP	9.6969e-08	7.1575e-07	11	9	207	188	0	DL1		GO:0033158_0.00020995;
GO:0031440_regulation of mRNA 3'-end processing_BP	9.7537e-08	7.1857e-07	16	16	207	188	0	DL1		Cluster262_(563):GO:0046148_0.00021677
GO:0097194_execution phase of apoptosis_BP	9.7975e-08	7.2042e-07	75	65	207	188	0	DL1		GO:0046148_0.00021677;GO:0042440_0.0037345;
GO:0031123_RNA 3'-end processing_BP	9.8278e-08	7.2127e-07	91	79	207	188	4	DL1		Cluster263_(903):GO:0015711_0.00027597
GO:0032355_response to estradiol_BP	9.8959e-08	7.2435e-07	26	24	207	188	0	DL1		GO:0015711_0.00027597;GO:0046942_0.0010948;GO:0015849_0.0022561;
GO:0022900_electron transport chain_BP	9.9074e-08	7.2435e-07	104	89	207	188	4	DL1		Cluster264_(936):GO:0007339_0.00031927
GO:0072089_stem cell proliferation_BP	9.9392e-08	7.253e-07	36	27	207	188	1	DL1		GO:0007339_0.00031927;
GO:0030812_negative regulation of nucleotide catabolic process_BP	9.9665e-08	7.2592e-07	25	19	207	188	1	DL1		Cluster265_(849):GO:0006897_0.00037159
GO:0071359_cellular response to dsRNA_BP	1.0082e-07	7.3292e-07	21	16	207	188	0	DL1		GO:0006897_0.00037159;
GO:0019318_hexose metabolic process_BP	1.0557e-07	7.6606e-07	117	108	207	188	1	DL1		Cluster266_(711):GO:0051301_0.00039227
GO:0000075_cell cycle checkpoint_BP	1.0722e-07	7.7651e-07	194	179	207	188	14	DL1		GO:0051301_0.00039227;
GO:0051439_regulation of ubiquitin-protein ligase activity involved in mitotic cell cycle_BP	1.0843e-07	7.8265e-07	76	66	207	188	12	DL1		Cluster267_(223):GO:0006482_0.00049178
GO:1903205_regulation of hydrogen peroxide-induced cell death_BP	1.0847e-07	7.8265e-07	12	8	207	188	0	DL1		GO:0006482_0.00049178;GO:0008214_0.00077878;GO:0016577_0.0014463;
GO:0006298_mismatch repair_BP	1.094e-07	7.8786e-07	20	15	207	188	1	DL1		Cluster268_(1125):GO:0031954_0.0005232
GO:0042992_negative regulation of transcription factor import into nucleus_BP	1.0986e-07	7.8975e-07	23	18	207	188	0	DL1		GO:0031954_0.0005232;
GO:0046364_monosaccharide biosynthetic process_BP	1.1068e-07	7.9414e-07	44	42	207	188	0	DL1		Cluster269_(93):GO:0071773_0.0005349
GO:0031498_chromatin disassembly_BP	1.1249e-07	8.0563e-07	17	16	207	188	0	DL1		GO:0071773_0.0005349;GO:0071772_0.00065647;
GO:0035305_negative regulation of dephosphorylation_BP	1.1276e-07	8.0603e-07	56	47	207	188	0	DL1		Cluster270_(623):GO:0051145_0.00056701
GO:0006479_protein methylation_BP	1.1297e-07	8.0603e-07	59	49	207	188	0	DL1		GO:0051145_0.00056701;GO:2000826_0.0044235;
GO:0035384_thioester biosynthetic process_BP	1.1405e-07	8.1228e-07	21	20	207	188	0	DL1		Cluster271_(888):GO:0046415_0.00058412
GO:1903532_positive regulation of secretion by cell_BP	1.1612e-07	8.2545e-07	154	133	207	188	1	DL1		GO:0046415_0.00058412;
GO:0048806_genitalia development_BP	1.1647e-07	8.2644e-07	18	16	207	188	0	DL1		Cluster272_(221):GO:0045815_0.0005851
GO:0071157_negative regulation of cell cycle arrest_BP	1.1738e-07	8.311e-07	13	12	207	188	0	DL1		GO:0045815_0.0005851;GO:0031935_0.0019957;
GO:0050687_negative regulation of defense response to virus_BP	1.1756e-07	8.311e-07	11	11	207	188	0	DL1		Cluster273_(674):GO:0051180_0.00059788
GO:0019730_antimicrobial humoral response_BP	1.1814e-07	8.3371e-07	23	18	207	188	1	DL1		GO:0051180_0.00059788;
GO:0002385_mucosal immune response_BP	1.191e-07	8.3893e-07	22	18	207	188	1	DL1		Cluster274_(423):GO:0046173_0.0006044
GO:0044772_mitotic cell cycle phase transition_BP	1.1945e-07	8.3983e-07	263	223	207	188	13	DL1		GO:0046173_0.0006044;
GO:0006892_post-Golgi vesicle-mediated transport_BP	1.2019e-07	8.4229e-07	82	71	207	188	3	DL1		Cluster275_(705):GO:0071470_0.00061183
GO:0006271_DNA strand elongation involved in DNA replication_BP	1.2023e-07	8.4229e-07	34	29	207	188	0	DL1		GO:0071470_0.00061183;GO:0006970_0.0079496;
GO:1901990_regulation of mitotic cell cycle phase transition_BP	1.2087e-07	8.4521e-07	200	183	207	188	11	DL1		Cluster276_(702):GO:0051445_0.00067835
GO:0001885_endothelial cell development_BP	1.2257e-07	8.5554e-07	21	16	207	188	0	DL1		GO:0051445_0.00067835;
GO:2000641_regulation of early endosome to late endosome transport_BP	1.2296e-07	8.5669e-07	11	10	207	188	0	DL1		Cluster277_(550):GO:0050880_0.00067904
GO:1903310_positive regulation of chromatin modification_BP	1.2565e-07	8.7382e-07	37	31	207	188	0	DL1		GO:0050880_0.00067904;GO:0035150_0.0012084;
GO:0009303_rRNA transcription_BP	1.2587e-07	8.7382e-07	15	13	207	188	0	DL1		Cluster278_(313):GO:0009880_0.00069223
GO:0016447_somatic recombination of immunoglobulin gene segments_BP	1.2688e-07	8.7926e-07	12	10	207	188	0	DL1		GO:0009880_0.00069223;GO:0009948_0.0018428;GO:0000578_0.010419;
GO:0002208_somatic diversification of immunoglobulins involved in immune response_BP	1.2885e-07	8.913e-07	10	8	207	188	0	DL1		Cluster279_(426):GO:0032941_0.00075523
GO:0002251_organ or tissue specific immune response_BP	1.2983e-07	8.965e-07	24	20	207	188	1	DL1		GO:0032941_0.00075523;
GO:0010638_positive regulation of organelle organization_BP	1.3043e-07	8.99e-07	254	231	207	188	1	DL1		Cluster280_(834):GO:0035162_0.00079229
GO:1902176_negative regulation of oxidative stress-induced intrinsic apoptotic signaling pathway_BP	1.3165e-07	9.0431e-07	16	14	207	188	0	DL1		GO:0035162_0.00079229;
GO:1903077_negative regulation of protein localization to plasma membrane_BP	1.3167e-07	9.0431e-07	16	13	207	188	0	DL1		Cluster281_(434):GO:1902692_0.00079299
GO:0040019_positive regulation of embryonic development_BP	1.3243e-07	9.0789e-07	19	16	207	188	0	DL1		GO:1902692_0.00079299;GO:2000179_0.00092033;
GO:0017157_regulation of exocytosis_BP	1.334e-07	9.1293e-07	78	65	207	188	1	DL1		Cluster282_(717):GO:0007080_0.00085512
GO:0045786_negative regulation of cell cycle_BP	1.3417e-07	9.1659e-07	349	307	207	188	13	DL1		GO:0007080_0.00085512;GO:0007062_0.0011586;GO:0051310_0.0013573;GO:0050000_0.0091955;
GO:0045921_positive regulation of exocytosis_BP	1.3639e-07	9.3011e-07	44	38	207	188	1	DL1		Cluster283_(633):GO:0048596_0.00088284
GO:0015931_nucleobase-containing compound transport_BP	1.4066e-07	9.5754e-07	98	86	207	188	6	DL1		GO:0048596_0.00088284;GO:0031076_0.0032959;GO:0048048_0.0083967;
GO:0006335_DNA replication-dependent nucleosome assembly_BP	1.4146e-07	9.5762e-07	10	8	207	188	0	DL1		Cluster284_(907):GO:0006768_0.0010381
GO:0002204_somatic recombination of immunoglobulin genes involved in immune response_BP	1.4148e-07	9.5762e-07	10	8	207	188	0	DL1		GO:0006768_0.0010381;GO:0032365_0.0020412;GO:1902603_0.010211;
GO:0006337_nucleosome disassembly_BP	1.4181e-07	9.5762e-07	17	16	207	188	0	DL1		Cluster285_(660):GO:0007020_0.001059
GO:0008286_insulin receptor signaling pathway_BP	1.4192e-07	9.5762e-07	131	110	207	188	7	DL1		GO:0007020_0.001059;GO:0046785_0.0016064;GO:0031109_0.0037727;
GO:0044723_single-organism carbohydrate metabolic process_BP	1.4208e-07	9.5762e-07	380	333	207	188	5	DL1		Cluster286_(1040):GO:0060070_0.0010639
GO:0072665_protein localization to vacuole_BP	1.4237e-07	9.5762e-07	11	9	207	188	0	DL1		GO:0060070_0.0010639;
GO:0044257_cellular protein catabolic process_BP	1.4241e-07	9.5762e-07	320	273	207	188	15	DL1		Cluster287_(585):GO:0040014_0.0010945
GO:0030162_regulation of proteolysis_BP	1.4416e-07	9.673e-07	404	328	207	188	5	DL1		GO:0040014_0.0010945;GO:0030308_0.0035819;
GO:0070979_protein K11-linked ubiquitination_BP	1.4435e-07	9.673e-07	26	22	207	188	1	DL1		Cluster288_(708):GO:0045005_0.0011422
GO:0000289_nuclear-transcribed mRNA poly(A) tail shortening_BP	1.4469e-07	9.6787e-07	22	20	207	188	2	DL1		GO:0045005_0.0011422;GO:0031297_0.0012936;
GO:1902117_positive regulation of organelle assembly_BP	1.4512e-07	9.6908e-07	21	19	207	188	0	DL1		Cluster289_(749):GO:0044272_0.0011582
GO:0008213_protein alkylation_BP	1.4558e-07	9.7046e-07	59	49	207	188	0	DL1		GO:0044272_0.0011582;
GO:0032259_methylation_BP	1.4633e-07	9.7379e-07	113	93	207	188	4	DL1		Cluster290_(905):GO:0098656_0.0012128
GO:0046835_carbohydrate phosphorylation_BP	1.4676e-07	9.7493e-07	17	12	207	188	0	DL1		GO:0098656_0.0012128;GO:0006820_0.0012864;
GO:0006370_7-methylguanosine mRNA capping_BP	1.483e-07	9.8346e-07	29	27	207	188	1	DL1		Cluster291_(678):GO:0006693_0.001237
GO:0070918_production of small RNA involved in gene silencing by RNA_BP	1.5051e-07	9.9638e-07	15	10	207	188	0	DL1		GO:0006693_0.001237;GO:0006692_0.0021861;
GO:0002377_immunoglobulin production_BP	1.5178e-07	1.0031e-06	20	16	207	188	0	DL1		Cluster292_(135):GO:0070925_0.0012854
GO:1903580_positive regulation of ATP metabolic process_BP	1.5452e-07	1.0194e-06	30	25	207	188	0	DL1		GO:0070925_0.0012854;
GO:0010823_negative regulation of mitochondrion organization_BP	1.5539e-07	1.0225e-06	23	19	207	188	0	DL1		Cluster293_(400):GO:0031998_0.0013395
GO:0035338_long-chain fatty-acyl-CoA biosynthetic process_BP	1.5551e-07	1.0225e-06	17	16	207	188	0	DL1		GO:0031998_0.0013395;
GO:0055076_transition metal ion homeostasis_BP	1.5788e-07	1.0351e-06	85	73	207	188	2	DL1		Cluster294_(398):GO:0046885_0.0014365
GO:0043277_apoptotic cell clearance_BP	1.5797e-07	1.0351e-06	12	9	207	188	0	DL1		GO:0046885_0.0014365;
GO:0007033_vacuole organization_BP	1.5875e-07	1.0385e-06	53	42	207	188	1	DL1		Cluster295_(966):GO:0046839_0.001465
GO:1903051_negative regulation of proteolysis involved in cellular protein catabolic process_BP	1.5917e-07	1.0394e-06	52	48	207	188	1	DL1		GO:0046839_0.001465;
GO:0048857_neural nucleus development_BP	1.6111e-07	1.0504e-06	49	43	207	188	2	DL1		Cluster296_(466):GO:0033059_0.0016068
GO:0009226_nucleotide-sugar biosynthetic process_BP	1.6187e-07	1.0524e-06	15	14	207	188	0	DL1		GO:0033059_0.0016068;GO:0043473_0.0034443;
GO:0009895_negative regulation of catabolic process_BP	1.6197e-07	1.0524e-06	140	120	207	188	2	DL1		Cluster297_(979):GO:2000104_0.0016652
GO:0072182_regulation of nephron tubule epithelial cell differentiation_BP	1.6389e-07	1.0631e-06	10	9	207	188	0	DL1		GO:2000104_0.0016652;
GO:0033143_regulation of intracellular steroid hormone receptor signaling pathway_BP	1.6551e-07	1.0697e-06	42	34	207	188	0	DL1		Cluster298_(533):GO:0000098_0.0019305
GO:0032869_cellular response to insulin stimulus_BP	1.6572e-07	1.0697e-06	160	134	207	188	8	DL1		GO:0000098_0.0019305;
GO:0043922_negative regulation by host of viral transcription_BP	1.6575e-07	1.0697e-06	12	10	207	188	1	DL1		Cluster299_(920):GO:0045332_0.0020026
GO:0006006_glucose metabolic process_BP	1.7074e-07	1.1001e-06	97	91	207	188	1	DL1		GO:0045332_0.0020026;GO:0034204_0.0034809;GO:0097035_0.0035774;
GO:1901184_regulation of ERBB signaling pathway_BP	1.7111e-07	1.1007e-06	58	55	207	188	1	DL1		Cluster300_(586):GO:0010613_0.0020731
GO:0006301_postreplication repair_BP	1.7406e-07	1.1163e-06	14	12	207	188	1	DL1		GO:0010613_0.0020731;GO:0014742_0.0030159;
GO:1901985_positive regulation of protein acetylation_BP	1.7413e-07	1.1163e-06	16	13	207	188	0	DL1		Cluster301_(58):GO:0086011_0.0022245
GO:0033260_nuclear DNA replication_BP	1.8015e-07	1.153e-06	23	23	207	188	0	DL1		GO:0086011_0.0022245;
GO:0015980_energy derivation by oxidation of organic compounds_BP	1.8045e-07	1.153e-06	256	227	207	188	4	DL1		Cluster302_(1185):GO:0035329_0.0022996
GO:1903291_positive regulation of ATP catabolic process_BP	1.8143e-07	1.1574e-06	26	23	207	188	0	DL1		GO:0035329_0.0022996;
GO:0015758_glucose transport_BP	1.826e-07	1.1629e-06	55	50	207	188	5	DL1		Cluster303_(1041):GO:0045599_0.0025683
GO:0006367_transcription initiation from RNA polymerase II promoter_BP	1.8436e-07	1.1722e-06	179	152	207	188	1	DL1		GO:0045599_0.0025683;
GO:0015992_proton transport_BP	1.8574e-07	1.179e-06	66	58	207	188	3	DL1		Cluster304_(786):GO:0060330_0.0027709
GO:0000188_inactivation of MAPK activity_BP	1.8655e-07	1.1818e-06	20	20	207	188	0	DL1		GO:0060330_0.0027709;GO:0060334_0.0029611;
GO:0009749_response to glucose_BP	1.8679e-07	1.1818e-06	34	31	207	188	0	DL1		Cluster305_(181):GO:0007569_0.0028159
GO:0051168_nuclear export_BP	1.8769e-07	1.1855e-06	93	81	207	188	6	DL1		GO:0007569_0.0028159;GO:0090398_0.0039043;GO:0007568_0.005221;
GO:0046822_regulation of nucleocytoplasmic transport_BP	1.8813e-07	1.1863e-06	131	114	207	188	1	DL1		Cluster306_(1022):GO:0016578_0.0029277
GO:2000696_regulation of epithelial cell differentiation involved in kidney development_BP	1.9126e-07	1.2041e-06	12	11	207	188	0	DL1		GO:0016578_0.0029277;
GO:0031058_positive regulation of histone modification_BP	1.9412e-07	1.2201e-06	36	30	207	188	0	DL1		Cluster307_(828):GO:0030316_0.0030655
GO:0043631_RNA polyadenylation_BP	1.9981e-07	1.2539e-06	23	18	207	188	0	DL1		GO:0030316_0.0030655;
GO:0032486_Rap protein signal transduction_BP	2.0177e-07	1.2641e-06	10	8	207	188	0	DL1		Cluster308_(916):GO:0015804_0.0031028
GO:0009451_RNA modification_BP	2.0265e-07	1.2675e-06	38	31	207	188	2	DL1		GO:0015804_0.0031028;
GO:0018279_protein N-linked glycosylation via asparagine_BP	2.0456e-07	1.2763e-06	96	86	207	188	3	DL1		Cluster309_(474):GO:0030072_0.0033252
GO:0042775_mitochondrial ATP synthesis coupled electron transport_BP	2.0477e-07	1.2763e-06	48	37	207	188	0	DL1		GO:0030072_0.0033252;GO:0002790_0.00342;
GO:0070265_necrotic cell death_BP	2.0504e-07	1.2763e-06	15	14	207	188	0	DL1		Cluster310_(787):GO:0010803_0.0040152
GO:0043968_histone H2A acetylation_BP	2.058e-07	1.279e-06	12	9	207	188	0	DL1		GO:0010803_0.0040152;
GO:0018198_peptidyl-cysteine modification_BP	2.0989e-07	1.3023e-06	11	8	207	188	0	DL1		Cluster311_(715):GO:1902850_0.0040627
GO:0006281_DNA repair_BP	2.1063e-07	1.3048e-06	261	229	207	188	5	DL1		GO:1902850_0.0040627;GO:0007051_0.0057483;
GO:2001021_negative regulation of response to DNA damage stimulus_BP	2.1128e-07	1.3067e-06	35	32	207	188	1	DL1		Cluster312_(515):GO:1901224_0.0044502
GO:0032104_regulation of response to extracellular stimulus_BP	2.1215e-07	1.3084e-06	35	30	207	188	2	DL1		GO:1901224_0.0044502;GO:0007250_0.0054819;
GO:0005978_glycogen biosynthetic process_BP	2.1224e-07	1.3084e-06	14	14	207	188	0	DL1		Cluster313_(339):GO:0032088_0.0055864
GO:0019082_viral protein processing_BP	2.1338e-07	1.3133e-06	10	10	207	188	0	DL1		GO:0032088_0.0055864;
GO:0072332_intrinsic apoptotic signaling pathway by p53 class mediator_BP	2.1785e-07	1.3387e-06	32	31	207	188	0	DL1		Cluster314_(409):GO:0042359_0.0060252
GO:0018196_peptidyl-asparagine modification_BP	2.1832e-07	1.3395e-06	97	87	207	188	3	DL1		GO:0042359_0.0060252;
GO:0045185_maintenance of protein location_BP	2.1871e-07	1.3398e-06	76	63	207	188	1	DL1		Cluster315_(504):GO:0032733_0.0060646
GO:1901799_negative regulation of proteasomal protein catabolic process_BP	2.1908e-07	1.3399e-06	49	45	207	188	1	DL1		GO:0032733_0.0060646;
GO:0042773_ATP synthesis coupled electron transport_BP	2.2268e-07	1.3597e-06	48	37	207	188	0	DL1		Cluster316_(629):GO:0050982_0.0067599
GO:0031330_negative regulation of cellular catabolic process_BP	2.2546e-07	1.3732e-06	115	99	207	188	2	DL1		GO:0050982_0.0067599;
GO:0006400_tRNA modification_BP	2.256e-07	1.3732e-06	16	12	207	188	0	DL1		Cluster317_(684):GO:0030148_0.0069809
GO:0051569_regulation of histone H3-K4 methylation_BP	2.2901e-07	1.3912e-06	11	10	207	188	0	DL1		GO:0030148_0.0069809;
GO:0006091_generation of precursor metabolites and energy_BP	2.2928e-07	1.3912e-06	313	274	207	188	5	DL1		Cluster318_(47):GO:0060263_0.0071511
GO:0006739_NADP metabolic process_BP	2.3079e-07	1.3982e-06	16	13	207	188	1	DL1		GO:0060263_0.0071511;
GO:0016049_cell growth_BP	2.3116e-07	1.3982e-06	56	47	207	188	2	DL1		Cluster319_(655):GO:0051894_0.0076592
GO:0090068_positive regulation of cell cycle process_BP	2.3361e-07	1.4108e-06	176	157	207	188	11	DL1		GO:0051894_0.0076592;
GO:0070936_protein K48-linked ubiquitination_BP	2.3485e-07	1.4161e-06	41	39	207	188	0	DL1		Cluster320_(37):GO:0051775_0.0093421
GO:0030433_ER-associated ubiquitin-dependent protein catabolic process_BP	2.3588e-07	1.4181e-06	37	28	207	188	2	DL1		GO:0051775_0.0093421;
GO:1902100_negative regulation of metaphase/anaphase transition of cell cycle_BP	2.3619e-07	1.4181e-06	34	30	207	188	0	DL1		Cluster321_(743):GO:0006040_0.011076
GO:0045861_negative regulation of proteolysis_BP	2.363e-07	1.4181e-06	201	164	207	188	2	DL1		GO:0006040_0.011076;
GO:0051238_sequestering of metal ion_BP	2.3788e-07	1.4255e-06	10	10	207	188	0	DL1		Cluster322_(679):GO:1901617_0.011512
GO:0070059_intrinsic apoptotic signaling pathway in response to endoplasmic reticulum stress_BP	2.3889e-07	1.4293e-06	17	13	207	188	0	DL1		GO:1901617_0.011512;
GO:0032201_telomere maintenance via semi-conservative replication_BP	2.4319e-07	1.4527e-06	22	22	207	188	0	DL1
GO:0007346_regulation of mitotic cell cycle_BP	2.4494e-07	1.4609e-06	302	269	207	188	14	DL1		Result for U2OS:
GO:0006921_cellular component disassembly involved in execution phase of apoptosis_BP	2.4654e-07	1.4682e-06	62	55	207	188	0	DL1		Cluster1_(926):GO:0000375_1.0245e-08
GO:0006891_intra-Golgi vesicle-mediated transport_BP	2.5031e-07	1.4884e-06	17	14	207	188	1	DL1		GO:0000375_1.0245e-08;GO:0000377_1.3614e-08;GO:0071826_1.4374e-08;GO:0000387_1.8494e-08;GO:0006376_2.5465e-08;GO:0000398_3.2013e-08;GO:0008380_3.7358e-08;GO:0016071_4.1735e-08;GO:0006397_5.3459e-08;GO:0022613_5.3925e-08;GO:0022618_5.5301e-08;GO:0006396_5.6024e-08;GO:0000245_7.1673e-08;GO:0000244_1.2911e-07;
GO:0032392_DNA geometric change_BP	2.5147e-07	1.4929e-06	43	38	207	188	0	DL1		Cluster2_(209):GO:0048025_1.9592e-08
GO:0051259_protein oligomerization_BP	2.5325e-07	1.4987e-06	188	158	207	188	0	DL1		GO:0048025_1.9592e-08;GO:0048024_2.0961e-08;GO:0033120_2.6125e-08;GO:0033119_3.4478e-08;GO:0043484_3.6688e-08;GO:0000381_5.3764e-08;GO:0050686_6.14e-08;GO:1903311_7.7021e-08;GO:1903312_1.863e-07;
GO:0042177_negative regulation of protein catabolic process_BP	2.533e-07	1.4987e-06	75	67	207	188	1	DL1		Cluster3_(863):GO:0042255_2.0078e-08
GO:0045333_cellular respiration_BP	2.536e-07	1.4987e-06	133	111	207	188	4	DL1		GO:0042255_2.0078e-08;GO:0042273_2.6988e-08;GO:0042274_4.3223e-08;GO:0030490_1.085e-07;GO:0000460_3.2127e-07;
GO:0090224_regulation of spindle organization_BP	2.5778e-07	1.521e-06	11	10	207	188	0	DL1		Cluster4_(927):GO:0051168_2.0161e-08
GO:0031063_regulation of histone deacetylation_BP	2.5826e-07	1.5215e-06	12	11	207	188	0	DL1		GO:0051168_2.0161e-08;GO:0051028_3.0965e-08;GO:0006369_4.2028e-08;GO:0031124_4.669e-08;GO:0006379_5.3222e-08;GO:0015931_6.5878e-08;GO:0006403_7.3566e-08;GO:0031123_8.5395e-08;GO:0006406_1.1656e-07;GO:0006405_1.8178e-07;GO:0043631_2.0023e-07;GO:0051236_2.0193e-07;GO:0006611_2.5549e-07;GO:0071705_2.7293e-07;GO:0050658_2.7699e-07;GO:0006378_1.2586e-06;GO:0050657_0.001;
GO:0034728_nucleosome organization_BP	2.5946e-07	1.5263e-06	82	72	207	188	0	DL1		Cluster5_(923):GO:0043928_2.0748e-08
GO:0070647_protein modification by small protein conjugation or removal_BP	2.619e-07	1.5382e-06	451	404	207	188	15	DL1		GO:0043928_2.0748e-08;GO:0006414_2.3022e-08;GO:0044419_2.4458e-08;GO:0006612_2.76e-08;GO:0019080_3.4903e-08;GO:0043624_3.6015e-08;GO:0006415_3.7521e-08;GO:0044403_3.8712e-08;GO:0070972_3.9583e-08;GO:0006412_3.9593e-08;GO:0006614_4.2076e-08;GO:0090150_4.2556e-08;GO:0032984_4.8222e-08;GO:0044764_5.0188e-08;GO:0045727_5.0607e-08;GO:0000288_5.1841e-08;GO:0019058_5.2258e-08;GO:0045047_5.4428e-08;GO:00…
GO:0043200_response to amino acid_BP	2.664e-07	1.5612e-06	15	14	207	188	1	DL1		Cluster6_(1016):GO:0043487_2.6733e-08
GO:0006120_mitochondrial electron transport, NADH to ubiquinone_BP	2.6661e-07	1.5612e-06	41	32	207	188	0	DL1		GO:0043487_2.6733e-08;GO:0048255_3.6441e-08;GO:0070935_8.0581e-08;GO:0043488_2.0047e-07;GO:0043489_5.6199e-07;
GO:0006363_termination of RNA polymerase I transcription_BP	2.7141e-07	1.5868e-06	23	22	207	188	0	DL1		Cluster7_(147):GO:0006458_2.8066e-08
GO:0046716_muscle cell cellular homeostasis_BP	2.8209e-07	1.6468e-06	10	10	207	188	0	DL1		GO:0006458_2.8066e-08;GO:0006457_4.1387e-08;GO:0051084_7.2552e-08;GO:0018208_6.1734e-07;GO:0000413_1.7473e-06;GO:0061077_3.769e-05;
GO:0006368_transcription elongation from RNA polymerase II promoter_BP	2.8293e-07	1.6474e-06	63	57	207	188	1	DL1		Cluster8_(108):GO:0006283_2.9169e-08
GO:0006914_autophagy_BP	2.8305e-07	1.6474e-06	52	40	207	188	2	DL1		GO:0006283_2.9169e-08;GO:0043902_6.3423e-08;GO:0006370_9.7082e-08;GO:0006354_1.0297e-07;GO:0036260_1.0882e-07;GO:0006363_1.8154e-07;GO:0050434_1.8712e-07;GO:0009452_1.8773e-07;GO:0006353_2.0155e-07;GO:0006361_2.5769e-07;GO:0006360_3.0246e-07;GO:0044349_3.0423e-07;GO:0006368_3.1979e-07;GO:0006362_5.0976e-07;GO:0000718_6.0345e-07;
GO:0034605_cellular response to heat_BP	2.8429e-07	1.6521e-06	15	12	207	188	1	DL1		Cluster9_(870):GO:0009146_3.0224e-08
GO:0016051_carbohydrate biosynthetic process_BP	2.884e-07	1.6735e-06	75	71	207	188	0	DL1		GO:0009146_3.0224e-08;GO:0046130_4.3767e-08;GO:0009207_7.1411e-08;GO:1901292_7.7367e-08;GO:0009203_7.9143e-08;GO:0006200_9.1274e-08;GO:0009169_1.0442e-07;GO:1901658_1.0513e-07;GO:0009158_1.1313e-07;GO:0006152_1.1729e-07;GO:0009143_1.4129e-07;GO:0009154_1.5978e-07;GO:0006195_1.6246e-07;GO:0009164_1.6427e-07;GO:0009125_1.8085e-07;GO:0009150_2.1301e-07;GO:0046034_2.2908e-07;GO:0009261_2.3634e-07;GO:…
GO:0071375_cellular response to peptide hormone stimulus_BP	2.9413e-07	1.7042e-06	217	185	207	188	8	DL1		Cluster10_(211):GO:0050684_3.2299e-08
GO:0046823_negative regulation of nucleocytoplasmic transport_BP	2.9684e-07	1.7173e-06	47	41	207	188	1	DL1		GO:0050684_3.2299e-08;GO:0031440_5.6114e-08;GO:0050685_8.378e-08;GO:0060211_2.9056e-07;GO:0031442_3.6943e-07;GO:1903313_3.9859e-07;GO:1900153_4.0866e-07;GO:0061014_4.4506e-07;GO:0061013_6.3268e-07;GO:0060213_8.2803e-07;GO:1900151_1.1504e-06;
GO:0006906_vesicle fusion_BP	3.0322e-07	1.7471e-06	15	14	207	188	0	DL1		Cluster11_(922):GO:0033365_3.2618e-08
GO:0006839_mitochondrial transport_BP	3.0328e-07	1.7471e-06	105	97	207	188	3	DL1		GO:0033365_3.2618e-08;GO:1902580_3.3653e-08;GO:0072594_3.7574e-08;GO:0044802_4.9558e-08;GO:0044744_5.2292e-08;GO:0051169_6.3004e-08;GO:0006605_6.3937e-08;GO:0006606_6.6893e-08;GO:0034504_7.5162e-08;GO:0006886_7.6301e-08;GO:0006607_9.2267e-08;GO:0051170_1.2266e-07;GO:1902593_1.9339e-07;GO:0006913_1.9505e-07;GO:0017038_3.3639e-07;GO:0000060_3.4285e-07;GO:0010256_1.5113e-06;GO:0007030_6.1824e-06;
GO:0019319_hexose biosynthetic process_BP	3.0336e-07	1.7471e-06	41	40	207	188	0	DL1		Cluster12_(742):GO:0009226_3.3455e-08
GO:0071230_cellular response to amino acid stimulus_BP	3.0455e-07	1.7514e-06	13	13	207	188	1	DL1		GO:0009226_3.3455e-08;GO:0009225_8.6338e-07;GO:0006488_1.6087e-06;
GO:0035690_cellular response to drug_BP	3.0531e-07	1.7531e-06	28	23	207	188	0	DL1		Cluster13_(106):GO:0052312_3.7625e-08
GO:0006366_transcription from RNA polymerase II promoter_BP	3.0724e-07	1.7616e-06	486	416	207	188	5	DL1		GO:0052312_3.7625e-08;GO:0051702_5.9039e-08;GO:0051817_6.2183e-08;GO:0043923_6.8873e-08;GO:0043921_7.701e-08;GO:0051851_8.774e-08;GO:0035821_1.1363e-07;GO:0046782_1.7678e-07;GO:0052472_1.8492e-07;GO:0043922_1.1486e-05;GO:0019048_0.00015593;
GO:1903206_negative regulation of hydrogen peroxide-induced cell death_BP	3.1001e-07	1.7748e-06	11	8	207	188	0	DL1		Cluster14_(1084):GO:0009266_3.853e-08
GO:1901798_positive regulation of signal transduction by p53 class mediator_BP	3.1524e-07	1.8021e-06	15	12	207	188	0	DL1		GO:0009266_3.853e-08;GO:0009408_5.0583e-08;GO:0034605_1.0646e-07;
GO:0048588_developmental cell growth_BP	3.1829e-07	1.8168e-06	23	20	207	188	0	DL1		Cluster15_(107):GO:0048524_3.9727e-08
GO:0032024_positive regulation of insulin secretion_BP	3.2407e-07	1.8471e-06	21	19	207	188	0	DL1		GO:0048524_3.9727e-08;GO:0050792_7.9509e-08;GO:0043903_1.2115e-07;GO:0043900_4.3652e-07;GO:0045070_5.3068e-07;
GO:0006487_protein N-linked glycosylation_BP	3.2471e-07	1.848e-06	103	93	207	188	3	DL1		Cluster16_(862):GO:0008334_3.9727e-08
GO:0010564_regulation of cell cycle process_BP	3.2549e-07	1.8497e-06	378	339	207	188	14	DL1		GO:0008334_3.9727e-08;GO:0034661_1.3765e-05;GO:0071044_2.7352e-05;
GO:0030397_membrane disassembly_BP	3.2607e-07	1.8503e-06	37	34	207	188	6	DL1		Cluster17_(694):GO:0019042_4.3497e-08
GO:0051289_protein homotetramerization_BP	3.2655e-07	1.8503e-06	32	27	207	188	0	DL1		GO:0019042_4.3497e-08;GO:0019043_1.6088e-07;GO:0006303_3.5747e-07;GO:0000726_5.4934e-07;GO:0006302_0.00049998;GO:0000725_0.00073651;GO:0000724_0.0013925;
GO:0034661_ncRNA catabolic process_BP	3.3185e-07	1.8776e-06	14	12	207	188	0	DL1		Cluster18_(340):GO:0006366_4.5926e-08
GO:0006342_chromatin silencing_BP	3.3415e-07	1.8878e-06	14	11	207	188	0	DL1		GO:0006366_4.5926e-08;GO:0000122_4.3975e-05;
GO:0007029_endoplasmic reticulum organization_BP	3.363e-07	1.8953e-06	22	19	207	188	2	DL1		Cluster19_(948):GO:0002181_5.0066e-08
GO:0035196_production of miRNAs involved in gene silencing by miRNA_BP	3.3647e-07	1.8953e-06	14	10	207	188	0	DL1		GO:0002181_5.0066e-08;GO:1903008_3.501e-07;
GO:0006090_pyruvate metabolic process_BP	3.3715e-07	1.8963e-06	52	48	207	188	0	DL1		Cluster20_(769):GO:0007093_5.4791e-08
GO:0000045_autophagic vacuole assembly_BP	3.379e-07	1.8963e-06	22	17	207	188	1	DL1		GO:0007093_5.4791e-08;GO:0051340_5.8187e-08;GO:0031398_5.916e-08;GO:0044783_5.9292e-08;GO:0051438_6.3381e-08;GO:1901987_6.7067e-08;GO:1903321_6.9767e-08;GO:0044843_7.1164e-08;GO:0031571_7.4136e-08;GO:1902807_9.2578e-08;GO:0072395_9.3416e-08;GO:0031396_9.5517e-08;GO:1903322_1.0429e-07;GO:2000134_1.0654e-07;GO:0002479_1.1057e-07;GO:1902400_1.1504e-07;GO:0031397_1.2105e-07;GO:0031570_1.214e-07;GO:00…
GO:2000758_positive regulation of peptidyl-lysine acetylation_BP	3.3812e-07	1.8963e-06	16	13	207	188	0	DL1		Cluster21_(938):GO:0034660_7.9986e-08
GO:0090502_RNA phosphodiester bond hydrolysis, endonucleolytic_BP	3.3907e-07	1.8989e-06	27	21	207	188	1	DL1		GO:0034660_7.9986e-08;GO:0006364_9.7182e-08;GO:0034470_1.1493e-07;GO:0042254_1.5131e-07;GO:0016072_2.024e-07;
GO:1903047_mitotic cell cycle process_BP	3.3989e-07	1.9007e-06	494	427	207	188	20	DL1		Cluster22_(669):GO:0018195_8.1421e-08
GO:0009267_cellular response to starvation_BP	3.4251e-07	1.9113e-06	66	53	207	188	2	DL1		GO:0018195_8.1421e-08;
GO:0032107_regulation of response to nutrient levels_BP	3.4277e-07	1.9113e-06	35	30	207	188	2	DL1		Cluster23_(930):GO:0007566_8.1668e-08
GO:0032469_endoplasmic reticulum calcium ion homeostasis_BP	3.4575e-07	1.9251e-06	14	11	207	188	0	DL1		GO:0007566_8.1668e-08;GO:0009994_7.8781e-06;
GO:0090305_nucleic acid phosphodiester bond hydrolysis_BP	3.5453e-07	1.9712e-06	140	126	207	188	3	DL1		Cluster24_(924):GO:0006309_8.2874e-08
GO:0046209_nitric oxide metabolic process_BP	3.5625e-07	1.9769e-06	24	21	207	188	1	DL1		GO:0006309_8.2874e-08;GO:0090501_1.1456e-07;GO:0030262_1.2632e-07;GO:0090305_2.3593e-07;GO:0006308_1.6717e-06;GO:0090502_4.414e-06;GO:0000737_7.6667e-05;GO:0006921_0.0072293;
GO:0051701_interaction with host_BP	3.5682e-07	1.9769e-06	76	63	207	188	2	DL1		Cluster25_(940):GO:0009649_8.582e-08
GO:0032106_positive regulation of response to extracellular stimulus_BP	3.5711e-07	1.9769e-06	17	14	207	188	1	DL1		GO:0009649_8.582e-08;GO:0043153_9.0888e-08;GO:0009648_1.3153e-07;GO:0032922_1.7605e-07;GO:0042752_2.1762e-07;GO:0007623_1.7653e-06;
GO:0045454_cell redox homeostasis_BP	3.5832e-07	1.9808e-06	10	8	207	188	0	DL1		Cluster26_(804):GO:0010870_8.8109e-08
GO:0000041_transition metal ion transport_BP	3.6122e-07	1.9934e-06	64	55	207	188	2	DL1		GO:0010870_8.8109e-08;GO:0010869_0.00061402;
GO:0019433_triglyceride catabolic process_BP	3.6163e-07	1.9934e-06	17	17	207	188	0	DL1		Cluster27_(880):GO:0042149_8.8581e-08
GO:0006312_mitotic recombination_BP	3.6781e-07	2.0245e-06	33	31	207	188	0	DL1		GO:0042149_8.8581e-08;GO:0080171_3.6961e-05;GO:0007040_7.1659e-05;GO:0007033_0.0019491;GO:0009267_0.0097099;
GO:1902991_regulation of amyloid precursor protein catabolic process_BP	3.6855e-07	2.0257e-06	10	9	207	188	0	DL1		Cluster28_(962):GO:0000338_8.9243e-08
GO:0097306_cellular response to alcohol_BP	3.7328e-07	2.0488e-06	30	27	207	188	0	DL1		GO:0000338_8.9243e-08;
GO:0043949_regulation of cAMP-mediated signaling_BP	3.8002e-07	2.0828e-06	17	13	207	188	0	DL1		Cluster29_(214):GO:0035196_8.956e-08
GO:0071174_mitotic spindle checkpoint_BP	3.8368e-07	2.0999e-06	35	30	207	188	0	DL1		GO:0035196_8.956e-08;GO:0031050_1.2574e-07;GO:0070918_2.9819e-07;GO:0016441_3.9037e-07;GO:0071359_5.5311e-07;GO:0031047_1.1121e-06;GO:0035195_2.1039e-06;GO:0035194_2.6024e-06;
GO:1903363_negative regulation of cellular protein catabolic process_BP	3.8641e-07	2.1118e-06	54	50	207	188	1	DL1		Cluster30_(937):GO:0001510_9.2657e-08
GO:0071806_protein transmembrane transport_BP	3.9116e-07	2.1347e-06	32	28	207	188	0	DL1		GO:0001510_9.2657e-08;GO:0008033_1.2553e-07;GO:0009451_1.3378e-06;GO:0006400_1.4963e-06;
GO:0006895_Golgi to endosome transport_BP	3.9185e-07	2.1355e-06	14	13	207	188	0	DL1		Cluster31_(928):GO:0010827_9.3572e-08
GO:2000142_regulation of DNA-templated transcription, initiation_BP	3.9365e-07	2.1423e-06	11	8	207	188	0	DL1		GO:0010827_9.3572e-08;GO:0030397_1.1251e-07;GO:0015749_1.5025e-07;GO:0008645_1.565e-07;GO:0007077_1.6445e-07;GO:0006997_1.695e-07;GO:0008643_2.74e-07;GO:0006999_3.4484e-07;GO:0015758_4.7939e-07;GO:0006998_4.9081e-07;GO:0051081_5.8317e-07;GO:0031468_9.3974e-07;GO:0007084_1.9634e-06;
GO:0044770_cell cycle phase transition_BP	3.986e-07	2.1662e-06	267	227	207	188	13	DL1		Cluster32_(645):GO:2000142_9.8309e-08
GO:0071383_cellular response to steroid hormone stimulus_BP	3.9969e-07	2.1674e-06	39	33	207	188	0	DL1		GO:2000142_9.8309e-08;GO:0060260_7.1142e-07;
GO:0046503_glycerolipid catabolic process_BP	3.9995e-07	2.1674e-06	24	23	207	188	0	DL1		Cluster33_(472):GO:1902591_1.0182e-07
GO:0030852_regulation of granulocyte differentiation_BP	4.0148e-07	2.1726e-06	11	10	207	188	0	DL1		GO:1902591_1.0182e-07;GO:0090114_3.1095e-07;GO:0048200_3.1239e-07;GO:0006901_3.2248e-07;GO:0048207_4.272e-07;GO:0048208_4.6111e-07;GO:0006888_8.9448e-07;GO:0006900_9.4731e-07;GO:0006891_9.9784e-07;GO:0006903_1.0264e-06;GO:0035964_1.0377e-06;GO:0051668_1.1325e-06;GO:0048193_1.396e-06;GO:0016050_1.5577e-06;GO:0048205_2.1763e-06;GO:0048194_2.4557e-06;GO:0048199_4.4084e-06;GO:0006890_4.4182e-06;GO:00…
GO:0019048_modulation by virus of host morphology or physiology_BP	4.0657e-07	2.1971e-06	17	16	207	188	0	DL1		Cluster34_(635):GO:0001649_1.0379e-07
GO:0016197_endosomal transport_BP	4.0731e-07	2.198e-06	161	135	207	188	5	DL1		GO:0001649_1.0379e-07;GO:0001503_1.0689e-07;
GO:0072528_pyrimidine-containing compound biosynthetic process_BP	4.1008e-07	2.2068e-06	18	16	207	188	0	DL1		Cluster35_(1060):GO:0048385_1.1121e-07
GO:1902253_regulation of intrinsic apoptotic signaling pathway by p53 class mediator_BP	4.1009e-07	2.2068e-06	13	11	207	188	0	DL1		GO:0048385_1.1121e-07;
GO:0072512_trivalent inorganic cation transport_BP	4.1319e-07	2.2204e-06	32	26	207	188	2	DL1		Cluster36_(771):GO:0034622_1.1409e-07
GO:0042398_cellular modified amino acid biosynthetic process_BP	4.1451e-07	2.2244e-06	24	21	207	188	1	DL1		GO:0034622_1.1409e-07;GO:0043623_1.2448e-07;GO:0051262_0.0063674;
GO:0009262_deoxyribonucleotide metabolic process_BP	4.1533e-07	2.2257e-06	18	14	207	188	1	DL1		Cluster37_(770):GO:1903363_1.1532e-07
GO:0032781_positive regulation of ATPase activity_BP	4.1873e-07	2.2408e-06	26	23	207	188	0	DL1		GO:1903363_1.1532e-07;GO:0033048_1.8584e-07;GO:0032434_2.1703e-07;GO:0045839_2.3363e-07;GO:0070979_2.7416e-07;GO:0007094_3.09e-07;GO:1901799_3.4537e-07;GO:1903050_3.8177e-07;GO:2000816_3.8326e-07;GO:0009895_3.9057e-07;GO:0032435_4.1283e-07;GO:1902100_4.2065e-07;GO:0031577_4.2195e-07;GO:0071174_5.768e-07;GO:0042176_6.2611e-07;GO:0033046_6.5189e-07;GO:0051784_6.8306e-07;GO:0071173_8.5207e-07;GO:190…
GO:0022616_DNA strand elongation_BP	4.2041e-07	2.2466e-06	36	31	207	188	0	DL1		Cluster38_(773):GO:0032259_1.16e-07
GO:0006611_protein export from nucleus_BP	4.3036e-07	2.2966e-06	20	15	207	188	0	DL1		GO:0032259_1.16e-07;GO:0043414_1.8166e-07;GO:0008213_2.4671e-07;GO:0016571_5.6616e-07;GO:0006479_8.1215e-07;GO:0034968_4.8689e-05;GO:0051568_5.2539e-05;GO:0018023_0.0008408;GO:0018022_0.0041993;
GO:0051881_regulation of mitochondrial membrane potential_BP	4.3524e-07	2.3195e-06	23	18	207	188	0	DL1		Cluster39_(945):GO:0060766_1.2956e-07
GO:0006379_mRNA cleavage_BP	4.4757e-07	2.3819e-06	11	9	207	188	0	DL1		GO:0060766_1.2956e-07;GO:0033146_2.184e-07;GO:0033144_2.6659e-07;GO:0033143_2.8415e-07;GO:0060765_0.00010957;
GO:1903076_regulation of protein localization to plasma membrane_BP	4.5018e-07	2.3925e-06	48	37	207	188	0	DL1		Cluster40_(256):GO:0017145_1.3511e-07
GO:0016236_macroautophagy_BP	4.5193e-07	2.3985e-06	33	23	207	188	1	DL1		GO:0017145_1.3511e-07;GO:0072089_0.00012251;GO:0007405_0.000247;GO:0048103_0.0015844;
GO:0006261_DNA-dependent DNA replication_BP	4.5506e-07	2.4118e-06	69	59	207	188	0	DL1		Cluster41_(109):GO:0006383_1.3723e-07
GO:0032109_positive regulation of response to nutrient levels_BP	4.5764e-07	2.4221e-06	17	14	207	188	1	DL1		GO:0006383_1.3723e-07;GO:0006386_2.0498e-07;GO:0006385_5.1977e-07;GO:0009303_1.456e-05;
GO:0009746_response to hexose_BP	4.5918e-07	2.4269e-06	37	33	207	188	0	DL1		Cluster42_(837):GO:0032239_1.442e-07
GO:0050821_protein stabilization_BP	4.6512e-07	2.4549e-06	82	71	207	188	2	DL1		GO:0032239_1.442e-07;
GO:0030857_negative regulation of epithelial cell differentiation_BP	4.6609e-07	2.4567e-06	17	14	207	188	0	DL1		Cluster43_(974):GO:0097193_1.5609e-07
GO:0050771_negative regulation of axonogenesis_BP	4.7379e-07	2.493e-06	22	18	207	188	0	DL1		GO:0097193_1.5609e-07;GO:1901028_2.2858e-07;GO:1901030_2.1113e-06;GO:0010821_3.3318e-06;GO:0010823_8.1164e-06;GO:0010822_6.3068e-05;GO:0090201_9.2627e-05;GO:1900739_0.00091208;GO:0001836_0.0014421;GO:1900740_0.0018302;GO:2001235_0.0022448;GO:0090199_0.0066699;
GO:0043068_positive regulation of programmed cell death_BP	4.7426e-07	2.493e-06	376	318	207	188	6	DL1		Cluster44_(284):GO:0009165_1.566e-07
GO:1901796_regulation of signal transduction by p53 class mediator_BP	4.775e-07	2.5065e-06	35	31	207	188	0	DL1		GO:0009165_1.566e-07;GO:1901293_1.985e-07;GO:1901659_4.8014e-07;GO:0009156_9.0039e-07;GO:0009124_1.3166e-06;GO:0009127_1.6248e-06;GO:0072522_1.6286e-06;GO:0042451_2.138e-06;GO:0009168_2.4685e-06;GO:0009163_2.9479e-06;GO:0009112_4.5541e-06;GO:0046390_7.1366e-06;GO:0046129_9.9869e-06;GO:0006164_1.2458e-05;GO:0006754_1.5766e-05;GO:0042455_2.1416e-05;GO:0009260_2.8853e-05;GO:0009206_3.2587e-05;GO:001…
GO:0042558_pteridine-containing compound metabolic process_BP	4.8074e-07	2.5201e-06	17	16	207	188	0	DL1		Cluster45_(747):GO:0018279_2.0745e-07
GO:0030512_negative regulation of transforming growth factor beta receptor signaling pathway_BP	4.8153e-07	2.5209e-06	57	49	207	188	2	DL1		GO:0018279_2.0745e-07;GO:0018196_6.1482e-07;GO:0006487_6.5556e-07;GO:0044723_6.6776e-07;GO:0070085_1.2185e-06;GO:0043687_1.8027e-06;GO:0006486_2.4802e-06;GO:0009100_4.3985e-06;GO:0043413_8.806e-06;GO:1901137_1.1305e-05;GO:0009101_1.3803e-05;
GO:0008645_hexose transport_BP	4.9088e-07	2.5663e-06	56	51	207	188	5	DL1		Cluster46_(212):GO:0035510_2.1515e-07
GO:0015749_monosaccharide transport_BP	4.9416e-07	2.5799e-06	58	53	207	188	5	DL1		GO:0035510_2.1515e-07;GO:0080111_2.9159e-07;
GO:0034284_response to monosaccharide_BP	5.0002e-07	2.6061e-06	37	33	207	188	0	DL1		Cluster47_(636):GO:0042733_2.3609e-07
GO:0090382_phagosome maturation_BP	5.0053e-07	2.6061e-06	42	34	207	188	2	DL1		GO:0042733_2.3609e-07;GO:0035113_0.0025299;GO:0030326_0.0033565;
GO:0008643_carbohydrate transport_BP	5.027e-07	2.6129e-06	63	55	207	188	5	DL1		Cluster48_(942):GO:0044803_2.5523e-07
GO:0050690_regulation of defense response to virus by virus_BP	5.0318e-07	2.6129e-06	29	22	207	188	0	DL1		GO:0044803_2.5523e-07;GO:0019068_2.0815e-05;
GO:0019184_nonribosomal peptide biosynthetic process_BP	5.0962e-07	2.6428e-06	10	8	207	188	0	DL1		Cluster49_(352):GO:0043069_2.6637e-07
GO:0000722_telomere maintenance via recombination_BP	5.1272e-07	2.6553e-06	26	25	207	188	0	DL1		GO:0043069_2.6637e-07;GO:0043066_9.1293e-07;
GO:0051354_negative regulation of oxidoreductase activity_BP	5.1356e-07	2.656e-06	20	16	207	188	0	DL1		Cluster50_(280):GO:0015949_2.7747e-07
GO:0043124_negative regulation of I-kappaB kinase/NF-kappaB signaling_BP	5.1778e-07	2.6743e-06	34	27	207	188	0	DL1		GO:0015949_2.7747e-07;
GO:0000726_non-recombinational repair_BP	5.2844e-07	2.7257e-06	15	14	207	188	0	DL1		Cluster51_(473):GO:0051656_2.8143e-07
GO:0007140_male meiosis_BP	5.3607e-07	2.7613e-06	15	12	207	188	1	DL1		GO:0051656_2.8143e-07;GO:0051640_1.1807e-05;GO:0051650_2.9893e-05;GO:0051648_3.5547e-05;GO:0048278_0.0027288;GO:0022406_0.0075114;GO:0048490_0.0097148;
GO:2000114_regulation of establishment of cell polarity_BP	5.3957e-07	2.7757e-06	10	9	207	188	0	DL1		Cluster52_(818):GO:1902583_2.8158e-07
GO:0006879_cellular iron ion homeostasis_BP	5.4177e-07	2.782e-06	57	48	207	188	2	DL1		GO:1902583_2.8158e-07;GO:0046794_3.0404e-07;GO:1902579_5.2755e-07;GO:0075733_9.4452e-07;GO:0044766_1.4543e-06;
GO:0022406_membrane docking_BP	5.4225e-07	2.782e-06	23	21	207	188	1	DL1		Cluster53_(1216):GO:0016925_2.8753e-07
GO:0034248_regulation of cellular amide metabolic process_BP	5.4475e-07	2.7911e-06	12	9	207	188	0	DL1		GO:0016925_2.8753e-07;
GO:0051129_negative regulation of cellular component organization_BP	5.4702e-07	2.799e-06	333	291	207	188	4	DL1		Cluster54_(570):GO:0035305_3.019e-07
GO:0007094_mitotic spindle assembly checkpoint_BP	5.4886e-07	2.8047e-06	31	27	207	188	0	DL1		GO:0035305_3.019e-07;GO:0010923_4.4733e-05;GO:0043666_0.00028373;GO:0010921_0.00047675;GO:0035304_0.002818;
GO:0072527_pyrimidine-containing compound metabolic process_BP	5.5378e-07	2.8261e-06	50	43	207	188	1	DL1		Cluster55_(947):GO:0045947_3.1752e-07
GO:0010942_positive regulation of cell death_BP	5.5837e-07	2.8458e-06	392	333	207	188	6	DL1		GO:0045947_3.1752e-07;
GO:0007220_Notch receptor processing_BP	5.5924e-07	2.8464e-06	19	19	207	188	0	DL1		Cluster56_(946):GO:1902117_3.2278e-07
GO:0006361_transcription initiation from RNA polymerase I promoter_BP	5.6275e-07	2.8605e-06	24	22	207	188	0	DL1		GO:1902117_3.2278e-07;
GO:0051304_chromosome separation_BP	5.6508e-07	2.8686e-06	10	9	207	188	0	DL1		Cluster57_(954):GO:0072698_3.2566e-07
GO:0044380_protein localization to cytoskeleton_BP	5.661e-07	2.87e-06	12	12	207	188	0	DL1		GO:0072698_3.2566e-07;GO:0044380_1.7766e-05;
GO:0030838_positive regulation of actin filament polymerization_BP	5.7558e-07	2.9142e-06	37	35	207	188	0	DL1		Cluster58_(1250):GO:0031929_3.4218e-07
GO:0045446_endothelial cell differentiation_BP	5.7788e-07	2.922e-06	40	34	207	188	0	DL1		GO:0031929_3.4218e-07;
GO:0045839_negative regulation of mitosis_BP	5.7935e-07	2.9256e-06	40	35	207	188	1	DL1		Cluster59_(354):GO:0051347_3.4229e-07
GO:0043065_positive regulation of apoptotic process_BP	6.023e-07	3.0375e-06	371	316	207	188	5	DL1		GO:0051347_3.4229e-07;
GO:0009225_nucleotide-sugar metabolic process_BP	6.0948e-07	3.0697e-06	22	20	207	188	0	DL1		Cluster60_(331):GO:0006356_3.4442e-07
GO:0006111_regulation of gluconeogenesis_BP	6.1136e-07	3.0751e-06	15	15	207	188	0	DL1		GO:0006356_3.4442e-07;GO:0034502_0.0036258;
GO:0018205_peptidyl-lysine modification_BP	6.1588e-07	3.0938e-06	114	88	207	188	1	DL1		Cluster61_(775):GO:0006333_3.6055e-07
GO:2000816_negative regulation of mitotic sister chromatid separation_BP	6.1963e-07	3.1086e-06	33	29	207	188	0	DL1		GO:0006333_3.6055e-07;GO:0043044_4.5226e-07;GO:0034723_1.5668e-06;GO:0032986_1.7419e-06;GO:0031498_2.0825e-06;GO:0006337_2.0861e-06;GO:0006338_2.7149e-06;GO:0071824_1.2426e-05;GO:0034728_1.3505e-05;GO:0071103_1.7131e-05;GO:0006335_1.7389e-05;GO:0034724_0.00035239;GO:0031497_0.00043609;GO:0006334_0.00063784;GO:0006323_0.00064212;GO:0065004_0.00068981;GO:0034508_0.0010598;GO:0006336_0.0011682;GO:00…
GO:0033572_transferrin transport_BP	6.3322e-07	3.1727e-06	32	26	207	188	2	DL1		Cluster62_(29):GO:1901976_3.6195e-07
GO:2000482_regulation of interleukin-8 secretion_BP	6.4316e-07	3.2183e-06	13	12	207	188	0	DL1		GO:1901976_3.6195e-07;GO:0090231_1.4491e-06;
GO:0043414_macromolecule methylation_BP	6.6008e-07	3.2987e-06	102	84	207	188	2	DL1		Cluster63_(137):GO:0045851_3.642e-07
GO:0006119_oxidative phosphorylation_BP	6.7979e-07	3.3928e-06	57	45	207	188	2	DL1		GO:0045851_3.642e-07;GO:0030641_4.0871e-07;GO:0006885_4.0916e-07;GO:0051452_4.4103e-07;GO:0051453_8.8989e-07;GO:0030004_3.9324e-05;GO:0055067_0.00010978;
GO:0035065_regulation of histone acetylation_BP	6.8629e-07	3.4172e-06	26	21	207	188	1	DL1		Cluster64_(939):GO:0006418_3.8224e-07
GO:0030218_erythrocyte differentiation_BP	6.8646e-07	3.4172e-06	28	23	207	188	1	DL1		GO:0006418_3.8224e-07;GO:0043039_4.1045e-07;GO:0006399_4.8284e-07;GO:0043038_9.9537e-07;
GO:0072207_metanephric epithelium development_BP	6.9426e-07	3.4516e-06	11	9	207	188	0	DL1		Cluster65_(276):GO:0009262_3.8596e-07
GO:0051453_regulation of intracellular pH_BP	7.0008e-07	3.4761e-06	22	19	207	188	1	DL1		GO:0009262_3.8596e-07;GO:0046386_2.7723e-06;GO:0019692_1.905e-05;GO:0009394_3.0148e-05;GO:0009264_3.3911e-05;
GO:0072655_establishment of protein localization to mitochondrion_BP	7.0738e-07	3.5078e-06	49	43	207	188	1	DL1		Cluster66_(626):GO:0022405_3.9497e-07
GO:0009306_protein secretion_BP	7.1006e-07	3.5165e-06	31	26	207	188	1	DL1		GO:0022405_3.9497e-07;GO:0022404_4.6126e-07;GO:0001942_5.256e-07;
GO:0051047_positive regulation of secretion_BP	7.3695e-07	3.645e-06	170	148	207	188	1	DL1		Cluster67_(110):GO:0006289_4.2394e-07
GO:0016925_protein sumoylation_BP	7.394e-07	3.6525e-06	20	19	207	188	0	DL1		GO:0006289_4.2394e-07;GO:0032392_4.2678e-07;GO:0006297_8.8255e-07;GO:0006284_9.4034e-07;GO:0022616_9.4929e-07;GO:0006271_2.3853e-06;GO:0032508_2.7387e-06;GO:0006301_3.0562e-06;GO:0044786_4.3729e-06;GO:0006312_3.7853e-05;GO:0032201_4.0453e-05;GO:0000722_4.5586e-05;GO:0033260_6.0773e-05;GO:0006261_7.2645e-05;GO:0006260_0.00020518;GO:0000723_0.00048361;GO:0010833_0.00063457;GO:0032200_0.0015619;GO:0…
GO:0071417_cellular response to organonitrogen compound_BP	7.4405e-07	3.6687e-06	305	258	207	188	9	DL1		Cluster68_(761):GO:0042026_4.2773e-07
GO:0009250_glucan biosynthetic process_BP	7.446e-07	3.6687e-06	14	14	207	188	0	DL1		GO:0042026_4.2773e-07;GO:0034248_1.2809e-05;
GO:0030004_cellular monovalent inorganic cation homeostasis_BP	7.5445e-07	3.7124e-06	34	30	207	188	1	DL1		Cluster69_(216):GO:0016458_4.3386e-07
GO:2001233_regulation of apoptotic signaling pathway_BP	7.5539e-07	3.7124e-06	216	186	207	188	3	DL1		GO:0016458_4.3386e-07;GO:0040029_7.1645e-07;GO:0006342_0.00015929;GO:0045814_0.00070637;
GO:0046949_fatty-acyl-CoA biosynthetic process_BP	7.7895e-07	3.8233e-06	17	16	207	188	0	DL1		Cluster70_(1085):GO:0046825_4.5077e-07
GO:0002637_regulation of immunoglobulin production_BP	7.8736e-07	3.8597e-06	14	13	207	188	0	DL1		GO:0046825_4.5077e-07;
GO:0006352_DNA-templated transcription, initiation_BP	7.9073e-07	3.8694e-06	200	171	207	188	1	DL1		Cluster71_(319):GO:2001252_4.8404e-07
GO:0035066_positive regulation of histone acetylation_BP	7.9135e-07	3.8694e-06	15	12	207	188	0	DL1		GO:2001252_4.8404e-07;GO:0035066_6.7707e-07;GO:1903308_1.3274e-06;GO:0031056_1.5663e-06;GO:2000758_1.7546e-06;GO:1901983_2.0188e-06;GO:2000756_2.4555e-06;GO:1901985_2.8885e-06;GO:1903310_2.8988e-06;GO:1902275_2.9962e-06;GO:0035065_3.9375e-06;GO:0031058_1.3653e-05;GO:0031057_0.00018948;GO:1901984_0.00040287;GO:1903309_0.00052481;
GO:0016571_histone methylation_BP	7.9927e-07	3.9031e-06	47	38	207	188	0	DL1		Cluster72_(853):GO:0071392_5.0099e-07
GO:0031050_dsRNA fragmentation_BP	8.0373e-07	3.92e-06	15	10	207	188	0	DL1		GO:0071392_5.0099e-07;GO:0071391_3.559e-06;GO:0032355_4.2503e-05;GO:0042493_0.0063521;GO:0071407_0.0079082;
GO:0007030_Golgi organization_BP	8.0508e-07	3.9216e-06	46	41	207	188	1	DL1		Cluster73_(292):GO:0006144_5.2651e-07
GO:0044786_cell cycle DNA replication_BP	8.2115e-07	3.9915e-06	24	24	207	188	0	DL1		GO:0006144_5.2651e-07;GO:0043101_1.9473e-06;
GO:0016239_positive regulation of macroautophagy_BP	8.2151e-07	3.9915e-06	12	9	207	188	1	DL1		Cluster74_(351):GO:0031400_5.5665e-07
GO:0006378_mRNA polyadenylation_BP	8.3127e-07	4.0339e-06	21	16	207	188	0	DL1		GO:0031400_5.5665e-07;GO:0000188_0.00015892;
GO:0035336_long-chain fatty-acyl-CoA metabolic process_BP	8.3905e-07	4.0617e-06	23	20	207	188	0	DL1		Cluster75_(710):GO:0006298_6.1034e-07
GO:0032868_response to insulin_BP	8.3912e-07	4.0617e-06	166	140	207	188	8	DL1		GO:0006298_6.1034e-07;GO:0002377_7.0091e-06;GO:0016444_1.4788e-05;GO:0002381_1.8141e-05;GO:0016445_1.9497e-05;GO:0002440_2.6779e-05;GO:0002562_2.8866e-05;GO:0002200_3.1694e-05;GO:0002208_4.9249e-05;GO:0045190_8.3576e-05;GO:0002204_0.00012064;GO:0002312_0.00022696;GO:0016447_0.00025592;
GO:0090083_regulation of inclusion body assembly_BP	8.5006e-07	4.1095e-06	13	11	207	188	2	DL1		Cluster76_(836):GO:0090224_6.1746e-07
GO:0043687_post-translational protein modification_BP	8.5877e-07	4.1464e-06	206	177	207	188	3	DL1		GO:0090224_6.1746e-07;
GO:0055072_iron ion homeostasis_BP	8.7915e-07	4.2395e-06	63	54	207	188	2	DL1		Cluster77_(283):GO:0006220_6.2131e-07
GO:1901532_regulation of hematopoietic progenitor cell differentiation_BP	8.8065e-07	4.2414e-06	20	17	207	188	0	DL1		GO:0006220_6.2131e-07;GO:0072528_1.6366e-06;GO:0072527_1.6872e-05;GO:0006213_4.0632e-05;
GO:2000243_positive regulation of reproductive process_BP	8.8756e-07	4.2694e-06	17	15	207	188	0	DL1		Cluster78_(1010):GO:0030968_6.2513e-07
GO:1901652_response to peptide_BP	9.1109e-07	4.3771e-06	237	203	207	188	8	DL1		GO:0030968_6.2513e-07;GO:0032069_6.7417e-07;GO:0034976_1.2075e-06;GO:0035966_1.3444e-06;GO:0006987_1.4608e-06;GO:0034620_2.2722e-06;GO:0032075_2.5901e-06;GO:0006986_2.841e-06;GO:0006984_3.4496e-06;GO:0035967_7.5747e-06;
GO:0010944_negative regulation of transcription by competitive promoter binding_BP	9.1278e-07	4.3782e-06	10	9	207	188	0	DL1		Cluster79_(338):GO:0034033_6.4699e-07
GO:0032388_positive regulation of intracellular transport_BP	9.136e-07	4.3782e-06	162	144	207	188	0	DL1		GO:0034033_6.4699e-07;GO:0034030_8.5323e-07;GO:0033866_1.0676e-06;GO:0015939_0.0071358;
GO:0006475_internal protein amino acid acetylation_BP	9.1654e-07	4.3869e-06	86	68	207	188	1	DL1		Cluster80_(172):GO:0032106_6.6657e-07
GO:0043044_ATP-dependent chromatin remodeling_BP	9.2229e-07	4.4089e-06	51	44	207	188	0	DL1		GO:0032106_6.6657e-07;GO:0032109_2.0961e-06;GO:0016241_2.8974e-06;GO:0016239_6.8745e-06;GO:0044088_2.3817e-05;GO:0032104_5.1233e-05;GO:0010508_7.3318e-05;GO:0032107_9.7075e-05;GO:0010506_0.00016867;
GO:0072243_metanephric nephron epithelium development_BP	9.286e-07	4.4336e-06	10	8	207	188	0	DL1		Cluster81_(774):GO:0006974_6.8456e-07
GO:0033692_cellular polysaccharide biosynthetic process_BP	9.3436e-07	4.4555e-06	25	24	207	188	0	DL1		GO:0006974_6.8456e-07;GO:0006281_1.8468e-06;GO:1903047_2.764e-06;GO:0000086_0.0011856;GO:0044839_0.0012769;GO:0007050_0.0028862;GO:0048285_0.0050041;GO:0000280_0.0078031;GO:0007067_0.00981;
GO:0000271_polysaccharide biosynthetic process_BP	9.3707e-07	4.4566e-06	25	24	207	188	0	DL1		Cluster82_(890):GO:0006513_7.9432e-07
GO:0071173_spindle assembly checkpoint_BP	9.3715e-07	4.4566e-06	32	28	207	188	0	DL1		GO:0006513_7.9432e-07;GO:0035518_5.6909e-06;GO:0010390_8.8447e-06;GO:0016574_3.8479e-05;GO:0033522_0.0016258;
GO:1901800_positive regulation of proteasomal protein catabolic process_BP	9.3804e-07	4.4566e-06	44	39	207	188	2	DL1		Cluster83_(206):GO:0032786_8.4761e-07
GO:0034389_lipid particle organization_BP	9.4319e-07	4.4755e-06	10	10	207	188	0	DL1		GO:0032786_8.4761e-07;GO:0034243_1.4882e-06;GO:0032784_1.7613e-06;GO:0032968_3.4147e-06;
GO:0018023_peptidyl-lysine trimethylation_BP	9.4488e-07	4.478e-06	11	8	207	188	0	DL1		Cluster84_(1200):GO:0071157_9.0455e-07
GO:0045739_positive regulation of DNA repair_BP	9.7502e-07	4.6129e-06	24	22	207	188	0	DL1		GO:0071157_9.0455e-07;
GO:0034394_protein localization to cell surface_BP	9.7575e-07	4.6129e-06	18	13	207	188	0	DL1		Cluster85_(321):GO:0009950_9.3075e-07
GO:0016226_iron-sulfur cluster assembly_BP	9.8664e-07	4.6587e-06	10	10	207	188	0	DL1		GO:0009950_9.3075e-07;
GO:0070646_protein modification by small protein removal_BP	9.912e-07	4.6745e-06	88	80	207	188	1	DL1		Cluster86_(347):GO:0051651_9.541e-07
GO:0007131_reciprocal meiotic recombination_BP	9.9711e-07	4.6967e-06	27	24	207	188	0	DL1		GO:0051651_9.541e-07;GO:0032507_1.3468e-06;GO:0045185_2.772e-06;GO:0072595_5.7321e-06;GO:0051457_0.00023716;GO:0051235_0.00024128;
GO:0032434_regulation of proteasomal ubiquitin-dependent protein catabolic process_BP	1.0151e-06	4.7757e-06	95	85	207	188	3	DL1		Cluster87_(813):GO:0006359_1.0126e-06
GO:0035825_reciprocal DNA recombination_BP	1.0251e-06	4.8166e-06	27	24	207	188	0	DL1		GO:0006359_1.0126e-06;
GO:0005996_monosaccharide metabolic process_BP	1.0582e-06	4.9664e-06	143	130	207	188	1	DL1		Cluster88_(931):GO:0048511_1.0146e-06
GO:0010827_regulation of glucose transport_BP	1.0609e-06	4.9722e-06	68	56	207	188	5	DL1		GO:0048511_1.0146e-06;GO:0001541_1.4002e-05;
GO:0006974_cellular response to DNA damage stimulus_BP	1.0621e-06	4.9722e-06	480	430	207	188	18	DL1		Cluster89_(316):GO:1902115_1.0339e-06
GO:0033047_regulation of mitotic sister chromatid segregation_BP	1.0792e-06	5.0462e-06	40	35	207	188	0	DL1		GO:1902115_1.0339e-06;
GO:0046824_positive regulation of nucleocytoplasmic transport_BP	1.0923e-06	5.1012e-06	69	60	207	188	0	DL1		Cluster90_(145):GO:0018126_1.1388e-06
GO:2001252_positive regulation of chromosome organization_BP	1.1008e-06	5.1347e-06	52	45	207	188	0	DL1		GO:0018126_1.1388e-06;
GO:0010869_regulation of receptor biosynthetic process_BP	1.1125e-06	5.1832e-06	18	14	207	188	0	DL1		Cluster91_(569):GO:0031365_1.1683e-06
GO:1901653_cellular response to peptide_BP	1.1185e-06	5.2046e-06	220	187	207	188	8	DL1		GO:0031365_1.1683e-06;
GO:0001510_RNA methylation_BP	1.1273e-06	5.2395e-06	17	12	207	188	2	DL1		Cluster92_(353):GO:0010955_1.4068e-06
GO:0009743_response to carbohydrate_BP	1.1329e-06	5.2591e-06	41	36	207	188	0	DL1		GO:0010955_1.4068e-06;GO:1903318_2.0243e-06;GO:0045861_2.9389e-06;GO:0030162_0.00020183;GO:1903317_0.00021541;GO:0070613_0.00062201;GO:0010950_0.0034216;GO:2000117_0.0037931;GO:0010952_0.0061802;GO:0043154_0.0062655;GO:2001233_0.0084687;GO:0045862_0.0088787;
GO:0055114_oxidation-reduction process_BP	1.1391e-06	5.2796e-06	437	382	207	188	6	DL1		Cluster93_(772):GO:0016569_1.4411e-06
GO:0031047_gene silencing by RNA_BP	1.1407e-06	5.2796e-06	40	34	207	188	0	DL1		GO:0016569_1.4411e-06;GO:0043968_5.449e-06;GO:0006325_6.7702e-06;GO:0006475_7.3986e-06;GO:0016568_1.0296e-05;GO:0016570_3.0119e-05;GO:0018205_4.5173e-05;GO:0043967_5.7028e-05;GO:0006473_0.00023584;GO:0016573_0.00055116;GO:0018393_0.00055346;GO:0018394_0.00057368;GO:0043543_0.00061029;
GO:0032786_positive regulation of DNA-templated transcription, elongation_BP	1.1414e-06	5.2796e-06	19	17	207	188	0	DL1		Cluster94_(680):GO:0090407_1.4884e-06
GO:0030641_regulation of cellular pH_BP	1.1482e-06	5.3044e-06	23	20	207	188	1	DL1		GO:0090407_1.4884e-06;GO:0006650_0.0011399;GO:0046474_0.0011696;GO:0008654_0.0030625;GO:0045017_0.0067063;GO:0046486_0.0072756;
GO:1903052_positive regulation of proteolysis involved in cellular protein catabolic process_BP	1.1503e-06	5.3081e-06	48	43	207	188	2	DL1		Cluster95_(296):GO:0014003_1.799e-06
GO:0043434_response to peptide hormone_BP	1.1528e-06	5.3132e-06	232	199	207	188	8	DL1		GO:0014003_1.799e-06;GO:0048709_8.1492e-06;GO:0021782_0.00067523;
GO:0010921_regulation of phosphatase activity_BP	1.1637e-06	5.3571e-06	74	64	207	188	0	DL1		Cluster96_(851):GO:0030522_1.8578e-06
GO:0006325_chromatin organization_BP	1.1717e-06	5.3817e-06	375	322	207	188	3	DL1		GO:0030522_1.8578e-06;GO:0006352_2.2347e-06;GO:0030521_4.2827e-06;GO:0030518_6.1535e-06;GO:0030520_2.2042e-05;GO:0006367_2.4233e-05;GO:0071383_0.0014004;
GO:0010952_positive regulation of peptidase activity_BP	1.1719e-06	5.3817e-06	109	83	207	188	2	DL1		Cluster97_(958):GO:0006476_1.8689e-06
GO:0032878_regulation of establishment or maintenance of cell polarity_BP	1.1761e-06	5.3948e-06	12	10	207	188	0	DL1		GO:0006476_1.8689e-06;GO:0098732_1.8282e-05;GO:0070932_1.9248e-05;GO:0035601_3.585e-05;GO:0016575_0.00012471;
GO:0051985_negative regulation of chromosome segregation_BP	1.1793e-06	5.4028e-06	35	31	207	188	0	DL1		Cluster98_(627):GO:0001711_1.8731e-06
GO:0010950_positive regulation of endopeptidase activity_BP	1.2147e-06	5.5585e-06	104	81	207	188	2	DL1		GO:0001711_1.8731e-06;GO:0060795_1.0994e-05;GO:0001756_0.00022038;GO:0016331_0.0003862;GO:0035282_0.00086472;GO:0001843_0.0013496;GO:0060606_0.0015055;GO:0014020_0.0017398;GO:0001838_0.0017641;GO:0072175_0.0055148;GO:0003007_0.0071676;GO:0001841_0.0077842;
GO:0097300_programmed necrotic cell death_BP	1.2223e-06	5.5851e-06	14	13	207	188	0	DL1		Cluster99_(831):GO:0006099_1.9423e-06
GO:1901797_negative regulation of signal transduction by p53 class mediator_BP	1.2234e-06	5.5851e-06	19	17	207	188	0	DL1		GO:0006099_1.9423e-06;GO:0072350_3.3689e-05;GO:0009060_0.00012276;
GO:0006898_receptor-mediated endocytosis_BP	1.2311e-06	5.6134e-06	95	82	207	188	2	DL1		Cluster100_(325):GO:0040019_2.0012e-06
GO:0009725_response to hormone_BP	1.2719e-06	5.7926e-06	379	324	207	188	10	DL1		GO:0040019_2.0012e-06;
GO:0055067_monovalent inorganic cation homeostasis_BP	1.2918e-06	5.8762e-06	50	44	207	188	1	DL1		Cluster101_(847):GO:0032481_2.039e-06
GO:0070585_protein localization to mitochondrion_BP	1.3387e-06	6.0825e-06	53	45	207	188	1	DL1		GO:0032481_2.039e-06;GO:0070423_0.00022213;GO:0035872_0.0030727;GO:0032479_0.0080306;
GO:0051984_positive regulation of chromosome segregation_BP	1.341e-06	6.0858e-06	12	11	207	188	0	DL1		Cluster102_(64):GO:1902600_2.0493e-06
GO:0033048_negative regulation of mitotic sister chromatid segregation_BP	1.354e-06	6.1377e-06	33	29	207	188	0	DL1		GO:1902600_2.0493e-06;GO:0090382_2.3466e-05;GO:0006818_2.8288e-05;GO:0015992_8.6495e-05;GO:0055076_0.00011678;GO:0000041_0.00014693;GO:0046916_0.00020675;GO:0015682_0.00022432;GO:0051701_0.00024102;GO:0055072_0.00027271;GO:0006879_0.000291;GO:0033572_0.00042708;GO:0006826_0.00052926;GO:0072512_0.000688;
GO:0006334_nucleosome assembly_BP	1.3897e-06	6.2919e-06	57	50	207	188	0	DL1		Cluster103_(1006):GO:0042147_2.1586e-06
GO:0006333_chromatin assembly or disassembly_BP	1.3999e-06	6.331e-06	87	78	207	188	0	DL1		GO:0042147_2.1586e-06;GO:0007034_0.0001592;GO:0007041_0.00017108;GO:0016197_0.00032963;GO:0006622_0.00075329;GO:0072666_0.00076992;GO:0006623_0.00095298;GO:0045022_0.0012361;GO:0072665_0.0023391;GO:0061462_0.0023697;GO:0008333_0.0081297;
GO:0007265_Ras protein signal transduction_BP	1.4058e-06	6.35e-06	113	100	207	188	4	DL1		Cluster104_(724):GO:1902175_2.2293e-06
GO:0034614_cellular response to reactive oxygen species_BP	1.4151e-06	6.3846e-06	54	48	207	188	0	DL1		GO:1902175_2.2293e-06;GO:1902176_6.0159e-06;GO:1900407_5.8675e-05;GO:1903201_6.5792e-05;GO:1903202_6.616e-05;GO:1902882_7.154e-05;GO:1900408_0.00039501;GO:1902883_0.0005212;
GO:0042994_cytoplasmic sequestering of transcription factor_BP	1.4228e-06	6.4118e-06	12	9	207	188	0	DL1		Cluster105_(360):GO:0043388_2.4267e-06
GO:1901699_cellular response to nitrogen compound_BP	1.4623e-06	6.5821e-06	331	278	207	188	9	DL1		GO:0043388_2.4267e-06;GO:0051101_2.334e-05;GO:0051098_0.00040016;GO:0051100_0.0085139;
GO:0035510_DNA dealkylation_BP	1.4724e-06	6.62e-06	17	14	207	188	1	DL1		Cluster106_(896):GO:1903020_2.6701e-06
GO:2001022_positive regulation of response to DNA damage stimulus_BP	1.5425e-06	6.9271e-06	46	41	207	188	0	DL1		GO:1903020_2.6701e-06;GO:1903018_8.6596e-06;GO:0010559_3.5173e-05;
GO:0061099_negative regulation of protein tyrosine kinase activity_BP	1.5878e-06	7.1221e-06	14	14	207	188	0	DL1		Cluster107_(342):GO:0042347_2.8009e-06
GO:1902099_regulation of metaphase/anaphase transition of cell cycle_BP	1.597e-06	7.1549e-06	44	39	207	188	0	DL1		GO:0042347_2.8009e-06;GO:0051220_3.9812e-06;GO:0046822_0.00016419;GO:0042992_0.00063173;GO:0042994_0.0011859;GO:0046823_0.0012693;GO:0046824_0.006353;GO:0032388_0.0097346;
GO:1903364_positive regulation of cellular protein catabolic process_BP	1.6327e-06	7.3065e-06	49	44	207	188	2	DL1		Cluster108_(718):GO:0051304_3.0152e-06
GO:0006875_cellular metal ion homeostasis_BP	1.6513e-06	7.3808e-06	241	215	207	188	2	DL1		GO:0051304_3.0152e-06;GO:0035825_4.2217e-05;GO:0007131_0.0001025;GO:0006310_0.00048783;GO:0007127_0.0005932;GO:0045132_0.00063252;GO:1903046_0.0010732;
GO:0006979_response to oxidative stress_BP	1.6593e-06	7.4081e-06	157	136	207	188	1	DL1		Cluster109_(507):GO:0002889_3.046e-06
GO:0060627_regulation of vesicle-mediated transport_BP	1.7421e-06	7.7688e-06	218	188	207	188	2	DL1		GO:0002889_3.046e-06;GO:0002637_4.9929e-06;GO:0000018_0.00052376;GO:0002712_0.00070091;
GO:0016579_protein deubiquitination_BP	1.7495e-06	7.7929e-06	75	68	207	188	1	DL1		Cluster110_(416):GO:0006007_3.2754e-06
GO:0010965_regulation of mitotic sister chromatid separation_BP	1.7556e-06	7.8108e-06	40	35	207	188	0	DL1		GO:0006007_3.2754e-06;GO:0006739_0.00047807;GO:0046496_0.0038191;GO:0019362_0.0068831;
GO:0006826_iron ion transport_BP	1.7826e-06	7.9219e-06	43	37	207	188	2	DL1		Cluster111_(975):GO:0006626_3.3057e-06
GO:0042475_odontogenesis of dentin-containing tooth_BP	1.797e-06	7.9767e-06	21	21	207	188	0	DL1		GO:0006626_3.3057e-06;GO:0006839_4.0991e-05;GO:0070585_7.2073e-05;GO:0007006_7.2112e-05;GO:0072655_0.00010427;GO:0051881_0.00012286;GO:0007005_0.00023278;GO:0008637_0.0042358;
GO:0043649_dicarboxylic acid catabolic process_BP	1.8134e-06	8.0404e-06	12	11	207	188	0	DL1		Cluster112_(1121):GO:0016180_3.33e-06
GO:0046916_cellular transition metal ion homeostasis_BP	1.8366e-06	8.1337e-06	74	65	207	188	2	DL1		GO:0016180_3.33e-06;GO:0016073_8.1692e-06;
GO:0031062_positive regulation of histone methylation_BP	1.8523e-06	8.1922e-06	15	13	207	188	0	DL1		Cluster113_(971):GO:2001020_3.3841e-06
GO:0042594_response to starvation_BP	1.854e-06	8.1922e-06	70	57	207	188	2	DL1		GO:2001020_3.3841e-06;GO:0006282_0.00010178;GO:2001022_0.00046914;GO:1901798_0.00091244;GO:0045739_0.0010952;GO:0010569_0.0051285;
GO:0006470_protein dephosphorylation_BP	1.8674e-06	8.2417e-06	124	110	207	188	0	DL1		Cluster114_(343):GO:0051047_3.8058e-06
GO:0035337_fatty-acyl-CoA metabolic process_BP	1.8843e-06	8.3067e-06	27	24	207	188	0	DL1		GO:0051047_3.8058e-06;GO:1903532_0.00010421;
GO:1990138_neuron projection extension_BP	1.9156e-06	8.4353e-06	17	16	207	188	0	DL1		Cluster115_(282):GO:0043094_4.1738e-06
GO:0000096_sulfur amino acid metabolic process_BP	1.9279e-06	8.4798e-06	37	33	207	188	2	DL1		GO:0043094_4.1738e-06;GO:0006206_6.7258e-06;GO:0046134_1.6642e-05;
GO:0032456_endocytic recycling_BP	1.979e-06	8.6946e-06	14	13	207	188	0	DL1		Cluster116_(217):GO:0006304_4.9364e-06
GO:0033046_negative regulation of sister chromatid segregation_BP	2.0142e-06	8.8392e-06	33	29	207	188	0	DL1		GO:0006304_4.9364e-06;GO:0044728_0.00053903;
GO:0000718_nucleotide-excision repair, DNA damage removal_BP	2.047e-06	8.9727e-06	21	21	207	188	0	DL1		Cluster117_(333):GO:0015858_6.4953e-06
GO:0031623_receptor internalization_BP	2.0528e-06	8.9881e-06	31	27	207	188	1	DL1		GO:0015858_6.4953e-06;GO:0006862_0.00047963;GO:1901264_0.00072273;
GO:0071453_cellular response to oxygen levels_BP	2.1073e-06	9.2164e-06	73	62	207	188	0	DL1		Cluster118_(768):GO:0070303_6.7038e-06
GO:2001243_negative regulation of intrinsic apoptotic signaling pathway_BP	2.128e-06	9.2951e-06	53	47	207	188	0	DL1		GO:0070303_6.7038e-06;GO:0032873_1.6185e-05;GO:0046329_3.3856e-05;
GO:0006646_phosphatidylethanolamine biosynthetic process_BP	2.1302e-06	9.2951e-06	14	10	207	188	0	DL1		Cluster119_(671):GO:0006760_7.5318e-06
GO:0046461_neutral lipid catabolic process_BP	2.1694e-06	9.4556e-06	19	19	207	188	0	DL1		GO:0006760_7.5318e-06;GO:0042558_1.7295e-05;
GO:0042493_response to drug_BP	2.176e-06	9.4737e-06	108	90	207	188	0	DL1		Cluster120_(622):GO:0019827_7.831e-06
GO:0032508_DNA duplex unwinding_BP	2.2051e-06	9.5896e-06	42	37	207	188	0	DL1		GO:0019827_7.831e-06;
GO:0051784_negative regulation of nuclear division_BP	2.2285e-06	9.6803e-06	45	40	207	188	1	DL1		Cluster121_(223):GO:0016577_1.056e-05
GO:0019725_cellular homeostasis_BP	2.2514e-06	9.7621e-06	349	313	207	188	3	DL1		GO:0016577_1.056e-05;GO:0008214_0.0018857;GO:0006482_0.0020588;
GO:0031577_spindle checkpoint_BP	2.2524e-06	9.7621e-06	37	32	207	188	0	DL1		Cluster122_(668):GO:0042398_1.126e-05
GO:0007179_transforming growth factor beta receptor signaling pathway_BP	2.2551e-06	9.763e-06	113	100	207	188	1	DL1		GO:0042398_1.126e-05;
GO:0006284_base-excision repair_BP	2.2662e-06	9.8e-06	40	35	207	188	1	DL1		Cluster123_(889):GO:0034644_1.1583e-05
GO:0031163_metallo-sulfur cluster assembly_BP	2.3416e-06	1.0114e-05	10	10	207	188	0	DL1		GO:0034644_1.1583e-05;GO:0009411_8.5374e-05;GO:0010165_0.00032206;GO:0010212_0.00035052;GO:0010332_0.00036201;GO:0071482_0.00048489;GO:0009314_0.0013609;GO:0071478_0.0014631;GO:0071479_0.0015946;GO:0009416_0.0017542;
GO:0055082_cellular chemical homeostasis_BP	2.504e-06	1.0804e-05	291	260	207	188	3	DL1		Cluster124_(423):GO:0046173_1.1738e-05
GO:0006362_transcription elongation from RNA polymerase I promoter_BP	2.5998e-06	1.1205e-05	20	19	207	188	0	DL1		GO:0046173_1.1738e-05;
GO:0016458_gene silencing_BP	2.6744e-06	1.1513e-05	56	46	207	188	0	DL1		Cluster125_(676):GO:0009067_1.2475e-05
GO:0071887_leukocyte apoptotic process_BP	2.6785e-06	1.1518e-05	11	10	207	188	0	DL1		GO:0009067_1.2475e-05;
GO:0016559_peroxisome fission_BP	2.7053e-06	1.162e-05	10	9	207	188	0	DL1		Cluster126_(203):GO:0051000_1.2554e-05
GO:0051260_protein homooligomerization_BP	2.7184e-06	1.1654e-05	111	96	207	188	0	DL1		GO:0051000_1.2554e-05;GO:0051354_0.00022501;GO:0032770_0.0083968;
GO:0030307_positive regulation of cell growth_BP	2.7191e-06	1.1654e-05	66	58	207	188	0	DL1		Cluster127_(508):GO:0050687_1.3095e-05
GO:0036109_alpha-linolenic acid metabolic process_BP	2.7322e-06	1.1697e-05	11	10	207	188	0	DL1		GO:0050687_1.3095e-05;
GO:0045841_negative regulation of mitotic metaphase/anaphase transition_BP	2.8456e-06	1.2169e-05	33	29	207	188	0	DL1		Cluster128_(802):GO:0033233_1.3688e-05
GO:0045132_meiotic chromosome segregation_BP	2.8605e-06	1.2219e-05	12	10	207	188	0	DL1		GO:0033233_1.3688e-05;
GO:0006308_DNA catabolic process_BP	2.9905e-06	1.276e-05	83	77	207	188	2	DL1		Cluster129_(420):GO:0033692_1.3765e-05
GO:0009950_dorsal/ventral axis specification_BP	3.0759e-06	1.311e-05	12	11	207	188	0	DL1		GO:0033692_1.3765e-05;GO:0000271_0.00013802;GO:0034637_0.00018665;GO:0005978_0.0028315;GO:0009250_0.0058657;
GO:0071824_protein-DNA complex subunit organization_BP	3.1073e-06	1.3229e-05	99	88	207	188	0	DL1		Cluster130_(628):GO:0035315_1.401e-05
GO:0000266_mitochondrial fission_BP	3.2808e-06	1.3949e-05	13	12	207	188	0	DL1		GO:0035315_1.401e-05;
GO:0007127_meiosis I_BP	3.2837e-06	1.3949e-05	42	37	207	188	0	DL1		Cluster131_(317):GO:0051569_1.4874e-05
GO:0033522_histone H2A ubiquitination_BP	3.3658e-06	1.4282e-05	15	14	207	188	0	DL1		GO:0051569_1.4874e-05;GO:0031060_3.2327e-05;GO:0031062_5.7006e-05;
GO:1903308_regulation of chromatin modification_BP	3.3932e-06	1.4383e-05	64	56	207	188	1	DL1		Cluster132_(846):GO:0019079_1.5466e-05
GO:0032479_regulation of type I interferon production_BP	3.4807e-06	1.4737e-05	99	85	207	188	1	DL1		GO:0019079_1.5466e-05;GO:0000422_0.0040617;
GO:0010833_telomere maintenance via telomere lengthening_BP	3.5236e-06	1.4903e-05	34	33	207	188	0	DL1		Cluster133_(89):GO:0002262_1.7331e-05
GO:0015858_nucleoside transport_BP	3.5787e-06	1.5119e-05	11	10	207	188	0	DL1		GO:0002262_1.7331e-05;GO:0034101_2.7047e-05;GO:0048872_0.00070876;
GO:0015807_L-amino acid transport_BP	3.6163e-06	1.5261e-05	22	22	207	188	0	DL1		Cluster134_(776):GO:0070534_1.7676e-05
GO:0036294_cellular response to decreased oxygen levels_BP	3.6844e-06	1.5532e-05	69	58	207	188	0	DL1		GO:0070534_1.7676e-05;GO:0070936_0.0018437;
GO:0090231_regulation of spindle checkpoint_BP	3.8715e-06	1.6303e-05	12	10	207	188	1	DL1		Cluster135_(670):GO:0006536_1.8316e-05
GO:0031111_negative regulation of microtubule polymerization or depolymerization_BP	4.1141e-06	1.7305e-05	22	19	207	188	0	DL1		GO:0006536_1.8316e-05;
GO:0051646_mitochondrion localization_BP	4.2071e-06	1.7677e-05	16	13	207	188	2	DL1		Cluster136_(659):GO:0010639_1.9104e-05
GO:0033045_regulation of sister chromatid segregation_BP	4.4106e-06	1.8512e-05	40	35	207	188	0	DL1		GO:0010639_1.9104e-05;GO:0031111_0.0024442;GO:0031113_0.0055048;
GO:0044349_DNA excision_BP	4.4154e-06	1.8512e-05	21	21	207	188	0	DL1		Cluster137_(80):GO:0045921_2.4726e-05
GO:0030003_cellular cation homeostasis_BP	4.4594e-06	1.8676e-05	259	231	207	188	3	DL1		GO:0045921_2.4726e-05;GO:0045920_2.6102e-05;GO:0017157_5.7856e-05;GO:1903307_0.00019768;
GO:1901976_regulation of cell cycle checkpoint_BP	4.5009e-06	1.8829e-05	22	20	207	188	1	DL1		Cluster138_(970):GO:1901797_2.8713e-05
GO:0045017_glycerolipid biosynthetic process_BP	4.5351e-06	1.8952e-05	197	176	207	188	1	DL1		GO:1901797_2.8713e-05;GO:2001021_0.00023352;GO:2001242_0.0022463;GO:1901796_0.0039626;GO:2001243_0.0059474;
GO:0045663_positive regulation of myoblast differentiation_BP	4.6464e-06	1.9396e-05	10	8	207	188	0	DL1		Cluster139_(244):GO:0042059_2.9359e-05
GO:0071456_cellular response to hypoxia_BP	4.6636e-06	1.9447e-05	67	56	207	188	0	DL1		GO:0042059_2.9359e-05;GO:1901185_4.4808e-05;GO:1901186_0.00060515;GO:0042058_0.0011881;GO:1901184_0.0012161;GO:0045742_0.001481;GO:2000273_0.0069114;
GO:0002753_cytoplasmic pattern recognition receptor signaling pathway_BP	4.8338e-06	2.0135e-05	28	24	207	188	0	DL1		Cluster140_(1180):GO:0045454_3.0744e-05
GO:0010955_negative regulation of protein processing_BP	4.8733e-06	2.0277e-05	211	171	207	188	2	DL1		GO:0045454_3.0744e-05;
GO:1901698_response to nitrogen compound_BP	5.0053e-06	2.0804e-05	399	341	207	188	9	DL1		Cluster141_(517):GO:0032816_3.3257e-05
GO:0048278_vesicle docking_BP	5.1196e-06	2.1256e-05	13	13	207	188	1	DL1		GO:0032816_3.3257e-05;
GO:0090004_positive regulation of establishment of protein localization to plasma membrane_BP	5.1641e-06	2.1418e-05	24	17	207	188	0	DL1		Cluster142_(658):GO:0034314_3.5994e-05
GO:0008333_endosome to lysosome transport_BP	5.1847e-06	2.148e-05	24	18	207	188	0	DL1		GO:0034314_3.5994e-05;GO:0045010_0.00044448;GO:0010638_0.001047;GO:0051491_0.0030695;
GO:0098732_macromolecule deacylation_BP	5.2123e-06	2.1571e-05	34	31	207	188	0	DL1		Cluster143_(1023):GO:0070646_3.8384e-05
GO:0018022_peptidyl-lysine methylation_BP	5.3146e-06	2.1971e-05	17	13	207	188	0	DL1		GO:0070646_3.8384e-05;GO:0016579_0.00035147;
GO:0000186_activation of MAPKK activity_BP	5.3588e-06	2.213e-05	39	32	207	188	3	DL1		Cluster144_(460):GO:0032486_3.8986e-05
GO:0006885_regulation of pH_BP	5.4189e-06	2.2337e-05	30	25	207	188	1	DL1		GO:0032486_3.8986e-05;
GO:0070932_histone H3 deacetylation_BP	5.4204e-06	2.2337e-05	13	12	207	188	0	DL1		Cluster145_(174):GO:0042107_3.9743e-05
GO:0035518_histone H2A monoubiquitination_BP	5.7361e-06	2.3612e-05	11	10	207	188	0	DL1		GO:0042107_3.9743e-05;
GO:0031668_cellular response to extracellular stimulus_BP	5.8051e-06	2.3871e-05	85	66	207	188	3	DL1		Cluster146_(87):GO:0071887_4.0128e-05
GO:0032981_mitochondrial respiratory chain complex I assembly_BP	5.8342e-06	2.3965e-05	11	9	207	188	0	DL1		GO:0071887_4.0128e-05;
GO:0016574_histone ubiquitination_BP	5.9418e-06	2.4381e-05	30	26	207	188	1	DL1		Cluster147_(28):GO:0043984_4.4964e-05
GO:1902275_regulation of chromatin organization_BP	6.1068e-06	2.5031e-05	69	61	207	188	1	DL1		GO:0043984_4.4964e-05;GO:0043981_0.00022841;GO:0043982_0.0003675;
GO:0006641_triglyceride metabolic process_BP	6.1557e-06	2.5205e-05	64	57	207	188	0	DL1		Cluster148_(943):GO:1903541_4.667e-05
GO:0046464_acylglycerol catabolic process_BP	6.3891e-06	2.6133e-05	19	19	207	188	0	DL1		GO:1903541_4.667e-05;GO:1903543_5.4528e-05;
GO:0019432_triglyceride biosynthetic process_BP	6.3979e-06	2.6141e-05	38	33	207	188	0	DL1		Cluster149_(834):GO:0035162_4.7043e-05
GO:0034637_cellular carbohydrate biosynthetic process_BP	6.5268e-06	2.664e-05	27	26	207	188	0	DL1		GO:0035162_4.7043e-05;
GO:0010923_negative regulation of phosphatase activity_BP	6.6499e-06	2.7097e-05	53	45	207	188	0	DL1		Cluster150_(393):GO:0006595_4.8146e-05
GO:0080111_DNA demethylation_BP	6.6528e-06	2.7097e-05	15	13	207	188	1	DL1		GO:0006595_4.8146e-05;
GO:0006654_phosphatidic acid biosynthetic process_BP	6.6638e-06	2.7113e-05	30	26	207	188	0	DL1		Cluster151_(421):GO:0042773_4.8458e-05
GO:0032048_cardiolipin metabolic process_BP	6.6893e-06	2.7187e-05	11	10	207	188	0	DL1		GO:0042773_4.8458e-05;GO:0006120_7.3547e-05;GO:0006119_0.00011145;GO:0042775_0.00013832;GO:0015980_0.00017005;GO:0045333_0.00017392;GO:0022900_0.00020107;GO:0022904_0.00024227;GO:0006091_0.00039864;
GO:0006626_protein targeting to mitochondrion_BP	6.7903e-06	2.7569e-05	47	41	207	188	1	DL1		Cluster152_(1098):GO:0016226_5.2584e-05
GO:0000038_very long-chain fatty acid metabolic process_BP	6.8919e-06	2.7952e-05	21	20	207	188	0	DL1		GO:0016226_5.2584e-05;GO:0031163_5.9636e-05;
GO:0010243_response to organonitrogen compound_BP	6.9009e-06	2.7959e-05	350	301	207	188	9	DL1		Cluster153_(839):GO:0045652_5.3201e-05
GO:0031056_regulation of histone modification_BP	7.0181e-06	2.8404e-05	59	51	207	188	1	DL1		GO:0045652_5.3201e-05;
GO:0045814_negative regulation of gene expression, epigenetic_BP	7.1037e-06	2.872e-05	21	17	207	188	0	DL1		Cluster154_(1194):GO:0051131_6.902e-05
GO:0010831_positive regulation of myotube differentiation_BP	7.2218e-06	2.9167e-05	10	7	207	188	0	DL1		GO:0051131_6.902e-05;
GO:0007292_female gamete generation_BP	7.2334e-06	2.9184e-05	32	26	207	188	0	DL1		Cluster155_(683):GO:0018345_7.1184e-05
GO:0043967_histone H4 acetylation_BP	7.2701e-06	2.9301e-05	40	31	207	188	0	DL1		GO:0018345_7.1184e-05;GO:1903509_7.1917e-05;GO:0046854_0.00013666;GO:0006664_0.00019679;GO:0006643_0.00067946;GO:0046834_0.00087187;GO:0042158_0.00102;GO:0006497_0.0011331;GO:0042157_0.0017292;GO:0006661_0.0017629;GO:0097502_0.0025169;GO:0046488_0.0036307;GO:0006506_0.0046673;GO:0006501_0.0064545;GO:0006505_0.0071787;
GO:0042771_intrinsic apoptotic signaling pathway in response to DNA damage by p53 class mediator_BP	7.3429e-06	2.9563e-05	20	20	207	188	0	DL1		Cluster156_(978):GO:0051054_7.2782e-05
GO:1903318_negative regulation of protein maturation_BP	7.5745e-06	3.0464e-05	211	171	207	188	2	DL1		GO:0051054_7.2782e-05;GO:0008156_0.00012106;GO:0051052_0.00015686;GO:0051053_0.00033185;GO:0006275_0.002316;
GO:0097031_mitochondrial respiratory chain complex I biogenesis_BP	7.8169e-06	3.1406e-05	11	9	207	188	0	DL1		Cluster157_(63):GO:0098662_7.3586e-05
GO:0043620_regulation of DNA-templated transcription in response to stress_BP	7.8438e-06	3.1481e-05	42	39	207	188	1	DL1		GO:0098662_7.3586e-05;GO:0098660_0.00016055;GO:0098655_0.0002564;GO:0015672_0.00073809;
GO:0071103_DNA conformation change_BP	7.8778e-06	3.1585e-05	141	122	207	188	0	DL1		Cluster158_(741):GO:0044801_7.537e-05
GO:0001711_endodermal cell fate commitment_BP	8.197e-06	3.2831e-05	10	8	207	188	0	DL1		GO:0044801_7.537e-05;GO:0048284_0.00013844;GO:0006906_0.00016433;GO:0061025_0.00051354;
GO:0051098_regulation of binding_BP	8.3486e-06	3.3403e-05	140	115	207	188	1	DL1		Cluster159_(681):GO:0046473_7.6926e-05
GO:0003158_endothelium development_BP	8.5661e-06	3.4238e-05	46	40	207	188	0	DL1		GO:0046473_7.6926e-05;GO:0006654_9.4994e-05;GO:0032048_0.00015519;GO:0036150_0.00075996;GO:0006658_0.00087505;GO:0036152_0.0009182;GO:0036151_0.001224;GO:0036148_0.0017108;GO:0052646_0.0023234;
GO:0006509_membrane protein ectodomain proteolysis_BP	8.6536e-06	3.4552e-05	17	15	207	188	0	DL1		Cluster160_(419):GO:0006094_7.8785e-05
GO:1902745_positive regulation of lamellipodium organization_BP	9.0147e-06	3.5956e-05	11	7	207	188	0	DL1		GO:0006094_7.8785e-05;GO:0019319_0.00020738;GO:0046835_0.00028931;GO:0046364_0.00031316;GO:0016051_0.00070021;GO:0006096_0.00077324;GO:0006090_0.0012653;GO:0005996_0.0037982;GO:0019318_0.006144;
GO:1903046_meiotic cell cycle process_BP	9.067e-06	3.6127e-05	49	42	207	188	0	DL1		Cluster161_(356):GO:0051129_7.9262e-05
GO:1903317_regulation of protein maturation_BP	9.7051e-06	3.863e-05	239	197	207	188	2	DL1		GO:0051129_7.9262e-05;GO:0050771_0.00078829;
GO:0046496_nicotinamide nucleotide metabolic process_BP	9.7242e-06	3.8666e-05	26	22	207	188	1	DL1		Cluster162_(1005):GO:0048147_8.3528e-05
GO:0007006_mitochondrial membrane organization_BP	9.9818e-06	3.9644e-05	37	34	207	188	0	DL1		GO:0048147_8.3528e-05;
GO:2001251_negative regulation of chromosome organization_BP	9.9908e-06	3.9644e-05	70	63	207	188	0	DL1		Cluster163_(717):GO:0007064_8.6528e-05
GO:0045954_positive regulation of natural killer cell mediated cytotoxicity_BP	1.0003e-05	3.9652e-05	11	9	207	188	0	DL1		GO:0007064_8.6528e-05;GO:0007080_0.00010909;GO:0007062_0.00018842;GO:0051310_0.00056087;GO:0051303_0.0016128;GO:0050000_0.0023343;GO:0030261_0.0063925;GO:0007059_0.0069729;GO:0000819_0.007982;
GO:0006338_chromatin remodeling_BP	1.0197e-05	4.038e-05	102	91	207	188	1	DL1		Cluster164_(505):GO:0050690_8.7195e-05
GO:1900024_regulation of substrate adhesion-dependent cell spreading_BP	1.0287e-05	4.0695e-05	24	22	207	188	0	DL1		GO:0050690_8.7195e-05;GO:0050688_0.0067807;
GO:0035383_thioester metabolic process_BP	1.0398e-05	4.1092e-05	46	40	207	188	0	DL1		Cluster165_(58):GO:1901381_9.5231e-05
GO:1903078_positive regulation of protein localization to plasma membrane_BP	1.0447e-05	4.1243e-05	26	18	207	188	0	DL1		GO:1901381_9.5231e-05;GO:0086009_0.00011836;GO:0086005_0.00059536;GO:0043268_0.0010193;GO:0060307_0.0037669;
GO:0007041_lysosomal transport_BP	1.0631e-05	4.1884e-05	41	34	207	188	0	DL1		Cluster166_(911):GO:0070301_0.00010267
GO:0090075_relaxation of muscle_BP	1.0631e-05	4.1884e-05	13	10	207	188	0	DL1		GO:0070301_0.00010267;GO:0034599_0.0004057;GO:0006979_0.00059911;GO:0042744_0.00072334;GO:0042542_0.0015978;GO:0072593_0.0055031;
GO:0030201_heparan sulfate proteoglycan metabolic process_BP	1.0747e-05	4.2297e-05	12	10	207	188	0	DL1		Cluster167_(564):GO:0006779_0.00011715
GO:0046463_acylglycerol biosynthetic process_BP	1.1297e-05	4.4415e-05	40	35	207	188	0	DL1		GO:0006779_0.00011715;GO:0006783_0.00011794;GO:0033014_0.00020182;GO:0006778_0.00042295;GO:0033013_0.0013787;
GO:0006260_DNA replication_BP	1.1394e-05	4.4751e-05	141	122	207	188	3	DL1		Cluster168_(62):GO:0048878_0.00011729
GO:0008637_apoptotic mitochondrial changes_BP	1.1411e-05	4.4773e-05	35	31	207	188	0	DL1		GO:0048878_0.00011729;GO:0019725_0.0028995;GO:0055080_0.0030923;GO:0030003_0.0032231;GO:0006873_0.0042672;GO:0050801_0.0062013;GO:0006875_0.0075791;
GO:0050931_pigment cell differentiation_BP	1.1975e-05	4.6936e-05	12	11	207	188	0	DL1		Cluster169_(979):GO:2000104_0.00013045
GO:0044839_cell cycle G2/M phase transition_BP	1.2067e-05	4.725e-05	127	102	207	188	3	DL1		GO:2000104_0.00013045;
GO:0031114_regulation of microtubule depolymerization_BP	1.2164e-05	4.758e-05	17	14	207	188	0	DL1		Cluster170_(563):GO:0046148_0.00013774
GO:0006638_neutral lipid metabolic process_BP	1.2312e-05	4.811e-05	70	63	207	188	0	DL1		GO:0046148_0.00013774;GO:0042440_0.00045258;
GO:0060412_ventricular septum morphogenesis_BP	1.2461e-05	4.8645e-05	14	11	207	188	0	DL1		Cluster171_(750):GO:0030207_0.00014177
GO:1901137_carbohydrate derivative biosynthetic process_BP	1.2869e-05	5.0185e-05	412	366	207	188	7	DL1		GO:0030207_0.00014177;
GO:0046386_deoxyribose phosphate catabolic process_BP	1.2997e-05	5.0633e-05	15	11	207	188	1	DL1		Cluster172_(115):GO:0002227_0.00014878
GO:0055065_metal ion homeostasis_BP	1.318e-05	5.1294e-05	269	239	207	188	2	DL1		GO:0002227_0.00014878;GO:0002385_0.0018166;GO:0019731_0.0046795;GO:0019730_0.0047274;GO:0002251_0.0063006;
GO:0009264_deoxyribonucleotide catabolic process_BP	1.3194e-05	5.1299e-05	15	11	207	188	1	DL1		Cluster173_(687):GO:0030149_0.00016622
GO:0008630_intrinsic apoptotic signaling pathway in response to DNA damage_BP	1.3269e-05	5.154e-05	48	44	207	188	0	DL1		GO:0030149_0.00016622;GO:0046466_0.00024487;
GO:1902254_negative regulation of intrinsic apoptotic signaling pathway by p53 class mediator_BP	1.334e-05	5.1761e-05	11	9	207	188	0	DL1		Cluster174_(82):GO:0008053_0.00018238
GO:0016569_covalent chromatin modification_BP	1.3431e-05	5.2064e-05	224	185	207	188	2	DL1		GO:0008053_0.00018238;
GO:0070613_regulation of protein processing_BP	1.3662e-05	5.2903e-05	239	197	207	188	2	DL1		Cluster175_(760):GO:0090312_0.00019974
GO:0031497_chromatin assembly_BP	1.4116e-05	5.4606e-05	68	61	207	188	0	DL1		GO:0090312_0.00019974;GO:0090311_0.00024752;GO:0031063_0.00096086;
GO:0032870_cellular response to hormone stimulus_BP	1.4174e-05	5.4775e-05	306	264	207	188	10	DL1		Cluster176_(755):GO:0034389_0.00022396
GO:0006600_creatine metabolic process_BP	1.4333e-05	5.5335e-05	10	10	207	188	4	DL1		GO:0034389_0.00022396;
GO:0016052_carbohydrate catabolic process_BP	1.4465e-05	5.579e-05	82	75	207	188	1	DL1		Cluster177_(1199):GO:0070371_0.00023498
GO:0046854_phosphatidylinositol phosphorylation_BP	1.4526e-05	5.597e-05	11	9	207	188	0	DL1		GO:0070371_0.00023498;
GO:0030856_regulation of epithelial cell differentiation_BP	1.5137e-05	5.8264e-05	58	52	207	188	0	DL1		Cluster178_(684):GO:0006665_0.00024756
GO:0008053_mitochondrial fusion_BP	1.5257e-05	5.8639e-05	10	9	207	188	0	DL1		GO:0006665_0.00024756;GO:0006687_0.00026476;GO:0097503_0.0058563;
GO:0006486_protein glycosylation_BP	1.5265e-05	5.8639e-05	192	166	207	188	4	DL1		Cluster179_(986):GO:0071806_0.00027202
GO:0051604_protein maturation_BP	1.5392e-05	5.9038e-05	167	135	207	188	3	DL1		GO:0071806_0.00027202;
GO:0048145_regulation of fibroblast proliferation_BP	1.5399e-05	5.9038e-05	43	39	207	188	0	DL1		Cluster180_(150):GO:0007528_0.0002967
GO:0010506_regulation of autophagy_BP	1.6456e-05	6.3025e-05	77	64	207	188	2	DL1		GO:0007528_0.0002967;GO:0001941_0.0031512;
GO:0046134_pyrimidine nucleoside biosynthetic process_BP	1.7037e-05	6.5188e-05	16	14	207	188	0	DL1		Cluster181_(1224):GO:0046716_0.00030416
GO:1903309_negative regulation of chromatin modification_BP	1.7072e-05	6.5256e-05	26	23	207	188	0	DL1		GO:0046716_0.00030416;
GO:1902166_negative regulation of intrinsic apoptotic signaling pathway in response to DNA damage by p53 class mediator_BP	1.7112e-05	6.5345e-05	11	9	207	188	0	DL1		Cluster182_(314):GO:1902017_0.00031473
GO:0044724_single-organism carbohydrate catabolic process_BP	1.7295e-05	6.5979e-05	78	71	207	188	1	DL1		GO:1902017_0.00031473;
GO:0010639_negative regulation of organelle organization_BP	1.7488e-05	6.665e-05	168	145	207	188	1	DL1		Cluster183_(850):GO:0032869_0.0003156
GO:0031647_regulation of protein stability_BP	1.7629e-05	6.7119e-05	111	97	207	188	2	DL1		GO:0032869_0.0003156;GO:0008286_0.00047403;GO:0032868_0.00048333;GO:0043434_0.0014928;GO:1901652_0.0028647;GO:0071417_0.0034505;GO:0010243_0.0037866;GO:0071375_0.0038486;GO:1901653_0.0040399;GO:1901699_0.0044287;GO:0009725_0.0048361;GO:0032870_0.0054999;
GO:0050688_regulation of defense response to virus_BP	1.775e-05	6.7496e-05	66	56	207	188	0	DL1		Cluster184_(576):GO:0046324_0.00031986
GO:0008089_anterograde axon cargo transport_BP	1.7763e-05	6.7496e-05	19	16	207	188	0	DL1		GO:0046324_0.00031986;GO:0006111_0.00053302;GO:0046326_0.0017759;GO:0010828_0.0040308;GO:0045821_0.0095343;
GO:0016575_histone deacetylation_BP	1.7792e-05	6.7539e-05	27	25	207	188	0	DL1		Cluster185_(103):GO:0001906_0.00032145
GO:0034033_purine nucleoside bisphosphate biosynthetic process_BP	1.8369e-05	6.9661e-05	10	10	207	188	0	DL1		GO:0001906_0.00032145;GO:0001909_0.0017423;
GO:0060260_regulation of transcription initiation from RNA polymerase II promoter_BP	1.8423e-05	6.9795e-05	10	7	207	188	0	DL1		Cluster186_(721):GO:2000008_0.00032306
GO:0007063_regulation of sister chromatid cohesion_BP	1.9312e-05	7.3093e-05	11	11	207	188	0	DL1		GO:2000008_0.00032306;
GO:0048147_negative regulation of fibroblast proliferation_BP	1.9371e-05	7.3245e-05	17	16	207	188	0	DL1		Cluster187_(1298):GO:0097320_0.00036788
GO:0055080_cation homeostasis_BP	1.9712e-05	7.4462e-05	292	259	207	188	3	DL1		GO:0097320_0.00036788;
GO:0045732_positive regulation of protein catabolic process_BP	1.9812e-05	7.4766e-05	93	80	207	188	3	DL1		Cluster188_(907):GO:0032365_0.00038124
GO:0009991_response to extracellular stimulus_BP	2.0495e-05	7.7269e-05	125	102	207	188	3	DL1		GO:0032365_0.00038124;
GO:0006471_protein ADP-ribosylation_BP	2.0617e-05	7.765e-05	12	11	207	188	0	DL1		Cluster189_(514):GO:0045954_0.00038495
GO:0006639_acylglycerol metabolic process_BP	2.0734e-05	7.8015e-05	70	63	207	188	0	DL1		GO:0045954_0.00038495;GO:0032814_0.00044943;GO:0001912_0.002642;GO:0031343_0.0034319;
GO:0033198_response to ATP_BP	2.0842e-05	7.8346e-05	12	12	207	188	0	DL1		Cluster190_(1069):GO:0010257_0.00039105
GO:0007005_mitochondrion organization_BP	2.1109e-05	7.9273e-05	160	139	207	188	2	DL1		GO:0010257_0.00039105;GO:0032981_0.00040936;GO:0097031_0.00073152;GO:0033108_0.0018557;
GO:0065002_intracellular protein transmembrane transport_BP	2.1957e-05	8.2377e-05	26	22	207	188	0	DL1		Cluster191_(845):GO:0000738_0.0004648
GO:0032331_negative regulation of chondrocyte differentiation_BP	2.2117e-05	8.2897e-05	10	8	207	188	0	DL1		GO:0000738_0.0004648;
GO:0006278_RNA-dependent DNA replication_BP	2.2249e-05	8.331e-05	14	12	207	188	0	DL1		Cluster192_(529):GO:0007219_0.00047871
GO:0010257_NADH dehydrogenase complex assembly_BP	2.2351e-05	8.361e-05	11	9	207	188	0	DL1		GO:0007219_0.00047871;GO:0007220_0.00077686;GO:0006509_0.004664;
GO:1901983_regulation of protein acetylation_BP	2.2516e-05	8.4147e-05	31	25	207	188	1	DL1		Cluster193_(583):GO:0060045_0.00047883
GO:0010508_positive regulation of autophagy_BP	2.2699e-05	8.4749e-05	30	24	207	188	1	DL1		GO:0060045_0.00047883;GO:0055023_0.0018034;GO:0060043_0.0096839;
GO:0000018_regulation of DNA recombination_BP	2.3052e-05	8.5981e-05	31	30	207	188	1	DL1		Cluster194_(323):GO:1900120_0.00048665
GO:0016441_posttranscriptional gene silencing_BP	2.3381e-05	8.7126e-05	31	26	207	188	0	DL1		GO:1900120_0.00048665;
GO:0031667_response to nutrient levels_BP	2.364e-05	8.8004e-05	116	94	207	188	3	DL1		Cluster195_(702):GO:0051445_0.00051142
GO:0060765_regulation of androgen receptor signaling pathway_BP	2.3897e-05	8.8877e-05	20	17	207	188	0	DL1		GO:0051445_0.00051142;
GO:0017015_regulation of transforming growth factor beta receptor signaling pathway_BP	2.3927e-05	8.8901e-05	77	68	207	188	2	DL1		Cluster196_(748):GO:0030201_0.000544
GO:0010889_regulation of sequestering of triglyceride_BP	2.415e-05	8.9643e-05	12	11	207	188	0	DL1		GO:0030201_0.000544;
GO:0007026_negative regulation of microtubule depolymerization_BP	2.4328e-05	9.0216e-05	16	13	207	188	0	DL1		Cluster197_(949):GO:0018198_0.00059397
GO:1901992_positive regulation of mitotic cell cycle phase transition_BP	2.4696e-05	9.1495e-05	25	23	207	188	0	DL1		GO:0018198_0.00059397;
GO:0021795_cerebral cortex cell migration_BP	2.5296e-05	9.3625e-05	12	9	207	188	0	DL1		Cluster198_(743):GO:0006040_0.0006458
GO:2000756_regulation of peptidyl-lysine acetylation_BP	2.5704e-05	9.5044e-05	29	24	207	188	1	DL1		GO:0006040_0.0006458;
GO:0031333_negative regulation of protein complex assembly_BP	2.5837e-05	9.5448e-05	50	45	207	188	0	DL1		Cluster199_(221):GO:0045815_0.00067464
GO:0080135_regulation of cellular response to stress_BP	2.6417e-05	9.7496e-05	318	283	207	188	5	DL1		GO:0045815_0.00067464;GO:0031935_0.002621;
GO:0001837_epithelial to mesenchymal transition_BP	2.7139e-05	0.00010007	37	34	207	188	0	DL1		Cluster200_(725):GO:0032469_0.00067886
GO:0019362_pyridine nucleotide metabolic process_BP	2.7171e-05	0.00010008	26	22	207	188	1	DL1		GO:0032469_0.00067886;
GO:0016572_histone phosphorylation_BP	2.7221e-05	0.00010015	14	11	207	188	0	DL1		Cluster201_(565):GO:0042168_0.00069494
GO:0035601_protein deacylation_BP	2.724e-05	0.00010015	33	30	207	188	0	DL1		GO:0042168_0.00069494;
GO:0010389_regulation of G2/M transition of mitotic cell cycle_BP	2.7548e-05	0.00010109	21	19	207	188	0	DL1		Cluster202_(910):GO:0042743_0.00073076
GO:0006310_DNA recombination_BP	2.755e-05	0.00010109	113	104	207	188	1	DL1		GO:0042743_0.00073076;
GO:0032784_regulation of DNA-templated transcription, elongation_BP	2.8187e-05	0.00010333	29	27	207	188	0	DL1		Cluster203_(633):GO:0048048_0.00079825
GO:0070482_response to oxygen levels_BP	2.8303e-05	0.00010366	121	105	207	188	0	DL1		GO:0048048_0.00079825;
GO:0009394_2'-deoxyribonucleotide metabolic process_BP	2.8624e-05	0.00010474	16	12	207	188	1	DL1		Cluster204_(438):GO:0007398_0.00080008
GO:0032387_negative regulation of intracellular transport_BP	2.9415e-05	0.00010753	75	65	207	188	1	DL1		GO:0007398_0.00080008;
GO:0071407_cellular response to organic cyclic compound_BP	3.0115e-05	0.00010998	160	129	207	188	1	DL1		Cluster205_(443):GO:0030512_0.00084749
GO:0051050_positive regulation of transport_BP	3.0338e-05	0.00011069	476	406	207	188	1	DL1		GO:0030512_0.00084749;GO:0007179_0.00089466;GO:0017015_0.0010541;GO:0030513_0.0012538;
GO:0000086_G2/M transition of mitotic cell cycle_BP	3.0748e-05	0.00011208	127	102	207	188	3	DL1		Cluster206_(688):GO:0055114_0.00085766
GO:0090342_regulation of cell aging_BP	3.1767e-05	0.00011569	21	21	207	188	0	DL1		GO:0055114_0.00085766;
GO:0097190_apoptotic signaling pathway_BP	3.1833e-05	0.00011582	264	234	207	188	0	DL1		Cluster207_(192):GO:0072182_0.00087988
GO:0044743_intracellular protein transmembrane import_BP	3.3013e-05	0.00011993	24	20	207	188	0	DL1		GO:0072182_0.00087988;
GO:0051983_regulation of chromosome segregation_BP	3.3025e-05	0.00011993	59	53	207	188	0	DL1		Cluster208_(1215):GO:0007016_0.00096361
GO:0016568_chromatin modification_BP	3.4761e-05	0.00012607	308	263	207	188	3	DL1		GO:0007016_0.00096361;
GO:0046473_phosphatidic acid metabolic process_BP	3.4781e-05	0.00012607	30	26	207	188	0	DL1		Cluster209_(50):GO:0090005_0.00096641
GO:0006873_cellular ion homeostasis_BP	3.5154e-05	0.0001273	267	237	207	188	3	DL1		GO:0090005_0.00096641;GO:1903077_0.0011642;GO:1903076_0.0041669;
GO:0032273_positive regulation of protein polymerization_BP	3.5606e-05	0.00012882	46	42	207	188	0	DL1		Cluster210_(1001):GO:0007263_0.0010099
GO:0031057_negative regulation of histone modification_BP	3.616e-05	0.0001307	23	20	207	188	0	DL1		GO:0007263_0.0010099;GO:0030825_0.0016416;
GO:0043618_regulation of transcription from RNA polymerase II promoter in response to stress_BP	3.7136e-05	0.0001341	38	35	207	188	1	DL1		Cluster211_(166):GO:0009306_0.0010346
GO:0016311_dephosphorylation_BP	3.7525e-05	0.00013538	177	157	207	188	3	DL1		GO:0009306_0.0010346;
GO:0055119_relaxation of cardiac muscle_BP	3.8739e-05	0.00013963	11	9	207	188	0	DL1		Cluster212_(519):GO:0090049_0.0011057
GO:0043280_positive regulation of cysteine-type endopeptidase activity involved in apoptotic process_BP	3.8975e-05	0.00014026	90	71	207	188	2	DL1		GO:0090049_0.0011057;
GO:0019692_deoxyribose phosphate metabolic process_BP	3.9018e-05	0.00014026	16	12	207	188	1	DL1		Cluster213_(533):GO:0000098_0.0011707
GO:0050801_ion homeostasis_BP	3.9024e-05	0.00014026	324	285	207	188	3	DL1		GO:0000098_0.0011707;
GO:0031060_regulation of histone methylation_BP	3.9365e-05	0.00014135	19	17	207	188	0	DL1		Cluster214_(1198):GO:0034394_0.0012594
GO:0000723_telomere maintenance_BP	3.9769e-05	0.00014267	54	51	207	188	0	DL1		GO:0034394_0.0012594;
GO:0031669_cellular response to nutrient levels_BP	4.023e-05	0.00014419	79	61	207	188	3	DL1		Cluster215_(977):GO:0090329_0.0012839
GO:0032200_telomere organization_BP	4.0386e-05	0.00014462	55	51	207	188	0	DL1		GO:0090329_0.0012839;
GO:0035194_posttranscriptional gene silencing by RNA_BP	4.08e-05	0.00014596	31	26	207	188	0	DL1		Cluster216_(467):GO:0050931_0.001298
GO:0009108_coenzyme biosynthetic process_BP	4.1085e-05	0.00014685	53	49	207	188	1	DL1		GO:0050931_0.001298;GO:0048066_0.0076499;
GO:1902186_regulation of viral release from host cell_BP	4.226e-05	0.00015091	20	20	207	188	0	DL1		Cluster217_(127):GO:0042789_0.0016331
GO:0006577_amino-acid betaine metabolic process_BP	4.4042e-05	0.00015713	10	10	207	188	0	DL1		GO:0042789_0.0016331;GO:0009299_0.0020967;
GO:0006206_pyrimidine nucleobase metabolic process_BP	4.4632e-05	0.00015908	23	20	207	188	0	DL1		Cluster218_(26):GO:0071577_0.0016499
GO:0007585_respiratory gaseous exchange_BP	4.4961e-05	0.00016011	15	14	207	188	0	DL1		GO:0071577_0.0016499;GO:0006829_0.0051415;
GO:0034599_cellular response to oxidative stress_BP	4.5864e-05	0.00016317	97	84	207	188	1	DL1		Cluster219_(476):GO:0051646_0.0016562
GO:0010001_glial cell differentiation_BP	4.6387e-05	0.00016488	41	34	207	188	0	DL1		GO:0051646_0.0016562;
GO:0032543_mitochondrial translation_BP	4.7166e-05	0.00016749	12	11	207	188	0	DL1		Cluster220_(984):GO:0006471_0.0018565
GO:0042762_regulation of sulfur metabolic process_BP	4.7401e-05	0.00016817	16	15	207	188	0	DL1		GO:0006471_0.0018565;
GO:0090313_regulation of protein targeting to membrane_BP	4.8488e-05	0.00017187	11	10	207	188	0	DL1		Cluster221_(749):GO:0030214_0.001941
GO:0070849_response to epidermal growth factor_BP	4.8584e-05	0.00017205	17	15	207	188	0	DL1		GO:0030214_0.001941;GO:0044272_0.0030574;GO:0030212_0.0050871;GO:0010224_0.0062592;
GO:0032880_regulation of protein localization_BP	5.089e-05	0.00018005	379	329	207	188	0	DL1		Cluster222_(295):GO:2000108_0.0019947
GO:0043413_macromolecule glycosylation_BP	5.1861e-05	0.00018328	193	167	207	188	4	DL1		GO:2000108_0.0019947;
GO:0010800_positive regulation of peptidyl-threonine phosphorylation_BP	5.1896e-05	0.00018328	11	11	207	188	0	DL1		Cluster223_(715):GO:0007051_0.0020638
GO:0046460_neutral lipid biosynthetic process_BP	5.2968e-05	0.00018689	40	35	207	188	0	DL1		GO:0007051_0.0020638;GO:0007052_0.0026005;GO:1902850_0.0032418;GO:0051225_0.0036863;
GO:1901989_positive regulation of cell cycle phase transition_BP	5.3853e-05	0.00018984	28	25	207	188	0	DL1		Cluster224_(784):GO:0001919_0.0020826
GO:1901655_cellular response to ketone_BP	5.5121e-05	0.00019413	14	12	207	188	0	DL1		GO:0001919_0.0020826;
GO:1902165_regulation of intrinsic apoptotic signaling pathway in response to DNA damage by p53 class mediator_BP	5.5271e-05	0.00019448	11	9	207	188	0	DL1		Cluster225_(781):GO:0035024_0.0021139
GO:0043543_protein acylation_BP	5.5531e-05	0.00019522	120	99	207	188	1	DL1		GO:0035024_0.0021139;
GO:0043627_response to estrogen_BP	5.5663e-05	0.00019541	51	41	207	188	0	DL1		Cluster226_(759):GO:2000171_0.0021402
GO:0051099_positive regulation of binding_BP	5.5688e-05	0.00019541	56	45	207	188	1	DL1		GO:2000171_0.0021402;
GO:2000108_positive regulation of leukocyte apoptotic process_BP	5.6779e-05	0.00019906	13	7	207	188	0	DL1		Cluster227_(994):GO:0046058_0.0021997
GO:0006476_protein deacetylation_BP	5.7362e-05	0.00020092	32	29	207	188	0	DL1		GO:0046058_0.0021997;
GO:0033866_nucleoside bisphosphate biosynthetic process_BP	6.0406e-05	0.00021139	10	10	207	188	0	DL1		Cluster228_(648):GO:0051146_0.0024156
GO:0016570_histone modification_BP	6.0844e-05	0.00021273	223	184	207	188	2	DL1		GO:0051146_0.0024156;GO:0055001_0.0024495;GO:0042692_0.0026113;GO:0048738_0.0031559;GO:0060537_0.0032768;GO:0030239_0.0034869;GO:0055003_0.0036098;GO:0061061_0.0042604;GO:0055002_0.0045237;GO:0014706_0.0046897;GO:0055006_0.0053771;GO:0007517_0.0080094;
GO:0050901_leukocyte tethering or rolling_BP	6.1197e-05	0.00021377	11	8	207	188	0	DL1		Cluster229_(966):GO:0046174_0.0025433
GO:0016573_histone acetylation_BP	6.1385e-05	0.00021424	79	62	207	188	1	DL1		GO:0046174_0.0025433;
GO:0010866_regulation of triglyceride biosynthetic process_BP	6.2969e-05	0.00021956	11	11	207	188	0	DL1		Cluster230_(855):GO:0051384_0.0026432
GO:0042787_protein ubiquitination involved in ubiquitin-dependent protein catabolic process_BP	6.3959e-05	0.00022282	51	41	207	188	0	DL1		GO:0051384_0.0026432;GO:0031960_0.0093275;
GO:0071496_cellular response to external stimulus_BP	6.4104e-05	0.00022312	128	103	207	188	4	DL1		Cluster231_(852):GO:0043200_0.0026589
GO:0034030_ribonucleoside bisphosphate biosynthetic process_BP	6.4705e-05	0.00022501	10	10	207	188	0	DL1		GO:0043200_0.0026589;GO:0071230_0.0030423;
GO:0051782_negative regulation of cell division_BP	6.665e-05	0.00023156	54	48	207	188	1	DL1		Cluster232_(641):GO:0045445_0.0027365
GO:0018193_peptidyl-amino acid modification_BP	6.7619e-05	0.00023472	463	388	207	188	9	DL1		GO:0045445_0.0027365;
GO:0051865_protein autoubiquitination_BP	6.8608e-05	0.00023794	39	38	207	188	1	DL1		Cluster233_(227):GO:0090313_0.0029101
GO:0043648_dicarboxylic acid metabolic process_BP	7.0209e-05	0.00024327	48	43	207	188	0	DL1		GO:0090313_0.0029101;
GO:0071577_zinc ion transmembrane transport_BP	7.1896e-05	0.00024889	10	10	207	188	0	DL1		Cluster234_(857):GO:0050728_0.003008
GO:0033157_regulation of intracellular protein transport_BP	7.2206e-05	0.00024974	157	136	207	188	0	DL1		GO:0050728_0.003008;
GO:0048645_organ formation_BP	7.387e-05	0.00025527	11	10	207	188	0	DL1		Cluster235_(987):GO:0000266_0.0030406
GO:0060795_cell fate commitment involved in formation of primary germ layer_BP	7.7321e-05	0.00026695	16	14	207	188	0	DL1		GO:0000266_0.0030406;
GO:0030071_regulation of mitotic metaphase/anaphase transition_BP	7.7891e-05	0.00026868	43	38	207	188	0	DL1		Cluster236_(181):GO:0090398_0.0030575
GO:0072384_organelle transport along microtubule_BP	7.853e-05	0.00027064	24	22	207	188	3	DL1		GO:0090398_0.0030575;
GO:0000738_DNA catabolic process, exonucleolytic_BP	7.8716e-05	0.00027104	17	17	207	188	0	DL1		Cluster237_(634):GO:0032331_0.003267
GO:0006213_pyrimidine nucleoside metabolic process_BP	7.8902e-05	0.00027144	34	28	207	188	0	DL1		GO:0032331_0.003267;
GO:2000117_negative regulation of cysteine-type endopeptidase activity_BP	7.9911e-05	0.00027466	52	42	207	188	1	DL1		Cluster238_(624):GO:0061384_0.0033076
GO:0051100_negative regulation of binding_BP	8.0668e-05	0.00027702	68	56	207	188	0	DL1		GO:0061384_0.0033076;GO:0060415_0.0034515;GO:0055008_0.0038227;GO:0048644_0.0044404;
GO:0009411_response to UV_BP	8.3334e-05	0.00028592	84	77	207	188	1	DL1		Cluster239_(873):GO:0036003_0.0033515
GO:0043043_peptide biosynthetic process_BP	8.3929e-05	0.0002877	16	13	207	188	0	DL1		GO:0036003_0.0033515;GO:0061418_0.0036602;
GO:0033044_regulation of chromosome organization_BP	8.7592e-05	0.00029999	131	117	207	188	1	DL1		Cluster240_(135):GO:0070925_0.0033957
GO:0046486_glycerolipid metabolic process_BP	8.7782e-05	0.00030038	247	221	207	188	1	DL1		GO:0070925_0.0033957;
GO:2001020_regulation of response to DNA damage stimulus_BP	8.928e-05	0.00030523	105	96	207	188	2	DL1		Cluster241_(999):GO:1903579_0.0033968
GO:0061418_regulation of transcription from RNA polymerase II promoter in response to hypoxia_BP	9.5183e-05	0.00032512	26	23	207	188	0	DL1		GO:1903579_0.0033968;
GO:0043984_histone H4-K16 acetylation_BP	9.5338e-05	0.00032537	10	8	207	188	0	DL1		Cluster242_(982):GO:0006278_0.0037881
GO:0071277_cellular response to calcium ion_BP	9.5989e-05	0.0003273	27	25	207	188	0	DL1		GO:0006278_0.0037881;
GO:0006488_dolichol-linked oligosaccharide biosynthetic process_BP	9.6287e-05	0.00032802	34	33	207	188	0	DL1		Cluster243_(516):GO:0070265_0.0037938
GO:0048675_axon extension_BP	9.7826e-05	0.00033297	16	15	207	188	0	DL1		GO:0070265_0.0037938;
GO:0042308_negative regulation of protein import into nucleus_BP	0.00010008	0.00034033	40	34	207	188	0	DL1		Cluster244_(1214):GO:0032456_0.0038098
GO:0006637_acyl-CoA metabolic process_BP	0.00010065	0.00034197	46	40	207	188	0	DL1		GO:0032456_0.0038098;
GO:2000008_regulation of protein localization to cell surface_BP	0.00010186	0.0003458	17	14	207	188	0	DL1		Cluster245_(56):GO:0006937_0.0039846
GO:0090317_negative regulation of intracellular protein transport_BP	0.00010324	0.00035016	55	46	207	188	0	DL1		GO:0006937_0.0039846;GO:0044057_0.0050976;GO:0008016_0.0054573;GO:1903522_0.0060109;GO:0090257_0.0060323;GO:0003015_0.0071349;GO:0006942_0.0075348;GO:0060047_0.0093808;GO:0060048_0.011633;
GO:0018394_peptidyl-lysine acetylation_BP	0.00010578	0.00035846	83	65	207	188	1	DL1		Cluster246_(868):GO:0032543_0.0040064
GO:0048490_anterograde synaptic vesicle transport_BP	0.00010849	0.00036733	12	9	207	188	0	DL1		GO:0032543_0.0040064;
GO:0051452_intracellular pH reduction_BP	0.00011067	0.00037438	13	12	207	188	0	DL1		Cluster247_(97):GO:0060627_0.0040669
GO:0000737_DNA catabolic process, endonucleolytic_BP	0.00011182	0.00037794	47	44	207	188	1	DL1		GO:0060627_0.0040669;
GO:0045616_regulation of keratinocyte differentiation_BP	0.00011199	0.00037816	17	16	207	188	0	DL1		Cluster248_(854):GO:0071320_0.0043421
GO:0072659_protein localization to plasma membrane_BP	0.00011213	0.00037831	75	62	207	188	1	DL1		GO:0071320_0.0043421;GO:0046683_0.0044782;
GO:0046834_lipid phosphorylation_BP	0.00011244	0.00037902	15	13	207	188	0	DL1		Cluster249_(37):GO:0051775_0.0044175
GO:0015672_monovalent inorganic cation transport_BP	0.00011383	0.0003832	222	200	207	188	3	DL1		GO:0051775_0.0044175;
GO:0006473_protein acetylation_BP	0.00011388	0.0003832	96	76	207	188	1	DL1		Cluster250_(139):GO:0010107_0.0045321
GO:0051125_regulation of actin nucleation_BP	0.0001156	0.00038866	10	8	207	188	0	DL1		GO:0010107_0.0045321;GO:0055078_0.004592;GO:0086064_0.0066536;GO:0010644_0.0088332;
GO:0008610_lipid biosynthetic process_BP	0.00012115	0.00040697	383	342	207	188	4	DL1		Cluster251_(1155):GO:0097066_0.0049548
GO:0070085_glycosylation_BP	0.00012317	0.00041339	199	172	207	188	4	DL1		GO:0097066_0.0049548;
GO:0051052_regulation of DNA metabolic process_BP	0.00012502	0.00041925	183	160	207	188	3	DL1		Cluster252_(220):GO:0060968_0.0049552
GO:0016180_snRNA processing_BP	0.00012797	0.00042876	13	11	207	188	0	DL1		GO:0060968_0.0049552;
GO:0043981_histone H4-K5 acetylation_BP	0.0001313	0.00043952	12	9	207	188	0	DL1		Cluster253_(42):GO:0071875_0.0055391
GO:0032006_regulation of TOR signaling_BP	0.00013246	0.00044301	37	31	207	188	1	DL1		GO:0071875_0.0055391;
GO:0060563_neuroepithelial cell differentiation_BP	0.00013596	0.00045433	12	11	207	188	0	DL1		Cluster254_(38):GO:0071312_0.0058572
GO:0051568_histone H3-K4 methylation_BP	0.00013735	0.0004586	21	17	207	188	0	DL1		GO:0071312_0.0058572;
GO:0008652_cellular amino acid biosynthetic process_BP	0.00014237	0.00047494	53	44	207	188	1	DL1		Cluster255_(44):GO:0002026_0.0059198
GO:1902749_regulation of cell cycle G2/M phase transition_BP	0.00014266	0.00047551	23	21	207	188	0	DL1		GO:0002026_0.0059198;
GO:0051196_regulation of coenzyme metabolic process_BP	0.00014614	0.00048666	13	13	207	188	0	DL1		Cluster256_(489):GO:0033032_0.0060996
GO:0043001_Golgi to plasma membrane protein transport_BP	0.00014656	0.00048764	19	16	207	188	1	DL1		GO:0033032_0.0060996;
GO:0043982_histone H4-K8 acetylation_BP	0.00014845	0.00049352	12	9	207	188	0	DL1		Cluster257_(537):GO:0046688_0.0063544
GO:0032816_positive regulation of natural killer cell activation_BP	0.00014876	0.00049411	10	8	207	188	0	DL1		GO:0046688_0.0063544;
GO:1900181_negative regulation of protein localization to nucleus_BP	0.00015543	0.00051582	44	38	207	188	0	DL1		Cluster258_(664):GO:0009064_0.0067535
GO:0032968_positive regulation of transcription elongation from RNA polymerase II promoter_BP	0.00016107	0.00053407	10	9	207	188	0	DL1		GO:0009064_0.0067535;GO:0008652_0.0093616;GO:0043648_0.0099155;
GO:0006700_C21-steroid hormone biosynthetic process_BP	0.00016383	0.00054275	10	10	207	188	0	DL1		Cluster259_(151):GO:0090128_0.006826
GO:0072593_reactive oxygen species metabolic process_BP	0.00016706	0.00055255	55	48	207	188	0	DL1		GO:0090128_0.006826;
GO:1902230_negative regulation of intrinsic apoptotic signaling pathway in response to DNA damage_BP	0.00016707	0.00055255	21	19	207	188	0	DL1		Cluster260_(66):GO:0019935_0.0069142
GO:0040029_regulation of gene expression, epigenetic_BP	0.00017483	0.0005777	122	98	207	188	2	DL1		GO:0019935_0.0069142;
GO:1902108_regulation of mitochondrial membrane permeability involved in apoptotic process_BP	0.00017574	0.00058023	12	12	207	188	0	DL1		Cluster261_(691):GO:0035384_0.0072404
GO:0035024_negative regulation of Rho protein signal transduction_BP	0.00017751	0.00058557	10	9	207	188	0	DL1		GO:0035384_0.0072404;GO:0071616_0.0086047;
GO:0042136_neurotransmitter biosynthetic process_BP	0.00018812	0.00062005	12	10	207	188	0	DL1		Cluster262_(294):GO:0042551_0.0080059
GO:0006282_regulation of DNA repair_BP	0.00018831	0.00062013	49	45	207	188	2	DL1		GO:0042551_0.0080059;GO:0021700_0.0083928;
GO:0006732_coenzyme metabolic process_BP	0.00019715	0.0006487	124	110	207	188	3	DL1		Cluster263_(689):GO:0051188_0.0082303
GO:0006658_phosphatidylserine metabolic process_BP	0.00020136	0.00066196	23	22	207	188	0	DL1		GO:0051188_0.0082303;
GO:0033619_membrane protein proteolysis_BP	0.00020215	0.00066401	28	26	207	188	1	DL1		Cluster264_(1071):GO:0007029_0.0089138
GO:0046326_positive regulation of glucose import_BP	0.00020583	0.00067551	23	20	207	188	0	DL1		GO:0007029_0.0089138;
GO:0070536_protein K63-linked deubiquitination_BP	0.00020672	0.00067787	19	16	207	188	0	DL1		Cluster265_(1011):GO:0032006_0.0091923
GO:0098662_inorganic cation transmembrane transport_BP	0.00020875	0.00068394	231	206	207	188	2	DL1		GO:0032006_0.0091923;
GO:0033158_regulation of protein import into nucleus, translocation_BP	0.00020995	0.00068727	10	8	207	188	0	DL1		Cluster266_(714):GO:0008608_0.0092603
GO:0006302_double-strand break repair_BP	0.00021326	0.00069753	89	78	207	188	2	DL1		GO:0008608_0.0092603;
GO:0018345_protein palmitoylation_BP	0.00021442	0.00070075	19	18	207	188	0	DL1		Cluster267_(313):GO:0009798_0.0096356
GO:0046148_pigment biosynthetic process_BP	0.00021677	0.00070782	29	26	207	188	0	DL1		GO:0009798_0.0096356;
GO:0019079_viral genome replication_BP	0.0002208	0.00072035	13	9	207	188	0	DL1		Cluster268_(550):GO:0008015_0.010027
GO:0032814_regulation of natural killer cell activation_BP	0.00022346	0.00072843	11	9	207	188	0	DL1		GO:0008015_0.010027;
GO:0032386_regulation of intracellular transport_BP	0.00022588	0.00073568	297	260	207	188	2	DL1		Cluster269_(998):GO:0033122_0.010138
GO:0007034_vacuolar transport_BP	0.0002261	0.00073578	43	36	207	188	0	DL1		GO:0033122_0.010138;GO:0034260_0.01041;
GO:0006513_protein monoubiquitination_BP	0.00024741	0.00080445	41	38	207	188	1	DL1		Cluster270_(625):GO:0061311_0.010743
GO:0051053_negative regulation of DNA metabolic process_BP	0.00024798	0.00080561	61	53	207	188	1	DL1		GO:0061311_0.010743;
GO:0043154_negative regulation of cysteine-type endopeptidase activity involved in apoptotic process_BP	0.00025543	0.00082912	50	40	207	188	0	DL1
GO:0018393_internal peptidyl-lysine acetylation_BP	0.0002561	0.00083061	81	63	207	188	1	DL1		Result for A549(DE):
GO:1901701_cellular response to oxygen-containing compound_BP	0.00025902	0.00083938	474	409	207	188	10	DL1		Cluster1_(62):GO:0006873_2.2082e-08
GO:0098655_cation transmembrane transport_BP	0.00026579	0.00086003	273	247	207	188	2	DL1		GO:0006873_2.2082e-08;GO:0006875_1.6055e-07;GO:0019725_2.4263e-07;GO:0030003_6.3289e-07;GO:0055065_1.0211e-06;GO:0055082_2.4147e-06;GO:0055080_5.788e-06;GO:0048878_0.00016935;GO:0050801_0.00069411;GO:0072503_0.0061277;GO:0055074_0.020899;GO:0060401_0.023609;
GO:0035195_gene silencing by miRNA_BP	0.00026584	0.00086003	28	24	207	188	0	DL1		Cluster2_(635):GO:0001649_2.5483e-08
GO:0046474_glycerophospholipid biosynthetic process_BP	0.00026953	0.00087122	176	156	207	188	1	DL1		GO:0001649_2.5483e-08;GO:0001503_2.6974e-08;
GO:0034644_cellular response to UV_BP	0.0002707	0.00087429	37	33	207	188	1	DL1		Cluster3_(923):GO:0043624_2.7801e-08
GO:0015711_organic anion transport_BP	0.00027597	0.00089054	237	207	207	188	0	DL1		GO:0043624_2.7801e-08;GO:0032984_4.3283e-08;GO:0043241_4.5596e-08;GO:0090150_5.9791e-08;GO:0044764_6.1209e-08;GO:0044403_7.5778e-08;GO:0006612_8.6498e-08;GO:0070972_9.0721e-08;GO:0022411_9.7721e-08;GO:0050821_1.0309e-07;GO:0006446_1.8517e-07;GO:0072657_1.953e-07;GO:0010608_2.7139e-07;GO:0016032_2.7282e-07;GO:0044419_3.1628e-07;GO:0000291_3.4128e-07;GO:0019058_3.981e-07;GO:0000956_4.2567e-07;GO:00…
GO:0006112_energy reserve metabolic process_BP	0.00028116	0.00090653	121	115	207	188	0	DL1		Cluster4_(137):GO:0055067_3.3111e-08
GO:0035303_regulation of dephosphorylation_BP	0.00028654	0.00092311	91	80	207	188	0	DL1		GO:0055067_3.3111e-08;GO:0006885_1.0293e-07;GO:0051453_1.4129e-06;GO:0051452_1.5104e-06;GO:0030004_6.9218e-06;GO:0045851_9.1455e-06;GO:0030641_1.3264e-05;
GO:1903289_regulation of ATP catabolic process_BP	0.00029955	0.00096421	36	32	207	188	0	DL1		Cluster5_(922):GO:0044802_3.3355e-08
GO:1902187_negative regulation of viral release from host cell_BP	0.0003136	0.0010086	12	12	207	188	0	DL1		GO:0044802_3.3355e-08;GO:0006605_8.4725e-08;GO:0006886_1.218e-07;GO:0033365_1.9017e-07;GO:0090002_1.9619e-07;GO:1902580_2.2473e-07;GO:0007009_7.0633e-07;GO:0006607_1.2426e-06;GO:0010256_1.5844e-06;GO:0072659_5.4187e-06;GO:0007030_5.6315e-06;GO:0017038_6.9306e-06;GO:0006606_9.9792e-06;GO:0051170_1.3833e-05;GO:0072594_2.2459e-05;GO:0000060_3.2463e-05;GO:0044744_4.0693e-05;GO:0034504_5.7657e-05;GO:0…
GO:0007339_binding of sperm to zona pellucida_BP	0.00031927	0.001026	14	11	207	188	0	DL1		Cluster6_(724):GO:1902883_4.0052e-08
GO:0016073_snRNA metabolic process_BP	0.00032115	0.0010312	14	12	207	188	0	DL1		GO:1902883_4.0052e-08;GO:1902882_1.4975e-07;GO:1903201_1.8812e-07;GO:1900407_1.905e-07;GO:1903202_3.0848e-07;GO:1900408_3.8498e-07;GO:1902176_1.6737e-05;GO:1903206_3.2084e-05;GO:1902175_5.4612e-05;GO:1901032_0.00015902;GO:1903205_0.00022349;
GO:0035113_embryonic appendage morphogenesis_BP	0.00032426	0.0010397	33	28	207	188	0	DL1		Cluster7_(147):GO:0051084_4.0466e-08
GO:0010390_histone monoubiquitination_BP	0.00032434	0.0010397	22	20	207	188	1	DL1		GO:0051084_4.0466e-08;GO:0006458_5.1586e-08;GO:0000413_1.0259e-07;GO:0018208_2.6009e-06;GO:0006457_2.964e-06;GO:0061077_0.0011433;
GO:0043462_regulation of ATPase activity_BP	0.00032793	0.0010503	36	32	207	188	0	DL1		Cluster8_(209):GO:1903312_4.69e-08
GO:0052646_alditol phosphate metabolic process_BP	0.00033105	0.0010594	26	24	207	188	0	DL1		GO:1903312_4.69e-08;GO:0048025_5.0545e-08;GO:1903311_1.0015e-07;GO:0033119_1.3408e-07;GO:0043484_1.6126e-07;GO:0050686_3.1541e-07;GO:0033120_9.1108e-07;GO:0048024_8.7686e-06;GO:0000381_1.2331e-05;
GO:0010332_response to gamma radiation_BP	0.00034091	0.0010901	18	16	207	188	0	DL1		Cluster9_(107):GO:0043903_4.8486e-08
GO:0000725_recombinational repair_BP	0.00034485	0.0011017	42	38	207	188	1	DL1		GO:0043903_4.8486e-08;GO:0050792_8.4433e-08;GO:0048524_6.7568e-07;GO:0045070_2.4827e-06;GO:0048525_0.00047314;GO:0043900_0.00047958;GO:0045071_0.0013864;GO:0045069_0.0017108;GO:0043901_0.0024877;
GO:0000724_double-strand break repair via homologous recombination_BP	0.00034575	0.0011037	42	38	207	188	1	DL1		Cluster10_(64):GO:0006826_4.8802e-08
GO:0090312_positive regulation of protein deacetylation_BP	0.00034748	0.0011083	10	8	207	188	0	DL1		GO:0006826_4.8802e-08;GO:0051701_7.4904e-08;GO:0090382_8.7013e-08;GO:0072512_1.2546e-07;GO:0015682_1.3427e-07;GO:0033572_1.9248e-07;GO:0000041_2.5599e-07;GO:0046916_7.9948e-07;GO:0055076_1.3087e-06;GO:0055072_6.5846e-06;GO:0006879_0.00077112;
GO:0045604_regulation of epidermal cell differentiation_BP	0.00035227	0.0011226	22	20	207	188	0	DL1		Cluster11_(472):GO:0006892_4.9485e-08
GO:0007050_cell cycle arrest_BP	0.0003536	0.001126	103	85	207	188	2	DL1		GO:0006892_4.9485e-08;GO:0006901_5.9515e-08;GO:0035964_7.0387e-08;GO:0048193_7.3809e-08;GO:0034067_1.6163e-07;GO:0006903_1.7318e-07;GO:0016050_2.0149e-07;GO:0048208_2.1543e-07;GO:0006891_2.4123e-07;GO:0048199_2.5271e-07;GO:0090114_3.1126e-07;GO:0072583_3.5622e-07;GO:0048207_3.7949e-07;GO:0048205_9.3597e-07;GO:0048194_9.9583e-07;GO:0006888_1.1782e-06;GO:0048200_2.0523e-06;GO:0006895_2.1361e-06;GO:…
GO:0043281_regulation of cysteine-type endopeptidase activity involved in apoptotic process_BP	0.00035419	0.0011269	145	116	207	188	2	DL1		Cluster12_(694):GO:0019042_5.6645e-08
GO:0030520_intracellular estrogen receptor signaling pathway_BP	0.00037028	0.0011771	13	11	207	188	0	DL1		GO:0019042_5.6645e-08;GO:0019043_5.7722e-08;GO:0000726_0.0017359;GO:0006303_0.0030558;GO:0000724_0.0047487;GO:0000725_0.008838;
GO:0006897_endocytosis_BP	0.00037159	0.0011803	279	219	207	188	4	DL1		Cluster13_(244):GO:0042058_5.8755e-08
GO:0045851_pH reduction_BP	0.0003766	0.0011946	15	12	207	188	0	DL1		GO:0042058_5.8755e-08;GO:0042059_6.2233e-08;GO:1901185_2.2125e-07;GO:1901184_7.7431e-07;GO:2000273_0.00015104;GO:1901186_0.00020887;GO:0007176_0.00066219;GO:0045742_0.00070989;GO:0061097_0.0047551;GO:0061098_0.0073862;
GO:1903578_regulation of ATP metabolic process_BP	0.0003767	0.0011946	44	38	207	188	0	DL1		Cluster14_(473):GO:0048278_6.2918e-08
GO:0045606_positive regulation of epidermal cell differentiation_BP	0.00037767	0.0011967	11	11	207	188	0	DL1		GO:0048278_6.2918e-08;GO:0051640_1.0789e-07;GO:0051650_1.3035e-07;GO:0097480_2.1318e-07;GO:0051648_4.4688e-07;GO:0022406_8.6243e-07;GO:0010970_1.3413e-06;GO:0097479_1.5176e-06;GO:0048488_3.1366e-06;GO:0051656_6.4481e-06;GO:0048490_1.6538e-05;GO:0008088_2.4142e-05;GO:0036465_2.6412e-05;GO:0030705_4.0827e-05;GO:0048489_5.8126e-05;GO:0008089_0.00010556;GO:0006904_0.00014208;GO:0016079_0.0022215;GO:0…
GO:0051301_cell division_BP	0.00039227	0.0012419	107	88	207	188	1	DL1		Cluster15_(939):GO:0043038_7.0103e-08
GO:0044003_modification by symbiont of host morphology or physiology_BP	0.00039529	0.0012505	21	18	207	188	0	DL1		GO:0043038_7.0103e-08;GO:0043039_2.1155e-07;GO:0006418_1.0871e-06;GO:0006399_4.3201e-06;
GO:0034968_histone lysine methylation_BP	0.000419	0.0013244	36	28	207	188	0	DL1		Cluster16_(769):GO:0072413_7.0522e-08
GO:0009101_glycoprotein biosynthetic process_BP	0.00042249	0.0013343	234	202	207	188	4	DL1		GO:0072413_7.0522e-08;GO:0019886_7.3268e-08;GO:1903321_1.1088e-07;GO:1902806_1.3375e-07;GO:0051436_1.4526e-07;GO:0044773_1.5553e-07;GO:0051444_1.7318e-07;GO:1902807_1.804e-07;GO:0072401_2.5818e-07;GO:2000045_3.115e-07;GO:0031398_3.3129e-07;GO:0033238_3.8696e-07;GO:0051348_3.8938e-07;GO:0071158_4.0668e-07;GO:0051438_4.209e-07;GO:0051437_4.4095e-07;GO:0019882_5.3511e-07;GO:0031397_6.0055e-07;GO:007…
GO:0042345_regulation of NF-kappaB import into nucleus_BP	0.00044605	0.0014075	29	23	207	188	0	DL1		Cluster17_(853):GO:0071392_7.5613e-08
GO:0045682_regulation of epidermis development_BP	0.00044941	0.001417	27	23	207	188	0	DL1		GO:0071392_7.5613e-08;GO:0071391_2.9394e-07;GO:0043627_4.1638e-07;GO:0097305_9.2726e-06;GO:0032355_2.5871e-05;GO:0071407_3.6816e-05;GO:0042493_0.00082831;GO:0033993_0.0089271;
GO:0046337_phosphatidylethanolamine metabolic process_BP	0.00046682	0.0014707	15	11	207	188	0	DL1		Cluster18_(863):GO:0042273_7.7385e-08
GO:0009100_glycoprotein metabolic process_BP	0.0004682	0.0014738	274	239	207	188	4	DL1		GO:0042273_7.7385e-08;GO:0042274_8.4489e-08;GO:0030490_2.7533e-07;GO:0000460_0.00027264;GO:0042255_0.001;
GO:0061351_neural precursor cell proliferation_BP	0.00048236	0.0015172	25	17	207	188	1	DL1		Cluster19_(870):GO:0046434_7.9204e-08
GO:0006482_protein demethylation_BP	0.00049178	0.0015456	18	13	207	188	0	DL1		GO:0046434_7.9204e-08;GO:0009125_9.6957e-08;GO:0042454_1.231e-07;GO:0072523_1.3599e-07;GO:0009207_3.307e-07;GO:0009203_3.4489e-07;GO:0009128_3.4992e-07;GO:0006163_3.6475e-07;GO:1901136_4.2282e-07;GO:0009123_4.3692e-07;GO:0006195_4.4745e-07;GO:0006184_4.653e-07;GO:0009143_4.8002e-07;GO:0046130_4.8633e-07;GO:0072521_5.2498e-07;GO:0009154_6.0889e-07;GO:0009119_7.178e-07;GO:0006152_7.4534e-07;GO:1901…
GO:0033363_secretory granule organization_BP	0.00050367	0.0015816	11	9	207	188	0	DL1		Cluster20_(710):GO:0002204_9.0947e-08
GO:0051193_regulation of cofactor metabolic process_BP	0.00051213	0.0016069	13	13	207	188	0	DL1		GO:0002204_9.0947e-08;GO:0002312_3.4897e-07;GO:0045190_4.5469e-07;GO:0002208_7.5133e-07;GO:0002377_3.2742e-05;GO:0006298_0.000476;GO:0002381_0.00076532;GO:0002562_0.001016;GO:0002200_0.0013985;GO:0016447_0.0018903;GO:0016444_0.0026641;GO:0016445_0.0026719;GO:0002440_0.0029589;
GO:0031334_positive regulation of protein complex assembly_BP	0.00051274	0.0016075	89	77	207	188	2	DL1		Cluster21_(938):GO:0042254_9.8055e-08
GO:0036151_phosphatidylcholine acyl-chain remodeling_BP	0.00051811	0.001623	25	24	207	188	0	DL1		GO:0042254_9.8055e-08;GO:0034470_1.1123e-06;GO:0034660_0.00037777;GO:0006364_0.00052103;GO:0016072_0.0010032;
GO:0031954_positive regulation of protein autophosphorylation_BP	0.0005232	0.0016376	13	13	207	188	0	DL1		Cluster22_(459):GO:0001885_9.833e-08
GO:0006655_phosphatidylglycerol biosynthetic process_BP	0.00053412	0.0016692	12	12	207	188	0	DL1		GO:0001885_9.833e-08;GO:0061028_1.273e-07;GO:0003158_1.0563e-05;GO:0045446_1.5658e-05;GO:0002064_9.546e-05;
GO:0003215_cardiac right ventricle morphogenesis_BP	0.00053417	0.0016692	10	9	207	188	1	DL1		Cluster23_(658):GO:0045010_1.0222e-07
GO:0071773_cellular response to BMP stimulus_BP	0.0005349	0.0016701	14	11	207	188	0	DL1		GO:0045010_1.0222e-07;GO:0034314_1.4009e-07;GO:1902745_8.999e-07;GO:0010591_3.7873e-06;GO:0032273_1.4734e-05;GO:0031334_2.0588e-05;GO:0010638_3.9146e-05;GO:1902743_7.8089e-05;GO:0060491_0.00033249;GO:0008064_0.00081579;GO:0090066_0.00093465;GO:0043254_0.001033;GO:0030833_0.0012787;GO:0051495_0.0015716;GO:0032271_0.001776;GO:0030838_0.002;GO:0032535_0.0023198;GO:0030832_0.0027937;
GO:0036152_phosphatidylethanolamine acyl-chain remodeling_BP	0.00054503	0.0017004	21	20	207	188	0	DL1		Cluster24_(822):GO:0006898_1.0293e-07
GO:0009064_glutamine family amino acid metabolic process_BP	0.0005611	0.0017491	31	27	207	188	2	DL1		GO:0006898_1.0293e-07;GO:0031623_2.3454e-06;GO:0045744_3.0466e-05;GO:0043112_0.00035267;
GO:0051145_smooth muscle cell differentiation_BP	0.00056701	0.0017661	14	12	207	188	0	DL1		Cluster25_(680):GO:0006644_1.054e-07
GO:0002831_regulation of response to biotic stimulus_BP	0.00057259	0.0017821	88	73	207	188	0	DL1		GO:0006644_1.054e-07;GO:0006650_1.5694e-07;GO:0046474_2.2291e-07;GO:0008654_4.658e-07;GO:0046486_5.7998e-07;GO:0090407_8.7587e-07;GO:0045017_9.7212e-07;GO:0008610_0.00076265;
GO:0045920_negative regulation of exocytosis_BP	0.00058032	0.0018047	11	10	207	188	0	DL1		Cluster26_(106):GO:0043921_1.1197e-07
GO:0098660_inorganic ion transmembrane transport_BP	0.000581	0.0018053	277	246	207	188	2	DL1		GO:0043921_1.1197e-07;GO:0052312_2.4346e-07;GO:0019048_8.4378e-07;GO:0046782_8.89e-07;GO:0051817_1.195e-06;GO:0035821_1.4887e-06;GO:0051851_5.5872e-06;GO:0052472_1.6462e-05;GO:0051702_5.0086e-05;GO:0043923_7.7684e-05;GO:0044003_0.00010073;GO:0043922_0.00034111;GO:0032897_0.0018004;
GO:0046415_urate metabolic process_BP	0.00058412	0.0018136	11	10	207	188	0	DL1		Cluster27_(896):GO:0010559_1.2253e-07
GO:0045815_positive regulation of gene expression, epigenetic_BP	0.0005851	0.0018151	15	12	207	188	1	DL1		GO:0010559_1.2253e-07;GO:1903019_1.6382e-07;GO:1903018_2.4545e-07;GO:1903020_2.4825e-07;
GO:0051180_vitamin transport_BP	0.00059788	0.0018533	16	16	207	188	1	DL1		Cluster28_(839):GO:0045652_1.2639e-07
GO:0046173_polyol biosynthetic process_BP	0.0006044	0.001872	11	9	207	188	0	DL1		GO:0045652_1.2639e-07;GO:1901532_0.0010126;GO:0045648_0.0031861;GO:0045646_0.0079189;
GO:0071470_cellular response to osmotic stress_BP	0.00061183	0.0018935	12	10	207	188	0	DL1		Cluster29_(945):GO:0060766_1.2688e-07
GO:0036293_response to decreased oxygen levels_BP	0.00061237	0.0018936	117	101	207	188	0	DL1		GO:0060766_1.2688e-07;GO:0033144_1.0609e-05;GO:0060765_0.00024983;GO:0033143_0.00032433;GO:0033146_0.00035601;
GO:2000273_positive regulation of receptor activity_BP	0.00061393	0.0018969	22	21	207	188	0	DL1		Cluster30_(926):GO:0000387_1.3258e-07
GO:0033108_mitochondrial respiratory chain complex assembly_BP	0.00061819	0.0019085	14	12	207	188	0	DL1		GO:0000387_1.3258e-07;GO:0000244_6.2387e-07;GO:0000245_2.0215e-06;GO:0022613_3.383e-06;GO:0022618_3.5756e-06;GO:0006376_5.1326e-06;GO:0016071_6.3234e-06;GO:0006397_7.1401e-06;GO:0006396_1.2909e-05;GO:0008380_1.8843e-05;GO:0000375_2.3156e-05;GO:0000377_0.00059938;GO:0071826_0.00071881;GO:0000398_0.001558;
GO:0036148_phosphatidylglycerol acyl-chain remodeling_BP	0.00062082	0.0019152	17	16	207	188	0	DL1		Cluster31_(847):GO:0002753_1.4333e-07
GO:0006644_phospholipid metabolic process_BP	0.00063639	0.0019614	233	206	207	188	1	DL1		GO:0002753_1.4333e-07;GO:0070423_3.5074e-07;GO:0035872_4.809e-07;GO:0032481_5.7776e-07;GO:0043123_0.0001806;GO:0032480_0.0002534;GO:0032479_0.00028688;GO:0043122_0.0010721;GO:0045088_0.0047264;GO:0051090_0.0061994;GO:0051091_0.007933;
GO:0097502_mannosylation_BP	0.00063683	0.0019614	14	14	207	188	0	DL1		Cluster32_(342):GO:0032388_1.5058e-07
GO:0043244_regulation of protein complex disassembly_BP	0.00064337	0.00198	46	39	207	188	0	DL1		GO:0032388_1.5058e-07;GO:0033157_1.7471e-07;GO:0090316_1.9842e-07;GO:1903533_9.1312e-07;GO:0032880_9.1441e-07;GO:1900180_9.9489e-07;GO:0070201_1.6924e-05;GO:0042306_2.394e-05;GO:0032386_3.5023e-05;GO:0046824_4.7753e-05;GO:0051223_9.6347e-05;GO:0046822_0.00015491;GO:0042347_0.00056836;GO:0051224_0.0010817;GO:0042307_0.0011646;GO:0051222_0.0015649;GO:0042308_0.0020553;GO:0043124_0.0022225;GO:009031…
GO:0007009_plasma membrane organization_BP	0.00064813	0.001993	100	83	207	188	1	DL1		Cluster33_(626):GO:0022404_1.5232e-07
GO:0006650_glycerophospholipid metabolic process_BP	0.00064937	0.0019952	203	180	207	188	1	DL1		GO:0022404_1.5232e-07;GO:0022405_3.3695e-07;GO:0001942_4.0408e-06;
GO:0071772_response to BMP_BP	0.00065647	0.0020154	14	11	207	188	0	DL1		Cluster34_(775):GO:0031498_1.6359e-07
GO:0006073_cellular glucan metabolic process_BP	0.00066164	0.0020297	30	30	207	188	0	DL1		GO:0031498_1.6359e-07;GO:0032986_2.9121e-06;GO:0034728_2.2425e-05;GO:0006337_6.324e-05;GO:0034723_6.5718e-05;GO:0006338_8.7803e-05;GO:0006335_0.00010633;GO:0071103_0.00030015;GO:0006333_0.00039677;GO:0043044_0.00051703;GO:0071824_0.0011313;GO:0006334_0.0029003;GO:0031497_0.0037002;
GO:0051445_regulation of meiotic cell cycle_BP	0.00067835	0.0020793	13	12	207	188	0	DL1		Cluster35_(280):GO:0015949_1.7122e-07
GO:0050880_regulation of blood vessel size_BP	0.00067904	0.0020798	18	15	207	188	0	DL1		GO:0015949_1.7122e-07;
GO:0036150_phosphatidylserine acyl-chain remodeling_BP	0.00069047	0.0021131	16	15	207	188	0	DL1		Cluster36_(628):GO:0035315_1.8628e-07
GO:0009880_embryonic pattern specification_BP	0.00069223	0.0021168	27	22	207	188	0	DL1		GO:0035315_1.8628e-07;
GO:0001666_response to hypoxia_BP	0.0007006	0.0021407	115	99	207	188	0	DL1		Cluster37_(924):GO:0097194_2.2464e-07
GO:0034146_toll-like receptor 5 signaling pathway_BP	0.00070702	0.0021586	63	54	207	188	1	DL1		GO:0097194_2.2464e-07;GO:0006309_4.1801e-07;GO:0006921_6.6971e-07;GO:0030262_8.0621e-06;GO:0090501_9.017e-06;GO:0006308_0.00048349;GO:0090305_0.00060153;GO:0090502_0.0014217;GO:0000737_0.0064834;
GO:0003151_outflow tract morphogenesis_BP	0.00070823	0.0021606	33	27	207	188	1	DL1		Cluster38_(351):GO:0031400_2.4493e-07
GO:0033125_negative regulation of GTP catabolic process_BP	0.00073182	0.0022308	15	12	207	188	1	DL1		GO:0031400_2.4493e-07;GO:0000188_3.0178e-05;GO:0045736_0.0010232;GO:0071901_0.0026598;GO:1902532_0.0047659;GO:0001933_0.0066622;GO:0010563_0.043;
GO:0090005_negative regulation of establishment of protein localization to plasma membrane_BP	0.00073999	0.0022539	12	9	207	188	0	DL1		Cluster39_(284):GO:0009112_2.4517e-07
GO:0090101_negative regulation of transmembrane receptor protein serine/threonine kinase signaling pathway_BP	0.0007424	0.0022595	78	67	207	188	2	DL1		GO:0009112_2.4517e-07;GO:1901293_6.4794e-07;GO:0009165_7.5068e-07;GO:0009156_1.498e-06;GO:0009124_4.9653e-06;GO:0009163_8.8964e-06;GO:0042451_1.5376e-05;GO:0009127_4.8603e-05;GO:0009168_0.00025474;GO:0006164_0.00032301;GO:0046390_0.00048145;GO:0009260_0.00057897;GO:0072522_0.00073752;GO:0015985_0.00076471;GO:0009152_0.00083948;GO:1901659_0.00088858;GO:0009145_0.00092777;GO:0042776_0.00097623;GO:0…
GO:0032941_secretion by tissue_BP	0.00075523	0.0022967	18	17	207	188	0	DL1		Cluster40_(650):GO:0030901_2.5663e-07
GO:0046324_regulation of glucose import_BP	0.00076711	0.002331	33	26	207	188	0	DL1		GO:0030901_2.5663e-07;GO:0021762_4.0477e-06;GO:0048857_2.099e-05;
GO:0030326_embryonic limb morphogenesis_BP	0.00077187	0.0023436	33	28	207	188	0	DL1		Cluster41_(529):GO:0007220_3.0184e-07
GO:0008214_protein dealkylation_BP	0.00077878	0.0023627	18	13	207	188	0	DL1		GO:0007220_3.0184e-07;GO:0006509_0.00024243;GO:0033619_0.0023969;GO:0042982_0.0025981;
GO:0001912_positive regulation of leukocyte mediated cytotoxicity_BP	0.00078514	0.0023801	21	17	207	188	0	DL1		Cluster42_(940):GO:0043153_3.0539e-07
GO:0035162_embryonic hemopoiesis_BP	0.00079229	0.0023999	12	10	207	188	0	DL1		GO:0043153_3.0539e-07;GO:0032922_6.2501e-06;GO:0009648_6.9996e-06;GO:0042752_1.0766e-05;GO:0009649_2.8775e-05;GO:0007623_0.00016008;
GO:1902692_regulation of neuroblast proliferation_BP	0.00079299	0.0024001	11	10	207	188	0	DL1		Cluster43_(467):GO:0050931_3.088e-07
GO:0090311_regulation of protein deacetylation_BP	0.00079852	0.0024141	18	16	207	188	0	DL1		GO:0050931_3.088e-07;GO:0048753_2.0903e-06;GO:0032438_1.7275e-05;GO:0048066_4.9032e-05;
GO:0005977_glycogen metabolic process_BP	0.00079886	0.0024141	29	29	207	188	0	DL1		Cluster44_(282):GO:0043094_3.0978e-07
GO:0060249_anatomical structure homeostasis_BP	0.00080253	0.0024233	149	125	207	188	1	DL1		GO:0043094_3.0978e-07;GO:0006206_0.0001666;GO:0046134_0.00075792;
GO:0030705_cytoskeleton-dependent intracellular transport_BP	0.00080512	0.0024292	72	60	207	188	3	DL1		Cluster45_(908):GO:0015807_3.1592e-07
GO:0007080_mitotic metaphase plate congression_BP	0.00085512	0.0025781	13	13	207	188	0	DL1		GO:0015807_3.1592e-07;GO:0015813_2.1803e-05;GO:0015800_0.00011749;
GO:0006893_Golgi to plasma membrane transport_BP	0.00085762	0.0025836	25	22	207	188	1	DL1		Cluster46_(1006):GO:0072665_3.1991e-07
GO:0048596_embryonic camera-type eye morphogenesis_BP	0.00088284	0.0026575	15	14	207	188	1	DL1		GO:0072665_3.1991e-07;GO:0007041_4.8896e-07;GO:0016197_1.1544e-06;GO:0042147_1.6508e-06;GO:0007034_1.87e-06;GO:0006622_5.0429e-06;GO:0006623_2.1917e-05;GO:0007032_4.4594e-05;GO:0008333_6.6502e-05;GO:0072666_0.00026031;GO:0061462_0.0012791;GO:0045022_0.0058669;
GO:0048753_pigment granule organization_BP	0.00088675	0.0026672	16	14	207	188	0	DL1		Cluster47_(683):GO:0006661_3.4169e-07
GO:0010828_positive regulation of glucose transport_BP	0.00089982	0.0027044	25	22	207	188	0	DL1		GO:0006661_3.4169e-07;GO:0036092_3.2484e-06;GO:0046488_9.9495e-06;GO:0006497_4.0935e-05;GO:0018345_0.00013545;GO:0046854_0.00022163;GO:0046834_0.0006756;GO:0042157_0.00078341;GO:0042158_0.0023397;GO:0006643_0.006322;
GO:0051000_positive regulation of nitric-oxide synthase activity_BP	0.00090195	0.0027087	11	9	207	188	0	DL1		Cluster48_(954):GO:0044380_3.5951e-07
GO:0090003_regulation of establishment of protein localization to plasma membrane_BP	0.00091999	0.0027596	38	28	207	188	0	DL1		GO:0044380_3.5951e-07;GO:0072698_8.4948e-05;
GO:2000179_positive regulation of neural precursor cell proliferation_BP	0.00092033	0.0027596	13	13	207	188	0	DL1		Cluster49_(974):GO:1901028_3.6177e-07
GO:0006862_nucleotide transport_BP	0.00093258	0.0027941	15	13	207	188	0	DL1		GO:1901028_3.6177e-07;GO:1900739_4.6952e-07;GO:1900740_6.5401e-07;GO:0010822_1.9424e-06;GO:0097193_2.2982e-06;GO:1901030_7.0138e-06;GO:2001235_1.8578e-05;GO:0090201_3.6315e-05;GO:0010823_0.0011531;GO:0010821_0.0022024;
GO:0000165_MAPK cascade_BP	0.00093337	0.0027943	148	126	207	188	3	DL1		Cluster50_(347):GO:0072595_3.7243e-07
GO:0010970_microtubule-based transport_BP	0.00093678	0.0028023	62	54	207	188	3	DL1		GO:0072595_3.7243e-07;GO:0045185_1.5885e-05;GO:0032507_2.1317e-05;GO:0051651_3.3961e-05;GO:0051235_6.7247e-05;GO:0051457_0.001122;
GO:0044042_glucan metabolic process_BP	0.000939	0.0028068	30	30	207	188	0	DL1		Cluster51_(352):GO:0043069_3.7296e-07
GO:0007126_meiotic nuclear division_BP	0.00094634	0.0028265	73	61	207	188	1	DL1		GO:0043069_3.7296e-07;GO:0043066_4.1699e-07;GO:0008284_0.0063215;GO:1901215_0.0068808;
GO:0007032_endosome organization_BP	0.00095048	0.0028367	21	20	207	188	0	DL1		Cluster52_(353):GO:0043065_3.7297e-07
GO:0034166_toll-like receptor 10 signaling pathway_BP	0.00098164	0.0029275	63	54	207	188	1	DL1		GO:0043065_3.7297e-07;GO:0043068_3.0742e-06;GO:0010942_5.4121e-06;GO:0097190_2.4265e-05;GO:2000117_3.1001e-05;GO:2001233_7.7769e-05;GO:0043154_0.00017587;GO:0030162_0.00046995;GO:0070613_0.00053485;GO:0051604_0.00096506;GO:0045862_0.0012344;GO:0010950_0.0027013;GO:0043281_0.0029549;GO:0045861_0.0039031;GO:0010952_0.0047303;GO:1903317_0.004829;GO:2000116_0.0083359;
GO:0065004_protein-DNA complex assembly_BP	0.00099679	0.0029703	74	66	207	188	0	DL1		Cluster53_(466):GO:0043473_3.7299e-07
GO:0070534_protein K63-linked ubiquitination_BP	0.001	0.002973	30	29	207	188	1	DL1		GO:0043473_3.7299e-07;GO:0033059_4.043e-06;
GO:1903543_positive regulation of exosomal secretion_BP	0.001	0.002973	12	11	207	188	0	DL1		Cluster54_(419):GO:0006096_3.8054e-07
GO:0002381_immunoglobulin production involved in immunoglobulin mediated immune response_BP	0.001	0.002973	11	8	207	188	0	DL1		GO:0006096_3.8054e-07;GO:0046835_8.6768e-07;GO:0016051_8.7454e-06;GO:0006094_2.0063e-05;GO:0019319_3.2222e-05;GO:0006006_5.0843e-05;GO:0019318_0.00011376;GO:0006090_0.00026716;GO:0016052_0.00046284;GO:0046364_0.00048051;GO:0044262_0.00079023;GO:0005996_0.0047032;GO:0044724_0.0060512;
GO:0006768_biotin metabolic process_BP	0.0010381	0.0030839	10	6	207	188	1	DL1		Cluster55_(1010):GO:0006987_4.0682e-07
GO:0071560_cellular response to transforming growth factor beta stimulus_BP	0.0010568	0.003137	132	117	207	188	1	DL1		GO:0006987_4.0682e-07;GO:0030968_9.2939e-07;GO:0006984_1.3428e-06;GO:0032075_1.5909e-06;GO:0006986_1.6056e-06;GO:0034620_2.595e-06;GO:0035966_1.2761e-05;GO:0032069_8.593e-05;GO:0034976_0.00010023;GO:0035967_0.0001525;
GO:0007020_microtubule nucleation_BP	0.001059	0.0031411	11	9	207	188	0	DL1		Cluster56_(818):GO:0075733_4.3572e-07
GO:0060070_canonical Wnt signaling pathway_BP	0.0010639	0.0031534	54	46	207	188	2	DL1		GO:0075733_4.3572e-07;GO:1902579_4.4163e-06;GO:0046794_4.8385e-06;GO:1902583_4.9627e-06;GO:0044766_5.7672e-06;GO:0019082_0.0011119;
GO:0051321_meiotic cell cycle_BP	0.0010687	0.0031649	76	64	207	188	1	DL1		Cluster57_(1051):GO:2000114_4.6437e-07
GO:0072524_pyridine-containing compound metabolic process_BP	0.0010737	0.0031775	34	30	207	188	1	DL1		GO:2000114_4.6437e-07;GO:0032878_9.223e-07;
GO:0040014_regulation of multicellular organism growth_BP	0.0010945	0.0032348	18	12	207	188	0	DL1		Cluster58_(110):GO:0006289_4.9617e-07
GO:0046942_carboxylic acid transport_BP	0.0010948	0.0032348	150	133	207	188	0	DL1		GO:0006289_4.9617e-07;GO:0033260_1.8915e-05;GO:0032201_6.8797e-05;GO:0044786_7.3411e-05;GO:0006297_9.027e-05;GO:0006271_0.00010359;GO:0006301_0.00019581;GO:0006312_0.0005007;GO:0032508_0.00062393;GO:0022616_0.00062647;GO:0032392_0.0011376;GO:0000722_0.0012546;GO:0010833_0.001571;GO:0032200_0.0023582;GO:0000723_0.002621;GO:0006284_0.0051602;GO:0006261_0.0059802;GO:0006260_0.0073246;
GO:2000772_regulation of cellular senescence_BP	0.0011088	0.0032738	16	16	207	188	0	DL1		Cluster59_(321):GO:0009950_5.1e-07
GO:0051494_negative regulation of cytoskeleton organization_BP	0.0011101	0.003275	62	51	207	188	0	DL1		GO:0009950_5.1e-07;
GO:0045005_DNA-dependent DNA replication maintenance of fidelity_BP	0.0011422	0.0033671	13	12	207	188	0	DL1		Cluster60_(676):GO:0009067_5.5836e-07
GO:0043517_positive regulation of DNA damage response, signal transduction by p53 class mediator_BP	0.0011455	0.0033743	13	11	207	188	0	DL1		GO:0009067_5.5836e-07;GO:0000097_8.8267e-06;GO:0006555_0.00013112;GO:0000096_0.0043755;
GO:0044272_sulfur compound biosynthetic process_BP	0.0011582	0.0034077	129	114	207	188	1	DL1		Cluster61_(927):GO:0006369_5.6115e-07
GO:0007062_sister chromatid cohesion_BP	0.0011586	0.0034077	22	17	207	188	0	DL1		GO:0006369_5.6115e-07;GO:0051028_7.1745e-07;GO:0006379_1.0936e-06;GO:0015931_2.3178e-05;GO:0006378_2.8676e-05;GO:0006406_6.3966e-05;GO:0043631_6.5819e-05;GO:0031123_7.4174e-05;GO:0051168_0.00047369;GO:0006403_0.00055181;GO:0006405_0.00060063;GO:0050657_0.00071804;GO:0031124_0.00078258;GO:0006611_0.0011511;GO:0050658_0.0013715;GO:0071705_0.004;GO:0051236_0.006;
GO:0045648_positive regulation of erythrocyte differentiation_BP	0.00116	0.0034092	14	10	207	188	1	DL1		Cluster62_(514):GO:0045954_5.6458e-07
GO:0048261_negative regulation of receptor-mediated endocytosis_BP	0.0012051	0.0035391	11	10	207	188	0	DL1		GO:0045954_5.6458e-07;GO:0032814_1.2475e-06;GO:0001912_4.7998e-06;GO:0031343_3.5536e-05;GO:0001914_6.0358e-05;GO:0001910_0.0001343;GO:0031341_0.000914;GO:0002717_0.003185;
GO:0035150_regulation of tube size_BP	0.0012084	0.003546	18	15	207	188	0	DL1		Cluster63_(346):GO:0032728_5.8695e-07
GO:0098656_anion transmembrane transport_BP	0.0012128	0.0035564	89	81	207	188	0	DL1		GO:0032728_5.8695e-07;GO:0032648_9.6566e-06;GO:0032647_6.1204e-05;GO:0032727_0.0002908;
GO:0006693_prostaglandin metabolic process_BP	0.001237	0.0036245	21	17	207	188	0	DL1		Cluster64_(108):GO:0050434_6.035e-07
GO:0008156_negative regulation of DNA replication_BP	0.0012612	0.0036926	34	30	207	188	0	DL1		GO:0050434_6.035e-07;GO:0006283_6.7674e-07;GO:0006360_7.2523e-07;GO:0006370_2.5148e-06;GO:0036260_9.2153e-06;GO:0006354_1.0672e-05;GO:0006362_3.4258e-05;GO:0006368_4.9176e-05;GO:0006361_8.2277e-05;GO:0006353_0.00010782;GO:0006363_0.00012056;GO:0044349_0.00016922;GO:0043902_0.00026389;GO:0009452_0.00037852;GO:0000718_0.00043341;
GO:0045022_early endosome to late endosome transport_BP	0.001281	0.0037477	17	15	207	188	1	DL1		Cluster65_(943):GO:1903541_6.5006e-07
GO:0070925_organelle assembly_BP	0.0012854	0.0037549	229	189	207	188	7	DL1		GO:1903541_6.5006e-07;GO:1903543_3.6784e-06;
GO:0060231_mesenchymal to epithelial transition_BP	0.0012857	0.0037549	12	12	207	188	0	DL1		Cluster66_(340):GO:0006366_6.6711e-07
GO:0006820_anion transport_BP	0.0012864	0.0037549	304	263	207	188	1	DL1		GO:0006366_6.6711e-07;GO:0070527_0.00095456;GO:0016477_0.0017669;GO:0000122_0.0019588;GO:0032940_0.0022426;GO:0050900_0.003514;GO:0046903_0.0036232;GO:0051674_0.0037704;GO:0007599_0.0043607;GO:0007411_0.0045228;GO:0034109_0.0056258;GO:0050817_0.0061454;GO:0007596_0.007085;GO:0016337_0.0073199;GO:0030168_0.0099739;
GO:0031297_replication fork processing_BP	0.0012936	0.003773	10	9	207	188	0	DL1		Cluster67_(1194):GO:0051131_7.6087e-07
GO:0090316_positive regulation of intracellular protein transport_BP	0.0013071	0.0038096	93	82	207	188	0	DL1		GO:0051131_7.6087e-07;
GO:0051054_positive regulation of DNA metabolic process_BP	0.0013172	0.0038362	86	77	207	188	1	DL1		Cluster68_(343):GO:0051050_8.1347e-07
GO:0008654_phospholipid biosynthetic process_BP	0.0013186	0.0038373	187	166	207	188	1	DL1		GO:0051050_8.1347e-07;GO:1903532_1.2381e-06;GO:0051047_7.7563e-06;
GO:0031998_regulation of fatty acid beta-oxidation_BP	0.0013395	0.0038951	10	10	207	188	0	DL1		Cluster69_(654):GO:0051125_8.7407e-07
GO:0051310_metaphase plate congression_BP	0.0013573	0.003944	16	15	207	188	0	DL1		GO:0051125_8.7407e-07;
GO:0018210_peptidyl-threonine modification_BP	0.0013677	0.0039713	39	35	207	188	3	DL1		Cluster70_(880):GO:0042149_8.8338e-07
GO:0071897_DNA biosynthetic process_BP	0.0013801	0.0040042	26	23	207	188	1	DL1		GO:0042149_8.8338e-07;GO:0007033_3.9133e-06;GO:0009267_0.00021285;GO:0006914_0.00083343;GO:0042594_0.00087136;GO:0016236_0.00088874;GO:0031669_0.00095194;GO:0000045_0.00097735;GO:0071260_0.0025962;GO:0009612_0.0027254;GO:0007040_0.0033994;GO:0031668_0.0034795;GO:0071496_0.00473;GO:0031667_0.0078547;
GO:0031098_stress-activated protein kinase signaling cascade_BP	0.001418	0.004111	94	84	207	188	1	DL1		Cluster71_(911):GO:0042744_8.9347e-07
GO:0046885_regulation of hormone biosynthetic process_BP	0.0014365	0.0041616	12	12	207	188	0	DL1		GO:0042744_8.9347e-07;GO:0070301_0.00034637;
GO:0016577_histone demethylation_BP	0.0014463	0.0041867	15	10	207	188	0	DL1		Cluster72_(1023):GO:0071108_8.9463e-07
GO:0043518_negative regulation of DNA damage response, signal transduction by p53 class mediator_BP	0.0014631	0.0042322	11	10	207	188	0	DL1		GO:0071108_8.9463e-07;GO:0070646_2.3338e-06;GO:0016579_8.4738e-05;GO:0070536_0.0029245;
GO:0046839_phospholipid dephosphorylation_BP	0.001465	0.0042344	12	10	207	188	1	DL1		Cluster73_(354):GO:0051347_8.9479e-07
GO:0071559_response to transforming growth factor beta_BP	0.0014752	0.0042609	132	117	207	188	1	DL1		GO:0051347_8.9479e-07;GO:0070304_2.0156e-05;GO:0080135_3.1319e-05;GO:0046330_0.00015934;GO:0032874_0.00016272;GO:0043506_0.00032773;GO:0043507_0.00059335;GO:0045860_0.00073143;GO:0033674_0.00076529;GO:0007257_0.0018142;GO:0007254_0.0019714;GO:0051403_0.0026842;GO:0046328_0.0026881;GO:0032872_0.0027581;GO:0070302_0.0028876;GO:0000165_0.0033613;GO:0031098_0.0034135;GO:0023014_0.0041654;GO:0032147_0…
GO:0048878_chemical homeostasis_BP	0.0015635	0.0045124	453	400	207	188	4	DL1		Cluster74_(849):GO:0006897_9.1527e-07
GO:0046785_microtubule polymerization_BP	0.0016064	0.0046306	14	10	207	188	0	DL1		GO:0006897_9.1527e-07;GO:2000257_0.00020873;GO:0016064_0.00023513;GO:0002460_0.0021114;GO:0002673_0.0028771;GO:0038096_0.0029884;GO:0019724_0.0030714;GO:0038094_0.0033519;GO:0002433_0.0038497;GO:0002431_0.0051531;GO:0006959_0.0068644;
[truncated: 5,235 more rows]

## Sheet: Fisher_influenza
6. Fisher results for Influenza datasets
BP
[truncated: 18,314 more rows]

## Sheet: other_methods_influenza
7.Other results for Influenza datasets
[truncated: 19,874 more rows]

[truncated: 3 more sheets: STRING, Humanet, MGSA_results]
