# Supplementary material for: LEGO: a novel method for gene set over-representation analysis by incorporating network-based gene weights
Source: Sci Rep. 2016 Jan 11;6:18871. doi: 10.1038/srep18871 (PMC4707541; doi:10.1038/srep18871)
Supplement: Supplementary Table S3 [file srep18871-s4.xls]

## Sheet: REAMDE
TableS4: Results of LEGO and other 10 algorithms for 34 gene expression datasets
1. LEGO results for 34 gene expression datasets
2. Results of other algorithms for 34 gene expression datasets

## Sheet: LEGO_34_datasets
1. LEGO results for 34 gene expression datasets
Algorithm_name	Tested_dataset_ID	Target_pathway for each dataset (* indicate yes)	KEGG_ID	p-value	rank for each pathway in each dataset
LEGO	GSE1297		00190	5.6041e-09	0.392157
LEGO	GSE1297	*	05010	6.3326e-09	0.784314
LEGO	GSE1297		04260	8.8496e-09	1.17647
LEGO	GSE1297		05012	1.4242e-08	1.56863
LEGO	GSE1297		04721	3.7343e-08	1.96078
LEGO	GSE1297		05016	4.1062e-08	2.35294
LEGO	GSE1297		00020	9.1346e-08	2.7451
LEGO	GSE1297		05033	1.7891e-07	3.13725
LEGO	GSE1297		00630	2.2411e-07	3.52941
LEGO	GSE1297		05120	2.4027e-07	3.92157
LEGO	GSE1297		04961	2.5735e-07	4.31373
LEGO	GSE1297		05110	3.2899e-07	4.70588
LEGO	GSE1297		05030	4.3894e-07	5.09804
LEGO	GSE1297		05014	5.2835e-07	5.4902
LEGO	GSE1297		00620	1.075e-06	5.88235
LEGO	GSE1297		04720	1.1703e-06	6.27451
LEGO	GSE1297		04145	1.5421e-06	6.66667
LEGO	GSE1297		05031	2.4416e-06	7.05882
LEGO	GSE1297		00250	3.5691e-06	7.45098
LEGO	GSE1297		04966	4.1139e-06	7.84314
LEGO	GSE1297		05323	7.5778e-06	8.23529
LEGO	GSE1297		00430	1.2651e-05	8.62745
LEGO	GSE1297		04728	5.3515e-05	9.01961
LEGO	GSE1297		00010	0.00011164	9.41176
LEGO	GSE1297		00230	0.00033417	9.80392
LEGO	GSE1297		04730	0.00037555	10.1961
LEGO	GSE1297		04912	0.00039774	10.5882
LEGO	GSE1297		00460	0.00041375	10.9804
LEGO	GSE1297		00030	0.00076156	11.3725
LEGO	GSE1297		04010	0.0014436	11.7647
LEGO	GSE1297		00330	0.0016478	12.1569
LEGO	GSE1297		00760	0.002983	12.549
LEGO	GSE1297		04971	0.0034813	12.9412
LEGO	GSE1297		05034	0.00353	13.3333
LEGO	GSE1297		00500	0.0037548	13.7255
LEGO	GSE1297		04270	0.0057847	14.1176
LEGO	GSE1297		00400	0.0069774	14.5098
LEGO	GSE1297		05160	0.0083067	14.902
LEGO	GSE1297		04970	0.0090928	15.2941
LEGO	GSE1297		00562	0.0097124	15.6863
LEGO	GSE1297		04964	0.011034	16.0784
LEGO	GSE1297		04974	0.046	16.4706
LEGO	GSE1297		00640	0.051	16.8627
LEGO	GSE1297		00240	0.053	17.2549
LEGO	GSE1297		04724	0.057	17.6471
LEGO	GSE1297		04713	0.059	18.0392
LEGO	GSE1297		00061	0.062	18.4314
LEGO	GSE1297		04070	0.065	18.8235
LEGO	GSE1297		00480	0.067	19.2157
LEGO	GSE1297		04114	0.071	19.6078
LEGO	GSE1297		00524	0.073	20
LEGO	GSE1297		00520	0.075	20.3922
LEGO	GSE1297		04910	0.077	20.7843
LEGO	GSE1297		03060	0.079	21.1765
LEGO	GSE1297		00340	0.09	21.7647
LEGO	GSE1297		04512	0.09	21.7647
LEGO	GSE1297		04130	0.092	22.3529
LEGO	GSE1297		04911	0.094	22.7451
LEGO	GSE1297		04122	0.101	23.3333
LEGO	GSE1297		05168	0.101	23.3333
LEGO	GSE1297		00410	0.102	24.1176
LEGO	GSE1297		00670	0.102	24.1176
LEGO	GSE1297		04726	0.106	24.7059
LEGO	GSE1297		00920	0.108	25.098
LEGO	GSE1297		00360	0.113	25.4902
LEGO	GSE1297		04144	0.114	25.8824
LEGO	GSE1297		05020	0.118	26.2745
LEGO	GSE1297		05130	0.123	26.6667
LEGO	GSE1297		00770	0.126	27.451
LEGO	GSE1297		04978	0.126	27.451
LEGO	GSE1297		05164	0.126	27.451
LEGO	GSE1297		00052	0.129	28.4314
LEGO	GSE1297		04320	0.129	28.4314
LEGO	GSE1297		05146	0.13	29.0196
LEGO	GSE1297		00740	0.132	29.4118
LEGO	GSE1297		04962	0.134	29.8039
LEGO	GSE1297		05032	0.137	30.1961
LEGO	GSE1297		04727	0.14	30.5882
LEGO	GSE1297		04916	0.141	30.9804
LEGO	GSE1297		00980	0.142	31.7647
LEGO	GSE1297		04150	0.142	31.7647
LEGO	GSE1297		04540	0.142	31.7647
LEGO	GSE1297		00750	0.144	32.549
LEGO	GSE1297		03050	0.149	32.9412
LEGO	GSE1297		05204	0.151	33.3333
LEGO	GSE1297		00510	0.154	33.7255
LEGO	GSE1297		04972	0.158	34.1176
LEGO	GSE1297		04141	0.16	34.5098
LEGO	GSE1297		03020	0.163	34.902
LEGO	GSE1297		04725	0.164	35.2941
LEGO	GSE1297		04723	0.165	35.6863
LEGO	GSE1297		04622	0.167	36.0784
LEGO	GSE1297		00051	0.168	36.4706
LEGO	GSE1297		05169	0.17	36.8627
LEGO	GSE1297		04920	0.175	37.2549
LEGO	GSE1297		04142	0.177	37.6471
LEGO	GSE1297		04623	0.181	38.2353
LEGO	GSE1297		05219	0.181	38.2353
LEGO	GSE1297		04722	0.189	38.8235
LEGO	GSE1297		00280	0.206	39.2157
LEGO	GSE1297		04020	0.208	39.6078
LEGO	GSE1297		05161	0.209	40
LEGO	GSE1297		04950	0.212	40.3922
LEGO	GSE1297		05152	0.215	40.7843
LEGO	GSE1297		04120	0.216	41.1765
LEGO	GSE1297		00565	0.217	41.7647
LEGO	GSE1297		04151	0.217	41.7647
LEGO	GSE1297		04510	0.22	42.3529
LEGO	GSE1297		04370	0.224	42.7451
LEGO	GSE1297		00982	0.229	43.1373
LEGO	GSE1297		05162	0.233	43.5294
LEGO	GSE1297		03320	0.241	43.9216
LEGO	GSE1297		00534	0.242	44.3137
LEGO	GSE1297		00564	0.251	44.7059
LEGO	GSE1297		00270	0.254	45.098
LEGO	GSE1297		00072	0.256	45.4902
LEGO	GSE1297		04742	0.26	45.8824
LEGO	GSE1297		05203	0.263	46.2745
LEGO	GSE1297		00512	0.264	46.6667
LEGO	GSE1297		05410	0.271	47.0588
LEGO	GSE1297		05142	0.272	47.451
LEGO	GSE1297		04620	0.274	47.8431
LEGO	GSE1297		05222	0.279	48.2353
LEGO	GSE1297		00592	0.281	48.6275
LEGO	GSE1297		04930	0.286	49.0196
LEGO	GSE1297		04080	0.293	49.4118
LEGO	GSE1297		00040	0.295	49.8039
LEGO	GSE1297		04064	0.299	50.1961
LEGO	GSE1297		00900	0.3	50.5882
LEGO	GSE1297		00350	0.301	50.9804
LEGO	GSE1297		00970	0.304	51.3725
LEGO	GSE1297		05414	0.305	51.7647
LEGO	GSE1297		05412	0.31	52.1569
LEGO	GSE1297		03022	0.312	52.549
LEGO	GSE1297		05216	0.339	52.9412
LEGO	GSE1297		05221	0.343	53.3333
LEGO	GSE1297		00380	0.359	53.7255
LEGO	GSE1297		00790	0.362	54.3137
LEGO	GSE1297		05223	0.362	54.3137
LEGO	GSE1297		00650	0.366	54.902
LEGO	GSE1297		04977	0.367	55.2941
LEGO	GSE1297		05145	0.37	55.6863
LEGO	GSE1297		00450	0.373	56.0784
LEGO	GSE1297		05205	0.385	56.4706
LEGO	GSE1297		05166	0.396	56.8627
LEGO	GSE1297		04210	0.4	57.2549
LEGO	GSE1297		04066	0.404	57.6471
LEGO	GSE1297		05131	0.418	58.0392
LEGO	GSE1297		04012	0.425	58.6275
LEGO	GSE1297		05212	0.425	58.6275
LEGO	GSE1297		00130	0.426	59.2157
LEGO	GSE1297		00591	0.441	59.6078
LEGO	GSE1297		04744	0.444	60
LEGO	GSE1297		05214	0.448	60.3922
LEGO	GSE1297		04914	0.45	60.7843
LEGO	GSE1297		05133	0.467	61.1765
LEGO	GSE1297		00100	0.468	61.7647
LEGO	GSE1297		05211	0.468	61.7647
LEGO	GSE1297		04630	0.47	62.3529
LEGO	GSE1297		05220	0.474	62.7451
LEGO	GSE1297		04710	0.502	63.1373
LEGO	GSE1297		00830	0.505	63.7255
LEGO	GSE1297		05202	0.505	63.7255
LEGO	GSE1297		00563	0.506	64.3137
LEGO	GSE1297		00590	0.507	64.7059
LEGO	GSE1297		04146	0.514	65.098
LEGO	GSE1297		04380	0.516	65.4902
LEGO	GSE1297		05143	0.522	65.8824
LEGO	GSE1297		05132	0.524	66.2745
LEGO	GSE1297		00053	0.531	66.8627
LEGO	GSE1297		05215	0.531	66.8627
LEGO	GSE1297		00062	0.536	67.451
LEGO	GSE1297		00260	0.538	67.8431
LEGO	GSE1297		05213	0.54	68.2353
LEGO	GSE1297		00860	0.548	68.6275
LEGO	GSE1297		00232	0.549	69.0196
LEGO	GSE1297		00983	0.553	69.4118
LEGO	GSE1297		03420	0.558	69.8039
LEGO	GSE1297		04976	0.56	70.1961
LEGO	GSE1297		04960	0.563	70.5882
LEGO	GSE1297		04360	0.58	70.9804
LEGO	GSE1297		04975	0.584	71.5686
LEGO	GSE1297		05210	0.584	71.5686
LEGO	GSE1297		04530	0.592	72.1569
LEGO	GSE1297		04973	0.599	72.549
LEGO	GSE1297		04340	0.601	72.9412
LEGO	GSE1297		01040	0.603	73.3333
LEGO	GSE1297		04621	0.608	73.7255
LEGO	GSE1297		05140	0.621	74.1176
LEGO	GSE1297		05200	0.625	74.5098
LEGO	GSE1297		04614	0.629	74.902
LEGO	GSE1297		00601	0.63	75.2941
LEGO	GSE1297		04140	0.639	75.6863
LEGO	GSE1297		05134	0.644	76.0784
LEGO	GSE1297		00071	0.645	76.6667
LEGO	GSE1297		04664	0.645	76.6667
LEGO	GSE1297		05217	0.656	77.2549
LEGO	GSE1297		00561	0.662	77.6471
LEGO	GSE1297		04666	0.664	78.0392
LEGO	GSE1297		00604	0.686	78.4314
LEGO	GSE1297		04662	0.691	78.8235
LEGO	GSE1297		03010	0.703	79.2157
LEGO	GSE1297		04514	0.706	79.6078
LEGO	GSE1297		00511	0.717	80
LEGO	GSE1297		04660	0.721	80.3922
LEGO	GSE1297		04390	0.724	80.9804
LEGO	GSE1297		04810	0.724	80.9804
LEGO	GSE1297		04650	0.738	81.5686
LEGO	GSE1297		04520	0.741	81.9608
LEGO	GSE1297		04115	0.742	82.3529
LEGO	GSE1297		05218	0.76	82.7451
LEGO	GSE1297		05416	0.764	83.1373
LEGO	GSE1297		05144	0.768	83.5294
LEGO	GSE1297		04310	0.782	83.9216
LEGO	GSE1297		02010	0.786	84.3137
LEGO	GSE1297		05100	0.787	84.7059
LEGO	GSE1297		04062	0.801	85.098
LEGO	GSE1297		04330	0.807	85.4902
LEGO	GSE1297		00514	0.822	85.8824
LEGO	GSE1297		03013	0.827	86.2745
LEGO	GSE1297		03015	0.833	86.6667
LEGO	GSE1297		03018	0.838	87.451
LEGO	GSE1297		04060	0.838	87.451
LEGO	GSE1297		04612	0.838	87.451
LEGO	GSE1297		00533	0.841	88.2353
LEGO	GSE1297		00531	0.865	88.6275
LEGO	GSE1297		00310	0.867	89.0196
LEGO	GSE1297		00120	0.872	89.4118
LEGO	GSE1297		00532	0.894	89.8039
LEGO	GSE1297		04640	0.902	90.1961
LEGO	GSE1297		04350	0.904	90.5882
LEGO	GSE1297		04670	0.907	91.1765
LEGO	GSE1297		04672	0.907	91.1765
LEGO	GSE1297		03450	0.91	91.7647
LEGO	GSE1297		00140	0.912	92.1569
LEGO	GSE1297		05320	0.921	92.549
LEGO	GSE1297		05330	0.922	92.9412
LEGO	GSE1297		00603	0.934	93.3333
LEGO	GSE1297		04610	0.951	93.7255
LEGO	GSE1297		03040	0.963	94.1176
LEGO	GSE1297		05340	0.965	94.5098
LEGO	GSE1297		04940	0.969	94.902
LEGO	GSE1297		04110	0.971	95.2941
LEGO	GSE1297		05150	0.982	95.6863
LEGO	GSE1297		05332	0.983	96.0784
LEGO	GSE1297		03008	0.989	96.4706
LEGO	GSE1297		03410	0.993	97.0588
LEGO	GSE1297		05310	0.993	97.0588
LEGO	GSE1297		03440	0.998	97.8431
LEGO	GSE1297		05322	0.998	97.8431
LEGO	GSE1297		03430	0.999	98.4314
LEGO	GSE1297		00600	1	99.4118
LEGO	GSE1297		03030	1	99.4118
LEGO	GSE1297		03460	1	99.4118
LEGO	GSE1297		04740	1	99.4118
LEGO	GSE14762		03030	4.1845e-08	0.392157
LEGO	GSE14762		00630	5.3606e-08	0.784314
LEGO	GSE14762		05332	6.6492e-08	1.17647
LEGO	GSE14762		05150	7.6155e-08	1.56863
LEGO	GSE14762		04914	7.7165e-08	1.96078
LEGO	GSE14762		04612	9.1481e-08	2.35294
LEGO	GSE14762		04110	1.0885e-07	2.7451
LEGO	GSE14762		05330	1.3165e-07	3.13725
LEGO	GSE14762		00620	1.3868e-07	3.52941
LEGO	GSE14762		04114	1.4773e-07	3.92157
LEGO	GSE14762		05340	1.496e-07	4.31373
LEGO	GSE14762		05323	1.5063e-07	4.70588
LEGO	GSE14762		05144	1.6144e-07	5.09804
LEGO	GSE14762		04115	1.7207e-07	5.4902
LEGO	GSE14762		05134	1.8142e-07	5.88235
LEGO	GSE14762		04940	2.3557e-07	6.27451
LEGO	GSE14762		03410	2.3673e-07	6.66667
LEGO	GSE14762		05222	2.4308e-07	7.05882
LEGO	GSE14762		05169	2.4654e-07	7.45098
LEGO	GSE14762		04650	2.7435e-07	7.84314
LEGO	GSE14762		03060	2.7696e-07	8.23529
LEGO	GSE14762		05320	3.4698e-07	8.62745
LEGO	GSE14762		05416	3.6616e-07	9.01961
LEGO	GSE14762		04514	3.8241e-07	9.41176
LEGO	GSE14762		05219	4.3063e-07	9.80392
LEGO	GSE14762		04672	5.2962e-07	10.1961
LEGO	GSE14762		00020	5.3702e-07	10.5882
LEGO	GSE14762		05152	5.474e-07	10.9804
LEGO	GSE14762		00250	5.7252e-07	11.3725
LEGO	GSE14762		00640	5.8022e-07	11.7647
LEGO	GSE14762		05223	6.684e-07	12.1569
LEGO	GSE14762		03420	6.788e-07	12.549
LEGO	GSE14762		03050	6.817e-07	12.9412
LEGO	GSE14762		05133	6.9816e-07	13.3333
LEGO	GSE14762		05020	7.323e-07	13.7255
LEGO	GSE14762		05145	9.2157e-07	14.1176
LEGO	GSE14762		04660	9.5483e-07	14.5098
LEGO	GSE14762		04664	9.5645e-07	14.902
LEGO	GSE14762		05220	1.0268e-06	15.2941
LEGO	GSE14762		05130	1.2866e-06	15.6863
LEGO	GSE14762	*	05211	1.3744e-06	16.0784
LEGO	GSE14762		04320	1.4128e-06	16.4706
LEGO	GSE14762		05164	1.4867e-06	16.8627
LEGO	GSE14762		05162	1.6932e-06	17.2549
LEGO	GSE14762		03010	1.7365e-06	17.6471
LEGO	GSE14762		05140	1.8465e-06	18.0392
LEGO	GSE14762		05161	1.9935e-06	18.4314
LEGO	GSE14762		05322	2.0302e-06	18.8235
LEGO	GSE14762		04620	2.3749e-06	19.2157
LEGO	GSE14762		05142	2.6846e-06	19.6078
LEGO	GSE14762		00670	3.1406e-06	20
LEGO	GSE14762		05212	4.469e-06	20.3922
LEGO	GSE14762		03018	6.0607e-06	20.7843
LEGO	GSE14762		03440	6.6741e-06	21.1765
LEGO	GSE14762		00330	6.9011e-06	21.5686
LEGO	GSE14762		05120	7.1227e-06	21.9608
LEGO	GSE14762		04640	7.4284e-06	22.3529
LEGO	GSE14762		04145	8.6875e-06	22.7451
LEGO	GSE14762		04141	1.1759e-05	23.1373
LEGO	GSE14762		05160	1.2243e-05	23.5294
LEGO	GSE14762		00260	1.319e-05	23.9216
LEGO	GSE14762		05014	1.3828e-05	24.3137
LEGO	GSE14762		04012	1.4026e-05	24.7059
LEGO	GSE14762		04210	1.5165e-05	25.098
LEGO	GSE14762		04060	1.8713e-05	25.4902
LEGO	GSE14762		04662	2.324e-05	25.8824
LEGO	GSE14762		00400	2.5192e-05	26.2745
LEGO	GSE14762		05132	2.6092e-05	26.6667
LEGO	GSE14762		00410	2.6987e-05	27.0588
LEGO	GSE14762		00500	2.8333e-05	27.451
LEGO	GSE14762		05214	2.9071e-05	27.8431
LEGO	GSE14762		05143	2.9624e-05	28.2353
LEGO	GSE14762		05168	3.0905e-05	28.6275
LEGO	GSE14762		04966	3.7503e-05	29.0196
LEGO	GSE14762		04144	3.7838e-05	29.4118
LEGO	GSE14762		05215	4.0286e-05	29.8039
LEGO	GSE14762		05203	4.1482e-05	30.1961
LEGO	GSE14762		03460	4.8789e-05	30.5882
LEGO	GSE14762		05200	5.093e-05	30.9804
LEGO	GSE14762		04621	5.1267e-05	31.3725
LEGO	GSE14762		00520	5.6459e-05	31.7647
LEGO	GSE14762		00450	5.6737e-05	32.1569
LEGO	GSE14762		05213	6.9215e-05	32.549
LEGO	GSE14762		04721	7.0239e-05	32.9412
LEGO	GSE14762		05166	7.1027e-05	33.3333
LEGO	GSE14762		05210	7.7975e-05	33.7255
LEGO	GSE14762		04380	7.9031e-05	34.1176
LEGO	GSE14762		05218	8.4205e-05	34.5098
LEGO	GSE14762		04066	9.6964e-05	34.902
LEGO	GSE14762		04370	0.00013544	35.2941
LEGO	GSE14762		04670	0.00013759	35.6863
LEGO	GSE14762		04964	0.00015932	36.0784
LEGO	GSE14762		05110	0.00016221	36.4706
LEGO	GSE14762		04062	0.00024809	36.8627
LEGO	GSE14762		05205	0.00025924	37.2549
LEGO	GSE14762		05221	0.00040039	37.6471
LEGO	GSE14762		04151	0.00040597	38.0392
LEGO	GSE14762		04142	0.00043294	38.4314
LEGO	GSE14762		00130	0.00043629	38.8235
LEGO	GSE14762		05131	0.00049182	39.2157
LEGO	GSE14762		00380	0.00050095	39.6078
LEGO	GSE14762		05202	0.00070107	40
LEGO	GSE14762		03320	0.00077178	40.3922
LEGO	GSE14762		04960	0.00097056	40.7843
LEGO	GSE14762		00270	0.00099389	41.1765
LEGO	GSE14762		03430	0.001	41.7647
LEGO	GSE14762		04120	0.001	41.7647
LEGO	GSE14762		04064	0.0010072	42.3529
LEGO	GSE14762		04622	0.0010084	42.7451
LEGO	GSE14762		04150	0.0010398	43.1373
LEGO	GSE14762		04722	0.0010432	43.5294
LEGO	GSE14762		00010	0.0011137	43.9216
LEGO	GSE14762		00340	0.0015483	44.3137
LEGO	GSE14762		05310	0.0016273	44.7059
LEGO	GSE14762		03008	0.0016371	45.098
LEGO	GSE14762		00360	0.0016468	45.4902
LEGO	GSE14762		00510	0.0017254	45.8824
LEGO	GSE14762		04530	0.0017731	46.2745
LEGO	GSE14762		00280	0.0018631	46.6667
LEGO	GSE14762		05146	0.0018677	47.0588
LEGO	GSE14762		04666	0.0019696	47.451
LEGO	GSE14762		00740	0.0027302	47.8431
LEGO	GSE14762		03013	0.0027883	48.2353
LEGO	GSE14762		00310	0.0027884	48.6275
LEGO	GSE14762		00430	0.0036828	49.0196
LEGO	GSE14762		00511	0.0039906	49.4118
LEGO	GSE14762		03022	0.0043304	49.8039
LEGO	GSE14762		04010	0.0046249	50.1961
LEGO	GSE14762		04973	0.00468	50.5882
LEGO	GSE14762		00524	0.0053308	50.9804
LEGO	GSE14762		03450	0.0060452	51.3725
LEGO	GSE14762		00051	0.0067417	51.7647
LEGO	GSE14762		00030	0.0069528	52.1569
LEGO	GSE14762		04810	0.0076606	52.549
LEGO	GSE14762		05100	0.0096396	52.9412
LEGO	GSE14762		05216	0.01	53.3333
LEGO	GSE14762		01040	0.044	53.7255
LEGO	GSE14762		04146	0.07	54.1176
LEGO	GSE14762		00750	0.075	54.5098
LEGO	GSE14762		04130	0.087	54.902
LEGO	GSE14762		04122	0.093	55.2941
LEGO	GSE14762		04360	0.095	55.6863
LEGO	GSE14762		00071	0.096	56.0784
LEGO	GSE14762		03040	0.099	56.4706
LEGO	GSE14762		04710	0.102	56.8627
LEGO	GSE14762		04610	0.112	57.2549
LEGO	GSE14762		00062	0.114	57.6471
LEGO	GSE14762		00760	0.115	58.2353
LEGO	GSE14762		00770	0.115	58.2353
LEGO	GSE14762		04920	0.118	58.8235
LEGO	GSE14762		00460	0.125	59.2157
LEGO	GSE14762		04630	0.126	59.6078
LEGO	GSE14762		04978	0.128	60
LEGO	GSE14762		04912	0.129	60.3922
LEGO	GSE14762		04910	0.142	60.7843
LEGO	GSE14762		04520	0.153	61.1765
LEGO	GSE14762		00563	0.165	61.5686
LEGO	GSE14762		05034	0.179	61.9608
LEGO	GSE14762		04623	0.183	62.3529
LEGO	GSE14762		00970	0.186	62.7451
LEGO	GSE14762		00860	0.188	63.1373
LEGO	GSE14762		00790	0.193	63.5294
LEGO	GSE14762		04725	0.194	63.9216
LEGO	GSE14762		04728	0.198	64.3137
LEGO	GSE14762		04974	0.211	64.7059
LEGO	GSE14762		04614	0.212	65.098
LEGO	GSE14762		04977	0.214	65.4902
LEGO	GSE14762		04975	0.218	65.8824
LEGO	GSE14762		04726	0.221	66.2745
LEGO	GSE14762		00514	0.226	66.6667
LEGO	GSE14762		04961	0.228	67.0588
LEGO	GSE14762		00190	0.23	67.451
LEGO	GSE14762		00230	0.233	68.0392
LEGO	GSE14762		00561	0.233	68.0392
LEGO	GSE14762		04512	0.238	68.6275
LEGO	GSE14762		04510	0.249	69.0196
LEGO	GSE14762		00650	0.252	69.4118
LEGO	GSE14762		00052	0.261	69.8039
LEGO	GSE14762		04930	0.263	70.1961
LEGO	GSE14762		00350	0.275	70.5882
LEGO	GSE14762		04723	0.276	70.9804
LEGO	GSE14762		00240	0.291	71.5686
LEGO	GSE14762		00600	0.291	71.5686
LEGO	GSE14762		04730	0.314	72.1569
LEGO	GSE14762		00920	0.322	72.7451
LEGO	GSE14762		04540	0.322	72.7451
LEGO	GSE14762		00564	0.326	73.3333
LEGO	GSE14762		00072	0.342	73.9216
LEGO	GSE14762		04724	0.342	73.9216
LEGO	GSE14762		04070	0.344	74.5098
LEGO	GSE14762		00531	0.351	74.902
LEGO	GSE14762		00532	0.386	75.2941
LEGO	GSE14762		03015	0.393	75.6863
LEGO	GSE14762		00603	0.401	76.0784
LEGO	GSE14762		00900	0.412	76.4706
LEGO	GSE14762		04713	0.444	76.8627
LEGO	GSE14762		04140	0.449	77.2549
LEGO	GSE14762		00601	0.453	77.6471
LEGO	GSE14762		00562	0.462	78.0392
LEGO	GSE14762		00480	0.464	78.4314
LEGO	GSE14762		02010	0.501	79.0196
LEGO	GSE14762		04727	0.501	79.0196
LEGO	GSE14762		00592	0.502	79.6078
LEGO	GSE14762		05016	0.517	80
LEGO	GSE14762		00534	0.523	80.3922
LEGO	GSE14762		05012	0.525	80.7843
LEGO	GSE14762		00604	0.543	81.1765
LEGO	GSE14762		05032	0.544	81.5686
LEGO	GSE14762		00100	0.551	81.9608
LEGO	GSE14762		00565	0.552	82.3529
LEGO	GSE14762		05010	0.576	82.7451
LEGO	GSE14762		04720	0.586	83.1373
LEGO	GSE14762		03020	0.598	83.5294
LEGO	GSE14762		04742	0.61	83.9216
LEGO	GSE14762		05412	0.623	84.3137
LEGO	GSE14762		04080	0.645	84.7059
LEGO	GSE14762		00053	0.65	85.098
LEGO	GSE14762		04916	0.665	85.4902
LEGO	GSE14762		05410	0.671	85.8824
LEGO	GSE14762		00061	0.695	86.2745
LEGO	GSE14762		00120	0.697	86.6667
LEGO	GSE14762		04390	0.698	87.0588
LEGO	GSE14762		04976	0.702	87.451
LEGO	GSE14762		00980	0.723	87.8431
LEGO	GSE14762		00040	0.742	88.2353
LEGO	GSE14762		04330	0.756	88.6275
LEGO	GSE14762		04972	0.764	89.0196
LEGO	GSE14762		05204	0.768	89.4118
LEGO	GSE14762		04971	0.788	89.8039
LEGO	GSE14762		04270	0.795	90.1961
LEGO	GSE14762		00232	0.797	90.5882
LEGO	GSE14762		00591	0.801	90.9804
LEGO	GSE14762		05217	0.802	91.3725
LEGO	GSE14762		00982	0.805	91.7647
LEGO	GSE14762		04020	0.823	92.1569
LEGO	GSE14762		04350	0.848	92.549
LEGO	GSE14762		04340	0.851	92.9412
LEGO	GSE14762		00533	0.876	93.3333
LEGO	GSE14762		00983	0.882	93.7255
LEGO	GSE14762		04970	0.886	94.1176
LEGO	GSE14762		00512	0.887	94.7059
LEGO	GSE14762		04744	0.887	94.7059
LEGO	GSE14762		00590	0.895	95.2941
LEGO	GSE14762		00830	0.92	95.6863
LEGO	GSE14762		04310	0.929	96.0784
LEGO	GSE14762		05414	0.934	96.4706
LEGO	GSE14762		00140	0.939	96.8627
LEGO	GSE14762		04260	0.944	97.2549
LEGO	GSE14762		04962	0.951	97.6471
LEGO	GSE14762		05031	0.975	98.0392
LEGO	GSE14762		04911	0.987	98.4314
LEGO	GSE14762		05033	0.999	98.8235
LEGO	GSE14762		04740	1	99.6078
LEGO	GSE14762		04950	1	99.6078
LEGO	GSE14762		05030	1	99.6078
LEGO	GSE15471		04723	1.0414e-05	0.392157
LEGO	GSE15471		04713	1.1848e-05	0.784314
LEGO	GSE15471		04724	1.2866e-05	1.17647
LEGO	GSE15471		04727	2.5564e-05	1.56863
LEGO	GSE15471		04742	2.558e-05	1.96078
LEGO	GSE15471		03040	4.9895e-05	2.35294
LEGO	GSE15471		05414	6.1207e-05	2.7451
LEGO	GSE15471		04728	7.4801e-05	3.13725
LEGO	GSE15471		04725	9.7038e-05	3.52941
LEGO	GSE15471		05150	0.00010115	3.92157
LEGO	GSE15471		05146	0.00013189	4.31373
LEGO	GSE15471		04971	0.00018724	4.70588
LEGO	GSE15471		04114	0.00019846	5.09804
LEGO	GSE15471		03015	0.00020276	5.4902
LEGO	GSE15471		04726	0.0003398	5.88235
LEGO	GSE15471		04914	0.00039302	6.27451
LEGO	GSE15471		05410	0.00039468	6.66667
LEGO	GSE15471		05032	0.00048855	7.05882
LEGO	GSE15471		04744	0.00061197	7.45098
LEGO	GSE15471		04970	0.00092488	7.84314
LEGO	GSE15471		05323	0.0017139	8.23529
LEGO	GSE15471		05412	0.0023282	8.62745
LEGO	GSE15471		04610	0.0025071	9.01961
LEGO	GSE15471		04720	0.0025353	9.41176
LEGO	GSE15471		04540	0.0036673	9.80392
LEGO	GSE15471		05031	0.0038739	10.1961
LEGO	GSE15471		05162	0.0041652	10.5882
LEGO	GSE15471		04916	0.0046865	10.9804
LEGO	GSE15471		03013	0.0047	11.3725
LEGO	GSE15471		04911	0.0051301	11.7647
LEGO	GSE15471		04060	0.0057318	12.1569
LEGO	GSE15471		04510	0.0075556	12.549
LEGO	GSE15471		05164	0.0076639	12.9412
LEGO	GSE15471		00900	0.007895	13.3333
LEGO	GSE15471		03020	0.0094957	13.7255
LEGO	GSE15471		04630	0.017	14.1176
LEGO	GSE15471		05130	0.025	14.5098
LEGO	GSE15471		05144	0.055	14.902
LEGO	GSE15471		04062	0.057	15.4902
LEGO	GSE15471		05034	0.057	15.4902
LEGO	GSE15471		04110	0.058	16.0784
LEGO	GSE15471		05168	0.063	16.4706
LEGO	GSE15471		05134	0.068	16.8627
LEGO	GSE15471		00511	0.069	17.451
LEGO	GSE15471		04145	0.069	17.451
LEGO	GSE15471		05033	0.073	18.0392
LEGO	GSE15471		04810	0.074	18.4314
LEGO	GSE15471		05143	0.079	18.8235
LEGO	GSE15471		04961	0.081	19.4118
LEGO	GSE15471		05100	0.081	19.4118
LEGO	GSE15471		04962	0.085	20
LEGO	GSE15471		00230	0.091	20.3922
LEGO	GSE15471		03030	0.092	20.7843
LEGO	GSE15471		04623	0.094	21.3725
LEGO	GSE15471		05140	0.094	21.3725
LEGO	GSE15471		00260	0.096	22.3529
LEGO	GSE15471		03050	0.096	22.3529
LEGO	GSE15471		05160	0.096	22.3529
LEGO	GSE15471		04974	0.098	23.3333
LEGO	GSE15471		05030	0.098	23.3333
LEGO	GSE15471		04972	0.099	23.9216
LEGO	GSE15471		00140	0.104	24.3137
LEGO	GSE15471		04270	0.108	24.7059
LEGO	GSE15471		04666	0.109	25.098
LEGO	GSE15471		04670	0.112	25.4902
LEGO	GSE15471		04151	0.113	25.8824
LEGO	GSE15471		05152	0.114	26.2745
LEGO	GSE15471		04960	0.115	26.6667
LEGO	GSE15471		05416	0.116	27.0588
LEGO	GSE15471		00240	0.12	27.451
LEGO	GSE15471		04330	0.121	28.0392
LEGO	GSE15471		04512	0.121	28.0392
LEGO	GSE15471		05214	0.123	28.6275
LEGO	GSE15471		05145	0.125	29.0196
LEGO	GSE15471		04066	0.129	29.4118
LEGO	GSE15471		04080	0.138	30
LEGO	GSE15471		04976	0.138	30
LEGO	GSE15471		04012	0.14	30.5882
LEGO	GSE15471		04966	0.141	31.1765
LEGO	GSE15471		05120	0.141	31.1765
LEGO	GSE15471		03022	0.143	31.7647
LEGO	GSE15471		00600	0.154	32.1569
LEGO	GSE15471		04650	0.156	32.549
LEGO	GSE15471		04973	0.157	32.9412
LEGO	GSE15471		04730	0.16	33.3333
LEGO	GSE15471		05110	0.161	33.7255
LEGO	GSE15471		05211	0.168	34.1176
LEGO	GSE15471		00592	0.186	34.5098
LEGO	GSE15471		04664	0.189	35.4902
LEGO	GSE15471		04930	0.189	35.4902
LEGO	GSE15471		05213	0.189	35.4902
LEGO	GSE15471		05223	0.189	35.4902
LEGO	GSE15471		05310	0.193	36.4706
LEGO	GSE15471		00790	0.197	36.8627
LEGO	GSE15471		04721	0.198	37.2549
LEGO	GSE15471		00565	0.201	37.6471
LEGO	GSE15471		04370	0.204	38.2353
LEGO	GSE15471		05222	0.204	38.2353
LEGO	GSE15471		05133	0.206	38.8235
LEGO	GSE15471		00770	0.207	39.2157
LEGO	GSE15471		04520	0.212	39.6078
LEGO	GSE15471		04320	0.218	40
LEGO	GSE15471		00534	0.22	40.3922
LEGO	GSE15471		04620	0.221	40.7843
LEGO	GSE15471		04530	0.224	41.3725
LEGO	GSE15471		04912	0.224	41.3725
LEGO	GSE15471		04070	0.225	41.9608
LEGO	GSE15471		04120	0.227	42.549
LEGO	GSE15471		04142	0.227	42.549
LEGO	GSE15471		00562	0.233	43.3333
LEGO	GSE15471		00564	0.233	43.3333
LEGO	GSE15471		05020	0.237	44.1176
LEGO	GSE15471		05161	0.237	44.1176
LEGO	GSE15471		04350	0.244	44.7059
LEGO	GSE15471		04210	0.254	45.098
LEGO	GSE15471		05215	0.255	45.4902
LEGO	GSE15471		04640	0.256	46.0784
LEGO	GSE15471		04910	0.256	46.0784
LEGO	GSE15471		00563	0.26	46.6667
LEGO	GSE15471		05203	0.261	47.0588
LEGO	GSE15471	*	05212	0.264	47.451
LEGO	GSE15471		05142	0.265	48.0392
LEGO	GSE15471		05220	0.265	48.0392
LEGO	GSE15471		03420	0.273	48.6275
LEGO	GSE15471		05219	0.277	49.0196
LEGO	GSE15471		04662	0.282	49.4118
LEGO	GSE15471		00524	0.283	49.8039
LEGO	GSE15471		00062	0.287	50.1961
LEGO	GSE15471		04020	0.295	50.5882
LEGO	GSE15471		03018	0.303	50.9804
LEGO	GSE15471		05205	0.305	51.3725
LEGO	GSE15471		04672	0.313	51.7647
LEGO	GSE15471		04115	0.32	52.1569
LEGO	GSE15471		04380	0.321	52.7451
LEGO	GSE15471		05221	0.321	52.7451
LEGO	GSE15471		00514	0.325	53.3333
LEGO	GSE15471		03430	0.338	53.7255
LEGO	GSE15471		05132	0.339	54.1176
LEGO	GSE15471		04978	0.341	54.5098
LEGO	GSE15471		04144	0.35	54.902
LEGO	GSE15471		04360	0.359	55.2941
LEGO	GSE15471		03450	0.36	55.8824
LEGO	GSE15471		05200	0.36	55.8824
LEGO	GSE15471		01040	0.365	56.4706
LEGO	GSE15471		05330	0.369	56.8627
LEGO	GSE15471		00310	0.371	57.2549
LEGO	GSE15471		05210	0.375	57.6471
LEGO	GSE15471		00052	0.378	58.0392
LEGO	GSE15471		00061	0.379	58.4314
LEGO	GSE15471		04920	0.383	58.8235
LEGO	GSE15471		05320	0.39	59.2157
LEGO	GSE15471		04514	0.393	59.6078
LEGO	GSE15471		05169	0.409	60
LEGO	GSE15471		04146	0.412	60.3922
LEGO	GSE15471		04310	0.418	60.7843
LEGO	GSE15471		04150	0.422	61.1765
LEGO	GSE15471		00030	0.423	61.5686
LEGO	GSE15471		04340	0.426	61.9608
LEGO	GSE15471		04614	0.43	62.3529
LEGO	GSE15471		05218	0.439	62.7451
LEGO	GSE15471		00500	0.442	63.1373
LEGO	GSE15471		03410	0.446	63.5294
LEGO	GSE15471		05131	0.448	63.9216
LEGO	GSE15471		00860	0.449	64.3137
LEGO	GSE15471		04977	0.456	64.7059
LEGO	GSE15471		04940	0.457	65.098
LEGO	GSE15471		00071	0.458	65.4902
LEGO	GSE15471		00740	0.46	65.8824
LEGO	GSE15471		05014	0.462	66.4706
LEGO	GSE15471		05216	0.462	66.4706
LEGO	GSE15471		00601	0.465	67.0588
LEGO	GSE15471		05166	0.467	67.451
LEGO	GSE15471		00532	0.468	67.8431
LEGO	GSE15471		00010	0.47	68.2353
LEGO	GSE15471		04722	0.473	68.6275
LEGO	GSE15471		04660	0.475	69.0196
LEGO	GSE15471		05202	0.48	69.4118
LEGO	GSE15471		00670	0.482	69.8039
LEGO	GSE15471		05217	0.497	70.1961
LEGO	GSE15471		03320	0.507	70.5882
LEGO	GSE15471		04390	0.509	70.9804
LEGO	GSE15471		00983	0.516	71.3725
LEGO	GSE15471		00591	0.526	71.7647
LEGO	GSE15471		00533	0.536	72.1569
LEGO	GSE15471		04141	0.538	72.549
LEGO	GSE15471		00053	0.544	73.3333
LEGO	GSE15471		00604	0.544	73.3333
LEGO	GSE15471		04064	0.544	73.3333
LEGO	GSE15471		00280	0.546	74.1176
LEGO	GSE15471		03440	0.558	74.5098
LEGO	GSE15471		05322	0.56	74.902
LEGO	GSE15471		04622	0.564	75.2941
LEGO	GSE15471		00410	0.585	75.6863
LEGO	GSE15471		00100	0.591	76.4706
LEGO	GSE15471		04621	0.591	76.4706
LEGO	GSE15471		05332	0.591	76.4706
LEGO	GSE15471		00450	0.592	77.2549
LEGO	GSE15471		03008	0.593	77.6471
LEGO	GSE15471		00430	0.602	78.2353
LEGO	GSE15471		04612	0.602	78.2353
LEGO	GSE15471		00120	0.61	78.8235
LEGO	GSE15471		00130	0.614	79.2157
LEGO	GSE15471		00650	0.618	79.6078
LEGO	GSE15471		00270	0.623	80
LEGO	GSE15471		00040	0.625	80.3922
LEGO	GSE15471		00760	0.629	80.7843
LEGO	GSE15471		00350	0.649	81.1765
LEGO	GSE15471		00340	0.651	81.5686
LEGO	GSE15471		00232	0.668	81.9608
LEGO	GSE15471		02010	0.684	82.3529
LEGO	GSE15471		00830	0.703	82.7451
LEGO	GSE15471		03460	0.704	83.3333
LEGO	GSE15471		04010	0.704	83.3333
LEGO	GSE15471		00590	0.71	83.9216
LEGO	GSE15471		00480	0.739	84.3137
LEGO	GSE15471		00520	0.743	84.7059
LEGO	GSE15471		05204	0.748	85.098
LEGO	GSE15471		04122	0.751	85.4902
LEGO	GSE15471		00460	0.756	85.8824
LEGO	GSE15471		00982	0.761	86.2745
LEGO	GSE15471		00531	0.775	86.6667
LEGO	GSE15471		00072	0.777	87.0588
LEGO	GSE15471		00640	0.786	87.451
LEGO	GSE15471		04964	0.795	87.8431
LEGO	GSE15471		00980	0.8	88.2353
LEGO	GSE15471		00603	0.815	88.6275
LEGO	GSE15471		00360	0.817	89.0196
LEGO	GSE15471		04140	0.819	89.4118
LEGO	GSE15471		03060	0.833	89.8039
LEGO	GSE15471		00512	0.844	90.1961
LEGO	GSE15471		00380	0.857	90.5882
LEGO	GSE15471		05340	0.861	90.9804
LEGO	GSE15471		00400	0.863	91.3725
LEGO	GSE15471		00561	0.87	91.9608
LEGO	GSE15471		04130	0.87	91.9608
LEGO	GSE15471		00051	0.872	92.549
LEGO	GSE15471		04740	0.875	92.9412
LEGO	GSE15471		04975	0.876	93.3333
LEGO	GSE15471		00330	0.878	93.7255
LEGO	GSE15471		00620	0.894	94.1176
LEGO	GSE15471		04950	0.91	94.5098
LEGO	GSE15471		00750	0.936	94.902
LEGO	GSE15471		00250	0.947	95.2941
LEGO	GSE15471		04710	0.957	95.6863
LEGO	GSE15471		00630	0.966	96.0784
LEGO	GSE15471		00920	0.97	96.4706
LEGO	GSE15471		03010	0.992	96.8627
LEGO	GSE15471		00970	0.996	97.2549
LEGO	GSE15471		00020	0.998	97.6471
LEGO	GSE15471		00190	1	99.0196
LEGO	GSE15471		00510	1	99.0196
LEGO	GSE15471		04260	1	99.0196
LEGO	GSE15471		05010	1	99.0196
LEGO	GSE15471		05012	1	99.0196
LEGO	GSE15471		05016	1	99.0196
LEGO	GSE16515		04914	4.4948e-08	0.392157
LEGO	GSE16515		05216	6.6663e-08	0.784314
LEGO	GSE16515		05210	7.5579e-08	1.17647
LEGO	GSE16515		05222	8.4243e-08	1.56863
LEGO	GSE16515		04110	1.4335e-07	1.96078
LEGO	GSE16515		03030	1.5498e-07	2.35294
LEGO	GSE16515		04320	1.5744e-07	2.7451
LEGO	GSE16515		05219	1.6375e-07	3.13725
LEGO	GSE16515		04520	1.938e-07	3.52941
LEGO	GSE16515		03050	1.9741e-07	3.92157
LEGO	GSE16515		05203	2.1731e-07	4.31373
LEGO	GSE16515		05131	2.307e-07	4.70588
LEGO	GSE16515		04510	2.5797e-07	5.09804
LEGO	GSE16515		05213	2.801e-07	5.4902
LEGO	GSE16515	*	05212	2.847e-07	5.88235
LEGO	GSE16515		04390	3.0773e-07	6.27451
LEGO	GSE16515		05200	3.115e-07	6.66667
LEGO	GSE16515		05166	3.3063e-07	7.05882
LEGO	GSE16515		05130	3.5045e-07	7.45098
LEGO	GSE16515		05410	3.536e-07	7.84314
LEGO	GSE16515		04114	3.6135e-07	8.23529
LEGO	GSE16515		05412	4.2406e-07	8.62745
LEGO	GSE16515		00512	4.5067e-07	9.01961
LEGO	GSE16515		04115	4.6011e-07	9.41176
LEGO	GSE16515		04530	5.5156e-07	9.80392
LEGO	GSE16515		05014	6.4708e-07	10.1961
LEGO	GSE16515		05020	7.7941e-07	10.5882
LEGO	GSE16515		04066	1.0874e-06	10.9804
LEGO	GSE16515		05215	1.1997e-06	11.3725
LEGO	GSE16515		03430	1.2033e-06	11.7647
LEGO	GSE16515		04512	1.5425e-06	12.1569
LEGO	GSE16515		04670	1.8201e-06	12.549
LEGO	GSE16515		04810	1.8244e-06	12.9412
LEGO	GSE16515		00100	2.011e-06	13.3333
LEGO	GSE16515		05220	2.0351e-06	13.7255
LEGO	GSE16515		05221	3.7309e-06	14.1176
LEGO	GSE16515		05169	4.0245e-06	14.5098
LEGO	GSE16515		00900	4.4788e-06	14.902
LEGO	GSE16515		00533	5.2635e-06	15.2941
LEGO	GSE16515		05161	5.854e-06	15.6863
LEGO	GSE16515		05202	8.0922e-06	16.0784
LEGO	GSE16515		04210	9.4202e-06	16.4706
LEGO	GSE16515		04151	1.0157e-05	16.8627
LEGO	GSE16515		05160	1.053e-05	17.2549
LEGO	GSE16515		05211	1.0776e-05	17.6471
LEGO	GSE16515		00030	1.2665e-05	18.0392
LEGO	GSE16515		05146	1.4261e-05	18.4314
LEGO	GSE16515		05223	2.2755e-05	18.8235
LEGO	GSE16515		05414	2.9962e-05	19.2157
LEGO	GSE16515		00601	3.0864e-05	19.6078
LEGO	GSE16515		04012	5.9239e-05	20
LEGO	GSE16515		04722	7.1299e-05	20.3922
LEGO	GSE16515		00051	8.527e-05	20.7843
LEGO	GSE16515		05218	0.00010357	21.1765
LEGO	GSE16515		05100	0.00011263	21.5686
LEGO	GSE16515		04310	0.00015329	21.9608
LEGO	GSE16515		03015	0.00020986	22.3529
LEGO	GSE16515		05214	0.00021259	22.7451
LEGO	GSE16515		04974	0.00022516	23.1373
LEGO	GSE16515		04120	0.0003228	23.5294
LEGO	GSE16515		03013	0.00044897	23.9216
LEGO	GSE16515		05145	0.00046107	24.3137
LEGO	GSE16515		04144	0.00051774	24.7059
LEGO	GSE16515		05132	0.00057193	25.098
LEGO	GSE16515		05217	0.00058462	25.4902
LEGO	GSE16515		00010	0.00058715	25.8824
LEGO	GSE16515		05168	0.00060105	26.2745
LEGO	GSE16515		05142	0.00077678	26.6667
LEGO	GSE16515		03460	0.00086115	27.0588
LEGO	GSE16515		04910	0.00088097	27.451
LEGO	GSE16515		05205	0.001	27.8431
LEGO	GSE16515		04916	0.0010045	28.2353
LEGO	GSE16515		04142	0.0012872	28.6275
LEGO	GSE16515		00520	0.0014644	29.0196
LEGO	GSE16515		04370	0.0015646	29.4118
LEGO	GSE16515		03440	0.0015804	29.8039
LEGO	GSE16515		00061	0.0017364	30.1961
LEGO	GSE16515		00052	0.0018818	30.5882
LEGO	GSE16515		04961	0.0019228	30.9804
LEGO	GSE16515		05164	0.0020157	31.3725
LEGO	GSE16515		04960	0.0020785	31.7647
LEGO	GSE16515		04360	0.0020885	32.1569
LEGO	GSE16515		04622	0.0027715	32.549
LEGO	GSE16515		04950	0.0029935	32.9412
LEGO	GSE16515		04350	0.0030181	33.3333
LEGO	GSE16515		04978	0.0031964	33.7255
LEGO	GSE16515		05162	0.0033816	34.1176
LEGO	GSE16515		00514	0.0037512	34.5098
LEGO	GSE16515		04920	0.0038974	34.902
LEGO	GSE16515		04621	0.0041473	35.2941
LEGO	GSE16515		04930	0.0044708	35.6863
LEGO	GSE16515		00450	0.005069	36.0784
LEGO	GSE16515		04514	0.0056078	36.4706
LEGO	GSE16515		04380	0.0062916	36.8627
LEGO	GSE16515		00480	0.0072061	37.2549
LEGO	GSE16515		00524	0.0072072	37.6471
LEGO	GSE16515		05144	0.0073892	38.0392
LEGO	GSE16515		05120	0.0075377	38.4314
LEGO	GSE16515		04610	0.0086349	38.8235
LEGO	GSE16515		00310	0.042	39.2157
LEGO	GSE16515		00603	0.051	39.6078
LEGO	GSE16515		04064	0.052	40.1961
LEGO	GSE16515		05416	0.052	40.1961
LEGO	GSE16515		03410	0.055	40.7843
LEGO	GSE16515		00400	0.057	41.1765
LEGO	GSE16515		04141	0.059	41.5686
LEGO	GSE16515		00511	0.061	41.9608
LEGO	GSE16515		03040	0.066	42.549
LEGO	GSE16515		04612	0.066	42.549
LEGO	GSE16515		00360	0.067	43.1373
LEGO	GSE16515		05134	0.068	43.7255
LEGO	GSE16515		05152	0.068	43.7255
LEGO	GSE16515		05133	0.069	44.3137
LEGO	GSE16515		04662	0.07	44.7059
LEGO	GSE16515		04964	0.071	45.098
LEGO	GSE16515		04145	0.073	45.4902
LEGO	GSE16515		04664	0.083	45.8824
LEGO	GSE16515		00460	0.086	46.2745
LEGO	GSE16515		04660	0.091	46.6667
LEGO	GSE16515		00230	0.096	47.0588
LEGO	GSE16515		05140	0.097	47.451
LEGO	GSE16515		00534	0.1	47.8431
LEGO	GSE16515		04640	0.103	48.4314
LEGO	GSE16515		04666	0.103	48.4314
LEGO	GSE16515		04620	0.107	49.0196
LEGO	GSE16515		00600	0.108	49.4118
LEGO	GSE16515		04010	0.109	49.8039
LEGO	GSE16515		00640	0.112	50.1961
LEGO	GSE16515		04912	0.113	50.5882
LEGO	GSE16515		05323	0.126	50.9804
LEGO	GSE16515		00350	0.148	51.3725
LEGO	GSE16515		00650	0.151	51.7647
LEGO	GSE16515		01040	0.156	52.1569
LEGO	GSE16515		04650	0.161	52.549
LEGO	GSE16515		00790	0.184	52.9412
LEGO	GSE16515		05322	0.188	53.3333
LEGO	GSE16515		03450	0.194	53.7255
LEGO	GSE16515		04330	0.195	54.1176
LEGO	GSE16515		04973	0.196	54.5098
LEGO	GSE16515		00260	0.197	54.902
LEGO	GSE16515		00270	0.204	55.2941
LEGO	GSE16515		00980	0.216	55.6863
LEGO	GSE16515		04540	0.235	56.0784
LEGO	GSE16515		04721	0.237	56.4706
LEGO	GSE16515		00760	0.239	56.8627
LEGO	GSE16515		00240	0.243	57.2549
LEGO	GSE16515		00062	0.265	57.6471
LEGO	GSE16515		05204	0.27	58.0392
LEGO	GSE16515		05143	0.273	58.4314
LEGO	GSE16515		04623	0.276	58.8235
LEGO	GSE16515		00750	0.277	59.4118
LEGO	GSE16515		05034	0.277	59.4118
LEGO	GSE16515		00430	0.301	60
LEGO	GSE16515		00071	0.317	60.3922
LEGO	GSE16515		00072	0.318	60.7843
LEGO	GSE16515		04730	0.336	61.1765
LEGO	GSE16515		05033	0.34	61.5686
LEGO	GSE16515		04150	0.35	61.9608
LEGO	GSE16515		03018	0.353	62.3529
LEGO	GSE16515		00500	0.355	62.7451
LEGO	GSE16515		05110	0.357	63.1373
LEGO	GSE16515		00982	0.359	63.5294
LEGO	GSE16515		00410	0.36	64.1176
LEGO	GSE16515		03420	0.36	64.1176
LEGO	GSE16515		04720	0.364	64.7059
LEGO	GSE16515		04130	0.369	65.098
LEGO	GSE16515		00120	0.384	65.4902
LEGO	GSE16515		04962	0.401	65.8824
LEGO	GSE16515		00830	0.402	66.2745
LEGO	GSE16515		04630	0.403	66.6667
LEGO	GSE16515		04723	0.41	67.0588
LEGO	GSE16515		04966	0.412	67.451
LEGO	GSE16515		04728	0.414	67.8431
LEGO	GSE16515		05032	0.418	68.2353
LEGO	GSE16515		00330	0.433	68.6275
LEGO	GSE16515		04146	0.441	69.0196
LEGO	GSE16515		00983	0.449	69.4118
LEGO	GSE16515		00860	0.451	69.8039
LEGO	GSE16515		00280	0.465	70.1961
LEGO	GSE16515		05031	0.476	70.5882
LEGO	GSE16515		04270	0.479	70.9804
LEGO	GSE16515		00604	0.497	71.3725
LEGO	GSE16515		04742	0.498	71.7647
LEGO	GSE16515		03022	0.499	72.1569
LEGO	GSE16515		04970	0.502	72.549
LEGO	GSE16515		04724	0.505	72.9412
LEGO	GSE16515		00040	0.509	73.3333
LEGO	GSE16515		00630	0.514	73.7255
LEGO	GSE16515		00620	0.525	74.1176
LEGO	GSE16515		00565	0.53	74.5098
LEGO	GSE16515		04713	0.535	74.902
LEGO	GSE16515		04340	0.536	75.4902
LEGO	GSE16515		04725	0.536	75.4902
LEGO	GSE16515		00380	0.539	76.0784
LEGO	GSE16515		04727	0.541	76.4706
LEGO	GSE16515		05030	0.549	76.8627
LEGO	GSE16515		04972	0.552	77.2549
LEGO	GSE16515		05332	0.558	77.6471
LEGO	GSE16515		00232	0.572	78.0392
LEGO	GSE16515		00510	0.58	78.4314
LEGO	GSE16515		00250	0.581	78.8235
LEGO	GSE16515		00592	0.591	79.2157
LEGO	GSE16515		03320	0.597	79.6078
LEGO	GSE16515		00920	0.619	80
LEGO	GSE16515		04726	0.639	80.3922
LEGO	GSE16515		03020	0.643	80.7843
LEGO	GSE16515		00670	0.645	81.1765
LEGO	GSE16515		05310	0.648	81.5686
LEGO	GSE16515		04614	0.649	81.9608
LEGO	GSE16515		00564	0.655	82.3529
LEGO	GSE16515		04710	0.657	82.7451
LEGO	GSE16515		00563	0.665	83.1373
LEGO	GSE16515		04977	0.666	83.5294
LEGO	GSE16515		00053	0.671	83.9216
LEGO	GSE16515		00531	0.683	84.3137
LEGO	GSE16515		04060	0.687	84.7059
LEGO	GSE16515		00140	0.691	85.098
LEGO	GSE16515		04971	0.697	85.4902
LEGO	GSE16515		05320	0.698	85.8824
LEGO	GSE16515		02010	0.706	86.2745
LEGO	GSE16515		04122	0.724	86.6667
LEGO	GSE16515		04062	0.726	87.0588
LEGO	GSE16515		00740	0.748	87.451
LEGO	GSE16515		00532	0.753	87.8431
LEGO	GSE16515		04744	0.77	88.2353
LEGO	GSE16515		04672	0.774	88.6275
LEGO	GSE16515		00340	0.797	89.2157
LEGO	GSE16515		05330	0.797	89.2157
LEGO	GSE16515		04940	0.821	89.8039
LEGO	GSE16515		04140	0.842	90.1961
LEGO	GSE16515		00020	0.852	90.5882
LEGO	GSE16515		00591	0.858	90.9804
LEGO	GSE16515		04976	0.86	91.3725
LEGO	GSE16515		04020	0.874	91.7647
LEGO	GSE16515		00590	0.891	92.1569
LEGO	GSE16515		00130	0.905	92.549
LEGO	GSE16515		05340	0.907	92.9412
LEGO	GSE16515		04911	0.923	93.3333
LEGO	GSE16515		03060	0.924	93.7255
LEGO	GSE16515		00561	0.931	94.1176
LEGO	GSE16515		04080	0.947	94.5098
LEGO	GSE16515		04070	0.956	94.902
LEGO	GSE16515		05150	0.963	95.2941
LEGO	GSE16515		00770	0.969	95.6863
LEGO	GSE16515		00970	0.971	96.0784
LEGO	GSE16515		00562	0.973	96.4706
LEGO	GSE16515		04260	0.98	96.8627
LEGO	GSE16515		04975	0.986	97.2549
LEGO	GSE16515		03010	0.999	97.6471
LEGO	GSE16515		00190	1	99.0196
LEGO	GSE16515		03008	1	99.0196
LEGO	GSE16515		04740	1	99.0196
LEGO	GSE16515		05010	1	99.0196
LEGO	GSE16515		05012	1	99.0196
LEGO	GSE16515		05016	1	99.0196
LEGO	GSE18842		03430	2.5859e-08	0.392157
LEGO	GSE18842		03030	3.1674e-08	0.784314
LEGO	GSE18842		04110	7.8135e-08	1.17647
LEGO	GSE18842		03008	1.5937e-07	1.56863
LEGO	GSE18842		03440	2.2311e-07	1.96078
LEGO	GSE18842		03013	2.3144e-07	2.35294
LEGO	GSE18842		04114	3.1227e-07	2.7451
LEGO	GSE18842		04914	4.8034e-07	3.13725
LEGO	GSE18842		03015	5.3569e-07	3.52941
LEGO	GSE18842		03420	6.8953e-07	3.92157
LEGO	GSE18842		03050	9.66e-07	4.31373
LEGO	GSE18842		03460	1.4752e-06	4.70588
LEGO	GSE18842		04664	9.1673e-06	5.09804
LEGO	GSE18842		04650	1.145e-05	5.4902
LEGO	GSE18842		00510	1.5284e-05	5.88235
LEGO	GSE18842		03040	8.2565e-05	6.27451
LEGO	GSE18842		04514	0.0001061	6.66667
LEGO	GSE18842		00970	0.00015524	7.05882
LEGO	GSE18842		04662	0.00016657	7.45098
LEGO	GSE18842		05100	0.00025272	7.84314
LEGO	GSE18842		04666	0.00026894	8.23529
LEGO	GSE18842		04660	0.00035497	8.62745
LEGO	GSE18842		00020	0.00051379	9.01961
LEGO	GSE18842		04974	0.00054072	9.41176
LEGO	GSE18842		04670	0.00063971	9.80392
LEGO	GSE18842		00534	0.00064283	10.1961
LEGO	GSE18842		04151	0.0006507	10.5882
LEGO	GSE18842		05222	0.00070865	10.9804
LEGO	GSE18842		05146	0.00081322	11.3725
LEGO	GSE18842		04512	0.00095065	11.7647
LEGO	GSE18842		05322	0.00095355	12.1569
LEGO	GSE18842		05340	0.00098802	12.549
LEGO	GSE18842		03410	0.001	12.9412
LEGO	GSE18842		04115	0.0013863	13.3333
LEGO	GSE18842		04510	0.0013868	13.7255
LEGO	GSE18842		00250	0.0020006	14.1176
LEGO	GSE18842		04370	0.0021114	14.5098
LEGO	GSE18842		05150	0.002604	14.902
LEGO	GSE18842		04973	0.0026862	15.2941
LEGO	GSE18842		04380	0.0033017	15.6863
LEGO	GSE18842		04012	0.0033092	16.0784
LEGO	GSE18842		05416	0.0033595	16.4706
LEGO	GSE18842		04530	0.0039146	16.8627
LEGO	GSE18842		04810	0.0042866	17.2549
LEGO	GSE18842		04930	0.0043946	17.6471
LEGO	GSE18842	*	05223	0.0047681	18.0392
LEGO	GSE18842		05221	0.0048601	18.4314
LEGO	GSE18842		05145	0.0054969	18.8235
LEGO	GSE18842		04210	0.0062448	19.2157
LEGO	GSE18842		04960	0.0063316	19.6078
LEGO	GSE18842		00460	0.0064937	20
LEGO	GSE18842		04066	0.0075138	20.3922
LEGO	GSE18842		04150	0.0078638	20.7843
LEGO	GSE18842		05410	0.0085164	21.1765
LEGO	GSE18842		05211	0.0087212	21.5686
LEGO	GSE18842		04630	0.010245	21.9608
LEGO	GSE18842		03450	0.053	22.549
LEGO	GSE18842		04122	0.053	22.549
LEGO	GSE18842		00062	0.054	23.3333
LEGO	GSE18842		05213	0.054	23.3333
LEGO	GSE18842		00670	0.055	23.9216
LEGO	GSE18842		05220	0.057	24.3137
LEGO	GSE18842		00592	0.058	24.902
LEGO	GSE18842		05214	0.058	24.902
LEGO	GSE18842		04064	0.062	25.4902
LEGO	GSE18842		05412	0.063	25.8824
LEGO	GSE18842		04910	0.065	26.4706
LEGO	GSE18842		05134	0.065	26.4706
LEGO	GSE18842		00620	0.066	27.451
LEGO	GSE18842		00790	0.066	27.451
LEGO	GSE18842		05215	0.066	27.451
LEGO	GSE18842		00280	0.07	28.2353
LEGO	GSE18842		00240	0.073	28.8235
LEGO	GSE18842		03010	0.073	28.8235
LEGO	GSE18842		04320	0.076	29.4118
LEGO	GSE18842		05142	0.077	29.8039
LEGO	GSE18842		05162	0.081	30.1961
LEGO	GSE18842		05332	0.083	30.5882
LEGO	GSE18842		00230	0.084	31.1765
LEGO	GSE18842		05131	0.084	31.1765
LEGO	GSE18842		05205	0.085	31.7647
LEGO	GSE18842		03060	0.087	32.1569
LEGO	GSE18842		05212	0.088	32.549
LEGO	GSE18842		00430	0.09	33.1373
LEGO	GSE18842		04722	0.09	33.1373
LEGO	GSE18842		05160	0.093	33.7255
LEGO	GSE18842		05169	0.107	34.1176
LEGO	GSE18842		03020	0.109	34.5098
LEGO	GSE18842		04640	0.116	34.902
LEGO	GSE18842		00030	0.118	35.2941
LEGO	GSE18842		00010	0.123	35.6863
LEGO	GSE18842		04940	0.124	36.0784
LEGO	GSE18842		05133	0.129	36.4706
LEGO	GSE18842		00650	0.132	36.8627
LEGO	GSE18842		04621	0.135	37.2549
LEGO	GSE18842		04612	0.14	37.6471
LEGO	GSE18842		05132	0.141	38.0392
LEGO	GSE18842		04340	0.148	38.4314
LEGO	GSE18842		05144	0.155	38.8235
LEGO	GSE18842		04620	0.16	39.2157
LEGO	GSE18842		04140	0.164	39.6078
LEGO	GSE18842		04141	0.165	40
LEGO	GSE18842		05330	0.17	40.3922
LEGO	GSE18842		05414	0.174	40.7843
LEGO	GSE18842		05161	0.175	41.1765
LEGO	GSE18842		00562	0.182	41.5686
LEGO	GSE18842		05210	0.184	41.9608
LEGO	GSE18842		05310	0.187	42.3529
LEGO	GSE18842		05203	0.189	42.7451
LEGO	GSE18842		00330	0.19	43.1373
LEGO	GSE18842		05164	0.198	43.5294
LEGO	GSE18842		05140	0.199	43.9216
LEGO	GSE18842		05130	0.205	44.3137
LEGO	GSE18842		05152	0.206	44.7059
LEGO	GSE18842		00310	0.209	45.098
LEGO	GSE18842		04130	0.211	45.4902
LEGO	GSE18842		00512	0.22	46.0784
LEGO	GSE18842		05166	0.22	46.0784
LEGO	GSE18842		04920	0.225	46.6667
LEGO	GSE18842		05200	0.228	47.0588
LEGO	GSE18842		00130	0.231	47.451
LEGO	GSE18842		00601	0.232	47.8431
LEGO	GSE18842		00640	0.237	48.4314
LEGO	GSE18842		05219	0.237	48.4314
LEGO	GSE18842		01040	0.24	49.0196
LEGO	GSE18842		04360	0.241	49.4118
LEGO	GSE18842		05014	0.248	49.8039
LEGO	GSE18842		05020	0.249	50.1961
LEGO	GSE18842		00100	0.26	50.5882
LEGO	GSE18842		00072	0.264	50.9804
LEGO	GSE18842		00061	0.267	51.3725
LEGO	GSE18842		00860	0.271	51.7647
LEGO	GSE18842		04142	0.277	52.1569
LEGO	GSE18842		00600	0.291	52.549
LEGO	GSE18842		05218	0.292	52.9412
LEGO	GSE18842		05143	0.301	53.3333
LEGO	GSE18842		00520	0.303	53.7255
LEGO	GSE18842		00591	0.316	54.1176
LEGO	GSE18842		05216	0.317	54.5098
LEGO	GSE18842		04120	0.326	54.902
LEGO	GSE18842		00051	0.329	55.2941
LEGO	GSE18842		00563	0.332	55.6863
LEGO	GSE18842		00590	0.341	56.0784
LEGO	GSE18842		00071	0.356	56.4706
LEGO	GSE18842		04672	0.364	56.8627
LEGO	GSE18842		04520	0.381	57.2549
LEGO	GSE18842		05217	0.387	57.6471
LEGO	GSE18842		04710	0.398	58.0392
LEGO	GSE18842		04725	0.399	58.4314
LEGO	GSE18842		04070	0.407	58.8235
LEGO	GSE18842		04623	0.411	59.4118
LEGO	GSE18842		05168	0.411	59.4118
LEGO	GSE18842		04060	0.415	60
LEGO	GSE18842		05202	0.417	60.3922
LEGO	GSE18842		05016	0.422	60.7843
LEGO	GSE18842		00565	0.426	61.1765
LEGO	GSE18842		00630	0.427	61.5686
LEGO	GSE18842		05010	0.44	61.9608
LEGO	GSE18842		05012	0.441	62.3529
LEGO	GSE18842		04964	0.448	62.7451
LEGO	GSE18842		04622	0.475	63.1373
LEGO	GSE18842		00524	0.479	63.5294
LEGO	GSE18842		04144	0.491	63.9216
LEGO	GSE18842		03018	0.496	64.3137
LEGO	GSE18842		05320	0.498	64.7059
LEGO	GSE18842		04146	0.525	65.098
LEGO	GSE18842		00400	0.541	65.4902
LEGO	GSE18842		00920	0.543	65.8824
LEGO	GSE18842		00830	0.568	66.2745
LEGO	GSE18842		04614	0.569	66.6667
LEGO	GSE18842		00514	0.572	67.2549
LEGO	GSE18842		04961	0.572	67.2549
LEGO	GSE18842		00760	0.573	67.8431
LEGO	GSE18842		00900	0.579	68.2353
LEGO	GSE18842		00533	0.581	68.6275
LEGO	GSE18842		04010	0.585	69.0196
LEGO	GSE18842		00500	0.591	69.4118
LEGO	GSE18842		04912	0.592	69.8039
LEGO	GSE18842		04730	0.597	70.1961
LEGO	GSE18842		04270	0.598	70.5882
LEGO	GSE18842		00531	0.601	70.9804
LEGO	GSE18842		03022	0.606	71.3725
LEGO	GSE18842		04726	0.609	71.7647
LEGO	GSE18842		00740	0.616	72.1569
LEGO	GSE18842		00603	0.618	72.549
LEGO	GSE18842		03320	0.627	72.9412
LEGO	GSE18842		00604	0.638	73.3333
LEGO	GSE18842		00450	0.646	73.7255
LEGO	GSE18842		04728	0.65	74.1176
LEGO	GSE18842		00120	0.667	74.5098
LEGO	GSE18842		00480	0.68	74.902
LEGO	GSE18842		04723	0.682	75.2941
LEGO	GSE18842		04962	0.687	75.6863
LEGO	GSE18842		00564	0.693	76.0784
LEGO	GSE18842		04310	0.695	76.4706
LEGO	GSE18842		04062	0.7	76.8627
LEGO	GSE18842		00190	0.701	77.2549
LEGO	GSE18842		04260	0.703	77.8431
LEGO	GSE18842		04390	0.703	77.8431
LEGO	GSE18842		00750	0.719	78.4314
LEGO	GSE18842		00270	0.74	78.8235
LEGO	GSE18842		04610	0.748	79.2157
LEGO	GSE18842		04330	0.752	79.6078
LEGO	GSE18842		04020	0.782	80.1961
LEGO	GSE18842		04540	0.782	80.1961
LEGO	GSE18842		05034	0.793	80.7843
LEGO	GSE18842		02010	0.802	81.1765
LEGO	GSE18842		04724	0.811	81.5686
LEGO	GSE18842		00232	0.828	81.9608
LEGO	GSE18842		04916	0.836	82.3529
LEGO	GSE18842		04727	0.842	82.7451
LEGO	GSE18842		00360	0.844	83.1373
LEGO	GSE18842		00410	0.848	83.7255
LEGO	GSE18842		00982	0.848	83.7255
LEGO	GSE18842		05032	0.851	84.3137
LEGO	GSE18842		00511	0.86	84.7059
LEGO	GSE18842		04713	0.863	85.098
LEGO	GSE18842		04972	0.88	85.4902
LEGO	GSE18842		00532	0.882	85.8824
LEGO	GSE18842		00340	0.885	86.2745
LEGO	GSE18842		00350	0.886	86.6667
LEGO	GSE18842		00053	0.898	87.0588
LEGO	GSE18842		00980	0.899	87.451
LEGO	GSE18842		04978	0.902	87.8431
LEGO	GSE18842		00052	0.91	88.2353
LEGO	GSE18842		00260	0.912	88.6275
LEGO	GSE18842		05204	0.92	89.0196
LEGO	GSE18842		04742	0.939	89.4118
LEGO	GSE18842		04350	0.94	90
LEGO	GSE18842		04975	0.94	90
LEGO	GSE18842		00040	0.942	90.9804
LEGO	GSE18842		00983	0.942	90.9804
LEGO	GSE18842		05323	0.942	90.9804
LEGO	GSE18842		00380	0.948	91.7647
LEGO	GSE18842		00561	0.96	92.1569
LEGO	GSE18842		04080	0.966	92.549
LEGO	GSE18842		00770	0.969	92.9412
LEGO	GSE18842		04720	0.974	93.3333
LEGO	GSE18842		04145	0.975	93.7255
LEGO	GSE18842		04970	0.976	94.1176
LEGO	GSE18842		04977	0.978	94.5098
LEGO	GSE18842		04971	0.979	94.902
LEGO	GSE18842		05120	0.981	95.2941
LEGO	GSE18842		04744	0.985	95.6863
LEGO	GSE18842		04966	0.99	96.0784
LEGO	GSE18842		00140	0.991	96.6667
LEGO	GSE18842		04911	0.991	96.6667
LEGO	GSE18842		04721	0.993	97.2549
LEGO	GSE18842		04950	0.994	97.6471
LEGO	GSE18842		05110	0.995	98.0392
LEGO	GSE18842		05033	0.996	98.4314
LEGO	GSE18842		04740	1	99.4118
LEGO	GSE18842		04976	1	99.4118
LEGO	GSE18842		05030	1	99.4118
LEGO	GSE18842		05031	1	99.4118
LEGO	GSE19188		03030	6.7353e-08	0.392157
LEGO	GSE19188		04110	2.7528e-07	0.784314
LEGO	GSE19188		03410	1.4674e-06	1.17647
LEGO	GSE19188		04114	3.8698e-06	1.56863
LEGO	GSE19188		05150	1.0445e-05	1.96078
LEGO	GSE19188		04914	1.552e-05	2.35294
LEGO	GSE19188		03008	3.9087e-05	2.7451
LEGO	GSE19188		03460	9.9439e-05	3.13725
LEGO	GSE19188		03440	0.00063423	3.52941
LEGO	GSE19188		03050	0.00063588	3.92157
LEGO	GSE19188		03430	0.001	4.31373
LEGO	GSE19188		03013	0.001219	4.70588
LEGO	GSE19188		03420	0.0014075	5.09804
LEGO	GSE19188		00430	0.002781	5.4902
LEGO	GSE19188		04623	0.0059856	5.88235
LEGO	GSE19188		05169	0.0074186	6.27451
LEGO	GSE19188		05322	0.0083101	6.66667
LEGO	GSE19188		05134	0.0084289	7.05882
LEGO	GSE19188		04723	0.0093098	7.45098
LEGO	GSE19188		05132	0.0094988	7.84314
LEGO	GSE19188		03020	0.035	8.23529
LEGO	GSE19188		04742	0.037	8.62745
LEGO	GSE19188		04727	0.054	9.01961
LEGO	GSE19188		04270	0.061	9.60784
LEGO	GSE19188		05032	0.061	9.60784
LEGO	GSE19188		00790	0.063	10.1961
LEGO	GSE19188		00970	0.065	10.7843
LEGO	GSE19188		05133	0.065	10.7843
LEGO	GSE19188		00670	0.07	11.5686
LEGO	GSE19188		05340	0.07	11.5686
LEGO	GSE19188		00460	0.071	12.1569
LEGO	GSE19188		05014	0.072	12.549
LEGO	GSE19188		04726	0.074	12.9412
LEGO	GSE19188		04713	0.077	13.3333
LEGO	GSE19188		05020	0.079	13.7255
LEGO	GSE19188		03450	0.082	14.1176
LEGO	GSE19188		04640	0.083	14.5098
LEGO	GSE19188		04912	0.085	14.902
LEGO	GSE19188		04115	0.089	15.6863
LEGO	GSE19188		04724	0.089	15.6863
LEGO	GSE19188		05030	0.089	15.6863
LEGO	GSE19188		00592	0.091	16.4706
LEGO	GSE19188		04320	0.092	16.8627
LEGO	GSE19188		05332	0.093	17.2549
LEGO	GSE19188		05131	0.094	17.6471
LEGO	GSE19188		05130	0.1	18.0392
LEGO	GSE19188		04540	0.102	18.6275
LEGO	GSE19188		05416	0.102	18.6275
LEGO	GSE19188		04725	0.105	19.4118
LEGO	GSE19188		04730	0.105	19.4118
LEGO	GSE19188		00620	0.106	20
LEGO	GSE19188		00250	0.115	20.5882
LEGO	GSE19188		00630	0.115	20.5882
LEGO	GSE19188		04664	0.118	21.1765
LEGO	GSE19188		05202	0.119	21.5686
LEGO	GSE19188		04728	0.123	21.9608
LEGO	GSE19188		00062	0.124	22.3529
LEGO	GSE19188		04064	0.125	22.7451
LEGO	GSE19188		03060	0.131	23.5294
LEGO	GSE19188		05145	0.131	23.5294
LEGO	GSE19188		05323	0.131	23.5294
LEGO	GSE19188		04961	0.132	24.3137
LEGO	GSE19188		04978	0.135	24.7059
LEGO	GSE19188		04660	0.137	25.2941
LEGO	GSE19188		04964	0.137	25.2941
LEGO	GSE19188		04514	0.139	26.0784
LEGO	GSE19188		05120	0.139	26.0784
LEGO	GSE19188		04210	0.14	26.6667
LEGO	GSE19188		04380	0.146	27.0588
LEGO	GSE19188		04940	0.147	27.6471
LEGO	GSE19188		05330	0.147	27.6471
LEGO	GSE19188		05034	0.152	28.2353
LEGO	GSE19188		04970	0.153	28.6275
LEGO	GSE19188		04621	0.155	29.0196
LEGO	GSE19188		03040	0.158	29.6078
LEGO	GSE19188		05219	0.158	29.6078
LEGO	GSE19188		04972	0.165	30.1961
LEGO	GSE19188		04141	0.168	30.5882
LEGO	GSE19188		04145	0.169	30.9804
LEGO	GSE19188		04360	0.172	31.3725
LEGO	GSE19188		04612	0.173	31.7647
LEGO	GSE19188		05142	0.174	32.1569
LEGO	GSE19188		04911	0.176	32.549
LEGO	GSE19188		00240	0.178	33.5294
LEGO	GSE19188		00310	0.178	33.5294
LEGO	GSE19188		03015	0.178	33.5294
LEGO	GSE19188		04620	0.178	33.5294
LEGO	GSE19188		05031	0.181	34.5098
LEGO	GSE19188		04950	0.184	34.902
LEGO	GSE19188		04920	0.186	35.2941
LEGO	GSE19188		04710	0.19	35.6863
LEGO	GSE19188		05143	0.191	36.0784
LEGO	GSE19188		05152	0.194	36.4706
LEGO	GSE19188		00400	0.198	36.8627
LEGO	GSE19188		00020	0.208	37.2549
LEGO	GSE19188		04662	0.219	37.6471
LEGO	GSE19188		05140	0.22	38.0392
LEGO	GSE19188		01040	0.221	38.4314
LEGO	GSE19188		04010	0.222	38.8235
LEGO	GSE19188		04971	0.224	39.2157
LEGO	GSE19188		04974	0.225	39.6078
LEGO	GSE19188		05203	0.226	40
LEGO	GSE19188		04672	0.227	40.3922
LEGO	GSE19188		04722	0.228	40.7843
LEGO	GSE19188		00130	0.229	41.3725
LEGO	GSE19188		04650	0.229	41.3725
LEGO	GSE19188		05166	0.232	41.9608
LEGO	GSE19188		00270	0.233	42.3529
LEGO	GSE19188		05161	0.234	42.7451
LEGO	GSE19188		04666	0.235	43.1373
LEGO	GSE19188		00650	0.237	43.5294
LEGO	GSE19188		04062	0.247	43.9216
LEGO	GSE19188		04973	0.267	44.3137
LEGO	GSE19188		04610	0.271	44.7059
LEGO	GSE19188		04721	0.275	45.098
LEGO	GSE19188		03010	0.276	45.6863
LEGO	GSE19188		04670	0.276	45.6863
LEGO	GSE19188		05144	0.277	46.2745
LEGO	GSE19188		03022	0.278	46.8627
LEGO	GSE19188		05110	0.278	46.8627
LEGO	GSE19188		00601	0.28	47.451
LEGO	GSE19188		00071	0.282	47.8431
LEGO	GSE19188		00524	0.284	48.2353
LEGO	GSE19188		00230	0.285	48.6275
LEGO	GSE19188		00061	0.291	49.0196
LEGO	GSE19188		05212	0.292	49.4118
LEGO	GSE19188		04370	0.299	49.8039
LEGO	GSE19188		00380	0.301	50.3922
LEGO	GSE19188		05221	0.301	50.3922
LEGO	GSE19188		05310	0.304	50.9804
LEGO	GSE19188		00330	0.307	51.3725
LEGO	GSE19188		04142	0.308	51.7647
LEGO	GSE19188		04066	0.312	52.1569
LEGO	GSE19188		04060	0.314	52.549
LEGO	GSE19188		04744	0.319	53.1373
LEGO	GSE19188		04966	0.319	53.1373
LEGO	GSE19188		04122	0.323	53.7255
LEGO	GSE19188		05160	0.325	54.3137
LEGO	GSE19188		05222	0.325	54.3137
LEGO	GSE19188		00100	0.328	55.098
LEGO	GSE19188		04720	0.328	55.098
LEGO	GSE19188		04960	0.329	55.6863
LEGO	GSE19188		02010	0.341	56.0784
LEGO	GSE19188		00900	0.342	56.4706
LEGO	GSE19188		00565	0.345	57.0588
LEGO	GSE19188		05220	0.345	57.0588
LEGO	GSE19188		04962	0.352	57.6471
LEGO	GSE19188		00260	0.355	58.0392
LEGO	GSE19188		00563	0.359	58.6275
LEGO	GSE19188		04080	0.359	58.6275
LEGO	GSE19188		04530	0.36	59.2157
LEGO	GSE19188		05211	0.363	59.6078
LEGO	GSE19188		05162	0.368	60
LEGO	GSE19188	*	05223	0.374	60.3922
LEGO	GSE19188		05016	0.378	60.7843
LEGO	GSE19188		05164	0.384	61.1765
LEGO	GSE19188		04260	0.389	61.5686
LEGO	GSE19188		05012	0.392	61.9608
LEGO	GSE19188		04130	0.396	62.3529
LEGO	GSE19188		00190	0.397	62.7451
LEGO	GSE19188		05010	0.398	63.1373
LEGO	GSE19188		04144	0.4	63.5294
LEGO	GSE19188		00590	0.401	63.9216
LEGO	GSE19188		00591	0.402	64.3137
LEGO	GSE19188		04630	0.403	64.7059
LEGO	GSE19188		00531	0.41	65.098
LEGO	GSE19188		05033	0.433	65.4902
LEGO	GSE19188		00360	0.435	65.8824
LEGO	GSE19188		04330	0.437	66.2745
LEGO	GSE19188		05216	0.443	66.6667
LEGO	GSE19188		04120	0.465	67.0588
LEGO	GSE19188		04930	0.468	67.451
LEGO	GSE19188		04916	0.471	67.8431
LEGO	GSE19188		05320	0.472	68.2353
LEGO	GSE19188		05100	0.473	68.6275
LEGO	GSE19188		05168	0.479	69.0196
LEGO	GSE19188		04012	0.482	69.4118
LEGO	GSE19188		00072	0.486	70
LEGO	GSE19188		05215	0.486	70
LEGO	GSE19188		00010	0.487	70.5882
LEGO	GSE19188		00410	0.491	70.9804
LEGO	GSE19188		04810	0.493	71.3725
LEGO	GSE19188		00511	0.51	71.7647
LEGO	GSE19188		00640	0.514	72.1569
LEGO	GSE19188		00510	0.516	72.549
LEGO	GSE19188		00340	0.525	72.9412
LEGO	GSE19188		04622	0.529	73.3333
LEGO	GSE19188		04976	0.53	73.7255
LEGO	GSE19188		00562	0.537	74.3137
LEGO	GSE19188		00604	0.537	74.3137
LEGO	GSE19188		05214	0.542	74.902
LEGO	GSE19188		05200	0.546	75.2941
LEGO	GSE19188		04910	0.55	75.6863
LEGO	GSE19188		05213	0.555	76.0784
LEGO	GSE19188		05210	0.563	76.4706
LEGO	GSE19188		04977	0.571	76.8627
LEGO	GSE19188		00533	0.572	77.2549
LEGO	GSE19188		00120	0.6	77.8431
LEGO	GSE19188		00280	0.6	77.8431
LEGO	GSE19188		00564	0.607	78.4314
LEGO	GSE19188		00350	0.63	78.8235
LEGO	GSE19188		04150	0.637	79.2157
LEGO	GSE19188		00480	0.64	79.6078
LEGO	GSE19188		05146	0.648	80
LEGO	GSE19188		00830	0.651	80.3922
LEGO	GSE19188		05205	0.654	80.7843
LEGO	GSE19188		00520	0.673	81.3725
LEGO	GSE19188		03320	0.673	81.3725
LEGO	GSE19188		00030	0.676	82.1569
LEGO	GSE19188		04020	0.676	82.1569
LEGO	GSE19188		04614	0.683	82.9412
LEGO	GSE19188		05414	0.683	82.9412
LEGO	GSE19188		05217	0.692	83.5294
LEGO	GSE19188		04151	0.714	83.9216
LEGO	GSE19188		00603	0.724	84.3137
LEGO	GSE19188		04146	0.728	84.7059
LEGO	GSE19188		00600	0.738	85.098
LEGO	GSE19188		00920	0.741	85.4902
LEGO	GSE19188		05218	0.753	85.8824
LEGO	GSE19188		04070	0.754	86.2745
LEGO	GSE19188		00860	0.761	86.6667
LEGO	GSE19188		00770	0.763	87.0588
LEGO	GSE19188		00740	0.766	87.451
LEGO	GSE19188		05410	0.774	87.8431
LEGO	GSE19188		00532	0.786	88.2353
LEGO	GSE19188		00053	0.796	88.6275
LEGO	GSE19188		04350	0.805	89.0196
LEGO	GSE19188		04140	0.807	89.4118
LEGO	GSE19188		04520	0.808	89.8039
LEGO	GSE19188		03018	0.813	90.1961
LEGO	GSE19188		00052	0.814	90.5882
LEGO	GSE19188		00232	0.824	90.9804
LEGO	GSE19188		00450	0.841	91.3725
LEGO	GSE19188		00760	0.848	91.7647
LEGO	GSE19188		04510	0.86	92.1569
LEGO	GSE19188		00051	0.863	92.549
LEGO	GSE19188		04310	0.876	92.9412
LEGO	GSE19188		00980	0.879	93.3333
LEGO	GSE19188		00982	0.884	93.7255
LEGO	GSE19188		04512	0.889	94.1176
LEGO	GSE19188		00512	0.901	94.7059
LEGO	GSE19188		04975	0.901	94.7059
LEGO	GSE19188		00514	0.902	95.2941
LEGO	GSE19188		00983	0.904	95.6863
LEGO	GSE19188		04390	0.908	96.0784
LEGO	GSE19188		05204	0.913	96.4706
LEGO	GSE19188		04340	0.914	96.8627
LEGO	GSE19188		00040	0.919	97.2549
LEGO	GSE19188		00561	0.929	97.6471
LEGO	GSE19188		05412	0.935	98.0392
LEGO	GSE19188		00534	0.954	98.4314
LEGO	GSE19188		00750	0.998	98.8235
LEGO	GSE19188		00140	1	99.6078
LEGO	GSE19188		00500	1	99.6078
LEGO	GSE19188		04740	1	99.6078
LEGO	GSE19728		05033	1.0593e-07	0.392157
LEGO	GSE19728		05031	9.7921e-05	0.784314
LEGO	GSE19728		04130	0.00048112	1.17647
LEGO	GSE19728		03450	0.00048163	1.56863
LEGO	GSE19728		04720	0.00064665	1.96078
LEGO	GSE19728		00250	0.0017187	2.35294
LEGO	GSE19728		00330	0.0055936	2.7451
LEGO	GSE19728		00310	0.06	3.13725
LEGO	GSE19728		00410	0.069	3.52941
LEGO	GSE19728		00562	0.08	3.92157
LEGO	GSE19728		00592	0.088	4.31373
LEGO	GSE19728		00564	0.095	4.70588
LEGO	GSE19728		04330	0.105	5.09804
LEGO	GSE19728		00340	0.122	5.4902
LEGO	GSE19728		04728	0.126	5.88235
LEGO	GSE19728		04070	0.128	6.27451
LEGO	GSE19728		05014	0.136	6.66667
LEGO	GSE19728		04270	0.148	7.2549
LEGO	GSE19728		04721	0.148	7.2549
LEGO	GSE19728		03460	0.151	7.84314
LEGO	GSE19728		04730	0.152	8.23529
LEGO	GSE19728		00430	0.166	8.62745
LEGO	GSE19728		04724	0.172	9.01961
LEGO	GSE19728		00565	0.177	9.41176
LEGO	GSE19728		05030	0.178	9.80392
LEGO	GSE19728		05414	0.191	10.1961
LEGO	GSE19728		04910	0.195	10.5882
LEGO	GSE19728		04713	0.205	10.9804
LEGO	GSE19728		00230	0.206	11.5686
LEGO	GSE19728		03040	0.206	11.5686
LEGO	GSE19728		05034	0.21	12.1569
LEGO	GSE19728		04972	0.214	12.549
LEGO	GSE19728		00790	0.225	12.9412
LEGO	GSE19728		04510	0.239	13.3333
LEGO	GSE19728		04970	0.243	13.7255
LEGO	GSE19728		05222	0.251	14.1176
LEGO	GSE19728		04064	0.258	14.5098
LEGO	GSE19728		04912	0.259	14.902
LEGO	GSE19728		04920	0.261	15.2941
LEGO	GSE19728		00770	0.264	15.8824
LEGO	GSE19728		04966	0.264	15.8824
LEGO	GSE19728		04723	0.266	16.4706
LEGO	GSE19728		04727	0.273	16.8627
LEGO	GSE19728		04622	0.28	17.2549
LEGO	GSE19728		04961	0.285	17.6471
LEGO	GSE19728		05110	0.286	18.0392
LEGO	GSE19728		04911	0.288	18.4314
LEGO	GSE19728		05412	0.3	18.8235
LEGO	GSE19728		04260	0.301	19.2157
LEGO	GSE19728		00130	0.304	19.6078
LEGO	GSE19728		00512	0.341	20
LEGO	GSE19728		04971	0.343	20.3922
LEGO	GSE19728		00600	0.346	20.7843
LEGO	GSE19728		05131	0.349	21.3725
LEGO	GSE19728		05221	0.349	21.3725
LEGO	GSE19728		04930	0.35	21.9608
LEGO	GSE19728		00040	0.356	22.549
LEGO	GSE19728		04151	0.356	22.549
LEGO	GSE19728		04360	0.358	23.1373
LEGO	GSE19728		00983	0.36	23.5294
LEGO	GSE19728		03410	0.362	23.9216
LEGO	GSE19728		05120	0.366	24.3137
LEGO	GSE19728		03440	0.372	24.7059
LEGO	GSE19728		05410	0.377	25.098
LEGO	GSE19728		05032	0.378	25.4902
LEGO	GSE19728		00620	0.382	25.8824
LEGO	GSE19728		05146	0.383	26.2745
LEGO	GSE19728		00020	0.387	26.6667
LEGO	GSE19728		00240	0.394	27.0588
LEGO	GSE19728		00531	0.404	27.451
LEGO	GSE19728		05012	0.415	27.8431
LEGO	GSE19728		00232	0.42	28.2353
LEGO	GSE19728		00190	0.422	28.8235
LEGO	GSE19728		05166	0.422	28.8235
LEGO	GSE19728		04145	0.437	29.6078
LEGO	GSE19728		04210	0.437	29.6078
LEGO	GSE19728		00750	0.444	30.1961
LEGO	GSE19728		05211	0.449	30.5882
LEGO	GSE19728		00120	0.45	30.9804
LEGO	GSE19728		04916	0.451	31.3725
LEGO	GSE19728		00062	0.452	31.9608
LEGO	GSE19728		05016	0.452	31.9608
LEGO	GSE19728		05010	0.456	32.549
LEGO	GSE19728		04726	0.457	32.9412
LEGO	GSE19728		04540	0.461	33.3333
LEGO	GSE19728		00072	0.464	33.7255
LEGO	GSE19728		05169	0.469	34.1176
LEGO	GSE19728		04150	0.47	34.5098
LEGO	GSE19728		00563	0.472	34.902
LEGO	GSE19728		04122	0.479	35.2941
LEGO	GSE19728		04810	0.481	35.6863
LEGO	GSE19728		05210	0.483	36.0784
LEGO	GSE19728		00511	0.485	36.4706
LEGO	GSE19728		04066	0.486	36.8627
LEGO	GSE19728		05212	0.49	37.2549
LEGO	GSE19728		00830	0.493	37.6471
LEGO	GSE19728		04725	0.494	38.0392
LEGO	GSE19728		04370	0.502	38.4314
LEGO	GSE19728		05416	0.505	38.8235
LEGO	GSE19728		05220	0.508	39.2157
LEGO	GSE19728		05203	0.513	39.6078
LEGO	GSE19728		04722	0.524	40.1961
LEGO	GSE19728		05145	0.524	40.1961
LEGO	GSE19728		04512	0.526	40.9804
LEGO	GSE19728		05161	0.526	40.9804
LEGO	GSE19728		00061	0.531	41.5686
LEGO	GSE19728		00532	0.535	42.1569
LEGO	GSE19728		05215	0.535	42.1569
LEGO	GSE19728		04662	0.542	42.7451
LEGO	GSE19728		00360	0.556	43.1373
LEGO	GSE19728		05130	0.56	43.5294
LEGO	GSE19728		04350	0.562	43.9216
LEGO	GSE19728		00650	0.563	44.3137
LEGO	GSE19728		00380	0.564	44.902
LEGO	GSE19728		04010	0.564	44.902
LEGO	GSE19728		05142	0.567	45.4902
LEGO	GSE19728		04310	0.573	45.8824
LEGO	GSE19728		04660	0.574	46.2745
LEGO	GSE19728		05160	0.579	46.6667
LEGO	GSE19728		04962	0.582	47.0588
LEGO	GSE19728		00140	0.59	47.451
LEGO	GSE19728		04020	0.602	47.8431
LEGO	GSE19728		04973	0.604	48.2353
LEGO	GSE19728		00860	0.609	48.6275
LEGO	GSE19728		04380	0.617	49.0196
LEGO	GSE19728		05100	0.623	49.4118
LEGO	GSE19728		00591	0.624	50
LEGO	GSE19728		05200	0.624	50
LEGO	GSE19728		04621	0.629	50.5882
LEGO	GSE19728		00400	0.633	50.9804
LEGO	GSE19728		05213	0.642	51.3725
LEGO	GSE19728		04620	0.644	51.7647
LEGO	GSE19728		04914	0.645	52.1569
LEGO	GSE19728		03020	0.646	52.7451
LEGO	GSE19728		04630	0.646	52.7451
LEGO	GSE19728		04114	0.648	53.3333
LEGO	GSE19728		04742	0.654	53.7255
LEGO	GSE19728		00900	0.66	54.1176
LEGO	GSE19728		04115	0.661	54.5098
LEGO	GSE19728		04666	0.672	54.902
LEGO	GSE19728		00533	0.675	55.2941
LEGO	GSE19728		05202	0.677	55.6863
LEGO	GSE19728		04710	0.68	56.0784
LEGO	GSE19728		04012	0.686	56.4706
LEGO	GSE19728		04390	0.692	57.0588
LEGO	GSE19728		05217	0.692	57.0588
LEGO	GSE19728		04623	0.694	57.6471
LEGO	GSE19728		00760	0.697	58.0392
LEGO	GSE19728		04144	0.705	58.4314
LEGO	GSE19728		05223	0.708	58.8235
LEGO	GSE19728		05205	0.711	59.2157
LEGO	GSE19728		04110	0.713	59.6078
LEGO	GSE19728		04650	0.715	60
LEGO	GSE19728		00350	0.717	60.3922
LEGO	GSE19728		04940	0.72	60.7843
LEGO	GSE19728		04140	0.721	61.1765
LEGO	GSE19728		03420	0.723	61.5686
LEGO	GSE19728		05162	0.726	61.9608
LEGO	GSE19728		00740	0.729	62.3529
LEGO	GSE19728		04960	0.732	62.7451
LEGO	GSE19728		00053	0.738	63.1373
LEGO	GSE19728		04664	0.745	63.7255
LEGO	GSE19728	*	05214	0.745	63.7255
LEGO	GSE19728		00982	0.746	64.3137
LEGO	GSE19728		00604	0.755	64.7059
LEGO	GSE19728		03022	0.756	65.098
LEGO	GSE19728		04320	0.76	65.4902
LEGO	GSE19728		00601	0.761	66.2745
LEGO	GSE19728		00980	0.761	66.2745
LEGO	GSE19728		05332	0.761	66.2745
LEGO	GSE19728		04520	0.763	67.0588
LEGO	GSE19728		04120	0.765	67.451
LEGO	GSE19728		04612	0.767	67.8431
LEGO	GSE19728		00071	0.775	68.2353
LEGO	GSE19728		05168	0.784	68.6275
LEGO	GSE19728		00514	0.785	69.0196
LEGO	GSE19728		00670	0.788	69.4118
LEGO	GSE19728		00100	0.792	70
LEGO	GSE19728		03018	0.792	70
LEGO	GSE19728		05204	0.797	70.7843
LEGO	GSE19728		05219	0.797	70.7843
LEGO	GSE19728		01040	0.798	71.3725
LEGO	GSE19728		05218	0.8	71.7647
LEGO	GSE19728		04514	0.802	72.1569
LEGO	GSE19728		00920	0.804	72.549
LEGO	GSE19728		04142	0.809	72.9412
LEGO	GSE19728		00500	0.811	73.3333
LEGO	GSE19728		05320	0.814	73.7255
LEGO	GSE19728		05330	0.816	74.1176
LEGO	GSE19728		05164	0.822	74.5098
LEGO	GSE19728		04640	0.824	74.902
LEGO	GSE19728		05216	0.829	75.4902
LEGO	GSE19728		05340	0.829	75.4902
LEGO	GSE19728		04670	0.831	76.0784
LEGO	GSE19728		00534	0.832	76.4706
LEGO	GSE19728		00524	0.835	76.8627
LEGO	GSE19728		00280	0.838	77.2549
LEGO	GSE19728		04146	0.842	77.6471
LEGO	GSE19728		05152	0.852	78.0392
LEGO	GSE19728		04340	0.853	78.4314
LEGO	GSE19728		00052	0.858	78.8235
LEGO	GSE19728		00460	0.861	79.4118
LEGO	GSE19728		05132	0.861	79.4118
LEGO	GSE19728		03013	0.867	80.1961
LEGO	GSE19728		05143	0.867	80.1961
LEGO	GSE19728		05133	0.871	80.7843
LEGO	GSE19728		00603	0.88	81.1765
LEGO	GSE19728		00630	0.883	81.7647
LEGO	GSE19728		05134	0.883	81.7647
LEGO	GSE19728		03050	0.891	82.3529
LEGO	GSE19728		04530	0.894	82.7451
LEGO	GSE19728		05323	0.895	83.1373
LEGO	GSE19728		00270	0.897	83.5294
LEGO	GSE19728		00640	0.908	83.9216
LEGO	GSE19728		05140	0.909	84.3137
LEGO	GSE19728		03430	0.912	84.7059
LEGO	GSE19728		04950	0.921	85.098
LEGO	GSE19728		00561	0.925	85.4902
LEGO	GSE19728		03320	0.926	85.8824
LEGO	GSE19728		04975	0.927	86.2745
LEGO	GSE19728		05144	0.93	86.6667
LEGO	GSE19728		00590	0.931	87.0588
LEGO	GSE19728		04672	0.932	87.451
LEGO	GSE19728		00480	0.936	87.8431
LEGO	GSE19728		02010	0.938	88.4314
LEGO	GSE19728		05020	0.938	88.4314
LEGO	GSE19728		04976	0.939	89.0196
LEGO	GSE19728		04141	0.94	89.4118
LEGO	GSE19728		00010	0.949	89.8039
LEGO	GSE19728		00051	0.953	90.1961
LEGO	GSE19728		00520	0.956	90.5882
LEGO	GSE19728		03015	0.963	91.1765
LEGO	GSE19728		04964	0.963	91.1765
LEGO	GSE19728		00510	0.966	91.7647
LEGO	GSE19728		04744	0.972	92.1569
LEGO	GSE19728		04978	0.974	92.549
LEGO	GSE19728		00450	0.978	92.9412
LEGO	GSE19728		00970	0.979	93.3333
LEGO	GSE19728		04080	0.981	93.7255
LEGO	GSE19728		04614	0.983	94.1176
LEGO	GSE19728		03030	0.985	94.5098
LEGO	GSE19728		04974	0.987	94.902
LEGO	GSE19728		00030	0.989	95.6863
LEGO	GSE19728		04740	0.989	95.6863
LEGO	GSE19728		05322	0.989	95.6863
LEGO	GSE19728		03008	0.992	96.4706
LEGO	GSE19728		00260	0.994	97.0588
LEGO	GSE19728		05310	0.994	97.0588
LEGO	GSE19728		04977	0.995	97.6471
LEGO	GSE19728		04062	0.996	98.0392
LEGO	GSE19728		05150	0.998	98.4314
LEGO	GSE19728		03010	1	99.4118
LEGO	GSE19728		03060	1	99.4118
LEGO	GSE19728		04060	1	99.4118
LEGO	GSE19728		04610	1	99.4118
LEGO	GSE20153		00052	0.00011063	0.392157
LEGO	GSE20153		00524	0.0007406	0.784314
LEGO	GSE20153		04710	0.0019711	1.17647
LEGO	GSE20153		00450	0.054	1.56863
LEGO	GSE20153		00860	0.063	1.96078
LEGO	GSE20153		04520	0.076	2.35294
LEGO	GSE20153		04340	0.083	2.7451
LEGO	GSE20153		00603	0.084	3.13725
LEGO	GSE20153		04666	0.103	3.52941
LEGO	GSE20153		00601	0.107	3.92157
LEGO	GSE20153		00040	0.11	4.31373
LEGO	GSE20153		00051	0.118	4.70588
LEGO	GSE20153		05213	0.128	5.09804
LEGO	GSE20153		04910	0.13	5.4902
LEGO	GSE20153		04150	0.133	5.88235
LEGO	GSE20153		04977	0.134	6.27451
LEGO	GSE20153		04670	0.135	6.66667
LEGO	GSE20153		00140	0.145	7.45098
LEGO	GSE20153		00514	0.145	7.45098
LEGO	GSE20153		05100	0.145	7.45098
LEGO	GSE20153		05034	0.151	8.23529
LEGO	GSE20153		04151	0.157	8.62745
LEGO	GSE20153		00565	0.172	9.21569
LEGO	GSE20153		04664	0.172	9.21569
LEGO	GSE20153		04012	0.173	9.80392
LEGO	GSE20153		00750	0.178	10.1961
LEGO	GSE20153		05211	0.179	10.5882
LEGO	GSE20153		00500	0.18	10.9804
LEGO	GSE20153		05218	0.182	11.3725
LEGO	GSE20153		04930	0.184	11.7647
LEGO	GSE20153		04650	0.186	12.1569
LEGO	GSE20153		04810	0.187	12.549
LEGO	GSE20153		04066	0.188	12.9412
LEGO	GSE20153		04973	0.19	13.3333
LEGO	GSE20153		00053	0.191	13.7255
LEGO	GSE20153		04370	0.195	14.3137
LEGO	GSE20153		04726	0.195	14.3137
LEGO	GSE20153		00564	0.2	15.098
LEGO	GSE20153		04730	0.2	15.098
LEGO	GSE20153		04662	0.201	15.6863
LEGO	GSE20153		05204	0.205	16.0784
LEGO	GSE20153		00590	0.208	16.4706
LEGO	GSE20153		00980	0.209	17.0588
LEGO	GSE20153		05215	0.209	17.0588
LEGO	GSE20153		05217	0.211	17.6471
LEGO	GSE20153		00982	0.215	18.0392
LEGO	GSE20153		03008	0.218	18.6275
LEGO	GSE20153		05210	0.218	18.6275
LEGO	GSE20153		00480	0.22	19.4118
LEGO	GSE20153		00591	0.22	19.4118
LEGO	GSE20153		05214	0.223	20
LEGO	GSE20153		04728	0.226	20.3922
LEGO	GSE20153		00830	0.227	20.7843
LEGO	GSE20153		04725	0.233	21.1765
LEGO	GSE20153		00520	0.234	21.5686
LEGO	GSE20153		05223	0.238	21.9608
LEGO	GSE20153		04660	0.242	22.3529
LEGO	GSE20153		00983	0.243	22.7451
LEGO	GSE20153		05416	0.245	23.1373
LEGO	GSE20153		04722	0.247	23.5294
LEGO	GSE20153		05205	0.248	23.9216
LEGO	GSE20153		00533	0.254	24.3137
LEGO	GSE20153		05216	0.26	24.7059
LEGO	GSE20153		04070	0.261	25.098
LEGO	GSE20153		04974	0.265	25.4902
LEGO	GSE20153		00562	0.275	25.8824
LEGO	GSE20153		00232	0.279	26.4706
LEGO	GSE20153		04390	0.279	26.4706
LEGO	GSE20153		05221	0.281	27.0588
LEGO	GSE20153		04310	0.286	27.451
LEGO	GSE20153		04724	0.294	27.8431
LEGO	GSE20153		04723	0.295	28.2353
LEGO	GSE20153		04144	0.299	28.6275
LEGO	GSE20153		00380	0.305	29.0196
LEGO	GSE20153		04512	0.306	29.6078
LEGO	GSE20153		05212	0.306	29.6078
LEGO	GSE20153		04960	0.314	30.1961
LEGO	GSE20153		05220	0.316	30.5882
LEGO	GSE20153		04713	0.319	30.9804
LEGO	GSE20153		00511	0.32	31.3725
LEGO	GSE20153		05200	0.321	31.7647
LEGO	GSE20153		04975	0.335	32.1569
LEGO	GSE20153		05412	0.338	32.549
LEGO	GSE20153		04966	0.339	33.1373
LEGO	GSE20153		05030	0.339	33.1373
LEGO	GSE20153		05110	0.342	33.7255
LEGO	GSE20153		04530	0.346	34.1176
LEGO	GSE20153		05410	0.35	34.5098
LEGO	GSE20153		04350	0.352	35.2941
LEGO	GSE20153		04727	0.352	35.2941
LEGO	GSE20153		05032	0.352	35.2941
LEGO	GSE20153		00120	0.355	36.0784
LEGO	GSE20153		01040	0.356	36.4706
LEGO	GSE20153		04360	0.357	36.8627
LEGO	GSE20153		00350	0.364	37.2549
LEGO	GSE20153		04260	0.368	37.8431
LEGO	GSE20153		04976	0.368	37.8431
LEGO	GSE20153		04540	0.378	38.4314
LEGO	GSE20153		05142	0.38	38.8235
LEGO	GSE20153		05143	0.387	39.2157
LEGO	GSE20153		04380	0.393	39.6078
LEGO	GSE20153		05162	0.403	40
LEGO	GSE20153		05340	0.405	40.3922
LEGO	GSE20153		04978	0.407	40.7843
LEGO	GSE20153		04510	0.413	41.1765
LEGO	GSE20153		00592	0.416	41.7647
LEGO	GSE20153		04062	0.416	41.7647
LEGO	GSE20153		05414	0.438	42.3529
LEGO	GSE20153		00062	0.441	42.7451
LEGO	GSE20153		04916	0.445	43.1373
LEGO	GSE20153		05146	0.448	43.5294
LEGO	GSE20153		00100	0.454	43.9216
LEGO	GSE20153		04270	0.461	44.3137
LEGO	GSE20153		05222	0.466	44.7059
LEGO	GSE20153		00760	0.475	45.098
LEGO	GSE20153		04630	0.482	45.4902
LEGO	GSE20153		03320	0.486	46.0784
LEGO	GSE20153		05161	0.486	46.0784
LEGO	GSE20153		00010	0.49	46.6667
LEGO	GSE20153		00604	0.493	47.451
LEGO	GSE20153		04721	0.493	47.451
LEGO	GSE20153		04940	0.493	47.451
LEGO	GSE20153		04020	0.496	48.2353
LEGO	GSE20153		04920	0.501	48.6275
LEGO	GSE20153		00310	0.507	49.0196
LEGO	GSE20153		00430	0.509	49.6078
LEGO	GSE20153		05166	0.509	49.6078
LEGO	GSE20153		05330	0.512	50.1961
LEGO	GSE20153		04140	0.514	50.5882
LEGO	GSE20153		04080	0.516	50.9804
LEGO	GSE20153		05145	0.517	51.3725
LEGO	GSE20153		05120	0.518	51.7647
LEGO	GSE20153		05219	0.519	52.1569
LEGO	GSE20153		05134	0.526	52.549
LEGO	GSE20153		00360	0.527	53.1373
LEGO	GSE20153		02010	0.527	53.1373
LEGO	GSE20153		05160	0.538	53.7255
LEGO	GSE20153		04210	0.544	54.1176
LEGO	GSE20153		05332	0.55	54.5098
LEGO	GSE20153		03018	0.556	54.902
LEGO	GSE20153		04742	0.557	55.2941
LEGO	GSE20153		04912	0.562	55.6863
LEGO	GSE20153		05164	0.563	56.0784
LEGO	GSE20153		04115	0.569	56.4706
LEGO	GSE20153		05131	0.574	56.8627
LEGO	GSE20153		00900	0.575	57.2549
LEGO	GSE20153		04672	0.581	57.8431
LEGO	GSE20153		05144	0.581	57.8431
LEGO	GSE20153		04010	0.584	58.4314
LEGO	GSE20153		05310	0.587	58.8235
LEGO	GSE20153		04146	0.591	59.2157
LEGO	GSE20153		05133	0.595	59.6078
LEGO	GSE20153		05020	0.598	60
LEGO	GSE20153		00230	0.604	60.5882
LEGO	GSE20153		04640	0.604	60.5882
LEGO	GSE20153		05320	0.61	61.3725
LEGO	GSE20153		05323	0.61	61.3725
LEGO	GSE20153		04621	0.611	61.9608
LEGO	GSE20153		04964	0.614	62.3529
LEGO	GSE20153		00920	0.617	62.7451
LEGO	GSE20153		04972	0.62	63.1373
LEGO	GSE20153		05132	0.624	63.5294
LEGO	GSE20153		00400	0.638	63.9216
LEGO	GSE20153		00030	0.64	64.3137
LEGO	GSE20153		04620	0.643	64.7059
LEGO	GSE20153		05130	0.644	65.098
LEGO	GSE20153		04064	0.646	65.6863
LEGO	GSE20153		05140	0.646	65.6863
LEGO	GSE20153		00531	0.647	66.2745
LEGO	GSE20153		05152	0.663	66.6667
LEGO	GSE20153		00340	0.672	67.0588
LEGO	GSE20153		05203	0.675	67.451
LEGO	GSE20153		04060	0.681	67.8431
LEGO	GSE20153		04961	0.683	68.4314
LEGO	GSE20153		04971	0.683	68.4314
LEGO	GSE20153		04614	0.687	69.0196
LEGO	GSE20153		04950	0.689	69.4118
LEGO	GSE20153		04914	0.692	69.8039
LEGO	GSE20153		04514	0.695	70.1961
LEGO	GSE20153		04911	0.7	70.5882
LEGO	GSE20153		04720	0.715	70.9804
LEGO	GSE20153		00240	0.716	71.3725
LEGO	GSE20153		05202	0.72	71.7647
LEGO	GSE20153		00410	0.726	72.1569
LEGO	GSE20153		04145	0.735	72.549
LEGO	GSE20153		05033	0.748	72.9412
LEGO	GSE20153		05168	0.76	73.3333
LEGO	GSE20153		04970	0.761	73.7255
LEGO	GSE20153		04320	0.767	74.1176
LEGO	GSE20153		05150	0.773	74.5098
LEGO	GSE20153		05014	0.78	74.902
LEGO	GSE20153		00532	0.782	75.2941
LEGO	GSE20153		00270	0.792	75.6863
LEGO	GSE20153		00620	0.81	76.0784
LEGO	GSE20153		00740	0.815	76.4706
LEGO	GSE20153		00020	0.826	76.8627
LEGO	GSE20153		04610	0.828	77.2549
LEGO	GSE20153		00790	0.834	77.6471
LEGO	GSE20153		04612	0.838	78.0392
LEGO	GSE20153		00130	0.856	78.4314
LEGO	GSE20153		05322	0.858	78.8235
LEGO	GSE20153		05169	0.865	79.2157
LEGO	GSE20153		04120	0.897	79.6078
LEGO	GSE20153		04622	0.904	80
LEGO	GSE20153		05031	0.908	80.3922
LEGO	GSE20153		00061	0.92	80.7843
LEGO	GSE20153		00071	0.928	81.1765
LEGO	GSE20153		00330	0.933	81.5686
LEGO	GSE20153		00510	0.935	81.9608
LEGO	GSE20153		04330	0.96	82.3529
LEGO	GSE20153		00670	0.97	82.9412
LEGO	GSE20153		04962	0.97	82.9412
LEGO	GSE20153		00561	0.977	83.5294
[truncated: 6,672 more rows]

## Sheet: other_methods_34_datasets
2. Results of other algorithms for 34 gene expression datasets
Algorithm_name	Tested_dataset_ID	Target_pathway for each dataset (* indicate yes)	KEGG_ID	p-value	rank for each pathway in each dataset		Algorithm_name	Tested_dataset_ID	Target_pathway for each dataset (* indicate yes)	KEGG_ID	p-value	rank for each pathway in each dataset		Algorithm_name	Tested_dataset_ID	Target_pathway for each dataset (* indicate yes)	KEGG_ID	p-value	rank for each pathway in each dataset		Algorithm_name	Tested_dataset_ID	Target_pathway for each dataset (* indicate yes)	KEGG_ID	p-value	rank for each pathway in each dataset		Algorithm_name	Tested_dataset_ID	Target_pathway for each dataset (* indicate yes)	KEGG_ID	p-value	rank for each pathway in each dataset		Algorithm_name	Tested_dataset_ID	Target_pathway for each dataset (* indicate yes)	KEGG_ID	p-value	rank for each pathway in each dataset		Algorithm_name	Tested_dataset_ID	Target_pathway for each dataset (* indicate yes)	KEGG_ID	p-value	rank for each pathway in each dataset		Algorithm_name
MRGSE	GSE1297		00190	2.62896e-19	0.381679		GLOBALTEST	GSE1297		04512	0.000336082	0.436681		GSA	GSE1297		04610	0.016	0.572519		PADOG	GSE1297		00400	0.004	0.3861		Fisher	GSE1297		00010	0.00366677	9.92366		PLAGE	GSE1297		00471	0.00244814	0.3861		RONTOTOOLS	GSE1297		05012	8.12706e-08	0.724638		SPIA
MRGSE	GSE1297		05016	2.69365e-14	0.763359		GLOBALTEST	GSE1297		00534	0.00073955	0.873362		GSA	GSE1297		05412	0.016	0.572519		PADOG	GSE1297		00620	0.016	0.772201		Fisher	GSE1297		00020	0.00473786	11.0687		PLAGE	GSE1297		00400	0.00370344	0.772201		RONTOTOOLS	GSE1297	*	05010	4.62173e-07	1.81159		SPIA
MRGSE	GSE1297		05012	1.82521e-13	1.14504		GLOBALTEST	GSE1297		05143	0.000921576	1.31004		GSA	GSE1297		05014	0.022	1.33588		PADOG	GSE1297		04310	0.022	1.1583		Fisher	GSE1297		00030	0.374875	43.5115		PLAGE	GSE1297		00250	0.00963545	1.1583		RONTOTOOLS	GSE1297		05016	4.62173e-07	1.81159		SPIA
MRGSE	GSE1297	*	05010	2.50168e-10	1.52672		GLOBALTEST	GSE1297		05146	0.00247466	1.74672		GSA	GSE1297		05217	0.022	1.33588		PADOG	GSE1297		00270	0.023	1.5444		Fisher	GSE1297		00040	0.25365	32.4427		PLAGE	GSE1297		00300	0.01013	1.5444		RONTOTOOLS	GSE1297		04723	1.16402e-06	2.89855		SPIA
MRGSE	GSE1297		04721	4.26853e-05	1.9084		GLOBALTEST	GSE1297		04974	0.00299732	2.18341		GSA	GSE1297		00430	0.026	2.29008		PADOG	GSE1297		05016	0.03	1.9305		Fisher	GSE1297		00051	0.538773	55.916		PLAGE	GSE1297		00270	0.0116339	1.9305		RONTOTOOLS	GSE1297		04724	1.20307e-06	3.62319		SPIA
MRGSE	GSE1297		00620	4.61717e-05	2.29008		GLOBALTEST	GSE1297		04510	0.00395489	2.62009		GSA	GSE1297		04310	0.026	2.29008		PADOG	GSE1297		00471	0.036	2.3166		Fisher	GSE1297		00052	0.432636	48.2824		PLAGE	GSE1297		04724	0.0117858	2.3166		RONTOTOOLS	GSE1297		04540	3.03646e-06	4.34783		SPIA
MRGSE	GSE1297		00020	0.00062473	2.67176		GLOBALTEST	GSE1297		05014	0.00541622	3.05677		GSA	GSE1297		04964	0.026	2.29008		PADOG	GSE1297		04961	0.042	2.7027		Fisher	GSE1297		00053	1	91.0305		PLAGE	GSE1297		00020	0.0118901	2.7027		RONTOTOOLS	GSE1297		04721	9.00017e-06	5.07246		SPIA
MRGSE	GSE1297		05110	0.000913387	3.05344		GLOBALTEST	GSE1297		00740	0.00560534	3.49345		GSA	GSE1297		00471	0.032	3.43511		PADOG	GSE1297		00020	0.044	3.0888		Fisher	GSE1297		00061	0.283412	36.6412		PLAGE	GSE1297		00330	0.0123061	3.0888		RONTOTOOLS	GSE1297		04260	2.62875e-05	5.7971		SPIA
MRGSE	GSE1297		04260	0.000987274	3.43511		GLOBALTEST	GSE1297		00920	0.00691657	3.93013		GSA	GSE1297		04064	0.032	3.43511		PADOG	GSE1297		00010	0.045	3.4749		Fisher	GSE1297		00062	1	91.0305		PLAGE	GSE1297		04520	0.0123544	3.4749		RONTOTOOLS	GSE1297		04727	0.000106867	6.52174		SPIA
MRGSE	GSE1297		04961	0.00127148	3.81679		GLOBALTEST	GSE1297		04210	0.00694493	4.36681		GSA	GSE1297		04630	0.032	3.43511		PADOG	GSE1297		00190	0.046	3.861		Fisher	GSE1297		00071	0.89777	75.9542		PLAGE	GSE1297		00640	0.012807	3.861		RONTOTOOLS	GSE1297		04720	0.000132397	7.24638		SPIA
MRGSE	GSE1297		04310	0.00136981	4.19847		GLOBALTEST	GSE1297		00561	0.00754329	4.80349		GSA	GSE1297		04623	0.034	4.19847		PADOG	GSE1297	*	05010	0.056	4.2471		Fisher	GSE1297		00072	0.393435	45.4198		PLAGE	GSE1297		00562	0.0130373	4.2471		RONTOTOOLS	GSE1297		05130	0.00025754	7.97101		SPIA
MRGSE	GSE1297		00270	0.00157859	4.58015		GLOBALTEST	GSE1297		05412	0.00758334	5.24017		GSA	GSE1297		04961	0.038	4.58015		PADOG	GSE1297		05412	0.058	4.6332		Fisher	GSE1297		00100	1	91.0305		PLAGE	GSE1297		05033	0.0130503	4.6332		RONTOTOOLS	GSE1297		04728	0.000718422	8.69565		SPIA
MRGSE	GSE1297		04020	0.00178863	4.96183		GLOBALTEST	GSE1297		04122	0.00818927	5.67686		GSA	GSE1297		00400	0.04	4.96183		PADOG	GSE1297		05012	0.061	5.01931		Fisher	GSE1297		00120	1	91.0305		PLAGE	GSE1297		00620	0.0130744	5.01931		RONTOTOOLS	GSE1297		05014	0.00112152	9.42029		SPIA
MRGSE	GSE1297		00010	0.00198491	5.34351		GLOBALTEST	GSE1297		04070	0.00864052	6.11354		GSA	GSE1297		00020	0.042	5.34351		PADOG	GSE1297		00250	0.068	5.40541		Fisher	GSE1297		00130	1	91.0305		PLAGE	GSE1297		00062	0.0130952	5.40541		RONTOTOOLS	GSE1297		04145	0.00118158	10.1449		SPIA
MRGSE	GSE1297		00471	0.00236118	5.72519		GLOBALTEST	GSE1297		05410	0.00867625	6.55022		GSA	GSE1297		04666	0.044	5.72519		PADOG	GSE1297		05014	0.073	5.79151		Fisher	GSE1297		00140	1	91.0305		PLAGE	GSE1297		05130	0.0132386	5.79151		RONTOTOOLS	GSE1297		04730	0.00125354	10.8696		SPIA
MRGSE	GSE1297		04966	0.00236585	6.10687		GLOBALTEST	GSE1297		04920	0.00879572	6.9869		GSA	GSE1297		04390	0.046	6.10687		PADOG	GSE1297		04972	0.079	6.17761		Fisher	GSE1297		00190	6.56018e-27	0.381679		PLAGE	GSE1297		04070	0.0140205	6.17761		RONTOTOOLS	GSE1297		04144	0.00199938	11.5942		SPIA
MRGSE	GSE1297		00562	0.00258472	6.48855		GLOBALTEST	GSE1297		00564	0.0089447	7.42358		GSA	GSE1297		00010	0.048	6.48855		PADOG	GSE1297		04260	0.08	6.56371		Fisher	GSE1297		00230	0.0640319	20.6107		PLAGE	GSE1297		04310	0.0142961	6.56371		RONTOTOOLS	GSE1297		04360	0.00299613	12.3188		SPIA
MRGSE	GSE1297		00982	0.00417224	6.87023		GLOBALTEST	GSE1297		04310	0.00910762	7.86026		GSA	GSE1297		04260	0.05	7.06107		PADOG	GSE1297		00650	0.089	6.94981		Fisher	GSE1297		00232	1	91.0305		PLAGE	GSE1297		05221	0.014528	6.94981		RONTOTOOLS	GSE1297		04114	0.00385222	13.0435		SPIA
MRGSE	GSE1297		05130	0.00473722	7.25191		GLOBALTEST	GSE1297		04360	0.00925016	8.29694		GSA	GSE1297		04728	0.05	7.06107		PADOG	GSE1297		04020	0.091	7.33591		Fisher	GSE1297		00240	0.800433	69.8473		PLAGE	GSE1297		05412	0.0145756	7.33591		RONTOTOOLS	GSE1297		04713	0.00432161	13.7681		SPIA
MRGSE	GSE1297		04972	0.00666869	7.63359		GLOBALTEST	GSE1297		04530	0.0100527	8.73362		GSA	GSE1297		00250	0.054	7.82443		PADOG	GSE1297		04966	0.092	7.72201		Fisher	GSE1297		00250	6.17035e-05	4.58015		PLAGE	GSE1297		00740	0.0146418	7.72201		RONTOTOOLS	GSE1297		05203	0.00479573	14.4928		SPIA
MRGSE	GSE1297		04080	0.00910141	8.01527		GLOBALTEST	GSE1297		00830	0.0101702	9.17031		GSA	GSE1297		04730	0.054	7.82443		PADOG	GSE1297		04721	0.096	8.10811		Fisher	GSE1297		00260	0.522054	53.8168		PLAGE	GSE1297		00410	0.015145	8.10811		RONTOTOOLS	GSE1297		05410	0.00507429	15.2174		SPIA
MRGSE	GSE1297		05120	0.00984372	8.39695		GLOBALTEST	GSE1297		04972	0.0102973	9.60699		GSA	GSE1297	*	05010	0.058	8.39695		PADOG	GSE1297		05110	0.097	8.49421		Fisher	GSE1297		00270	0.0917673	22.1374		PLAGE	GSE1297		00280	0.015602	8.49421		RONTOTOOLS	GSE1297		05110	0.0054594	15.942		SPIA
MRGSE	GSE1297		04070	0.0110113	8.77863		GLOBALTEST	GSE1297		00471	0.0103291	10.0437		GSA	GSE1297		05200	0.06	8.77863		PADOG	GSE1297		00740	0.1	8.88031		Fisher	GSE1297		00280	0.382856	44.8473		PLAGE	GSE1297		00040	0.0156782	8.88031		RONTOTOOLS	GSE1297		05031	0.00625556	16.6667		SPIA
MRGSE	GSE1297		00830	0.0136523	9.16031		GLOBALTEST	GSE1297		00290	0.010372	10.4803		GSA	GSE1297		05016	0.062	9.16031		PADOG	GSE1297		00562	0.105	9.26641		Fisher	GSE1297		00290	1	91.0305		PLAGE	GSE1297		00061	0.0157235	9.26641		RONTOTOOLS	GSE1297		04976	0.00641449	17.3913		SPIA
MRGSE	GSE1297		00250	0.0159637	9.54198		GLOBALTEST	GSE1297		05414	0.0104481	10.917		GSA	GSE1297		04060	0.064	9.54198		PADOG	GSE1297		05414	0.111	9.65251		Fisher	GSE1297		00300	1	91.0305		PLAGE	GSE1297		00380	0.0160434	9.65251		RONTOTOOLS	GSE1297		05202	0.00682038	18.1159		SPIA
MRGSE	GSE1297		03010	0.0160062	9.92366		GLOBALTEST	GSE1297		00410	0.0104749	11.3537		GSA	GSE1297		04672	0.07	10.1145		PADOG	GSE1297		04070	0.116	10.0386		Fisher	GSE1297		00310	1	91.0305		PLAGE	GSE1297		00650	0.0161104	10.0386		RONTOTOOLS	GSE1297		04961	0.00792717	18.8406		SPIA
MRGSE	GSE1297		00640	0.0178549	10.3053		GLOBALTEST	GSE1297		04970	0.0104848	11.7904		GSA	GSE1297		04721	0.07	10.1145		PADOG	GSE1297		05033	0.118	10.4247		Fisher	GSE1297		00330	0.0396542	19.4656		PLAGE	GSE1297		05134	0.0163171	10.4247		RONTOTOOLS	GSE1297		03008	0.00895041	19.5652		SPIA
MRGSE	GSE1297		00650	0.0257446	10.687		GLOBALTEST	GSE1297		04730	0.0107151	12.2271		GSA	GSE1297		04920	0.072	10.687		PADOG	GSE1297		00640	0.12	10.8108		Fisher	GSE1297		00340	1	91.0305		PLAGE	GSE1297	*	05010	0.016377	10.8108		RONTOTOOLS	GSE1297		04972	0.010024	20.2899		SPIA
MRGSE	GSE1297		05033	0.0315238	11.0687		GLOBALTEST	GSE1297		00760	0.0119115	12.6638		GSA	GSE1297		04723	0.074	11.2595		PADOG	GSE1297		05130	0.126	11.1969		Fisher	GSE1297		00350	0.8572	73.6641		PLAGE	GSE1297		00053	0.0165226	11.1969		RONTOTOOLS	GSE1297		04310	0.0104263	21.0145		SPIA
MRGSE	GSE1297		00280	0.0329097	11.4504		GLOBALTEST	GSE1297		04971	0.012017	13.1004		GSA	GSE1297		04724	0.074	11.2595		PADOG	GSE1297		04730	0.134	11.583		Fisher	GSE1297		00360	0.611184	59.542		PLAGE	GSE1297		04020	0.016544	11.583		RONTOTOOLS	GSE1297		05131	0.011269	21.7391		SPIA
MRGSE	GSE1297		04964	0.0347387	11.8321		GLOBALTEST	GSE1297		04720	0.0125484	13.5371		GSA	GSE1297		00982	0.076	11.8321		PADOG	GSE1297		00430	0.138	11.9691		Fisher	GSE1297		00380	1	91.0305		PLAGE	GSE1297		04623	0.0166716	11.9691		RONTOTOOLS	GSE1297		05032	0.011359	22.4638		SPIA
MRGSE	GSE1297		05412	0.0363281	12.2137		GLOBALTEST	GSE1297		00512	0.0125678	13.9738		GSA	GSE1297		04727	0.08	12.2137		PADOG	GSE1297		00982	0.139	12.3552		Fisher	GSE1297		00400	0.199206	28.626		PLAGE	GSE1297		00920	0.0166969	12.3552		RONTOTOOLS	GSE1297		04530	0.0130821	23.1884		SPIA
MRGSE	GSE1297		04060	0.0369635	12.5954		GLOBALTEST	GSE1297		04270	0.0133071	14.4105		GSA	GSE1297		04115	0.082	12.7863		PADOG	GSE1297		00300	0.142	12.7413		Fisher	GSE1297		00410	0.176785	26.7176		PLAGE	GSE1297		04971	0.0168086	12.7413		RONTOTOOLS	GSE1297		05120	0.0136709	23.913		SPIA
MRGSE	GSE1297		00400	0.0388598	12.9771		GLOBALTEST	GSE1297		04020	0.0133488	14.8472		GSA	GSE1297		05205	0.082	12.7863		PADOG	GSE1297		05211	0.142	13.1274		Fisher	GSE1297		00430	0.00466235	10.687		PLAGE	GSE1297		05016	0.0170365	13.1274		RONTOTOOLS	GSE1297		05412	0.0137802	24.6377		SPIA
MRGSE	GSE1297		04145	0.0391694	13.3588		GLOBALTEST	GSE1297		04062	0.0134347	15.2838		GSA	GSE1297		00190	0.084	13.5496		PADOG	GSE1297		00040	0.145	13.5135		Fisher	GSE1297		00450	0.486586	52.0992		PLAGE	GSE1297		04713	0.0173666	13.5135		RONTOTOOLS	GSE1297		05132	0.0160353	25.3623		SPIA
MRGSE	GSE1297		00330	0.0413812	13.7405		GLOBALTEST	GSE1297		00430	0.013547	15.7205		GSA	GSE1297		00330	0.084	13.5496		PADOG	GSE1297		00770	0.147	13.8996		Fisher	GSE1297		00460	1	91.0305		PLAGE	GSE1297		05032	0.0174005	13.8996		RONTOTOOLS	GSE1297		04962	0.0208403	26.087		SPIA
MRGSE	GSE1297		00770	0.0452896	14.1221		GLOBALTEST	GSE1297		00562	0.0141101	16.1572		GSA	GSE1297		05012	0.086	14.1221		PADOG	GSE1297		04964	0.169	14.2857		Fisher	GSE1297		00471	0.000602485	6.48855		PLAGE	GSE1297		00010	0.0174417	14.2857		RONTOTOOLS	GSE1297		04141	0.0239905	26.8116		SPIA
MRGSE	GSE1297		05014	0.0473943	14.5038		GLOBALTEST	GSE1297		00400	0.0142569	16.5939		GSA	GSE1297		04380	0.088	14.5038		PADOG	GSE1297		00830	0.171	14.6718		Fisher	GSE1297		00472	1	91.0305		PLAGE	GSE1297		04730	0.0177129	14.6718		RONTOTOOLS	GSE1297		04020	0.0242689	27.5362		SPIA
MRGSE	GSE1297		04971	0.0557742	14.8855		GLOBALTEST	GSE1297		04080	0.0142974	17.0306		GSA	GSE1297		00300	0.09	14.8855		PADOG	GSE1297		04540	0.176	15.0579		Fisher	GSE1297		00480	0.157517	26.3359		PLAGE	GSE1297		05416	0.0179867	15.0579		RONTOTOOLS	GSE1297		05143	0.0269449	28.2609		SPIA
MRGSE	GSE1297		05204	0.0691583	15.2672		GLOBALTEST	GSE1297		00250	0.0143072	17.4672		GSA	GSE1297		04540	0.092	15.2672		PADOG	GSE1297		04122	0.18	15.444		Fisher	GSE1297		00500	0.277801	36.2595		PLAGE	GSE1297		05014	0.0180807	15.444		RONTOTOOLS	GSE1297		05020	0.0277539	28.9855		SPIA
MRGSE	GSE1297		04390	0.0694109	15.6489		GLOBALTEST	GSE1297		00061	0.0147869	17.9039		GSA	GSE1297		04340	0.094	15.8397		PADOG	GSE1297		04971	0.18	15.8301		Fisher	GSE1297		00510	0.352938	42.1756		PLAGE	GSE1297		00190	0.018506	15.8301		RONTOTOOLS	GSE1297		04370	0.0308697	29.7101		SPIA
MRGSE	GSE1297		04630	0.0696667	16.0305		GLOBALTEST	GSE1297		04940	0.0148599	18.3406		GSA	GSE1297		04512	0.094	15.8397		PADOG	GSE1297		05120	0.182	16.2162		Fisher	GSE1297		00511	1	91.0305		PLAGE	GSE1297		00770	0.0186243	16.2162		RONTOTOOLS	GSE1297		04066	0.0324138	30.4348		SPIA
MRGSE	GSE1297		00290	0.0707109	16.4122		GLOBALTEST	GSE1297		04540	0.0151621	18.7773		GSA	GSE1297		00562	0.096	16.6031		PADOG	GSE1297		04727	0.185	16.6023		Fisher	GSE1297		00512	0.25365	32.4427		PLAGE	GSE1297		04727	0.0186527	16.6023		RONTOTOOLS	GSE1297		04971	0.0325737	31.1594		SPIA
MRGSE	GSE1297		05131	0.0746359	16.7939		GLOBALTEST	GSE1297		04910	0.0157464	19.214		GSA	GSE1297		00770	0.096	16.6031		PADOG	GSE1297		00280	0.185	16.9884		Fisher	GSE1297		00514	1	91.0305		PLAGE	GSE1297		05143	0.0187708	16.9884		RONTOTOOLS	GSE1297		05146	0.0326446	31.8841		SPIA
MRGSE	GSE1297		05217	0.0770337	17.1756		GLOBALTEST	GSE1297		05416	0.0157611	19.6507		GSA	GSE1297		00140	0.098	17.3664		PADOG	GSE1297		00330	0.186	17.3745		Fisher	GSE1297		00520	0.18985	27.6718		PLAGE	GSE1297		00120	0.0189059	17.3745		RONTOTOOLS	GSE1297		05414	0.0357817	32.6087		SPIA
MRGSE	GSE1297		03060	0.0778417	17.5573		GLOBALTEST	GSE1297		04650	0.0157866	20.0873		GSA	GSE1297		05160	0.098	17.3664		PADOG	GSE1297		00360	0.193	17.7606		Fisher	GSE1297		00524	1	91.0305		PLAGE	GSE1297		05414	0.0189938	17.7606		RONTOTOOLS	GSE1297		04722	0.0388503	33.3333		SPIA
MRGSE	GSE1297		00740	0.0778902	17.9389		GLOBALTEST	GSE1297		00230	0.015851	20.524		GSA	GSE1297		00980	0.1	17.9389		PADOG	GSE1297		05221	0.198	18.1467		Fisher	GSE1297		00531	1	91.0305		PLAGE	GSE1297		00430	0.0190107	18.1467		RONTOTOOLS	GSE1297		04916	0.0436551	34.058		SPIA
MRGSE	GSE1297		04666	0.0823524	18.3206		GLOBALTEST	GSE1297		00010	0.0160185	20.9607		GSA	GSE1297		00650	0.104	18.3206		PADOG	GSE1297		04724	0.202	18.5328		Fisher	GSE1297		00532	1	91.0305		PLAGE	GSE1297		05012	0.0190608	18.5328		RONTOTOOLS	GSE1297		05210	0.0444955	34.7826		SPIA
MRGSE	GSE1297		04114	0.0827844	18.7023		GLOBALTEST	GSE1297		00270	0.0161576	21.3974		GSA	GSE1297		04151	0.108	18.7023		PADOG	GSE1297		00760	0.225	18.9189		Fisher	GSE1297		00533	1	91.0305		PLAGE	GSE1297		04130	0.0193264	18.9189		RONTOTOOLS	GSE1297		04726	0.0461812	35.5072		SPIA
MRGSE	GSE1297		00300	0.0911587	19.084		GLOBALTEST	GSE1297		00982	0.0161847	21.8341		GSA	GSE1297		00620	0.11	19.2748		PADOG	GSE1297		04114	0.226	19.305		Fisher	GSE1297		00534	0.652111	61.6412		PLAGE	GSE1297		04964	0.0193494	19.305		RONTOTOOLS	GSE1297		05169	0.0467805	36.2319		SPIA
MRGSE	GSE1297		00430	0.0934529	19.4656		GLOBALTEST	GSE1297		04520	0.0164662	22.2707		GSA	GSE1297		04070	0.11	19.2748		PADOG	GSE1297		04720	0.229	19.6911		Fisher	GSE1297		00561	0.913507	76.9084		PLAGE	GSE1297		04721	0.0194635	19.6911		RONTOTOOLS	GSE1297		04912	0.0492594	36.9565		SPIA
MRGSE	GSE1297		00040	0.0946302	19.8473		GLOBALTEST	GSE1297		04130	0.0165613	22.7074		GSA	GSE1297		00830	0.114	19.8473		PADOG	GSE1297		04723	0.24	20.0772		Fisher	GSE1297		00562	0.0253317	16.0305		PLAGE	GSE1297		04144	0.0198895	20.0772		RONTOTOOLS	GSE1297		04320	0.0505769	37.6812		SPIA
MRGSE	GSE1297		04724	0.0976189	20.229		GLOBALTEST	GSE1297		05130	0.0166222	23.1441		GSA	GSE1297		04622	0.12	20.229		PADOG	GSE1297		05032	0.244	20.4633		Fisher	GSE1297		00563	1	91.0305		PLAGE	GSE1297		04723	0.0199241	20.4633		RONTOTOOLS	GSE1297		05212	0.0520057	38.4058		SPIA
MRGSE	GSE1297		04730	0.100902	20.6107		GLOBALTEST	GSE1297		00650	0.0169127	23.5808		GSA	GSE1297		04974	0.122	20.6107		PADOG	GSE1297		04742	0.247	20.8494		Fisher	GSE1297		00564	0.727924	67.3664		PLAGE	GSE1297		04666	0.0202901	20.8494		RONTOTOOLS	GSE1297		04620	0.0534327	39.1304		SPIA
MRGSE	GSE1297		04623	0.103247	20.9924		GLOBALTEST	GSE1297		05222	0.0171314	24.0175		GSA	GSE1297		04640	0.124	20.9924		PADOG	GSE1297		05217	0.249	21.2355		Fisher	GSE1297		00565	0.469521	50.5725		PLAGE	GSE1297		04972	0.0204596	21.2355		RONTOTOOLS	GSE1297		03013	0.0593366	39.8551		SPIA
MRGSE	GSE1297		04650	0.103249	21.374		GLOBALTEST	GSE1297		00620	0.0174627	24.4541		GSA	GSE1297		04114	0.126	21.5649		PADOG	GSE1297		00061	0.254	21.6216		Fisher	GSE1297		00590	0.938095	78.626		PLAGE	GSE1297		04961	0.0207286	21.6216		RONTOTOOLS	GSE1297		04973	0.0755577	40.5797		SPIA
MRGSE	GSE1297		04512	0.103609	21.7557		GLOBALTEST	GSE1297		00040	0.0175285	24.8908		GSA	GSE1297		04620	0.126	21.5649		PADOG	GSE1297		04270	0.256	22.0077		Fisher	GSE1297		00591	1	91.0305		PLAGE	GSE1297		02010	0.0210188	22.0077		RONTOTOOLS	GSE1297		05323	0.0793299	41.3043		SPIA
MRGSE	GSE1297		05221	0.10406	22.1374		GLOBALTEST	GSE1297		00500	0.0175402	25.3275		GSA	GSE1297		04621	0.128	22.1374		PADOG	GSE1297		04911	0.26	22.3938		Fisher	GSE1297		00592	1	91.0305		PLAGE	GSE1297		04810	0.0212848	22.3938		RONTOTOOLS	GSE1297		04110	0.0839249	42.029		SPIA
MRGSE	GSE1297		04974	0.105201	22.5191		GLOBALTEST	GSE1297		04623	0.0177631	25.7642		GSA	GSE1297		00350	0.132	22.5191		PADOG	GSE1297		00591	0.263	22.7799		Fisher	GSE1297		00600	0.831237	71.9466		PLAGE	GSE1297		04540	0.0213427	22.7799		RONTOTOOLS	GSE1297		04080	0.0843156	42.7536		SPIA
MRGSE	GSE1297		05132	0.105215	22.9008		GLOBALTEST	GSE1297		04710	0.0178834	26.2009		GSA	GSE1297		04971	0.134	22.9008		PADOG	GSE1297		04512	0.269	23.166		Fisher	GSE1297		00601	0.73658	67.9389		PLAGE	GSE1297		04064	0.0214673	23.166		RONTOTOOLS	GSE1297		04914	0.0856618	43.4783		SPIA
MRGSE	GSE1297		00591	0.108156	23.2824		GLOBALTEST	GSE1297		00330	0.0181683	26.6376		GSA	GSE1297		04720	0.136	23.855		PADOG	GSE1297		05410	0.275	23.5521		Fisher	GSE1297		00603	1	91.0305		PLAGE	GSE1297		04210	0.0219107	23.5521		RONTOTOOLS	GSE1297		05211	0.0860797	44.2029		SPIA
MRGSE	GSE1297		05414	0.110414	23.6641		GLOBALTEST	GSE1297		04964	0.0182415	27.0742		GSA	GSE1297		04962	0.136	23.855		PADOG	GSE1297		04080	0.277	23.9382		Fisher	GSE1297		00604	1	91.0305		PLAGE	GSE1297		04145	0.0220492	23.9382		RONTOTOOLS	GSE1297		04612	0.0871431	44.9275		SPIA
MRGSE	GSE1297		05200	0.114892	24.0458		GLOBALTEST	GSE1297		00020	0.0182934	27.5109		GSA	GSE1297		05204	0.136	23.855		PADOG	GSE1297		04630	0.279	24.3243		Fisher	GSE1297		00620	0.00232229	9.54198		PLAGE	GSE1297		05200	0.0220849	24.3243		RONTOTOOLS	GSE1297		04810	0.0905058	45.6522		SPIA
MRGSE	GSE1297		00062	0.118842	24.4275		GLOBALTEST	GSE1297		00640	0.0187269	27.9476		GSA	GSE1297		05211	0.136	23.855		PADOG	GSE1297		04623	0.281	24.7104		Fisher	GSE1297		00630	0.314853	39.313		PLAGE	GSE1297		04012	0.022276	24.7104		RONTOTOOLS	GSE1297		04621	0.0905413	46.3768		SPIA
MRGSE	GSE1297		04144	0.121249	24.8092		GLOBALTEST	GSE1297		04662	0.0190062	28.3843		GSA	GSE1297		00040	0.14	24.8092		PADOG	GSE1297		04744	0.285	25.0965		Fisher	GSE1297		00640	0.190595	28.2443		PLAGE	GSE1297		05110	0.0223215	25.0965		RONTOTOOLS	GSE1297		05162	0.0924593	47.1014		SPIA
MRGSE	GSE1297		04727	0.121448	25.1908		GLOBALTEST	GSE1297		04115	0.0193239	28.821		GSA	GSE1297		04122	0.142	25.1908		PADOG	GSE1297		05210	0.289	25.4826		Fisher	GSE1297		00650	0.0115711	13.7405		PLAGE	GSE1297		04066	0.0224463	25.4826		RONTOTOOLS	GSE1297		04970	0.0970069	47.8261		SPIA
MRGSE	GSE1297		04270	0.130705	25.5725		GLOBALTEST	GSE1297		04950	0.0193343	29.2576		GSA	GSE1297		04966	0.144	25.5725		PADOG	GSE1297		04666	0.293	25.8687		Fisher	GSE1297		00670	0.540607	56.8702		PLAGE	GSE1297		05100	0.0225463	25.8687		RONTOTOOLS	GSE1297		05220	0.100023	48.5507		SPIA
MRGSE	GSE1297		04810	0.132483	25.9542		GLOBALTEST	GSE1297		02010	0.0197127	29.6943		GSA	GSE1297		05032	0.148	26.145		PADOG	GSE1297		05204	0.304	26.2548		Fisher	GSE1297		00730	1	91.0305		PLAGE	GSE1297		00561	0.0228651	26.2548		RONTOTOOLS	GSE1297		04664	0.100225	49.2754		SPIA
MRGSE	GSE1297		00140	0.134143	26.3359		GLOBALTEST	GSE1297		00051	0.0200422	30.131		GSA	GSE1297		05414	0.148	26.145		PADOG	GSE1297		04650	0.307	26.6409		Fisher	GSE1297		00740	0.457242	49.8092		PLAGE	GSE1297		05410	0.0228984	26.6409		RONTOTOOLS	GSE1297		04512	0.100517	50		SPIA
MRGSE	GSE1297		04350	0.135157	26.7176		GLOBALTEST	GSE1297		04976	0.0201886	30.5677		GSA	GSE1297		05110	0.15	26.7176		PADOG	GSE1297		00380	0.308	27.027		Fisher	GSE1297		00750	1	91.0305		PLAGE	GSE1297		05152	0.0230166	27.027		RONTOTOOLS	GSE1297		04920	0.102747	50.7246		SPIA
MRGSE	GSE1297		04540	0.14404	27.0992		GLOBALTEST	GSE1297		04810	0.0202896	31.0044		GSA	GSE1297		05202	0.152	27.0992		PADOG	GSE1297		00030	0.309	27.4131		Fisher	GSE1297		00760	0.25365	32.4427		PLAGE	GSE1297		04062	0.0230299	27.4131		RONTOTOOLS	GSE1297		05164	0.103455	51.4493		SPIA
MRGSE	GSE1297		04140	0.147866	27.4809		GLOBALTEST	GSE1297		04975	0.0203799	31.441		GSA	GSE1297		00062	0.154	27.4809		PADOG	GSE1297		00053	0.311	27.7992		Fisher	GSE1297		00770	0.212929	29.771		PLAGE	GSE1297		00030	0.0231362	27.7992		RONTOTOOLS	GSE1297		04910	0.111932	52.1739		SPIA
MRGSE	GSE1297		05211	0.147905	27.8626		GLOBALTEST	GSE1297		05131	0.0206189	31.8777		GSA	GSE1297		00030	0.166	27.8626		PADOG	GSE1297		04974	0.312	28.1853		Fisher	GSE1297		00780	1	91.0305		PLAGE	GSE1297		05216	0.0232077	28.1853		RONTOTOOLS	GSE1297		05215	0.124084	52.8986		SPIA
MRGSE	GSE1297		05160	0.15068	28.2443		GLOBALTEST	GSE1297		05144	0.0208743	32.3144		GSA	GSE1297		05130	0.168	28.2443		PADOG	GSE1297		04713	0.316	28.5714		Fisher	GSE1297		00785	1	91.0305		PLAGE	GSE1297		04512	0.0232444	28.5714		RONTOTOOLS	GSE1297		05142	0.129206	53.6232		SPIA
MRGSE	GSE1297		00980	0.150905	28.626		GLOBALTEST	GSE1297	*	05010	0.0208965	32.7511		GSA	GSE1297		05100	0.17	28.8168		PADOG	GSE1297		04066	0.318	28.9575		Fisher	GSE1297		00790	0.514346	53.4351		PLAGE	GSE1297		00982	0.023286	28.9575		RONTOTOOLS	GSE1297		05221	0.135425	54.3478		SPIA
MRGSE	GSE1297		04520	0.156724	29.0076		GLOBALTEST	GSE1297		05160	0.0212543	33.1878		GSA	GSE1297		05322	0.17	28.8168		PADOG	GSE1297		00410	0.322	29.3436		Fisher	GSE1297		00830	0.918196	77.4809		PLAGE	GSE1297		05217	0.0233843	29.3436		RONTOTOOLS	GSE1297		05168	0.138532	55.0725		SPIA
MRGSE	GSE1297		04066	0.159601	29.3893		GLOBALTEST	GSE1297		04260	0.0215	33.6245		GSA	GSE1297		00591	0.172	29.3893		PADOG	GSE1297		04140	0.323	29.7297		Fisher	GSE1297		00860	1	91.0305		PLAGE	GSE1297		04270	0.0234521	29.7297		RONTOTOOLS	GSE1297		05216	0.140165	55.7971		SPIA
MRGSE	GSE1297		04122	0.160598	29.771		GLOBALTEST	GSE1297		01100	0.0215392	34.0611		GSA	GSE1297		00640	0.176	29.9618		PADOG	GSE1297		04664	0.323	30.1158		Fisher	GSE1297		00900	0.652111	61.6412		PLAGE	GSE1297		05140	0.0237845	30.1158		RONTOTOOLS	GSE1297		04012	0.148177	56.5217		SPIA
MRGSE	GSE1297		00410	0.16594	30.1527		GLOBALTEST	GSE1297		04370	0.0217149	34.4978		GSA	GSE1297		05221	0.176	29.9618		PADOG	GSE1297		00350	0.326	30.5019		Fisher	GSE1297		00920	0.457242	49.8092		PLAGE	GSE1297		05164	0.0238005	30.5019		RONTOTOOLS	GSE1297		04725	0.158802	57.2464		SPIA
MRGSE	GSE1297		04110	0.167007	30.5344		GLOBALTEST	GSE1297		00790	0.0219057	34.9345		GSA	GSE1297		00410	0.178	30.5344		PADOG	GSE1297		03060	0.329	30.888		Fisher	GSE1297		00970	0.811361	70.6107		PLAGE	GSE1297		04514	0.0238637	30.888		RONTOTOOLS	GSE1297		04150	0.163458	57.971		SPIA
MRGSE	GSE1297		00030	0.170287	30.916		GLOBALTEST	GSE1297		05200	0.0220637	35.3712		GSA	GSE1297		00280	0.186	30.916		PADOG	GSE1297		00140	0.335	31.2741		Fisher	GSE1297		00980	0.636284	60.8779		PLAGE	GSE1297		04360	0.0239761	31.2741		RONTOTOOLS	GSE1297		04122	0.169214	58.6957		SPIA
MRGSE	GSE1297		00790	0.170315	31.2977		GLOBALTEST	GSE1297		00770	0.0229728	35.8079		GSA	GSE1297		04916	0.19	31.2977		PADOG	GSE1297		05216	0.335	31.6602		Fisher	GSE1297		00982	0.564256	57.6336		PLAGE	GSE1297		04530	0.0240304	31.6602		RONTOTOOLS	GSE1297		04960	0.170606	59.4203		SPIA
MRGSE	GSE1297		00760	0.175863	31.6794		GLOBALTEST	GSE1297		04912	0.0231761	36.2445		GSA	GSE1297		00740	0.192	31.6794		PADOG	GSE1297		03010	0.343	32.0463		Fisher	GSE1297		00983	0.849022	72.7099		PLAGE	GSE1297		00350	0.0241557	32.0463		RONTOTOOLS	GSE1297		05213	0.171707	60.1449		SPIA
MRGSE	GSE1297		04610	0.177018	32.0611		GLOBALTEST	GSE1297		04916	0.0235464	36.6812		GSA	GSE1297		04740	0.2	32.0611		PADOG	GSE1297		04520	0.346	32.4324		Fisher	GSE1297		01040	1	91.0305		PLAGE	GSE1297		04122	0.0241784	32.4324		RONTOTOOLS	GSE1297		05160	0.17273	60.8696		SPIA
MRGSE	GSE1297		04622	0.17983	32.4427		GLOBALTEST	GSE1297		04060	0.0238506	37.1179		GSA	GSE1297		05320	0.202	32.4427		PADOG	GSE1297		04740	0.347	32.8185		Fisher	GSE1297		02010	0.864935	74.4275		PLAGE	GSE1297		04916	0.0242334	32.8185		RONTOTOOLS	GSE1297		05133	0.17336	61.5942		SPIA
MRGSE	GSE1297		05032	0.184811	32.8244		GLOBALTEST	GSE1297		05016	0.023864	37.5546		GSA	GSE1297		05410	0.208	32.8244		PADOG	GSE1297		05160	0.353	33.2046		Fisher	GSE1297		03008	0.358447	42.7481		PLAGE	GSE1297		04720	0.0242671	33.2046		RONTOTOOLS	GSE1297		05161	0.173949	62.3188		SPIA
MRGSE	GSE1297		00360	0.190983	33.2061		GLOBALTEST	GSE1297		05142	0.0239	37.9913		GSA	GSE1297		04210	0.212	33.2061		PADOG	GSE1297		05131	0.353	33.5907		Fisher	GSE1297		03010	0.922075	77.8626		PLAGE	GSE1297		00520	0.0242858	33.5907		RONTOTOOLS	GSE1297		04950	0.180962	63.0435		SPIA
MRGSE	GSE1297		04911	0.192112	33.5878		GLOBALTEST	GSE1297		04660	0.023999	38.4279		GSA	GSE1297		05340	0.214	33.5878		PADOG	GSE1297		04660	0.359	33.9768		Fisher	GSE1297		03013	0.97434	80.5344		PLAGE	GSE1297		00760	0.0245936	33.9768		RONTOTOOLS	GSE1297		04210	0.187078	63.7681		SPIA
MRGSE	GSE1297		05210	0.196204	33.9695		GLOBALTEST	GSE1297		00980	0.0244403	38.8646		GSA	GSE1297		04744	0.216	33.9695		PADOG	GSE1297		04370	0.361	34.3629		Fisher	GSE1297		03015	0.736896	68.3206		PLAGE	GSE1297		04966	0.0247663	34.3629		RONTOTOOLS	GSE1297		05100	0.188447	64.4928		SPIA
MRGSE	GSE1297		00380	0.201301	34.3511		GLOBALTEST	GSE1297		04114	0.0244431	39.3013		GSA	GSE1297		04911	0.22	34.3511		PADOG	GSE1297		04145	0.362	34.749		Fisher	GSE1297		03018	0.950473	79.3893		PLAGE	GSE1297		05204	0.024839	34.749		RONTOTOOLS	GSE1297		04060	0.196633	65.2174		SPIA
MRGSE	GSE1297		04970	0.205369	34.7328		GLOBALTEST	GSE1297		00350	0.0248082	39.738		GSA	GSE1297		04080	0.222	34.7328		PADOG	GSE1297		04210	0.365	35.1351		Fisher	GSE1297		03020	1	91.0305		PLAGE	GSE1297		05132	0.0248886	35.1351		RONTOTOOLS	GSE1297		05152	0.203308	65.942		SPIA
MRGSE	GSE1297		04380	0.205694	35.1145		GLOBALTEST	GSE1297		04350	0.0248218	40.1747		GSA	GSE1297		05162	0.224	35.1145		PADOG	GSE1297		04060	0.368	35.5212		Fisher	GSE1297		03022	0.307801	38.9313		PLAGE	GSE1297		05211	0.0254367	35.5212		RONTOTOOLS	GSE1297		04622	0.204765	66.6667		SPIA
MRGSE	GSE1297		04723	0.212712	35.4962		GLOBALTEST	GSE1297		04145	0.025415	40.6114		GSA	GSE1297		03030	0.226	35.4962		PADOG	GSE1297		04916	0.374	35.9073		Fisher	GSE1297		03030	1	91.0305		PLAGE	GSE1297		03022	0.0255572	35.9073		RONTOTOOLS	GSE1297		04660	0.211883	67.3913		SPIA
MRGSE	GSE1297		00350	0.213197	35.8779		GLOBALTEST	GSE1297		00360	0.0254411	41.048		GSA	GSE1297		05031	0.228	35.8779		PADOG	GSE1297		00750	0.374	36.2934		Fisher	GSE1297		03040	0.979818	80.916		PLAGE	GSE1297		04110	0.0256705	36.2934		RONTOTOOLS	GSE1297		05219	0.224503	68.1159		SPIA
MRGSE	GSE1297		00053	0.224064	36.2595		GLOBALTEST	GSE1297		00630	0.0255387	41.4847		GSA	GSE1297		04975	0.232	36.2595		PADOG	GSE1297		05132	0.376	36.6795		Fisher	GSE1297		03050	0.382856	44.8473		PLAGE	GSE1297		00564	0.0257278	36.6795		RONTOTOOLS	GSE1297		04662	0.225712	68.8406		SPIA
MRGSE	GSE1297		04720	0.226495	36.6412		GLOBALTEST	GSE1297		04666	0.0257543	41.9214		GSA	GSE1297		04713	0.236	36.6412		PADOG	GSE1297		00790	0.377	37.0656		Fisher	GSE1297		03060	0.0140759	14.1221		PLAGE	GSE1297		00980	0.0257821	37.0656		RONTOTOOLS	GSE1297		04930	0.237402	69.5652		SPIA
MRGSE	GSE1297		04620	0.231035	37.0229		GLOBALTEST	GSE1297		04622	0.026264	42.3581		GSA	GSE1297		00983	0.238	37.2137		PADOG	GSE1297		00980	0.381	37.4517		Fisher	GSE1297		03320	0.867503	74.8092		PLAGE	GSE1297		04350	0.0259778	37.4517		RONTOTOOLS	GSE1297		04350	0.254409	70.2899		SPIA
MRGSE	GSE1297		05220	0.232307	37.4046		GLOBALTEST	GSE1297		04621	0.0263578	42.7948		GSA	GSE1297		04650	0.238	37.2137		PADOG	GSE1297		04662	0.382	37.8378		Fisher	GSE1297		03410	1	91.0305		PLAGE	GSE1297		04010	0.0259976	37.8378		RONTOTOOLS	GSE1297		05416	0.306664	71.0145		SPIA
MRGSE	GSE1297		03020	0.235477	37.7863		GLOBALTEST	GSE1297		00052	0.0265145	43.2314		GSA	GSE1297		04144	0.242	37.7863		PADOG	GSE1297		04610	0.385	38.2239		Fisher	GSE1297		03420	0.670614	62.7863		PLAGE	GSE1297		04672	0.026021	38.2239		RONTOTOOLS	GSE1297		04270	0.314514	71.7391		SPIA
MRGSE	GSE1297		05205	0.241305	38.1679		GLOBALTEST	GSE1297		00510	0.0266536	43.6681		GSA	GSE1297		04350	0.246	38.1679		PADOG	GSE1297		04970	0.385	38.61		Fisher	GSE1297		03430	1	91.0305		PLAGE	GSE1297		00360	0.0261248	38.61		RONTOTOOLS	GSE1297		04940	0.33862	72.4638		SPIA
MRGSE	GSE1297		05416	0.247522	38.5496		GLOBALTEST	GSE1297		04742	0.0272279	44.1048		GSA	GSE1297		05152	0.252	38.5496		PADOG	GSE1297		00120	0.396	38.9961		Fisher	GSE1297		03440	0.750837	68.7023		PLAGE	GSE1297		00071	0.0261504	38.9961		RONTOTOOLS	GSE1297		04151	0.338755	73.1884		SPIA
MRGSE	GSE1297		05410	0.255582	38.9313		GLOBALTEST	GSE1297		05100	0.0274033	44.5415		GSA	GSE1297		04950	0.264	38.9313		PADOG	GSE1297		00062	0.4	39.3822		Fisher	GSE1297		03450	0.486586	52.0992		PLAGE	GSE1297		04621	0.0263777	39.3822		RONTOTOOLS	GSE1297		04623	0.349019	73.913		SPIA
MRGSE	GSE1297		04115	0.257115	39.313		GLOBALTEST	GSE1297		00280	0.0277683	44.9782		GSA	GSE1297		00760	0.268	39.313		PADOG	GSE1297		05220	0.4	39.7683		Fisher	GSE1297		03460	0.879173	75.5725		PLAGE	GSE1297		04115	0.0266932	39.7683		RONTOTOOLS	GSE1297		05030	0.359049	74.6377		SPIA
MRGSE	GSE1297		00061	0.263499	39.6947		GLOBALTEST	GSE1297		04010	0.0279937	45.4148		GSA	GSE1297		03440	0.272	39.6947		PADOG	GSE1297		00534	0.401	40.1544		Fisher	GSE1297		04010	0.512038	53.0534		PLAGE	GSE1297		03020	0.0267457	40.1544		RONTOTOOLS	GSE1297		04115	0.365596	75.3623		SPIA
MRGSE	GSE1297		05100	0.266343	40.0763		GLOBALTEST	GSE1297		04012	0.0282757	45.8515		GSA	GSE1297		03010	0.274	40.458		PADOG	GSE1297		05031	0.407	40.5405		Fisher	GSE1297		04012	0.291382	37.5954		PLAGE	GSE1297		04650	0.0268216	40.5405		RONTOTOOLS	GSE1297		04666	0.367618	76.087		SPIA
MRGSE	GSE1297		04744	0.268172	40.458		GLOBALTEST	GSE1297		05110	0.0283919	46.2882		GSA	GSE1297		05145	0.274	40.458		PADOG	GSE1297		04110	0.41	40.9266		Fisher	GSE1297		04020	0.00373402	10.3053		PLAGE	GSE1297		00830	0.0270229	40.9266		RONTOTOOLS	GSE1297		04650	0.42414	76.8116		SPIA
MRGSE	GSE1297		00750	0.269824	40.8397		GLOBALTEST	GSE1297		05211	0.0284803	46.7249		GSA	GSE1297		05310	0.274	40.458		PADOG	GSE1297		05143	0.414	41.3127		Fisher	GSE1297		04060	0.999998	81.6794		PLAGE	GSE1297		04620	0.0271664	41.3127		RONTOTOOLS	GSE1297		05166	0.433117	77.5362		SPIA
MRGSE	GSE1297		05320	0.275345	41.2214		GLOBALTEST	GSE1297		04630	0.0285759	47.1616		GSA	GSE1297		00270	0.28	41.2214		PADOG	GSE1297		04620	0.417	41.6988		Fisher	GSE1297		04062	0.536973	55.3435		PLAGE	GSE1297		04622	0.0271685	41.6988		RONTOTOOLS	GSE1297		04510	0.445745	78.2609		SPIA
MRGSE	GSE1297		04960	0.288331	41.6031		GLOBALTEST	GSE1297		04144	0.0289832	47.5983		GSA	GSE1297		00053	0.286	41.7939		PADOG	GSE1297		05223	0.417	42.0849		Fisher	GSE1297		04064	0.827062	71.374		PLAGE	GSE1297		04662	0.0275775	42.0849		RONTOTOOLS	GSE1297		05145	0.459412	78.9855		SPIA
MRGSE	GSE1297		04722	0.293363	41.9847		GLOBALTEST	GSE1297		03320	0.0290063	48.0349		GSA	GSE1297		05166	0.286	41.7939		PADOG	GSE1297		04012	0.421	42.471		Fisher	GSE1297		04066	0.0230214	15.6489		PLAGE	GSE1297		04911	0.0277088	42.471		RONTOTOOLS	GSE1297		05214	0.514946	79.7101		SPIA
MRGSE	GSE1297		04064	0.293831	42.3664		GLOBALTEST	GSE1297		00983	0.0292142	48.4716		GSA	GSE1297		03060	0.29	42.3664		PADOG	GSE1297		03020	0.428	42.8571		Fisher	GSE1297		04070	0.0163709	14.5038		PLAGE	GSE1297		05146	0.0277368	42.8571		RONTOTOOLS	GSE1297		05223	0.5153	80.4348		SPIA
MRGSE	GSE1297		05143	0.300415	42.7481		GLOBALTEST	GSE1297		04962	0.0293871	48.9083		GSA	GSE1297		03320	0.296	42.7481		PADOG	GSE1297		04622	0.429	43.2432		Fisher	GSE1297		04080	0.689133	64.5038		PLAGE	GSE1297		04060	0.0277504	43.2432		RONTOTOOLS	GSE1297		04710	0.558951	81.1594		SPIA
MRGSE	GSE1297		04664	0.305355	43.1298		GLOBALTEST	GSE1297		00053	0.0294589	49.345		GSA	GSE1297		00230	0.298	43.3206		PADOG	GSE1297		04976	0.431	43.6293		Fisher	GSE1297		04110	0.274066	35.4962		PLAGE	GSE1297		04260	0.0277786	43.6293		RONTOTOOLS	GSE1297		03015	0.576146	81.8841		SPIA
MRGSE	GSE1297		04740	0.308456	43.5115		GLOBALTEST	GSE1297		05012	0.0297095	49.7817		GSA	GSE1297		04726	0.298	43.3206		PADOG	GSE1297		04975	0.436	44.0154		Fisher	GSE1297		04114	0.000351827	6.10687		PLAGE	GSE1297		05168	0.0278527	44.0154		RONTOTOOLS	GSE1297		04978	0.59549	82.6087		SPIA
MRGSE	GSE1297		04012	0.31299	43.8931		GLOBALTEST	GSE1297		00190	0.0299699	50.2183		GSA	GSE1297		05164	0.3	43.8931		PADOG	GSE1297		04962	0.436	44.4015		Fisher	GSE1297		04115	0.242642	31.2977		PLAGE	GSE1297		04610	0.0280666	44.4015		RONTOTOOLS	GSE1297		04380	0.604951	83.3333		SPIA
MRGSE	GSE1297		00531	0.313467	44.2748		GLOBALTEST	GSE1297		00565	0.0304353	50.655		GSA	GSE1297		00590	0.302	44.2748		PADOG	GSE1297		04380	0.437	44.7876		Fisher	GSE1297		04120	0.305851	38.5496		PLAGE	GSE1297		00500	0.0281169	44.7876		RONTOTOOLS	GSE1297		04062	0.634403	84.058		SPIA
MRGSE	GSE1297		04726	0.316464	44.6565		GLOBALTEST	GSE1297		05223	0.030444	51.0917		GSA	GSE1297		05120	0.31	44.6565		PADOG	GSE1297		04360	0.44	45.1737		Fisher	GSE1297		04122	0.358776	43.1298		PLAGE	GSE1297		04390	0.0282178	45.1737		RONTOTOOLS	GSE1297		05134	0.6594	84.7826		SPIA
MRGSE	GSE1297		00472	0.316945	45.0382		GLOBALTEST	GSE1297		00591	0.0304515	51.5284		GSA	GSE1297		04270	0.314	45.4198		PADOG	GSE1297		04810	0.445	45.5598		Fisher	GSE1297		04130	0.831237	71.9466		PLAGE	GSE1297		05202	0.0282421	45.5598		RONTOTOOLS	GSE1297		04742	0.70406	85.5072		SPIA
MRGSE	GSE1297		00970	0.326104	45.4198		GLOBALTEST	GSE1297		05220	0.0305257	51.9651		GSA	GSE1297		04370	0.314	45.4198		PADOG	GSE1297		04726	0.446	45.9459		Fisher	GSE1297		04140	1	91.0305		PLAGE	GSE1297		05220	0.0283819	45.9459		RONTOTOOLS	GSE1297		03018	0.711637	86.2319		SPIA
MRGSE	GSE1297		05169	0.330014	45.8015		GLOBALTEST	GSE1297		05215	0.0305447	52.4017		GSA	GSE1297		05215	0.314	45.4198		PADOG	GSE1297		04390	0.449	46.332		Fisher	GSE1297		04141	0.0930111	22.5191		PLAGE	GSE1297		04510	0.0284209	46.332		RONTOTOOLS	GSE1297		05144	0.733825	86.9565		SPIA
MRGSE	GSE1297		04976	0.334385	46.1832		GLOBALTEST	GSE1297		05221	0.0307982	52.8384		GSA	GSE1297		00360	0.316	46.1832		PADOG	GSE1297		05320	0.449	46.7181		Fisher	GSE1297		04142	0.700403	66.0305		PLAGE	GSE1297		05161	0.0284237	46.7181		RONTOTOOLS	GSE1297		05140	0.748699	87.6812		SPIA
MRGSE	GSE1297		00120	0.33723	46.5649		GLOBALTEST	GSE1297		04110	0.0310559	53.2751		GSA	GSE1297		04140	0.32	46.5649		PADOG	GSE1297		05416	0.451	47.1042		Fisher	GSE1297		04144	0.261038	33.5878		PLAGE	GSE1297		00140	0.0284878	47.1042		RONTOTOOLS	GSE1297		04390	0.77768	88.4058		SPIA
MRGSE	GSE1297		04916	0.337557	46.9466		GLOBALTEST	GSE1297		04960	0.0310981	53.7118		GSA	GSE1297		05132	0.338	46.9466		PADOG	GSE1297		04115	0.456	47.4903		Fisher	GSE1297		04145	0.00619511	11.8321		PLAGE	GSE1297		04660	0.0285361	47.4903		RONTOTOOLS	GSE1297		04670	0.794236	89.1304		SPIA
MRGSE	GSE1297		00071	0.345447	47.3282		GLOBALTEST	GSE1297		05218	0.0314172	54.1485		GSA	GSE1297		00232	0.342	47.3282		PADOG	GSE1297		00232	0.456	47.8764		Fisher	GSE1297		04146	0.727924	67.3664		PLAGE	GSE1297		04151	0.0289067	47.8764		RONTOTOOLS	GSE1297		05222	0.806904	89.8551		SPIA
MRGSE	GSE1297		05216	0.353438	47.7099		GLOBALTEST	GSE1297		05214	0.031445	54.5852		GSA	GSE1297		00630	0.344	47.7099		PADOG	GSE1297		04350	0.478	48.2625		Fisher	GSE1297		04150	0.345976	41.2214		PLAGE	GSE1297		05166	0.0289937	48.2625		RONTOTOOLS	GSE1297		05218	0.819053	90.5797		SPIA
MRGSE	GSE1297		04713	0.363141	48.0916		GLOBALTEST	GSE1297		04973	0.0319639	55.0218		GSA	GSE1297		05033	0.348	48.0916		PADOG	GSE1297		04722	0.482	48.6486		Fisher	GSE1297		04151	0.337557	40.458		PLAGE	GSE1297		05320	0.0291042	48.6486		RONTOTOOLS	GSE1297		05034	0.823301	91.3043		SPIA
MRGSE	GSE1297		05161	0.364168	48.4733		GLOBALTEST	GSE1297		04670	0.0326959	55.4585		GSA	GSE1297		05323	0.35	48.4733		PADOG	GSE1297		04950	0.485	49.0347		Fisher	GSE1297		04210	0.0346015	17.1756		PLAGE	GSE1297		04726	0.029113	49.0347		RONTOTOOLS	GSE1297		05200	0.839179	92.029		SPIA
MRGSE	GSE1297		04742	0.368322	48.855		GLOBALTEST	GSE1297		04664	0.0327506	55.8952		GSA	GSE1297		04972	0.352	48.855		PADOG	GSE1297		04912	0.485	49.4208		Fisher	GSE1297		04260	4.08499e-06	3.43511		PLAGE	GSE1297		05332	0.0291307	49.4208		RONTOTOOLS	GSE1297		04064	0.859847	92.7536		SPIA
MRGSE	GSE1297		04621	0.373527	49.2366		GLOBALTEST	GSE1297		00071	0.0333795	56.3319		GSA	GSE1297		00531	0.356	49.2366		PADOG	GSE1297		05200	0.487	49.8069		Fisher	GSE1297		04270	0.0951646	22.9008		PLAGE	GSE1297		04380	0.0291517	49.8069		RONTOTOOLS	GSE1297		05322	0.878737	93.4783		SPIA
MRGSE	GSE1297		03022	0.377061	49.6183		GLOBALTEST	GSE1297		05120	0.0337041	56.7686		GSA	GSE1297		00970	0.372	49.6183		PADOG	GSE1297		03022	0.487	50.1931		Fisher	GSE1297		04310	0.0376396	18.7023		PLAGE	GSE1297		04080	0.0291843	50.1931		RONTOTOOLS	GSE1297		03320	0.904281	94.2029		SPIA
MRGSE	GSE1297		04962	0.38345	50		GLOBALTEST	GSE1297		00380	0.0346116	57.2052		GSA	GSE1297		04614	0.38	50		PADOG	GSE1297		04728	0.499	50.5792		Fisher	GSE1297		04320	0.274098	35.8779		PLAGE	GSE1297		05120	0.029258	50.5792		RONTOTOOLS	GSE1297		04010	0.911168	94.9275		SPIA
MRGSE	GSE1297		04210	0.384977	50.3817		GLOBALTEST	GSE1297		00030	0.0346792	57.6419		GSA	GSE1297		00780	0.382	50.3817		PADOG	GSE1297		00500	0.5	50.9653		Fisher	GSE1297		04330	1	91.0305		PLAGE	GSE1297		04940	0.0292736	50.9653		RONTOTOOLS	GSE1297		03460	0.960521	95.6522		SPIA
MRGSE	GSE1297		04530	0.386259	50.7634		GLOBALTEST	GSE1297		00910	0.0349149	58.0786		GSA	GSE1297		04145	0.384	50.7634		PADOG	GSE1297		04340	0.511	51.3514		Fisher	GSE1297		04340	1	91.0305		PLAGE	GSE1297		05210	0.0294954	51.3514		RONTOTOOLS	GSE1297		04630	0.975351	96.3768		SPIA
MRGSE	GSE1297		05223	0.387602	51.145		GLOBALTEST	GSE1297		03020	0.035021	58.5153		GSA	GSE1297		04976	0.386	51.145		PADOG	GSE1297		00970	0.514	51.7375		Fisher	GSE1297		04350	0.603723	58.9695		PLAGE	GSE1297		04744	0.0295567	51.7375		RONTOTOOLS	GSE1297		05150	0.978921	97.1014		SPIA
MRGSE	GSE1297		04950	0.414012	51.5267		GLOBALTEST	GSE1297		04722	0.0352557	58.952		GSA	GSE1297		04066	0.39	51.5267		PADOG	GSE1297		04621	0.517	52.1236		Fisher	GSE1297		04360	0.039392	19.084		PLAGE	GSE1297		05169	0.0297341	52.1236		RONTOTOOLS	GSE1297		04610	0.985195	97.8261		SPIA
MRGSE	GSE1297		04340	0.417195	51.9084		GLOBALTEST	GSE1297		04380	0.0354819	59.3886		GSA	GSE1297		05219	0.392	51.9084		PADOG	GSE1297		04530	0.518	52.5097		Fisher	GSE1297		04370	0.0419806	19.8473		PLAGE	GSE1297		04630	0.0297418	52.5097		RONTOTOOLS	GSE1297		04740	0.998858	98.5507		SPIA
MRGSE	GSE1297		05323	0.419854	52.2901		GLOBALTEST	GSE1297		03015	0.0365042	59.8253		GSA	GSE1297		00750	0.398	52.2901		PADOG	GSE1297		05323	0.522	52.8958		Fisher	GSE1297		04380	0.247952	31.6794		PLAGE	GSE1297		05160	0.0298537	52.8958		RONTOTOOLS	GSE1297		04514	NA	99.2754		SPIA
MRGSE	GSE1297		03050	0.426177	52.6718		GLOBALTEST	GSE1297		04120	0.0369535	60.262		GSA	GSE1297		04130	0.4	52.8626		PADOG	GSE1297		04064	0.524	53.2819		Fisher	GSE1297		04390	0.42126	47.3282		PLAGE	GSE1297		05142	0.029872	53.2819		RONTOTOOLS	GSE1297		04520	NA	100		SPIA
MRGSE	GSE1297		04662	0.433488	53.0534		GLOBALTEST	GSE1297		00601	0.0375344	60.6987		GSA	GSE1297		05144	0.4	52.8626		PADOG	GSE1297		05214	0.531	53.668		Fisher	GSE1297		04510	0.255917	33.2061		PLAGE	GSE1297		05205	0.0299916	53.668		RONTOTOOLS	GSE14762		04145	2.17026e-08	1.34228		SPIA
MRGSE	GSE1297		04360	0.438602	53.4351		GLOBALTEST	GSE1297		04744	0.0375581	61.1354		GSA	GSE1297		00512	0.402	53.4351		PADOG	GSE1297		05030	0.537	54.0541		Fisher	GSE1297		04512	0.0301678	16.7939		PLAGE	GSE1297		04970	0.0300396	54.0541		RONTOTOOLS	GSE14762		05150	2.17026e-08	1.34228		SPIA
MRGSE	GSE1297		05212	0.459105	53.8168		GLOBALTEST	GSE1297		00520	0.0381703	61.5721		GSA	GSE1297		04120	0.406	53.8168		PADOG	GSE1297		05213	0.539	54.4402		Fisher	GSE1297		04514	0.898254	76.3359		PLAGE	GSE1297		03008	0.0300653	54.4402		RONTOTOOLS	GSE14762		05323	2.17026e-08	1.34228		SPIA
MRGSE	GSE1297		00232	0.461968	54.1985		GLOBALTEST	GSE1297		04146	0.038173	62.0087		GSA	GSE1297		05150	0.412	54.1985		PADOG	GSE1297		00071	0.541	54.8263		Fisher	GSE1297		04520	0.527557	54.5802		PLAGE	GSE1297		00591	0.0301806	54.8263		RONTOTOOLS	GSE14762		05169	4.88316e-08	2.68456		SPIA
MRGSE	GSE1297		05214	0.463568	54.5802		GLOBALTEST	GSE1297		04930	0.0391042	62.4454		GSA	GSE1297		00130	0.414	54.771		PADOG	GSE1297		04062	0.546	55.2124		Fisher	GSE1297		04530	0.28985	37.0229		PLAGE	GSE1297		04370	0.0306389	55.2124		RONTOTOOLS	GSE14762		05152	2.48641e-07	3.3557		SPIA
MRGSE	GSE1297		04062	0.465238	54.9618		GLOBALTEST	GSE1297		00340	0.0398002	62.8821		GSA	GSE1297		03050	0.414	54.771		PADOG	GSE1297		04960	0.558	55.5985		Fisher	GSE1297		04540	1.65869e-06	3.05344		PLAGE	GSE1297		04962	0.030849	55.5985		RONTOTOOLS	GSE14762		04666	1.14898e-06	4.02685		SPIA
MRGSE	GSE1297		04151	0.465868	55.3435		GLOBALTEST	GSE1297		05213	0.0398731	63.3188		GSA	GSE1297		04810	0.418	55.3435		PADOG	GSE1297		05100	0.56	55.9846		Fisher	GSE1297		04610	0.878573	75.1908		PLAGE	GSE1297		05131	0.031339	55.9846		RONTOTOOLS	GSE14762		04115	1.75896e-06	4.69799		SPIA
MRGSE	GSE1297		04660	0.468213	55.7252		GLOBALTEST	GSE1297		03060	0.0418249	63.7555		GSA	GSE1297		03008	0.42	55.7252		PADOG	GSE1297		00531	0.561	56.3707		Fisher	GSE1297		04612	0.861626	74.0458		PLAGE	GSE1297		05323	0.0316333	56.3707		RONTOTOOLS	GSE14762		04940	2.58507e-06	5.36913		SPIA
MRGSE	GSE1297		04370	0.484526	56.1069		GLOBALTEST	GSE1297		04142	0.0419715	64.1921		GSA	GSE1297		02010	0.424	56.4885		PADOG	GSE1297		00230	0.566	56.7568		Fisher	GSE1297		04614	1	91.0305		PLAGE	GSE1297		04640	0.031783	56.7568		RONTOTOOLS	GSE14762		03320	2.63644e-06	6.04027		SPIA
MRGSE	GSE1297		05202	0.485318	56.4885		GLOBALTEST	GSE1297		04640	0.0419789	64.6288		GSA	GSE1297		04360	0.424	56.4885		PADOG	GSE1297		00630	0.572	57.1429		Fisher	GSE1297		04620	0.269836	34.3511		PLAGE	GSE1297		04728	0.0319214	57.1429		RONTOTOOLS	GSE14762		04066	4.18027e-06	6.71141		SPIA
MRGSE	GSE1297		00340	0.49416	56.8702		GLOBALTEST	GSE1297		04620	0.0428034	65.0655		GSA	GSE1297		04514	0.424	56.4885		PADOG	GSE1297		00561	0.575	57.529		Fisher	GSE1297		04621	0.29631	38.1679		PLAGE	GSE1297		05162	0.0319314	57.529		RONTOTOOLS	GSE14762		04144	4.35651e-06	7.38255		SPIA
MRGSE	GSE1297		00561	0.496651	57.2519		GLOBALTEST	GSE1297		04966	0.0431095	65.5022		GSA	GSE1297		04978	0.426	57.2519		PADOG	GSE1297		04672	0.576	57.9151		Fisher	GSE1297		04622	0.699573	65.6489		PLAGE	GSE1297		05133	0.0319595	57.9151		RONTOTOOLS	GSE14762		03018	4.49447e-06	8.05369		SPIA
MRGSE	GSE1297		00230	0.506431	57.6336		GLOBALTEST	GSE1297		05216	0.0444739	65.9389		GSA	GSE1297		05330	0.434	57.6336		PADOG	GSE1297		05161	0.591	58.3012		Fisher	GSE1297		04623	0.797068	69.4656		PLAGE	GSE1297		00450	0.0320592	58.3012		RONTOTOOLS	GSE14762		04141	6.82421e-06	8.72483		SPIA
MRGSE	GSE1297		04975	0.510852	58.0153		GLOBALTEST	GSE1297		03420	0.0445683	66.3755		GSA	GSE1297		00592	0.446	58.2061		PADOG	GSE1297		00920	0.6	58.6873		Fisher	GSE1297		04630	0.950643	79.771		PLAGE	GSE1297		05213	0.0321712	58.6873		RONTOTOOLS	GSE14762		05212	9.2013e-06	9.39597		SPIA
MRGSE	GSE1297		05213	0.511993	58.3969		GLOBALTEST	GSE1297		00260	0.0456259	66.8122		GSA	GSE1297		04660	0.446	58.2061		PADOG	GSE1297		04920	0.603	59.0734		Fisher	GSE1297		04640	0.945932	79.0076		PLAGE	GSE1297		00230	0.0322551	59.0734		RONTOTOOLS	GSE14762		04110	9.20316e-06	10.0671		SPIA
MRGSE	GSE1297		05152	0.51684	58.7786		GLOBALTEST	GSE1297		05217	0.04638	67.2489		GSA	GSE1297		05416	0.454	58.7786		PADOG	GSE1297		04320	0.604	59.4595		Fisher	GSE1297		04650	0.455432	49.2366		PLAGE	GSE1297		00310	0.0323708	59.4595		RONTOTOOLS	GSE14762		05332	1.22588e-05	10.7383		SPIA
MRGSE	GSE1297		04640	0.522235	59.1603		GLOBALTEST	GSE1297		00450	0.0465567	67.6856		GSA	GSE1297		00510	0.456	59.1603		PADOG	GSE1297		00051	0.605	59.8456		Fisher	GSE1297		04660	0.206596	29.0076		PLAGE	GSE1297		05144	0.032502	59.8456		RONTOTOOLS	GSE14762		05134	1.76485e-05	11.4094		SPIA
MRGSE	GSE1297		05164	0.527351	59.542		GLOBALTEST	GSE1297		04610	0.0468271	68.1223		GSA	GSE1297		00785	0.46	59.542		PADOG	GSE1297		00983	0.608	60.2317		Fisher	GSE1297		04662	0.0369468	18.3206		PLAGE	GSE1297		05322	0.0326049	60.2317		RONTOTOOLS	GSE14762		05133	2.14387e-05	12.0805		SPIA
MRGSE	GSE1297		04510	0.528981	59.9237		GLOBALTEST	GSE1297		03022	0.04792	68.559		GSA	GSE1297		00460	0.462	59.9237		PADOG	GSE1297		00340	0.608	60.6178		Fisher	GSE1297		04664	0.273725	34.9237		PLAGE	GSE1297		05145	0.0328288	60.6178		RONTOTOOLS	GSE14762		05416	2.48904e-05	12.7517		SPIA
MRGSE	GSE1297		00072	0.532415	60.3053		GLOBALTEST	GSE1297		04514	0.0480755	68.9956		GSA	GSE1297		00051	0.47	60.3053		PADOG	GSE1297		05205	0.61	61.0039		Fisher	GSE1297		04666	0.0973113	23.2824		PLAGE	GSE1297		03410	0.0331679	61.0039		RONTOTOOLS	GSE14762		05132	2.65876e-05	13.4228		SPIA
MRGSE	GSE1297		05218	0.535046	60.687		GLOBALTEST	GSE1297		03008	0.0493363	69.4323		GSA	GSE1297		00450	0.478	60.687		PADOG	GSE1297		04144	0.612	61.39		Fisher	GSE1297		04670	0.684643	64.1221		PLAGE	GSE1297		05031	0.033386	61.39		RONTOTOOLS	GSE14762		04360	2.71195e-05	14.094		SPIA
MRGSE	GSE1297		05166	0.538146	61.0687		GLOBALTEST	GSE1297		04330	0.0502749	69.869		GSA	GSE1297		03020	0.486	61.0687		PADOG	GSE1297		00564	0.612	61.7761		Fisher	GSE1297		04672	1	91.0305		PLAGE	GSE1297		04140	0.0336772	61.7761		RONTOTOOLS	GSE14762		04612	2.72137e-05	14.7651		SPIA
MRGSE	GSE1297		05162	0.546639	61.4504		GLOBALTEST	GSE1297		00062	0.0506124	70.3057		GSA	GSE1297		05131	0.494	61.6412		PADOG	GSE1297		05142	0.619	62.1622		Fisher	GSE1297		04710	0.432636	48.2824		PLAGE	GSE1297		04976	0.0337179	62.1622		RONTOTOOLS	GSE14762		05168	2.75101e-05	15.4362		SPIA
MRGSE	GSE1297		04010	0.547206	61.8321		GLOBALTEST	GSE1297		00590	0.0511771	70.7424		GSA	GSE1297		05168	0.494	61.6412		PADOG	GSE1297		03050	0.62	62.5483		Fisher	GSE1297		04713	0.00159268	9.16031		PLAGE	GSE1297		04725	0.0342686	62.5483		RONTOTOOLS	GSE14762		05219	3.57749e-05	16.1074		SPIA
MRGSE	GSE1297		04320	0.550719	62.2137		GLOBALTEST	GSE1297		05212	0.0522812	71.179		GSA	GSE1297		04020	0.5	62.5954		PADOG	GSE1297		04640	0.625	62.9344		Fisher	GSE1297		04720	1.38166e-06	2.67176		PLAGE	GSE1297		04146	0.0344408	62.9344		RONTOTOOLS	GSE14762	*	05211	3.86249e-05	16.7785		SPIA
MRGSE	GSE1297		04672	0.554204	62.5954		GLOBALTEST	GSE1297		05140	0.0529275	71.6157		GSA	GSE1297		04725	0.5	62.5954		PADOG	GSE1297		00072	0.629	63.3205		Fisher	GSE1297		04721	5.30892e-07	1.9084		PLAGE	GSE1297		05330	0.0345872	63.3205		RONTOTOOLS	GSE14762		05110	4.37529e-05	17.4497		SPIA
MRGSE	GSE1297		00512	0.55604	62.9771		GLOBALTEST	GSE1297		05145	0.055643	72.0524		GSA	GSE1297		05161	0.5	62.5954		PADOG	GSE1297		04614	0.639	63.7066		Fisher	GSE1297		04722	0.401898	46.1832		PLAGE	GSE1297		03320	0.0345961	63.7066		RONTOTOOLS	GSE14762		05162	5.36019e-05	18.1208		SPIA
MRGSE	GSE1297		00534	0.55937	63.3588		GLOBALTEST	GSE1297		00514	0.055802	72.4891		GSA	GSE1297		05332	0.512	63.3588		PADOG	GSE1297		00512	0.642	64.0927		Fisher	GSE1297		04723	6.6478e-05	4.96183		PLAGE	GSE1297		04330	0.0347855	64.0927		RONTOTOOLS	GSE14762		05200	5.6984e-05	18.7919		SPIA
MRGSE	GSE1297		00630	0.561394	63.7405		GLOBALTEST	GSE1297		00532	0.0561383	72.9258		GSA	GSE1297		00524	0.53	63.9313		PADOG	GSE1297		05332	0.644	64.4788		Fisher	GSE1297		04724	1.37344e-06	2.29008		PLAGE	GSE1297		04722	0.0348013	64.4788		RONTOTOOLS	GSE14762		05164	6.65997e-05	19.4631		SPIA
MRGSE	GSE1297		00564	0.570519	64.1221		GLOBALTEST	GSE1297		04740	0.0566493	73.3624		GSA	GSE1297		04960	0.53	63.9313		PADOG	GSE1297		05340	0.645	64.8649		Fisher	GSE1297		04725	0.0823653	21.5649		PLAGE	GSE1297		04142	0.0348529	64.8649		RONTOTOOLS	GSE14762		04062	9.52941e-05	20.1342		SPIA
MRGSE	GSE1297		04710	0.577047	64.5038		GLOBALTEST	GSE1297		04914	0.0574744	73.7991		GSA	GSE1297		05218	0.534	64.5038		PADOG	GSE1297		05152	0.651	65.251		Fisher	GSE1297		04726	0.036311	17.9389		PLAGE	GSE1297		03010	0.03492	65.251		RONTOTOOLS	GSE14762		04064	0.000100913	20.8054		SPIA
MRGSE	GSE1297		05142	0.589687	64.8855		GLOBALTEST	GSE1297		04140	0.0575617	74.2358		GSA	GSE1297		04912	0.536	64.8855		PADOG	GSE1297		05330	0.651	65.6371		Fisher	GSE1297		04727	0.000221937	5.72519		PLAGE	GSE1297		04114	0.0351008	65.6371		RONTOTOOLS	GSE14762		05145	0.000107612	21.4765		SPIA
MRGSE	GSE1297		04912	0.594938	65.2672		GLOBALTEST	GSE1297		05210	0.0587975	74.6725		GSA	GSE1297		04664	0.564	65.2672		PADOG	GSE1297		04710	0.654	66.0232		Fisher	GSE1297		04728	0.00119032	8.39695		PLAGE	GSE1297		04920	0.0358188	66.0232		RONTOTOOLS	GSE14762		04610	0.00011437	22.1477		SPIA
MRGSE	GSE1297		05031	0.607102	65.6489		GLOBALTEST	GSE1297		03430	0.0591572	75.1092		GSA	GSE1297		04110	0.57	65.6489		PADOG	GSE1297		04940	0.657	66.4093		Fisher	GSE1297		04730	3.48327e-05	3.81679		PLAGE	GSE1297		04742	0.0363483	66.4093		RONTOTOOLS	GSE14762		04012	0.000131143	22.8188		SPIA
MRGSE	GSE1297		03450	0.610266	66.0305		GLOBALTEST	GSE1297		04320	0.0599373	75.5459		GSA	GSE1297		00790	0.582	66.0305		PADOG	GSE1297		00524	0.657	66.7954		Fisher	GSE1297		04740	0.970025	80.1527		PLAGE	GSE1297		04910	0.0366135	66.7954		RONTOTOOLS	GSE14762		04672	0.000132525	23.4899		SPIA
MRGSE	GSE1297		04914	0.612633	66.4122		GLOBALTEST	GSE1297		03010	0.060335	75.9825		GSA	GSE1297		00500	0.588	66.6031		PADOG	GSE1297		03450	0.668	67.1815		Fisher	GSE1297		04742	0.538773	55.916		PLAGE	GSE1297		05223	0.0370862	67.1815		RONTOTOOLS	GSE14762		04650	0.00013532	24.1611		SPIA
MRGSE	GSE1297		04930	0.618168	66.7939		GLOBALTEST	GSE1297		03410	0.0618822	76.4192		GSA	GSE1297		00860	0.588	66.6031		PADOG	GSE1297		05218	0.67	67.5676		Fisher	GSE1297		04744	1	91.0305		PLAGE	GSE1297		05030	0.0373378	67.5676		RONTOTOOLS	GSE14762		05142	0.00013558	24.8322		SPIA
MRGSE	GSE1297		04150	0.621402	67.1756		GLOBALTEST	GSE1297		00531	0.0621385	76.8559		GSA	GSE1297		04062	0.592	67.3664		PADOG	GSE1297		03320	0.672	67.9537		Fisher	GSE1297		04810	0.376377	43.8931		PLAGE	GSE1297		05034	0.0374351	67.9537		RONTOTOOLS	GSE14762		04960	0.00013708	25.5034		SPIA
MRGSE	GSE1297		00500	0.62231	67.5573		GLOBALTEST	GSE1297		05323	0.0624212	77.2926		GSA	GSE1297		05220	0.592	67.3664		PADOG	GSE1297		05164	0.672	68.3398		Fisher	GSE1297		04910	0.154024	25.9542		PLAGE	GSE1297		00630	0.0376158	68.3398		RONTOTOOLS	GSE14762		05330	0.000154253	26.1745		SPIA
MRGSE	GSE1297		00524	0.624916	67.9389		GLOBALTEST	GSE1297		03018	0.06315	77.7293		GSA	GSE1297		00900	0.594	67.9389		PADOG	GSE1297		00730	0.677	68.7259		Fisher	GSE1297		04911	0.000719798	6.87023		PLAGE	GSE1297		04740	0.0381438	68.7259		RONTOTOOLS	GSE14762		04380	0.000165606	27.1812		SPIA
MRGSE	GSE1297		04130	0.648189	68.3206		GLOBALTEST	GSE1297		04340	0.0632379	78.1659		GSA	GSE1297		04970	0.598	68.3206		PADOG	GSE1297		04930	0.681	69.112		Fisher	GSE1297		04912	0.0106837	13.3588		PLAGE	GSE1297		00970	0.0385806	69.112		RONTOTOOLS	GSE14762		05160	0.000165606	27.1812		SPIA
MRGSE	GSE1297		04920	0.649176	68.7023		GLOBALTEST	GSE1297		04141	0.0646318	78.6026		GSA	GSE1297		05203	0.6	68.7023		PADOG	GSE1297		05162	0.682	69.4981		Fisher	GSE1297		04914	0.381414	44.2748		PLAGE	GSE1297		04612	0.0385807	69.4981		RONTOTOOLS	GSE14762		05322	0.000166134	28.1879		SPIA
MRGSE	GSE1297		05330	0.652494	69.084		GLOBALTEST	GSE1297		00860	0.0661908	79.0393		GSA	GSE1297		05143	0.606	69.084		PADOG	GSE1297		04725	0.696	69.8842		Fisher	GSE1297		04916	0.189665	27.0992		PLAGE	GSE1297		04670	0.0389285	69.8842		RONTOTOOLS	GSE14762		05222	0.000216718	28.8591		SPIA
MRGSE	GSE1297		05332	0.652886	69.4656		GLOBALTEST	GSE1297		01040	0.066678	79.476		GSA	GSE1297		03022	0.608	69.4656		PADOG	GSE1297		05310	0.696	70.2703		Fisher	GSE1297		04920	0.13775	25.1908		PLAGE	GSE1297		00750	0.0396944	70.2703		RONTOTOOLS	GSE14762		05140	0.000268181	29.5302		SPIA
MRGSE	GSE1297		00051	0.658508	69.8473		GLOBALTEST	GSE1297		04672	0.0673293	79.9127		GSA	GSE1297		04914	0.616	69.8473		PADOG	GSE1297		05202	0.704	70.6564		Fisher	GSE1297		04930	0.441585	48.855		PLAGE	GSE1297		05222	0.0398445	70.6564		RONTOTOOLS	GSE14762		04510	0.000317046	30.2013		SPIA
MRGSE	GSE1297		00983	0.659254	70.229		GLOBALTEST	GSE1297		00603	0.068661	80.3493		GSA	GSE1297		00052	0.618	70.229		PADOG	GSE1297		04510	0.705	71.0425		Fisher	GSE1297		04940	0.352938	42.1756		PLAGE	GSE1297		05218	0.0400123	71.0425		RONTOTOOLS	GSE14762		05120	0.000348697	30.8725		SPIA
MRGSE	GSE1297		05146	0.663919	70.6107		GLOBALTEST	GSE1297		00604	0.0696378	80.786		GSA	GSE1297		04141	0.622	70.6107		PADOG	GSE1297		04914	0.712	71.4286		Fisher	GSE1297		04950	0.335054	40.0763		PLAGE	GSE1297		03450	0.0401826	71.4286		RONTOTOOLS	GSE14762		05223	0.000357136	31.5436		SPIA
MRGSE	GSE1297		04978	0.668232	70.9924		GLOBALTEST	GSE1297		00240	0.0715575	81.2227		GSA	GSE1297		05020	0.64	70.9924		PADOG	GSE1297		03420	0.725	71.8147		Fisher	GSE1297		04960	0.13722	24.8092		PLAGE	GSE1297		04340	0.0403949	71.8147		RONTOTOOLS	GSE14762		05202	0.000361988	32.2148		SPIA
MRGSE	GSE1297		05168	0.674192	71.374		GLOBALTEST	GSE1297		05320	0.07186	81.6594		GSA	GSE1297		00730	0.65	71.374		PADOG	GSE1297		05145	0.726	72.2008		Fisher	GSE1297		04961	0.000795902	7.25191		PLAGE	GSE1297		03018	0.0410007	72.2008		RONTOTOOLS	GSE14762		05166	0.000404732	32.8859		SPIA
MRGSE	GSE1297		05030	0.682977	71.7557		GLOBALTEST	GSE1297		00140	0.0750474	82.0961		GSA	GSE1297		04012	0.652	71.7557		PADOG	GSE1297		00100	0.731	72.5869		Fisher	GSE1297		04962	0.0683175	20.9924		PLAGE	GSE1297		00510	0.0410453	72.5869		RONTOTOOLS	GSE14762		04530	0.000419966	33.557		SPIA
MRGSE	GSE1297		05215	0.696714	72.1374		GLOBALTEST	GSE1297		03440	0.0758227	82.5328		GSA	GSE1297		00533	0.656	72.1374		PADOG	GSE1297		04010	0.743	72.973		Fisher	GSE1297		04964	0.000108679	5.34351		PLAGE	GSE1297		00983	0.0412162	72.973		RONTOTOOLS	GSE14762		05203	0.000430695	34.2282		SPIA
MRGSE	GSE1297		04940	0.702416	72.5191		GLOBALTEST	GSE1297		05219	0.0762916	82.9694		GSA	GSE1297		00534	0.664	72.5191		PADOG	GSE1297		00450	0.743	73.3591		Fisher	GSE1297		04966	0.0067643	12.9771		PLAGE	GSE1297		04320	0.0412897	73.3591		RONTOTOOLS	GSE14762		05161	0.000465704	34.8993		SPIA
MRGSE	GSE1297		05310	0.717221	72.9008		GLOBALTEST	GSE1297		04150	0.0763975	83.4061		GSA	GSE1297		03420	0.666	72.9008		PADOG	GSE1297		05169	0.752	73.7452		Fisher	GSE1297		04970	0.02252	15.2672		PLAGE	GSE1297		04912	0.0416771	73.7452		RONTOTOOLS	GSE14762		04670	0.000467496	35.5705		SPIA
MRGSE	GSE1297		04728	0.717933	73.2824		GLOBALTEST	GSE1297		00072	0.0778178	83.8428		GSA	GSE1297		05140	0.672	73.2824		PADOG	GSE1297		03460	0.765	74.1313		Fisher	GSE1297		04971	0.019514	14.8855		PLAGE	GSE1297		05203	0.0417782	74.1313		RONTOTOOLS	GSE14762		05010	0.000496198	36.2416		SPIA
MRGSE	GSE1297		05219	0.721214	73.6641		GLOBALTEST	GSE1297		05020	0.0787093	84.2795		GSA	GSE1297		04670	0.682	73.6641		PADOG	GSE1297		04978	0.767	74.5174		Fisher	GSE1297		04972	0.0058666	11.4504		PLAGE	GSE1297		00340	0.0419283	74.5174		RONTOTOOLS	GSE14762		04620	0.000500837	36.9128		SPIA
MRGSE	GSE1297		03320	0.73153	74.0458		GLOBALTEST	GSE1297		00563	0.0803814	84.7162		GSA	GSE1297		00380	0.684	74.2366		PADOG	GSE1297		00604	0.769	74.9035		Fisher	GSE1297		04973	0.586463	58.3969		PLAGE	GSE1297		05214	0.0425079	74.9035		RONTOTOOLS	GSE14762		05144	0.0005627	37.5839		SPIA
MRGSE	GSE1297		05144	0.73267	74.4275		GLOBALTEST	GSE1297		00592	0.0804398	85.1528		GSA	GSE1297		05216	0.684	74.2366		PADOG	GSE1297		05212	0.769	75.2896		Fisher	GSE1297		04974	0.209498	29.3893		PLAGE	GSE1297		03460	0.0427383	75.2896		RONTOTOOLS	GSE14762		04210	0.000590207	38.255		SPIA
MRGSE	GSE1297		03018	0.734401	74.8092		GLOBALTEST	GSE1297		00120	0.0817048	85.5895		GSA	GSE1297		01040	0.692	74.8092		PADOG	GSE1297		04130	0.77	75.6757		Fisher	GSE1297		04975	0.849022	72.7099		PLAGE	GSE1297		05215	0.0429597	75.6757		RONTOTOOLS	GSE14762		04621	0.000637469	38.9262		SPIA
MRGSE	GSE1297		00100	0.736024	75.1908		GLOBALTEST	GSE1297		00900	0.086857	86.0262		GSA	GSE1297		00061	0.702	75.3817		PADOG	GSE1297		00592	0.771	76.0618		Fisher	GSE1297		04976	0.0562963	20.229		PLAGE	GSE1297		04974	0.0434344	76.0618		RONTOTOOLS	GSE14762		04060	0.000654775	39.5973		SPIA
MRGSE	GSE1297		00520	0.737005	75.5725		GLOBALTEST	GSE1297		00480	0.0886199	86.4629		GSA	GSE1297		00670	0.702	75.3817		PADOG	GSE1297		04973	0.771	76.4479		Fisher	GSE1297		04977	1	91.0305		PLAGE	GSE1297		04120	0.0435707	76.4479		RONTOTOOLS	GSE14762		04151	0.000817888	40.2685		SPIA
MRGSE	GSE1297		04725	0.741564	75.9542		GLOBALTEST	GSE1297		00970	0.0892883	86.8996		GSA	GSE1297		00340	0.704	75.9542		PADOG	GSE1297		00900	0.773	76.834		Fisher	GSE1297		04978	0.670614	62.7863		PLAGE	GSE1297		05020	0.0436856	76.834		RONTOTOOLS	GSE14762		04976	0.000849212	40.9396		SPIA
MRGSE	GSE1297		00730	0.742935	76.3359		GLOBALTEST	GSE1297		00750	0.0898003	87.3362		GSA	GSE1297		03460	0.712	76.3359		PADOG	GSE1297		00603	0.773	77.2201		Fisher	GSE1297	*	05010	7.1631e-23	0.763359		PLAGE	GSE1297		04975	0.0437209	77.2201		RONTOTOOLS	GSE14762		04910	0.000889233	41.6107		SPIA
MRGSE	GSE1297		00604	0.749135	76.7176		GLOBALTEST	GSE1297		03050	0.0931005	87.7729		GSA	GSE1297		00511	0.726	76.7176		PADOG	GSE1297		05144	0.78	77.6062		Fisher	GSE1297		05012	9.98128e-22	1.14504		PLAGE	GSE1297		04664	0.0444135	77.6062		RONTOTOOLS	GSE14762		03013	0.000941746	42.2819		SPIA
MRGSE	GSE1297		04973	0.750595	77.0992		GLOBALTEST	GSE1297		03013	0.0937671	88.2096		GSA	GSE1297		00240	0.728	77.0992		PADOG	GSE1297		05215	0.785	77.9923		Fisher	GSE1297		05014	5.69171e-05	4.19847		PLAGE	GSE1297		00051	0.0447795	77.9923		RONTOTOOLS	GSE14762		05215	0.00120827	42.953		SPIA
MRGSE	GSE1297		05340	0.750636	77.4809		GLOBALTEST	GSE1297		05340	0.0951357	88.6463		GSA	GSE1297		00563	0.732	77.6718		PADOG	GSE1297		02010	0.789	78.3784		Fisher	GSE1297		05016	3.6371e-19	1.52672		PLAGE	GSE1297		04950	0.045289	78.3784		RONTOTOOLS	GSE14762		05146	0.00126982	43.6242		SPIA
MRGSE	GSE1297		04614	0.753382	77.8626		GLOBALTEST	GSE1297		00511	0.0997731	89.083		GSA	GSE1297		03430	0.732	77.6718		PADOG	GSE1297		04150	0.789	78.7645		Fisher	GSE1297		05020	0.100197	24.0458		PLAGE	GSE1297		05212	0.0458225	78.7645		RONTOTOOLS	GSE14762		05214	0.00132178	44.2953		SPIA
MRGSE	GSE1297		00920	0.754775	78.2443		GLOBALTEST	GSE1297		04977	0.112158	89.5197		GSA	GSE1297		04520	0.746	78.2443		PADOG	GSE1297		04151	0.793	79.1506		Fisher	GSE1297		05030	0.18985	27.6718		PLAGE	GSE1297		00531	0.0458228	79.1506		RONTOTOOLS	GSE14762		04662	0.00138216	44.9664		SPIA
MRGSE	GSE1297		03460	0.769566	78.626		GLOBALTEST	GSE1297		00472	0.112603	89.9563		GSA	GSE1297		05212	0.748	78.626		PADOG	GSE1297		04120	0.804	79.5367		Fisher	GSE1297		05031	0.000850568	7.63359		PLAGE	GSE1297		00790	0.0460168	79.5367		RONTOTOOLS	GSE14762		04540	0.00143604	45.6376		SPIA
MRGSE	GSE1297		03420	0.770782	79.0076		GLOBALTEST	GSE1297		00310	0.116665	90.393		GSA	GSE1297		05213	0.754	79.0076		PADOG	GSE1297		00052	0.804	79.9228		Fisher	GSE1297		05032	0.0281067	16.4122		PLAGE	GSE1297		04150	0.0476816	79.9228		RONTOTOOLS	GSE14762		04727	0.00145185	46.3087		SPIA
MRGSE	GSE1297		05145	0.777395	79.3893		GLOBALTEST	GSE1297		00232	0.126408	90.8297		GSA	GSE1297		00600	0.756	79.5802		PADOG	GSE1297		05166	0.81	80.3089		Fisher	GSE1297		05033	0.00659829	12.5954		PLAGE	GSE1297		00592	0.0487836	80.3089		RONTOTOOLS	GSE14762		04971	0.0014553	46.9799		SPIA
MRGSE	GSE1297		00603	0.778848	79.771		GLOBALTEST	GSE1297		00730	0.126579	91.2664		GSA	GSE1297		03040	0.756	79.5802		PADOG	GSE1297		00601	0.813	80.695		Fisher	GSE1297		05034	0.531678	54.9618		PLAGE	GSE1297		00524	0.0493463	80.695		RONTOTOOLS	GSE14762		05320	0.00146156	47.651		SPIA
MRGSE	GSE1297		02010	0.785897	80.1527		GLOBALTEST	GSE1297		05322	0.141291	91.7031		GSA	GSE1297		04146	0.76	80.1527		PADOG	GSE1297		03410	0.814	81.0811		Fisher	GSE1297		05100	0.145079	25.5725		PLAGE	GSE1297		00532	0.0498003	81.0811		RONTOTOOLS	GSE14762		05130	0.00153766	48.3221		SPIA
MRGSE	GSE1297		04514	0.790883	80.5344		GLOBALTEST	GSE1297		00600	0.145563	92.1397		GSA	GSE1297		00532	0.762	80.5344		PADOG	GSE1297		00520	0.817	81.4672		Fisher	GSE1297		05110	0.00108974	8.01527		PLAGE	GSE1297		00260	0.0498338	81.4672		RONTOTOOLS	GSE14762		04973	0.00153994	48.9933		SPIA
MRGSE	GSE1297		00592	0.791944	80.916		GLOBALTEST	GSE1297		03040	0.151193	92.5764		GSA	GSE1297		00604	0.764	80.916		PADOG	GSE1297		05020	0.822	81.8533		Fisher	GSE1297		05120	0.00641797	12.2137		PLAGE	GSE1297		00052	0.0501564	81.8533		RONTOTOOLS	GSE14762		04664	0.00161787	49.6644		SPIA
MRGSE	GSE1297		00590	0.800452	81.2977		GLOBALTEST	GSE1297		04614	0.152564	93.0131		GSA	GSE1297		04742	0.768	81.2977		PADOG	GSE1297		00532	0.824	82.2394		Fisher	GSE1297		05130	0.00146565	8.77863		PLAGE	GSE1297		03060	0.0504221	82.2394		RONTOTOOLS	GSE14762		04961	0.00176376	50.3356		SPIA
MRGSE	GSE1297		00900	0.801583	81.6794		GLOBALTEST	GSE1297		00300	0.154269	93.4498		GSA	GSE1297		00565	0.77	81.8702		PADOG	GSE1297		04330	0.829	82.6255		Fisher	GSE1297		05131	0.035807	17.5573		PLAGE	GSE1297		05340	0.0504888	82.6255		RONTOTOOLS	GSE14762		05012	0.00177199	51.0067		SPIA
MRGSE	GSE1297		04910	0.812049	82.0611		GLOBALTEST	GSE1297		03450	0.165656	93.8865		GSA	GSE1297		03013	0.77	81.8702		PADOG	GSE1297		04146	0.83	83.0116		Fisher	GSE1297		05132	0.0984057	23.6641		PLAGE	GSE1297		00240	0.051577	83.0116		RONTOTOOLS	GSE14762		05221	0.00188675	51.6779		SPIA
MRGSE	GSE1297		00052	0.812868	82.4427		GLOBALTEST	GSE1297		00100	0.170043	94.3231		GSA	GSE1297		00120	0.776	82.4427		PADOG	GSE1297		00590	0.833	83.3977		Fisher	GSE1297		05133	0.669033	62.2137		PLAGE	GSE1297		00590	0.0532002	83.3977		RONTOTOOLS	GSE14762		05100	0.00191599	52.349		SPIA
MRGSE	GSE1297		00601	0.829814	82.8244		GLOBALTEST	GSE1297		00533	0.181975	94.7598		GSA	GSE1297		04320	0.778	82.8244		PADOG	GSE1297		00533	0.835	83.7838		Fisher	GSE1297		05134	0.498023	52.6718		PLAGE	GSE1297		05219	0.053727	83.7838		RONTOTOOLS	GSE14762		05213	0.00196965	53.0201		SPIA
MRGSE	GSE1297		00450	0.840199	83.2061		GLOBALTEST	GSE1297		05330	0.182035	95.1965		GSA	GSE1297		05133	0.792	83.2061		PADOG	GSE1297		05219	0.836	84.1699		Fisher	GSE1297		05140	0.481001	51.3359		PLAGE	GSE1297		05150	0.0548873	84.1699		RONTOTOOLS	GSE14762		04810	0.0020871	53.6913		SPIA
MRGSE	GSE1297		04120	0.849199	83.5878		GLOBALTEST	GSE1297		03030	0.184927	95.6332		GSA	GSE1297		04930	0.796	83.5878		PADOG	GSE1297		05146	0.837	84.556		Fisher	GSE1297		05142	0.0823653	21.5649		PLAGE	GSE1297		00860	0.055363	84.556		RONTOTOOLS	GSE14762		05143	0.00257594	54.3624		SPIA
MRGSE	GSE1297		01040	0.851824	83.9695		GLOBALTEST	GSE1297		00130	0.191571	96.0699		GSA	GSE1297		04010	0.798	83.9695		PADOG	GSE1297		00310	0.839	84.9421		Fisher	GSE1297		05143	0.218962	30.1527		PLAGE	GSE1297		04141	0.0566487	84.9421		RONTOTOOLS	GSE14762		05220	0.00270508	55.0336		SPIA
MRGSE	GSE1297		00260	0.855897	84.3511		GLOBALTEST	GSE1297		00670	0.194271	96.5066		GSA	GSE1297		03018	0.8	84.3511		PADOG	GSE1297		04514	0.844	85.3282		Fisher	GSE1297		05144	0.913507	76.9084		PLAGE	GSE1297		04930	0.0573509	85.3282		RONTOTOOLS	GSE14762		04512	0.00288512	55.7047		SPIA
MRGSE	GSE1297		00860	0.866705	84.7328		GLOBALTEST	GSE1297		04612	0.200061	96.9432		GSA	GSE1297		04150	0.802	84.7328		PADOG	GSE1297		03008	0.845	85.7143		Fisher	GSE1297		05145	0.708077	66.4122		PLAGE	GSE1297		03013	0.0581017	85.7143		RONTOTOOLS	GSE14762		04930	0.00292474	56.3758		SPIA
MRGSE	GSE1297		05020	0.869842	85.1145		GLOBALTEST	GSE1297		05310	0.211434	97.3799		GSA	GSE1297		00480	0.808	85.1145		PADOG	GSE1297		00565	0.845	86.1004		Fisher	GSE1297		05146	0.348248	41.6031		PLAGE	GSE1297		04960	0.0582511	86.1004		RONTOTOOLS	GSE14762		04010	0.00295425	57.047		SPIA
MRGSE	GSE1297		04142	0.870958	85.4962		GLOBALTEST	GSE1297		05332	0.27619	97.8166		GSA	GSE1297		04530	0.812	85.4962		PADOG	GSE1297		00514	0.846	86.4865		Fisher	GSE1297		05150	0.926826	78.2443		PLAGE	GSE1297		04914	0.0596254	86.4865		RONTOTOOLS	GSE14762		04310	0.0030372	57.7181		SPIA
MRGSE	GSE1297		00533	0.877033	85.8779		GLOBALTEST	GSE1297		00524	0.280138	98.2533		GSA	GSE1297		00603	0.818	86.2595		PADOG	GSE1297		00563	0.855	86.8726		Fisher	GSE1297		05152	0.266239	33.9695		PLAGE	GSE1297		04973	0.0597977	86.8726		RONTOTOOLS	GSE14762		03008	0.00313695	58.3893		SPIA
MRGSE	GSE1297		03008	0.882691	86.2595		GLOBALTEST	GSE1297		05150	0.300453	98.69		GSA	GSE1297		05030	0.818	86.2595		PADOG	GSE1297		05133	0.855	87.2587		Fisher	GSE1297		05160	0.338378	40.8397		PLAGE	GSE1297		03420	0.0600072	87.2587		RONTOTOOLS	GSE14762		05310	0.00319844	59.0604		SPIA
MRGSE	GSE1297		00310	0.883711	86.6412		GLOBALTEST	GSE1297		00780	0.72312	99.1266		GSA	GSE1297		05222	0.818	86.2595		PADOG	GSE1297		05322	0.857	87.6448		Fisher	GSE1297		05161	0.135965	24.4275		PLAGE	GSE1297		00100	0.0608707	87.6448		RONTOTOOLS	GSE14762		05020	0.00335975	59.7315		SPIA
MRGSE	GSE1297		05222	0.884721	87.0229		GLOBALTEST	GSE1297		00460	0.955344	99.5633		GSA	GSE1297		03410	0.834	87.0229		PADOG	GSE1297		00860	0.858	88.0309		Fisher	GSE1297		05162	0.80673	70.229		PLAGE	GSE1297		00072	0.0625509	88.0309		RONTOTOOLS	GSE14762		04660	0.00376904	60.4027		SPIA
MRGSE	GSE1297		00511	0.886017	87.4046		GLOBALTEST	GSE1297		00785	0.976464	100		GSA	GSE1297		04710	0.838	87.4046		PADOG	GSE1297		05034	0.866	88.417		Fisher	GSE1297		05164	0.234787	30.5344		PLAGE	GSE1297		00565	0.0631987	88.417		RONTOTOOLS	GSE14762		04721	0.00404865	61.0738		SPIA
MRGSE	GSE1297		00514	0.887299	87.7863		GLOBALTEST	GSE14762		05215	4.05716e-18	0.436681		GSA	GSE1297		03015	0.84	87.9771		PADOG	GSE1297		00511	0.866	88.8031		Fisher	GSE1297		05166	0.428938	47.7099		PLAGE	GSE1297		05310	0.0635998	88.8031		RONTOTOOLS	GSE14762		05210	0.00457773	61.745		SPIA
MRGSE	GSE1297		05322	0.887651	88.1679		GLOBALTEST	GSE14762		04971	4.19666e-18	0.873362		GSA	GSE1297		05146	0.84	87.9771		PADOG	GSE1297		04910	0.869	89.1892		Fisher	GSE1297		05168	0.794521	69.084		PLAGE	GSE1297		00603	0.0647322	89.1892		RONTOTOOLS	GSE14762		05016	0.00458526	62.4161		SPIA
MRGSE	GSE1297		03410	0.896124	88.5496		GLOBALTEST	GSE14762		05218	8.65853e-18	1.31004		GSA	GSE1297		00072	0.846	88.5496		PADOG	GSE1297		03018	0.871	89.5753		Fisher	GSE1297		05169	0.408993	46.5649		PLAGE	GSE1297		04614	0.0668097	89.5753		RONTOTOOLS	GSE14762		04710	0.00471471	63.0872		SPIA
MRGSE	GSE1297		00565	0.899081	88.9313		GLOBALTEST	GSE14762		00524	3.0107e-17	1.74672		GSA	GSE1297		00100	0.848	88.9313		PADOG	GSE1297		04612	0.876	89.9614		Fisher	GSE1297		05200	0.611718	59.9237		PLAGE	GSE1297		04710	0.0707789	89.9614		RONTOTOOLS	GSE14762		04630	0.00485716	63.7584		SPIA
MRGSE	GSE1297		04670	0.900894	89.313		GLOBALTEST	GSE14762		05214	6.43277e-17	2.18341		GSA	GSE1297		00260	0.852	89.313		PADOG	GSE1297		05222	0.876	90.3475		Fisher	GSE1297		05202	0.849565	73.2824		PLAGE	GSE1297		03050	0.0727208	90.3475		RONTOTOOLS	GSE14762		04390	0.00496806	64.4295		SPIA
MRGSE	GSE1297		04146	0.911376	89.6947		GLOBALTEST	GSE14762		05160	1.1324e-16	2.62009		GSA	GSE1297		00310	0.856	89.8855		PADOG	GSE1297		05168	0.888	90.7336		Fisher	GSE1297		05203	0.573472	58.0153		PLAGE	GSE1297		03015	0.0742955	90.7336		RONTOTOOLS	GSE14762		05218	0.00510358	65.1007		SPIA
MRGSE	GSE1297		04330	0.915355	90.0763		GLOBALTEST	GSE14762		05200	3.46763e-16	3.05677		GSA	GSE1297		05034	0.856	89.8855		PADOG	GSE1297		00480	0.888	91.1197		Fisher	GSE1297		05204	0.636284	60.8779		PLAGE	GSE1297		03440	0.0748651	91.1197		RONTOTOOLS	GSE14762		04978	0.0052871	65.7718		SPIA
MRGSE	GSE1297		04612	0.921468	90.458		GLOBALTEST	GSE14762		00534	3.79009e-16	3.49345		GSA	GSE1297		05214	0.858	90.458		PADOG	GSE1297		01040	0.888	91.5058		Fisher	GSE1297		05205	0.692905	65.2672		PLAGE	GSE1297		01040	0.0752965	91.5058		RONTOTOOLS	GSE14762		04722	0.0056863	66.443		SPIA
MRGSE	GSE1297		00563	0.922974	90.8397		GLOBALTEST	GSE14762		05223	7.63301e-16	3.93013		GSA	GSE1297		04662	0.866	90.8397		PADOG	GSE1297		04977	0.888	91.8919		Fisher	GSE1297		05210	0.420486	46.9466		PLAGE	GSE1297		00533	0.076001	91.8919		RONTOTOOLS	GSE14762		05131	0.00709026	67.1141		SPIA
MRGSE	GSE1297		00532	0.923693	91.2214		GLOBALTEST	GSE14762		04310	9.28729e-16	4.36681		GSA	GSE1297		00561	0.874	91.2214		PADOG	GSE1297		03430	0.895	92.278		Fisher	GSE1297		05211	0.273725	34.9237		PLAGE	GSE1297		00514	0.0789325	92.278		RONTOTOOLS	GSE14762		04020	0.00737652	67.7852		SPIA
MRGSE	GSE1297		00480	0.931701	91.6031		GLOBALTEST	GSE14762		04810	1.07956e-15	4.80349		GSA	GSE1297		00920	0.878	91.6031		PADOG	GSE1297		00130	0.914	92.6641		Fisher	GSE1297		05212	0.481001	51.3359		PLAGE	GSE1297		00601	0.0837371	92.6641		RONTOTOOLS	GSE14762		04114	0.00743896	68.4564		SPIA
MRGSE	GSE1297		05203	0.952277	91.9847		GLOBALTEST	GSE14762		04012	1.49472e-15	5.24017		GSA	GSE1297		05134	0.88	91.9847		PADOG	GSE1297		05140	0.918	93.0502		Fisher	GSE1297		05213	0.525143	54.1985		PLAGE	GSE1297		00512	0.087335	93.0502		RONTOTOOLS	GSE14762		04972	0.00744914	69.1275		SPIA
MRGSE	GSE1297		03430	0.958572	92.3664		GLOBALTEST	GSE14762		05212	2.19686e-15	5.67686		GSA	GSE1297		04142	0.882	92.5573		PADOG	GSE1297		05150	0.923	93.4363		Fisher	GSE1297		05214	0.39578	45.8015		PLAGE	GSE1297		03040	0.0933656	93.4363		RONTOTOOLS	GSE14762		04080	0.00790085	69.7987		SPIA
MRGSE	GSE1297		00240	0.963717	92.7481		GLOBALTEST	GSE14762		04960	2.3317e-15	6.11354		GSA	GSE1297		05169	0.882	92.5573		PADOG	GSE1297		00510	0.925	93.8224		Fisher	GSE1297		05215	0.689889	64.8855		PLAGE	GSE1297		03430	0.0977392	93.8224		RONTOTOOLS	GSE14762		04623	0.0108534	70.4698		SPIA
MRGSE	GSE1297		00510	0.965159	93.1298		GLOBALTEST	GSE14762		04540	2.90412e-15	6.55022		GSA	GSE1297		04940	0.898	93.1298		PADOG	GSE1297		00260	0.926	94.2085		Fisher	GSE1297		05216	0.469521	50.5725		PLAGE	GSE1297		00232	0.0996182	94.2085		RONTOTOOLS	GSE14762		04970	0.0130168	71.1409		SPIA
MRGSE	GSE1297		04977	0.967138	93.5115		GLOBALTEST	GSE14762		00190	3.78045e-15	6.9869		GSA	GSE1297		04910	0.9	93.7023		PADOG	GSE1297		00780	0.927	94.5946		Fisher	GSE1297		05217	1	91.0305		PLAGE	GSE1297		00900	0.102215	94.5946		RONTOTOOLS	GSE14762		05410	0.015215	71.8121		SPIA
MRGSE	GSE1297		03013	0.969865	93.8931		GLOBALTEST	GSE14762		05012	6.29848e-15	7.42358		GSA	GSE1297		05210	0.9	93.7023		PADOG	GSE1297		04670	0.932	94.9807		Fisher	GSE1297		05218	0.718714	66.7939		PLAGE	GSE1297		00563	0.104759	94.9807		RONTOTOOLS	GSE14762		04912	0.0163732	72.4832		SPIA
MRGSE	GSE1297		05034	0.974286	94.2748		GLOBALTEST	GSE14762		04144	7.1163e-15	7.86026		GSA	GSE1297		04973	0.902	94.2748		PADOG	GSE1297		00240	0.94	95.3668		Fisher	GSE1297		05219	0.616172	60.3053		PLAGE	GSE1297		00604	0.108507	95.3668		RONTOTOOLS	GSE14762		04725	0.0164687	73.1544		SPIA
MRGSE	GSE1297		05133	0.976226	94.6565		GLOBALTEST	GSE14762		04530	7.37811e-15	8.29694		GSA	GSE1297		04722	0.914	94.6565		PADOG	GSE1297		05134	0.942	95.7529		Fisher	GSE1297		05220	0.538878	56.4885		PLAGE	GSE1297		00511	0.109289	95.7529		RONTOTOOLS	GSE14762		04920	0.0166969	73.8255		SPIA
MRGSE	GSE1297		00130	0.976307	95.0382		GLOBALTEST	GSE14762		00480	8.86239e-15	8.73362		GSA	GSE1297		04330	0.95	95.0382		PADOG	GSE1297		00460	0.95	96.139		Fisher	GSE1297		05221	0.813384	70.9924		PLAGE	GSE1297		04978	0.112935	96.139		RONTOTOOLS	GSE14762		04914	0.0188032	74.4966		SPIA
MRGSE	GSE1297		05134	0.976703	95.4198		GLOBALTEST	GSE14762		04010	1.20731e-14	9.17031		GSA	GSE1297		04977	0.952	95.4198		PADOG	GSE1297		04142	0.953	96.5251		Fisher	GSE1297		05222	0.68101	63.7405		PLAGE	GSE1297		00480	0.114482	96.5251		RONTOTOOLS	GSE14762		04962	0.0226825	75.1678		SPIA
MRGSE	GSE1297		00670	0.97713	95.8015		GLOBALTEST	GSE14762		04670	1.22532e-14	9.60699		GSA	GSE1297		00514	0.954	95.9924		PADOG	GSE1297		00670	0.963	96.9112		Fisher	GSE1297		05223	0.551437	57.2519		PLAGE	GSE1297		03030	0.134662	96.9112		RONTOTOOLS	GSE14762		04150	0.022703	75.8389		SPIA
MRGSE	GSE1297		00780	0.980928	96.1832		GLOBALTEST	GSE14762		05213	1.7751e-14	10.0437		GSA	GSE1297		00564	0.954	95.9924		PADOG	GSE1297		03440	0.963	97.2973		Fisher	GSE1297		05310	1	91.0305		PLAGE	GSE1297		04977	0.135298	97.2973		RONTOTOOLS	GSE14762		04370	0.0259295	76.5101		SPIA
MRGSE	GSE1297		05150	0.984937	96.5649		GLOBALTEST	GSE14762		00460	2.23837e-14	10.4803		GSA	GSE1297		00520	0.956	96.7557		PADOG	GSE1297		03013	0.971	97.6834		Fisher	GSE1297		05320	1	91.0305		PLAGE	GSE1297		00600	0.165312	97.6834		RONTOTOOLS	GSE14762		05034	0.0259503	77.1812		SPIA
MRGSE	GSE1297		03440	0.985256	96.9466		GLOBALTEST	GSE14762		04514	2.82852e-14	10.917		GSA	GSE1297		05223	0.956	96.7557		PADOG	GSE1297		00600	0.974	98.0695		Fisher	GSE1297		05322	0.984664	81.2977		PLAGE	GSE1297		00534	0.205986	98.0695		RONTOTOOLS	GSE14762		04742	0.0260297	77.8523		SPIA
MRGSE	GSE1297		00785	0.985471	97.3282		GLOBALTEST	GSE14762		05219	4.37513e-14	11.3537		GSA	GSE1297		04612	0.96	97.3282		PADOG	GSE1297		03040	0.975	98.4556		Fisher	GSE1297		05323	0.235905	30.916		PLAGE	GSE1297		00670	0.278965	98.4556		RONTOTOOLS	GSE14762		05412	0.0338155	78.5235		SPIA
MRGSE	GSE1297		04141	0.98602	97.7099		GLOBALTEST	GSE14762		05222	5.3963e-14	11.7904		GSA	GSE1297		00071	0.97	97.7099		PADOG	GSE1297		04141	0.978	98.8417		Fisher	GSE1297		05330	1	91.0305		PLAGE	GSE1297		00460	0.3011	98.8417		RONTOTOOLS	GSE14762		05414	0.0422483	79.1946		SPIA
MRGSE	GSE1297		00600	0.986949	98.0916		GLOBALTEST	GSE14762		00430	7.73235e-14	12.2271		GSA	GSE1297		03450	0.972	98.0916		PADOG	GSE1297		03015	0.988	99.2278		Fisher	GSE1297		05332	1	91.0305		PLAGE	GSE1297		00730	0.306118	99.2278		RONTOTOOLS	GSE14762		04726	0.0424205	79.8658		SPIA
MRGSE	GSE1297		00460	0.988548	98.4733		GLOBALTEST	GSE14762		05016	1.1448e-13	12.6638		GSA	GSE1297		00601	0.982	98.6641		PADOG	GSE1297		05203	0.989	99.6139		Fisher	GSE1297		05340	1	91.0305		PLAGE	GSE1297		00780	0.511251	99.6139		RONTOTOOLS	GSE14762		04730	0.0446298	80.5369		SPIA
MRGSE	GSE1297		03015	0.992802	98.855		GLOBALTEST	GSE14762		05145	1.2199e-13	13.1004		GSA	GSE1297		05142	0.982	98.6641		PADOG	GSE1297		03030	0.993	100		Fisher	GSE1297		05410	0.603723	58.9695		PLAGE	GSE1297		00130	0.937979	100		RONTOTOOLS	GSE14762		04260	0.0557774	81.2081		SPIA
MRGSE	GSE1297		05140	0.99348	99.2366		GLOBALTEST	GSE14762		04150	1.30572e-13	13.5371		GSA	GSE1297		04510	0.994	99.2366		PADOG	GSE14762		04066	1e-05	0.3861		Fisher	GSE1297		05412	0.316316	39.6947		PLAGE	GSE14762		04960	5.13481e-13	0.3861		RONTOTOOLS	GSE14762		04320	0.0662771	81.8792		SPIA
MRGSE	GSE1297		03030	0.999016	99.6183		GLOBALTEST	GSE14762		05020	1.40873e-13	13.9738		GSA	GSE1297		00290	NA	99.6183		PADOG	GSE14762		05152	1e-05	0.772201		Fisher	GSE1297		05414	0.291382	37.5954		PLAGE	GSE14762		05322	1.84271e-12	0.772201		RONTOTOOLS	GSE14762		04270	0.0698214	82.5503		SPIA
MRGSE	GSE1297		03040	0.999836	100		GLOBALTEST	GSE14762		04020	1.53905e-13	14.4105		GSA	GSE1297		00472	NA	100		PADOG	GSE14762		04960	1e-05	1.1583		Fisher	GSE1297		05416	0.679458	63.3588		PLAGE	GSE14762		04066	2.14574e-12	1.1583		RONTOTOOLS	GSE14762		03460	0.0784648	83.2215		SPIA
MRGSE	GSE14762		05150	9.874e-14	0.381679		GLOBALTEST	GSE14762		02010	3.13277e-13	14.8472		GSA	GSE14762		00051	0	1.71756		PADOG	GSE14762		05212	1e-05	1.5444		Fisher	GSE14762		00010	8.86088e-06	3.81679		PLAGE	GSE14762		02010	4.39627e-12	1.5444		RONTOTOOLS	GSE14762		05014	0.0815876	83.8926		SPIA
MRGSE	GSE14762		04145	6.59392e-11	0.763359		GLOBALTEST	GSE14762		04966	3.13328e-13	15.2838		GSA	GSE14762		00460	0	1.71756		PADOG	GSE14762		05223	1e-05	1.9305		Fisher	GSE14762		00020	0.00134942	14.1221		PLAGE	GSE14762		04520	4.40444e-12	1.9305		RONTOTOOLS	GSE14762		04350	0.082245	84.5638		SPIA
MRGSE	GSE14762		00280	1.91083e-09	1.14504		GLOBALTEST	GSE14762		04360	4.45072e-13	15.7205		GSA	GSE14762		00524	0	1.71756		PADOG	GSE14762		04145	0.001	2.3166		Fisher	GSE14762		00030	0.0618996	44.6565		PLAGE	GSE14762		05323	6.03182e-12	2.3166		RONTOTOOLS	GSE14762		05216	0.0860218	85.2349		SPIA
MRGSE	GSE14762		05169	5.5456e-09	1.52672		GLOBALTEST	GSE14762		04610	5.10039e-13	16.1572		GSA	GSE14762		04066	0	1.71756		PADOG	GSE14762		05150	0.001	2.7027		Fisher	GSE14762		00040	0.237508	65.6489		PLAGE	GSE14762		05215	7.64633e-12	2.7027		RONTOTOOLS	GSE14762		04130	0.0905535	85.906		SPIA
MRGSE	GSE14762		05152	2.06452e-08	1.9084		GLOBALTEST	GSE14762	*	05211	5.50977e-13	16.5939		GSA	GSE14762		04960	0	1.71756		PADOG	GSE14762		00051	0.001	3.0888		Fisher	GSE14762		00051	0.00119745	12.9771		PLAGE	GSE14762		04514	8.99286e-12	3.0888		RONTOTOOLS	GSE14762		04622	0.105658	86.5772		SPIA
MRGSE	GSE14762		00010	1.58839e-07	2.29008		GLOBALTEST	GSE14762		05322	7.58611e-13	17.0306		GSA	GSE14762		04966	0	1.71756		PADOG	GSE14762		00524	0.001	3.4749		Fisher	GSE14762		00052	0.0914788	49.2366		PLAGE	GSE14762		00670	1.32185e-11	3.4749		RONTOTOOLS	GSE14762		05032	0.131003	87.2483		SPIA
MRGSE	GSE14762		04144	4.23177e-07	2.67176		GLOBALTEST	GSE14762		00760	9.75082e-13	17.4672		GSA	GSE14762		04971	0	1.71756		PADOG	GSE14762		00460	0.001	3.861		Fisher	GSE14762		00053	0.17324	62.5954		PLAGE	GSE14762		05150	1.3612e-11	3.861		RONTOTOOLS	GSE14762		04723	0.132589	87.9195		SPIA
MRGSE	GSE14762		05323	5.54449e-07	3.05344		GLOBALTEST	GSE14762		04664	1.03997e-12	17.9039		GSA	GSE14762		05150	0	1.71756		PADOG	GSE14762	*	05211	0.002	4.2471		Fisher	GSE14762		00061	0.971083	96.5649		PLAGE	GSE14762		00562	1.9252e-11	4.2471		RONTOTOOLS	GSE14762		04916	0.134155	88.5906		SPIA
MRGSE	GSE14762		04666	9.45957e-07	3.43511		GLOBALTEST	GSE14762		04080	1.06634e-12	18.3406		GSA	GSE14762		05145	0.006	3.43511		PADOG	GSE14762		04966	0.004	4.6332		Fisher	GSE14762		00062	0.571234	80.5344		PLAGE	GSE14762		04672	1.94359e-11	4.6332		RONTOTOOLS	GSE14762		04950	0.149556	89.2617		SPIA
MRGSE	GSE14762		00620	1.01294e-06	3.81679		GLOBALTEST	GSE14762		05221	1.17888e-12	18.7773		GSA	GSE14762		00430	0.012	4.00763		PADOG	GSE14762		05219	0.005	5.01931		Fisher	GSE14762		00071	6.88344e-05	6.10687		PLAGE	GSE14762		05223	2.39257e-11	5.01931		RONTOTOOLS	GSE14762		04724	0.157351	89.9329		SPIA
MRGSE	GSE14762		04514	2.12125e-06	4.19847		GLOBALTEST	GSE14762		04930	1.27846e-12	19.214		GSA	GSE14762		04145	0.012	4.00763		PADOG	GSE14762		05323	0.007	5.40541		Fisher	GSE14762		00072	0.159531	60.8779		PLAGE	GSE14762		00460	2.52716e-11	5.40541		RONTOTOOLS	GSE14762		04728	0.174988	90.604		SPIA
MRGSE	GSE14762		04142	2.57393e-06	4.58015		GLOBALTEST	GSE14762		04666	1.8592e-12	19.6507		GSA	GSE14762		04961	0.014	4.58015		PADOG	GSE14762		04971	0.008	5.79151		Fisher	GSE14762		00100	0.0277821	35.1145		PLAGE	GSE14762		04666	2.67348e-11	5.79151		RONTOTOOLS	GSE14762		04330	0.176636	91.2752		SPIA
MRGSE	GSE14762		03050	2.90918e-06	4.96183		GLOBALTEST	GSE14762		05120	1.90147e-12	20.0873		GSA	GSE14762		04664	0.018	5.34351		PADOG	GSE14762		04664	0.008	6.17761		Fisher	GSE14762		00120	0.845113	91.9847		PLAGE	GSE14762		04610	2.95767e-11	6.17761		RONTOTOOLS	GSE14762		03015	0.185582	91.9463		SPIA
MRGSE	GSE14762		00670	3.01041e-06	5.34351		GLOBALTEST	GSE14762		04520	2.17394e-12	20.524		GSA	GSE14762		05110	0.018	5.34351		PADOG	GSE14762		05214	0.009	6.56371		Fisher	GSE14762		00130	0.0972821	50.3817		PLAGE	GSE14762		04530	3.02663e-11	6.56371		RONTOTOOLS	GSE14762		04340	0.197384	92.6174		SPIA
MRGSE	GSE14762		04066	4.21143e-06	5.72519		GLOBALTEST	GSE14762		04145	2.28547e-12	20.9607		GSA	GSE14762		05416	0.018	5.34351		PADOG	GSE14762		00010	0.01	6.94981		Fisher	GSE14762		00140	0.895376	93.1298		PLAGE	GSE14762		04142	3.33931e-11	6.94981		RONTOTOOLS	GSE14762		05031	0.215252	93.2886		SPIA
MRGSE	GSE14762		00260	5.91177e-06	6.10687		GLOBALTEST	GSE14762		05110	2.45624e-12	21.3974		GSA	GSE14762		05152	0.02	6.10687		PADOG	GSE14762		05140	0.014	7.33591		Fisher	GSE14762		00190	0.0835246	48.4733		PLAGE	GSE14762		05212	3.39101e-11	7.33591		RONTOTOOLS	GSE14762		04713	0.263755	93.9597		SPIA
MRGSE	GSE14762		00640	8.08861e-06	6.48855		GLOBALTEST	GSE14762		00230	2.48977e-12	21.8341		GSA	GSE14762		04964	0.028	6.48855		PADOG	GSE14762		05110	0.015	7.72201		Fisher	GSE14762		00230	0.00637611	22.9008		PLAGE	GSE14762		04670	3.45473e-11	7.72201		RONTOTOOLS	GSE14762		04744	0.264365	94.6309		SPIA
MRGSE	GSE14762		00051	8.74861e-06	6.87023		GLOBALTEST	GSE14762		04662	3.52828e-12	22.2707		GSA	GSE14762		05140	0.032	6.87023		PADOG	GSE14762		04012	0.016	8.10811		Fisher	GSE14762		00232	0.893689	92.7481		PLAGE	GSE14762		05416	3.90939e-11	8.10811		RONTOTOOLS	GSE14762		04720	0.335057	95.302		SPIA
MRGSE	GSE14762		04964	8.76375e-06	7.25191		GLOBALTEST	GSE14762		04142	3.99822e-12	22.7074		GSA	GSE14762		05120	0.036	7.44275		PADOG	GSE14762		04666	0.022	8.49421		Fisher	GSE14762		00240	0.00460736	19.8473		PLAGE	GSE14762		05110	4.18866e-11	8.49421		RONTOTOOLS	GSE14762		05030	0.342941	95.9732		SPIA
MRGSE	GSE14762		04110	1.11024e-05	7.63359		GLOBALTEST	GSE14762		05416	4.20217e-12	23.1441		GSA	GSE14762		05133	0.036	7.44275		PADOG	GSE14762		05160	0.022	8.88031		Fisher	GSE14762		00250	0.000468636	10.3053		PLAGE	GSE14762		04070	4.40183e-11	8.88031		RONTOTOOLS	GSE14762		04140	0.356606	96.6443		SPIA
MRGSE	GSE14762		03320	1.40436e-05	8.01527		GLOBALTEST	GSE14762		05010	4.41385e-12	23.5808		GSA	GSE14762		04380	0.04	8.01527		PADOG	GSE14762		05133	0.024	9.26641		Fisher	GSE14762		00260	5.08985e-05	4.96183		PLAGE	GSE14762		05145	5.20107e-11	9.26641		RONTOTOOLS	GSE14762		04122	0.452352	97.3154		SPIA
MRGSE	GSE14762		05212	1.5018e-05	8.39695		GLOBALTEST	GSE14762		05100	4.42202e-12	24.0175		GSA	GSE14762		00534	0.046	8.39695		PADOG	GSE14762		05145	0.028	9.65251		Fisher	GSE14762		00270	0.162391	61.4504		PLAGE	GSE14762		00051	5.41435e-11	9.65251		RONTOTOOLS	GSE14762		05217	0.97635	97.9866		SPIA
MRGSE	GSE14762		03008	1.53436e-05	8.77863		GLOBALTEST	GSE14762		05142	5.32478e-12	24.4541		GSA	GSE14762		00030	0.048	8.96947		PADOG	GSE14762		04380	0.037	10.0386		Fisher	GSE14762		00280	7.33808e-08	0.763359		PLAGE	GSE14762		05120	5.42396e-11	10.0386		RONTOTOOLS	GSE14762		04740	0.999546	98.6577		SPIA
MRGSE	GSE14762		03030	1.62324e-05	9.16031		GLOBALTEST	GSE14762		04916	5.4203e-12	24.8908		GSA	GSE14762		00640	0.048	8.96947		PADOG	GSE14762		00670	0.042	10.4247		Fisher	GSE14762		00290	0.69301	84.3511		PLAGE	GSE14762		04961	5.63773e-11	10.4247		RONTOTOOLS	GSE14762		04514	NA	99.3289		SPIA
MRGSE	GSE14762		00240	3.10437e-05	9.54198		GLOBALTEST	GSE14762		05130	6.39984e-12	25.3275		GSA	GSE14762		05212	0.05	9.54198		PADOG	GSE14762		04672	0.049	10.8108		Fisher	GSE14762		00300	0.236038	65.0763		PLAGE	GSE14762		05140	5.64324e-11	10.8108		RONTOTOOLS	GSE14762		04520	NA	100		SPIA
MRGSE	GSE14762		05200	3.9545e-05	9.92366		GLOBALTEST	GSE14762		04210	6.97208e-12	25.7642		GSA	GSE14762	*	05211	0.056	9.92366		PADOG	GSE14762		05120	0.051	11.1969		Fisher	GSE14762		00310	0.0140547	30.916		PLAGE	GSE14762		04145	6.08768e-11	11.1969		RONTOTOOLS	GSE15471		04740	4.29692e-07	0.671141		SPIA
MRGSE	GSE14762		04141	4.93007e-05	10.3053		GLOBALTEST	GSE14762		04710	7.26348e-12	26.2009		GSA	GSE14762		00280	0.062	10.4962		PADOG	GSE14762		04973	0.051	11.583		Fisher	GSE14762		00330	0.0527279	43.8931		PLAGE	GSE14762		04144	6.12325e-11	11.583		RONTOTOOLS	GSE15471		04145	5.17049e-05	1.34228		SPIA
MRGSE	GSE14762		05416	5.97118e-05	10.687		GLOBALTEST	GSE14762		00520	8.27864e-12	26.6376		GSA	GSE14762		04530	0.062	10.4962		PADOG	GSE14762		00730	0.053	11.9691		Fisher	GSE14762		00340	0.063743	45.0382		PLAGE	GSE14762		05142	6.48425e-11	11.9691		RONTOTOOLS	GSE15471		04510	5.94256e-05	2.01342		SPIA
MRGSE	GSE14762		04612	6.88306e-05	11.0687		GLOBALTEST	GSE14762		05150	8.40097e-12	27.0742		GSA	GSE14762		00072	0.066	11.2595		PADOG	GSE14762		04964	0.064	12.3552		Fisher	GSE14762		00350	0.483675	76.7176		PLAGE	GSE14762		04150	6.66968e-11	12.3552		RONTOTOOLS	GSE15471		04670	6.01808e-05	2.68456		SPIA
MRGSE	GSE14762		00071	7.41438e-05	11.4504		GLOBALTEST	GSE14762		04060	1.53608e-11	27.5109		GSA	GSE14762		04721	0.066	11.2595		PADOG	GSE14762		00500	0.065	12.7413		Fisher	GSE14762		00360	0.241444	66.0305		PLAGE	GSE14762		05214	6.741e-11	12.7413		RONTOTOOLS	GSE15471		05414	0.000358632	3.3557		SPIA
MRGSE	GSE14762		05164	8.27132e-05	11.8321		GLOBALTEST	GSE14762		04722	1.60678e-11	27.9476		GSA	GSE14762		04672	0.076	11.8321		PADOG	GSE14762		05416	0.071	13.1274		Fisher	GSE14762		00380	0.0360291	38.9313		PLAGE	GSE14762		05219	6.86104e-11	13.1274		RONTOTOOLS	GSE15471		04080	0.000451469	4.02685		SPIA
MRGSE	GSE14762		04380	9.52957e-05	12.2137		GLOBALTEST	GSE14762		04650	2.35555e-11	28.3843		GSA	GSE14762		00562	0.082	12.2137		PADOG	GSE14762		04670	0.073	13.5135		Fisher	GSE14762		00400	0.127143	55.1527		PLAGE	GSE14762		05152	8.11149e-11	13.5135		RONTOTOOLS	GSE15471		04810	0.000475095	4.69799		SPIA
MRGSE	GSE14762		05332	0.000119904	12.5954		GLOBALTEST	GSE14762		05220	2.65498e-11	28.821		GSA	GSE14762		04650	0.084	12.9771		PADOG	GSE14762		04621	0.073	13.8996		Fisher	GSE14762		00410	0.0441648	40.8397		PLAGE	GSE14762		05020	8.2757e-11	13.8996		RONTOTOOLS	GSE15471		05132	0.000528232	5.36913		SPIA
MRGSE	GSE14762		05168	0.000184902	12.9771		GLOBALTEST	GSE14762		04970	2.67682e-11	29.2576		GSA	GSE14762		05134	0.084	12.9771		PADOG	GSE14762		05142	0.087	14.2857		Fisher	GSE14762		00430	0.484989	77.0992		PLAGE	GSE14762		04976	8.5776e-11	14.2857		RONTOTOOLS	GSE15471		05200	0.00062562	6.04027		SPIA
MRGSE	GSE14762		05219	0.000201741	13.3588		GLOBALTEST	GSE14762		04660	2.81609e-11	29.6943		GSA	GSE14762		05219	0.084	12.9771		PADOG	GSE14762		04650	0.09	14.6718		Fisher	GSE14762		00450	0.117295	53.0534		PLAGE	GSE14762		05221	8.63174e-11	14.6718		RONTOTOOLS	GSE15471	*	05212	0.000639138	6.71141		SPIA
MRGSE	GSE14762		05110	0.000215315	13.7405		GLOBALTEST	GSE14762		04370	2.82035e-11	30.131		GSA	GSE14762		00620	0.088	13.7405		PADOG	GSE14762		05131	0.093	15.0579		Fisher	GSE14762		00460	0.147631	58.0153		PLAGE	GSE14762		04971	1.01929e-10	15.0579		RONTOTOOLS	GSE15471		05323	0.000831769	7.38255		SPIA
MRGSE	GSE14762		03013	0.000219251	14.1221		GLOBALTEST	GSE14762		00910	3.12112e-11	30.5677		GSA	GSE14762		00052	0.09	14.313		PADOG	GSE14762		05134	0.094	15.444		Fisher	GSE14762		00471	0.0395251	39.6947		PLAGE	GSE14762		05202	1.40034e-10	15.444		RONTOTOOLS	GSE15471		04723	0.000837595	8.05369		SPIA
MRGSE	GSE14762		04115	0.000291212	14.5038		GLOBALTEST	GSE14762		04380	3.64943e-11	31.0044		GSA	GSE14762		04115	0.09	14.313		PADOG	GSE14762		04662	0.103	15.8301		Fisher	GSE14762		00472	0.445922	75.1908		PLAGE	GSE14762		00760	1.48499e-10	15.8301		RONTOTOOLS	GSE15471		04612	0.000861814	8.72483		SPIA
MRGSE	GSE14762		05133	0.000325428	14.8855		GLOBALTEST	GSE14762		04630	3.78641e-11	31.441		GSA	GSE14762		05223	0.094	14.8855		PADOG	GSE14762		00030	0.104	16.2162		Fisher	GSE14762		00480	0.118422	53.4351		PLAGE	GSE14762		04621	1.76358e-10	16.2162		RONTOTOOLS	GSE15471		05412	0.000923588	9.39597		SPIA
MRGSE	GSE14762		04940	0.000330082	15.2672		GLOBALTEST	GSE14762		04640	4.28438e-11	31.8777		GSA	GSE14762		04621	0.096	15.458		PADOG	GSE14762		05330	0.109	16.6023		Fisher	GSE14762		00500	0.00683892	23.2824		PLAGE	GSE14762		04012	1.90171e-10	16.6023		RONTOTOOLS	GSE15471		04724	0.000938316	10.0671		SPIA
MRGSE	GSE14762		05145	0.000352554	15.6489		GLOBALTEST	GSE14762		05140	4.3205e-11	32.3144		GSA	GSE14762		04974	0.096	15.458		PADOG	GSE14762		00280	0.112	16.9884		Fisher	GSE14762		00510	0.0696606	46.9466		PLAGE	GSE14762	*	05211	2.39129e-10	16.9884		RONTOTOOLS	GSE15471		04350	0.0010745	10.7383		SPIA
MRGSE	GSE14762		05330	0.000436364	16.0305		GLOBALTEST	GSE14762		04720	4.3998e-11	32.7511		GSA	GSE14762		00650	0.1	16.0305		PADOG	GSE14762		00640	0.113	17.3745		Fisher	GSE14762		00511	0.793211	89.313		PLAGE	GSE14762		00030	2.47552e-10	17.3745		RONTOTOOLS	GSE15471		04540	0.00108544	11.4094		SPIA
MRGSE	GSE14762		00230	0.000453117	16.4122		GLOBALTEST	GSE14762		04510	5.65231e-11	33.1878		GSA	GSE14762		00500	0.108	16.4122		PADOG	GSE14762		05332	0.114	17.7606		Fisher	GSE14762		00512	0.817885	90.6489		PLAGE	GSE14762		04210	2.60183e-10	17.7606		RONTOTOOLS	GSE15471		04630	0.00109472	12.0805		SPIA
MRGSE	GSE14762		04650	0.000507895	16.7939		GLOBALTEST	GSE14762		00140	6.03984e-11	33.6245		GSA	GSE14762		04666	0.114	16.7939		PADOG	GSE14762		04660	0.116	18.1467		Fisher	GSE14762		00514	0.338295	70.4198		PLAGE	GSE14762		04966	2.61898e-10	18.1467		RONTOTOOLS	GSE15471		05410	0.001136	12.7517		SPIA
MRGSE	GSE14762		04672	0.000546376	17.1756		GLOBALTEST	GSE14762		05210	6.29568e-11	34.0611		GSA	GSE14762		05142	0.116	17.1756		PADOG	GSE14762		04961	0.119	18.5328		Fisher	GSE14762		00520	0.00612071	22.5191		PLAGE	GSE14762		00010	2.6773e-10	18.5328		RONTOTOOLS	GSE15471		04726	0.00113894	13.4228		SPIA
MRGSE	GSE14762		00562	0.000580217	17.5573		GLOBALTEST	GSE14762		03018	6.41124e-11	34.4978		GSA	GSE14762		00730	0.118	17.7481		PADOG	GSE14762		05310	0.125	18.9189		Fisher	GSE14762		00524	0.399382	72.9008		PLAGE	GSE14762		00740	2.95028e-10	18.9189		RONTOTOOLS	GSE15471		05131	0.0011451	14.094		SPIA
MRGSE	GSE14762	*	05211	0.000607996	17.9389		GLOBALTEST	GSE14762		04962	6.96147e-11	34.9345		GSA	GSE14762		05322	0.118	17.7481		PADOG	GSE14762		05100	0.128	19.305		Fisher	GSE14762		00531	0.0315098	38.1679		PLAGE	GSE14762		05213	2.98099e-10	19.305		RONTOTOOLS	GSE15471		05416	0.00116321	14.7651		SPIA
MRGSE	GSE14762		05134	0.000705375	18.3206		GLOBALTEST	GSE14762		05340	7.81983e-11	35.3712		GSA	GSE14762		00400	0.124	18.3206		PADOG	GSE14762		05169	0.134	19.6911		Fisher	GSE14762		00532	0.00135178	14.5038		PLAGE	GSE14762		00770	3.13137e-10	19.6911		RONTOTOOLS	GSE15471		05145	0.00121517	15.4362		SPIA
MRGSE	GSE14762		05223	0.00074186	18.7023		GLOBALTEST	GSE14762		04120	1.05453e-10	35.8079		GSA	GSE14762		00020	0.126	18.7023		PADOG	GSE14762		00620	0.14	20.0772		Fisher	GSE14762		00533	0.728804	87.0229		PLAGE	GSE14762		05160	3.45144e-10	20.0772		RONTOTOOLS	GSE15471		05320	0.00130014	16.1074		SPIA
MRGSE	GSE14762		03420	0.000775722	19.084		GLOBALTEST	GSE14762		05412	1.28486e-10	36.2445		GSA	GSE14762		04976	0.128	19.2748		PADOG	GSE14762		05322	0.145	20.4633		Fisher	GSE14762		00534	0.229364	64.313		PLAGE	GSE14762		00520	3.45934e-10	20.4633		RONTOTOOLS	GSE15471		05146	0.00130037	16.7785		SPIA
MRGSE	GSE14762		00020	0.000875893	19.4656		GLOBALTEST	GSE14762		00920	2.64716e-10	36.6812		GSA	GSE14762		05310	0.128	19.2748		PADOG	GSE14762		00400	0.147	20.8494		Fisher	GSE14762		00561	0.0153754	31.6794		PLAGE	GSE14762		00480	3.49967e-10	20.8494		RONTOTOOLS	GSE15471		04020	0.00147391	17.4497		SPIA
MRGSE	GSE14762		05120	0.000879976	19.8473		GLOBALTEST	GSE14762		04912	2.79498e-10	37.1179		GSA	GSE14762		05214	0.132	19.8473		PADOG	GSE14762		05164	0.149	21.2355		Fisher	GSE14762		00562	0.0116553	28.626		PLAGE	GSE14762		05134	3.60113e-10	21.2355		RONTOTOOLS	GSE15471		04727	0.00152626	18.1208		SPIA
MRGSE	GSE14762		04960	0.000926194	20.229		GLOBALTEST	GSE14762		04730	3.48476e-10	37.5546		GSA	GSE14762		00670	0.134	20.229		PADOG	GSE14762		05221	0.149	21.6216		Fisher	GSE14762		00563	0.229364	64.313		PLAGE	GSE14762		04380	3.61774e-10	21.6216		RONTOTOOLS	GSE15471		05130	0.00153959	18.7919		SPIA
MRGSE	GSE14762		05140	0.0010206	20.6107		GLOBALTEST	GSE14762		04141	3.72738e-10	37.9913		GSA	GSE14762		04620	0.138	20.6107		PADOG	GSE14762		04940	0.151	22.0077		Fisher	GSE14762		00564	0.131545	56.1069		PLAGE	GSE14762		00100	5.6487e-10	22.0077		RONTOTOOLS	GSE15471		05203	0.00157412	19.4631		SPIA
MRGSE	GSE14762		00250	0.00102853	20.9924		GLOBALTEST	GSE14762		04070	4.10878e-10	38.4279		GSA	GSE14762		00480	0.144	21.1832		PADOG	GSE14762		05213	0.151	22.3938		Fisher	GSE14762		00565	0.839563	91.6031		PLAGE	GSE14762		04115	5.98967e-10	22.3938		RONTOTOOLS	GSE15471		05332	0.00164131	20.1342		SPIA
MRGSE	GSE14762		05322	0.00104166	21.374		GLOBALTEST	GSE14762		04620	4.14775e-10	38.8646		GSA	GSE14762		05164	0.144	21.1832		PADOG	GSE14762		00260	0.155	22.7799		Fisher	GSE14762		00590	0.524577	77.8626		PLAGE	GSE14762		05144	6.09299e-10	22.7799		RONTOTOOLS	GSE15471		04666	0.00189052	20.8054		SPIA
MRGSE	GSE14762		00630	0.00133706	21.7557		GLOBALTEST	GSE14762		00564	4.32149e-10	39.3013		GSA	GSE14762		05169	0.148	21.9466		PADOG	GSE14762		04620	0.162	23.166		Fisher	GSE14762		00591	0.990387	97.7099		PLAGE	GSE14762		04064	6.19227e-10	23.166		RONTOTOOLS	GSE15471		05100	0.00191284	21.4765		SPIA
MRGSE	GSE14762		00310	0.00142	22.1374		GLOBALTEST	GSE14762		00510	4.44869e-10	39.738		GSA	GSE14762		05330	0.148	21.9466		PADOG	GSE14762		05130	0.165	23.5521		Fisher	GSE14762		00592	0.940582	95.4198		PLAGE	GSE14762		00130	6.5691e-10	23.5521		RONTOTOOLS	GSE15471		04512	0.00201644	22.1477		SPIA
MRGSE	GSE14762		04012	0.00142295	22.5191		GLOBALTEST	GSE14762		04910	6.53427e-10	40.1747		GSA	GSE14762		00010	0.15	22.9008		PADOG	GSE14762		04514	0.17	23.9382		Fisher	GSE14762		00600	0.470566	75.9542		PLAGE	GSE14762		00860	6.66923e-10	23.9382		RONTOTOOLS	GSE15471		04530	0.00210295	22.8188		SPIA
MRGSE	GSE14762		05160	0.00145243	22.9008		GLOBALTEST	GSE14762		04320	6.62554e-10	40.6114		GSA	GSE14762		05323	0.15	22.9008		PADOG	GSE14762		05215	0.177	24.3243		Fisher	GSE14762		00601	0.511873	77.4809		PLAGE	GSE14762		04662	6.85963e-10	24.3243		RONTOTOOLS	GSE15471		04110	0.00212002	23.4899		SPIA
MRGSE	GSE14762		00532	0.00179946	23.2824		GLOBALTEST	GSE14762		05323	8.81775e-10	41.048		GSA	GSE14762		05332	0.15	22.9008		PADOG	GSE14762		04612	0.183	24.7104		Fisher	GSE14762		00603	0.248527	66.7939		PLAGE	GSE14762		04973	7.01432e-10	24.7104		RONTOTOOLS	GSE15471		04060	0.0021442	24.1611		SPIA
MRGSE	GSE14762		04120	0.00182482	23.6641		GLOBALTEST	GSE14762		05131	1.10954e-09	41.4847		GSA	GSE14762		00630	0.152	23.6641		PADOG	GSE14762		04610	0.186	25.0965		Fisher	GSE14762		00604	0.334569	69.4656		PLAGE	GSE14762		05218	7.54011e-10	25.0965		RONTOTOOLS	GSE15471		05222	0.00214769	24.8322		SPIA
MRGSE	GSE14762		04070	0.00182631	24.0458		GLOBALTEST	GSE14762		04612	1.24292e-09	41.9214		GSA	GSE14762		05100	0.154	24.0458		PADOG	GSE14762		04910	0.188	25.4826		Fisher	GSE14762		00620	2.70946e-06	2.67176		PLAGE	GSE14762		04062	7.87013e-10	25.4826		RONTOTOOLS	GSE15471		04650	0.00227079	25.5034		SPIA
MRGSE	GSE14762		04610	0.00202713	24.4275		GLOBALTEST	GSE14762		05414	1.29784e-09	42.3581		GSA	GSE14762		00260	0.156	24.4275		PADOG	GSE14762		05320	0.19	25.8687		Fisher	GSE14762		00630	0.00247434	16.7939		PLAGE	GSE14762		03420	8.74884e-10	25.8687		RONTOTOOLS	GSE15471		04115	0.00228548	26.1745		SPIA
MRGSE	GSE14762		05130	0.00210213	24.8092		GLOBALTEST	GSE14762		04672	1.35959e-09	42.7948		GSA	GSE14762		04612	0.158	24.8092		PADOG	GSE14762		04144	0.193	26.2548		Fisher	GSE14762		00640	0.000114698	7.25191		PLAGE	GSE14762		05133	8.81295e-10	26.2548		RONTOTOOLS	GSE15471		05164	0.00234331	26.8456		SPIA
MRGSE	GSE14762		05166	0.00217949	25.1908		GLOBALTEST	GSE14762		00562	1.35971e-09	43.2314		GSA	GSE14762		00310	0.16	25.1908		PADOG	GSE14762		00072	0.195	26.6409		Fisher	GSE14762		00650	0.0284228	36.2595		PLAGE	GSE14762		04612	1.00684e-09	26.6409		RONTOTOOLS	GSE15471		04610	0.00244262	27.5168		SPIA
MRGSE	GSE14762		00330	0.00218486	25.5725		GLOBALTEST	GSE14762		03420	1.51318e-09	43.6681		GSA	GSE14762		04940	0.17	25.7634		PADOG	GSE14762		05220	0.197	27.027		Fisher	GSE14762		00670	4.81392e-07	1.14504		PLAGE	GSE14762		05161	1.05542e-09	27.027		RONTOTOOLS	GSE15471		04390	0.00251958	28.1879		SPIA
MRGSE	GSE14762		04360	0.00222433	25.9542		GLOBALTEST	GSE14762		05014	1.54927e-09	44.1048		GSA	GSE14762		05168	0.17	25.7634		PADOG	GSE14762		00052	0.198	27.4131		Fisher	GSE14762		00730	0.236038	65.0763		PLAGE	GSE14762		05340	1.0757e-09	27.4131		RONTOTOOLS	GSE15471		05166	0.00256996	28.8591		SPIA
MRGSE	GSE14762		03010	0.00237035	26.3359		GLOBALTEST	GSE14762		04976	2.18856e-09	44.5415		GSA	GSE14762		04660	0.178	26.3359		PADOG	GSE14762		04930	0.2	27.7992		Fisher	GSE14762		00740	0.106242	51.5267		PLAGE	GSE14762		00730	1.08485e-09	27.7992		RONTOTOOLS	GSE15471		04144	0.00257336	29.5302		SPIA
MRGSE	GSE14762		04662	0.00250324	26.7176		GLOBALTEST	GSE14762		03015	2.55004e-09	44.9782		GSA	GSE14762		05340	0.186	26.7176		PADOG	GSE14762		00630	0.206	28.1853		Fisher	GSE14762		00750	0.127143	55.1527		PLAGE	GSE14762		04930	1.11836e-09	28.1853		RONTOTOOLS	GSE15471		05160	0.00267697	30.2013		SPIA
MRGSE	GSE14762		04621	0.00251428	27.0992		GLOBALTEST	GSE14762		04062	3.39382e-09	45.4148		GSA	GSE14762		00071	0.188	27.0992		PADOG	GSE14762		00562	0.211	28.5714		Fisher	GSE14762		00760	0.0904102	48.855		PLAGE	GSE14762		04640	1.12485e-09	28.5714		RONTOTOOLS	GSE15471		04725	0.00283017	30.8725		SPIA
MRGSE	GSE14762		04966	0.00252886	27.4809		GLOBALTEST	GSE14762		00561	3.5848e-09	45.8515		GSA	GSE14762		03420	0.192	27.4809		PADOG	GSE14762		04976	0.211	28.9575		Fisher	GSE14762		00770	0.00783612	24.0458		PLAGE	GSE14762		04540	1.22883e-09	28.9575		RONTOTOOLS	GSE15471		04360	0.00292719	31.5436		SPIA
MRGSE	GSE14762		04670	0.00260128	27.8626		GLOBALTEST	GSE14762		01100	4.40879e-09	46.2882		GSA	GSE14762		04070	0.194	27.8626		PADOG	GSE14762		03050	0.221	29.3436		Fisher	GSE14762		00780	0.419195	74.8092		PLAGE	GSE14762		04650	1.30742e-09	29.3436		RONTOTOOLS	GSE15471		04066	0.00299498	32.2148		SPIA
MRGSE	GSE14762		03018	0.00268213	28.2443		GLOBALTEST	GSE14762		03040	4.44991e-09	46.7249		GSA	GSE14762		05162	0.2	28.2443		PADOG	GSE14762		03420	0.224	29.7297		Fisher	GSE14762		00785	1	100		PLAGE	GSE14762		05168	1.35685e-09	29.7297		RONTOTOOLS	GSE15471		05150	0.00301861	32.8859		SPIA
MRGSE	GSE14762		04664	0.00272859	28.626		GLOBALTEST	GSE14762		03060	4.52362e-09	47.1616		GSA	GSE14762		03320	0.202	28.626		PADOG	GSE14762		03030	0.231	30.1158		Fisher	GSE14762		00790	0.112671	52.2901		PLAGE	GSE14762		04721	1.40687e-09	30.1158		RONTOTOOLS	GSE15471		05133	0.00315925	33.557		SPIA
MRGSE	GSE14762		05131	0.0027742	29.0076		GLOBALTEST	GSE14762		04350	4.94028e-09	47.5983		GSA	GSE14762		00270	0.21	29.0076		PADOG	GSE14762		00532	0.235	30.5019		Fisher	GSE14762		00830	0.819474	91.2214		PLAGE	GSE14762		05200	1.51416e-09	30.5019		RONTOTOOLS	GSE15471		05162	0.00319767	34.2282		SPIA
MRGSE	GSE14762		04064	0.00287898	29.3893		GLOBALTEST	GSE14762		04115	5.8762e-09	48.0349		GSA	GSE14762		00520	0.212	29.771		PADOG	GSE14762		05340	0.236	30.888		Fisher	GSE14762		00860	0.338295	70.4198		PLAGE	GSE14762		00230	1.58074e-09	30.888		RONTOTOOLS	GSE15471		05152	0.00325554	34.8993		SPIA
MRGSE	GSE14762		04660	0.00330799	29.771		GLOBALTEST	GSE14762		04940	6.0254e-09	48.4716		GSA	GSE14762		03030	0.212	29.771		PADOG	GSE14762		00650	0.244	31.2741		Fisher	GSE14762		00900	0.792429	88.9313		PLAGE	GSE14762		04940	1.70953e-09	31.2741		RONTOTOOLS	GSE15471		04970	0.00338741	35.5705		SPIA
MRGSE	GSE14762		05162	0.00338998	30.1527		GLOBALTEST	GSE14762		00670	6.5344e-09	48.9083		GSA	GSE14762		04920	0.212	29.771		PADOG	GSE14762		00020	0.258	31.6602		Fisher	GSE14762		00920	0.251257	67.3664		PLAGE	GSE14762		04910	1.74748e-09	31.6602		RONTOTOOLS	GSE15471		05322	0.00372289	36.2416		SPIA
MRGSE	GSE14762		05132	0.00343866	30.5344		GLOBALTEST	GSE14762		00052	6.60057e-09	49.345		GSA	GSE14762		04064	0.214	30.7252		PADOG	GSE14762		05132	0.259	32.0463		Fisher	GSE14762		00970	0.0692204	46.1832		PLAGE	GSE14762		05310	1.96036e-09	32.0463		RONTOTOOLS	GSE15471		05169	0.00382682	36.9128		SPIA
MRGSE	GSE14762		04062	0.00386655	30.916		GLOBALTEST	GSE14762		04973	7.77686e-09	49.7817		GSA	GSE14762		04260	0.214	30.7252		PADOG	GSE14762		00430	0.259	32.4324		Fisher	GSE14762		00980	0.68261	83.9695		PLAGE	GSE14762		05222	1.97175e-09	32.4324		RONTOTOOLS	GSE15471		04672	0.00412754	37.5839		SPIA
MRGSE	GSE14762		05202	0.0046919	31.2977		GLOBALTEST	GSE14762		00240	8.86905e-09	50.2183		GSA	GSE14762		00561	0.216	31.2977		PADOG	GSE14762		00130	0.259	32.8185		Fisher	GSE14762		00982	0.536366	78.2443		PLAGE	GSE14762		05164	2.47909e-09	32.8185		RONTOTOOLS	GSE15471		05330	0.00414955	38.255		SPIA
MRGSE	GSE14762		04210	0.00474547	31.6794		GLOBALTEST	GSE14762		00500	9.39135e-09	50.655		GSA	GSE14762		04360	0.218	31.6794		PADOG	GSE14762		04142	0.264	33.2046		Fisher	GSE14762		00983	0.744567	87.7863		PLAGE	GSE14762		04620	2.53668e-09	33.2046		RONTOTOOLS	GSE15471		05220	0.00425514	38.9262		SPIA
MRGSE	GSE14762		05142	0.00517852	32.0611		GLOBALTEST	GSE14762		00010	9.98335e-09	51.0917		GSA	GSE14762		05130	0.228	32.0611		PADOG	GSE14762		00520	0.271	33.5907		Fisher	GSE14762		01040	0.408339	73.2824		PLAGE	GSE14762		05100	2.55936e-09	33.5907		RONTOTOOLS	GSE15471		04621	0.00430686	39.5973		SPIA
MRGSE	GSE14762		03430	0.00535139	32.4427		GLOBALTEST	GSE14762		04621	1.08112e-08	51.5284		GSA	GSE14762		00100	0.23	32.4427		PADOG	GSE14762		03430	0.275	33.9768		Fisher	GSE14762		02010	0.0513796	42.7481		PLAGE	GSE14762		05205	2.64778e-09	33.9768		RONTOTOOLS	GSE15471		05140	0.00445724	40.2685		SPIA
MRGSE	GSE14762		05214	0.00535673	32.8244		GLOBALTEST	GSE14762		03410	1.28548e-08	51.9651		GSA	GSE14762		00471	0.24	33.2061		PADOG	GSE14762		05218	0.275	34.3629		Fisher	GSE14762		03008	0.000472867	10.687		PLAGE	GSE14762		00590	3.08333e-09	34.3629		RONTOTOOLS	GSE15471		04151	0.00447473	40.9396		SPIA
MRGSE	GSE14762		05222	0.00584578	33.2061		GLOBALTEST	GSE14762		05146	1.38676e-08	52.4017		GSA	GSE14762		00532	0.24	33.2061		PADOG	GSE14762		05200	0.281	34.749		Fisher	GSE14762		03010	0.00508452	20.9924		PLAGE	GSE14762		00564	3.3794e-09	34.749		RONTOTOOLS	GSE15471		05161	0.00448832	41.6107		SPIA
MRGSE	GSE14762		03410	0.00600784	33.5878		GLOBALTEST	GSE14762		04972	1.42135e-08	52.8384		GSA	GSE14762		03440	0.24	33.2061		PADOG	GSE14762		04115	0.282	35.1351		Fisher	GSE14762		03013	0.00824261	25.1908		PLAGE	GSE14762		05203	3.43667e-09	35.1351		RONTOTOOLS	GSE15471		04062	0.00451607	42.2819		SPIA
MRGSE	GSE14762		00970	0.00609799	33.9695		GLOBALTEST	GSE14762		05143	1.54457e-08	53.2751		GSA	GSE14762		00410	0.244	33.9695		PADOG	GSE14762		04210	0.293	35.5212		Fisher	GSE14762		03015	0.7203	86.6412		PLAGE	GSE14762		05169	3.56948e-09	35.5212		RONTOTOOLS	GSE15471		05215	0.0046872	42.953		SPIA
MRGSE	GSE14762		03040	0.00610659	34.3511		GLOBALTEST	GSE14762		00030	1.56193e-08	53.7118		GSA	GSE14762		00190	0.246	34.542		PADOG	GSE14762		04064	0.306	35.9073		Fisher	GSE14762		03018	0.00069797	12.2137		PLAGE	GSE14762		00270	3.72433e-09	35.9073		RONTOTOOLS	GSE15471		05211	0.00481793	43.6242		SPIA
MRGSE	GSE14762		04060	0.00637403	34.7328		GLOBALTEST	GSE14762		00740	1.62924e-08	54.1485		GSA	GSE14762		00330	0.246	34.542		PADOG	GSE14762		03410	0.307	36.2934		Fisher	GSE14762		03020	0.817885	90.6489		PLAGE	GSE14762		05332	3.8231e-09	36.2934		RONTOTOOLS	GSE15471		04978	0.00495911	44.2953		SPIA
MRGSE	GSE14762		00030	0.00762757	35.1145		GLOBALTEST	GSE14762		00051	1.78818e-08	54.5852		GSA	GSE14762		04062	0.25	35.3053		PADOG	GSE14762		00071	0.309	36.6795		Fisher	GSE14762		03022	0.349373	70.9924		PLAGE	GSE14762		03410	3.86556e-09	36.6795		RONTOTOOLS	GSE15471		04912	0.00501738	44.9664		SPIA
MRGSE	GSE14762		05215	0.0078316	35.4962		GLOBALTEST	GSE14762		04975	1.84559e-08	55.0218		GSA	GSE14762		04144	0.25	35.3053		PADOG	GSE14762		00240	0.311	37.0656		Fisher	GSE14762		03030	0.000351149	9.92366		PLAGE	GSE14762		04920	4.08155e-09	37.0656		RONTOTOOLS	GSE15471		05202	0.00502845	45.6376		SPIA
MRGSE	GSE14762		02010	0.00787953	35.8779		GLOBALTEST	GSE14762		00980	2.0897e-08	55.4585		GSA	GSE14762		00250	0.256	35.8779		PADOG	GSE14762		05162	0.325	37.4517		Fisher	GSE14762		03040	0.00218726	16.4122		PLAGE	GSE14762		05166	4.31861e-09	37.4517		RONTOTOOLS	GSE15471		04940	0.00507369	46.3087		SPIA
MRGSE	GSE14762		00650	0.00878813	36.2595		GLOBALTEST	GSE14762		05144	2.52882e-08	55.8952		GSA	GSE14762		03430	0.258	36.4504		PADOG	GSE14762		03320	0.334	37.8378		Fisher	GSE14762		03050	1.48089e-06	2.29008		PLAGE	GSE14762		04660	4.32749e-09	37.8378		RONTOTOOLS	GSE15471		05168	0.00519207	46.9799		SPIA
MRGSE	GSE14762		00500	0.00909431	36.6412		GLOBALTEST	GSE14762		04920	3.16069e-08	56.3319		GSA	GSE14762		04012	0.258	36.4504		PADOG	GSE14762		05168	0.348	38.2239		Fisher	GSE14762		03060	0.0138132	30.1527		PLAGE	GSE14762		05146	4.44162e-09	38.2239		RONTOTOOLS	GSE15471		04620	0.00535242	47.651		SPIA
MRGSE	GSE14762		05340	0.00920413	37.0229		GLOBALTEST	GSE14762		00590	3.35791e-08	56.7686		GSA	GSE14762		05166	0.26	37.0229		PADOG	GSE14762		04070	0.353	38.61		Fisher	GSE14762		03320	6.65818e-05	5.72519		PLAGE	GSE14762		05143	4.60806e-09	38.61		RONTOTOOLS	GSE15471		05134	0.00551062	48.3221		SPIA
MRGSE	GSE14762		00730	0.0094657	37.4046		GLOBALTEST	GSE14762		00860	3.41446e-08	57.2052		GSA	GSE14762		00750	0.266	37.4046		PADOG	GSE14762		04540	0.353	38.9961		Fisher	GSE14762		03410	0.0316026	38.5496		PLAGE	GSE14762		05330	5.15032e-09	38.9961		RONTOTOOLS	GSE15471		04010	0.00562356	48.9933		SPIA
MRGSE	GSE14762		00520	0.00956371	37.7863		GLOBALTEST	GSE14762		04914	3.60396e-08	57.6419		GSA	GSE14762		00053	0.268	37.7863		PADOG	GSE14762		03060	0.361	39.3822		Fisher	GSE14762		03420	0.00353145	18.7023		PLAGE	GSE14762		04964	5.17744e-09	39.3822		RONTOTOOLS	GSE15471		05144	0.00578425	49.6644		SPIA
MRGSE	GSE14762		03060	0.00968691	38.1679		GLOBALTEST	GSE14762		03013	3.77441e-08	58.0786		GSA	GSE14762		05131	0.272	38.1679		PADOG	GSE14762		00471	0.362	39.7683		Fisher	GSE14762		03430	0.00332308	18.3206		PLAGE	GSE14762		05132	5.27864e-09	39.7683		RONTOTOOLS	GSE15471		04270	0.00583881	50.3356		SPIA
MRGSE	GSE14762		04540	0.00970705	38.5496		GLOBALTEST	GSE14762		03320	4.33324e-08	58.5153		GSA	GSE14762		00450	0.274	38.7405		PADOG	GSE14762		05222	0.369	40.1544		Fisher	GSE14762		03440	0.0265379	34.7328		PLAGE	GSE14762		05220	5.5338e-09	40.1544		RONTOTOOLS	GSE15471		04310	0.00590486	51.0067		SPIA
MRGSE	GSE14762		04510	0.00972699	38.9313		GLOBALTEST	GSE14762		00565	5.54968e-08	58.952		GSA	GSE14762		05161	0.274	38.7405		PADOG	GSE14762		00100	0.374	40.5405		Fisher	GSE14762		03450	0.251257	67.3664		PLAGE	GSE14762		05320	5.92618e-09	40.5405		RONTOTOOLS	GSE15471		05210	0.00600562	51.6779		SPIA
MRGSE	GSE14762		04114	0.00979701	39.313		GLOBALTEST	GSE14762		05216	6.12505e-08	59.3886		GSA	GSE14762		03050	0.278	39.5038		PADOG	GSE14762		03440	0.389	40.9266		Fisher	GSE14762		03460	0.0281693	35.8779		PLAGE	GSE14762		03060	6.36141e-09	40.9266		RONTOTOOLS	GSE15471		05310	0.0060174	52.349		SPIA
MRGSE	GSE14762		05203	0.0105849	39.6947		GLOBALTEST	GSE14762		05410	7.40087e-08	59.8253		GSA	GSE14762		04662	0.278	39.5038		PADOG	GSE14762		05020	0.395	41.3127		Fisher	GSE14762		04010	0.149986	59.542		PLAGE	GSE14762		00524	6.69089e-09	41.3127		RONTOTOOLS	GSE15471		04380	0.00635553	53.0201		SPIA
MRGSE	GSE14762		04151	0.0106275	40.0763		GLOBALTEST	GSE14762		04270	8.21729e-08	60.262		GSA	GSE14762		05320	0.284	40.0763		PADOG	GSE14762		00250	0.398	41.6988		Fisher	GSE14762		04012	0.0139673	30.5344		PLAGE	GSE14762		00240	7.2283e-09	41.6988		RONTOTOOLS	GSE15471		04210	0.00686227	53.6913		SPIA
MRGSE	GSE14762		03440	0.0115259	40.458		GLOBALTEST	GSE14762		00450	8.27643e-08	60.6987		GSA	GSE14762		04640	0.286	40.458		PADOG	GSE14762		00760	0.404	42.0849		Fisher	GSE14762		04020	0.907071	94.2748		PLAGE	GSE14762		05162	7.831e-09	42.0849		RONTOTOOLS	GSE15471		05219	0.00697237	54.3624		SPIA
MRGSE	GSE14762		00270	0.012688	40.8397		GLOBALTEST	GSE14762		00770	9.14292e-08	61.1354		GSA	GSE14762		04210	0.292	40.8397		PADOG	GSE14762		00310	0.406	42.471		Fisher	GSE14762		04060	0.0612458	44.2748		PLAGE	GSE14762		04360	9.01987e-09	42.471		RONTOTOOLS	GSE15471		03320	0.00705559	55.0336		SPIA
MRGSE	GSE14762		04130	0.0133216	41.2214		GLOBALTEST	GSE14762		00563	9.9104e-08	61.5721		GSA	GSE14762		04514	0.294	41.4122		PADOG	GSE14762		03008	0.409	42.8571		Fisher	GSE14762		04062	0.00744726	23.6641		PLAGE	GSE14762		04060	9.15693e-09	42.8571		RONTOTOOLS	GSE15471		05142	0.00712398	55.7047		SPIA
MRGSE	GSE14762		04640	0.0148696	41.6031		GLOBALTEST	GSE14762		05332	1.06891e-07	62.0087		GSA	GSE14762		05020	0.294	41.4122		PADOG	GSE14762		04640	0.414	43.2432		Fisher	GSE14762		04064	0.00792479	24.8092		PLAGE	GSE14762		04720	9.88399e-09	43.2432		RONTOTOOLS	GSE15471		04064	0.00740036	56.3758		SPIA
MRGSE	GSE14762		05320	0.0153365	41.9847		GLOBALTEST	GSE14762		00600	1.08131e-07	62.4454		GSA	GSE14762		05132	0.296	41.9847		PADOG	GSE14762		02010	0.428	43.6293		Fisher	GSE14762		04066	0.000258808	8.77863		PLAGE	GSE14762		04810	1.01182e-08	43.6293		RONTOTOOLS	GSE15471		04972	0.00788252	57.047		SPIA
MRGSE	GSE14762		04620	0.0161488	42.3664		GLOBALTEST	GSE14762		05310	1.37723e-07	62.8821		GSA	GSE14762		00380	0.306	42.5573		PADOG	GSE14762		04062	0.435	44.0154		Fisher	GSE14762		04070	0.00382753	19.084		PLAGE	GSE14762		00052	1.06267e-08	44.0154		RONTOTOOLS	GSE15471		05016	0.00789879	57.7181		SPIA
MRGSE	GSE14762		04910	0.0180078	42.7481		GLOBALTEST	GSE14762		00120	1.3912e-07	63.3188		GSA	GSE14762		04978	0.306	42.5573		PADOG	GSE14762		00534	0.442	44.4015		Fisher	GSE14762		04080	1	99.2366		PLAGE	GSE14762		04130	1.06556e-08	44.4015		RONTOTOOLS	GSE15471		04971	0.00882522	58.3893		SPIA
MRGSE	GSE14762		05161	0.0185507	43.1298		GLOBALTEST	GSE14762		00532	1.48641e-07	63.7555		GSA	GSE14762		00564	0.312	43.1298		PADOG	GSE14762		05161	0.454	44.7876		Fisher	GSE14762		04110	6.01114e-05	5.34351		PLAGE	GSE14762		04151	1.13933e-08	44.7876		RONTOTOOLS	GSE15471		04320	0.00905489	59.0604		SPIA
MRGSE	GSE14762		04010	0.019855	43.5115		GLOBALTEST	GSE14762		04114	1.51827e-07	64.1921		GSA	GSE14762		00240	0.318	43.5115		PADOG	GSE14762		00360	0.455	45.1737		Fisher	GSE14762		04114	0.0226731	33.2061		PLAGE	GSE14762		04722	1.1447e-08	45.1737		RONTOTOOLS	GSE15471		04664	0.011174	59.7315		SPIA
MRGSE	GSE14762		03460	0.0211532	43.8931		GLOBALTEST	GSE14762		00512	1.78577e-07	64.6288		GSA	GSE14762		03410	0.322	43.8931		PADOG	GSE14762		00053	0.459	45.5598		Fisher	GSE14762		04115	0.000103031	6.87023		PLAGE	GSE14762		00450	1.21234e-08	45.5598		RONTOTOOLS	GSE15471		05120	0.0112709	60.4027		SPIA
MRGSE	GSE14762		05221	0.0221995	44.2748		GLOBALTEST	GSE14762		00270	2.05355e-07	65.0655		GSA	GSE14762		04727	0.324	44.4656		PADOG	GSE14762		00270	0.461	45.9459		Fisher	GSE14762		04120	7.77988e-05	6.48855		PLAGE	GSE14762		04370	1.27281e-08	45.9459		RONTOTOOLS	GSE15471		04722	0.0117755	61.0738		SPIA
MRGSE	GSE14762		04976	0.0225104	44.6565		GLOBALTEST	GSE14762		00511	2.24502e-07	65.5022		GSA	GSE14762		05221	0.324	44.4656		PADOG	GSE14762		00410	0.461	46.332		Fisher	GSE14762		04122	0.159531	60.8779		PLAGE	GSE14762		05131	1.28328e-08	46.332		RONTOTOOLS	GSE15471		05213	0.0124485	61.745		SPIA
MRGSE	GSE14762		05100	0.0226546	45.0382		GLOBALTEST	GSE14762		04977	2.40347e-07	65.9389		GSA	GSE14762		04146	0.33	45.0382		PADOG	GSE14762		04122	0.463	46.7181		Fisher	GSE14762		04130	0.0483169	41.9847		PLAGE	GSE14762		03440	1.29293e-08	46.7181		RONTOTOOLS	GSE15471		04960	0.0124896	62.4161		SPIA
MRGSE	GSE14762		00130	0.02267	45.4198		GLOBALTEST	GSE14762		00020	2.62187e-07	66.3755		GSA	GSE14762		00040	0.334	45.4198		PADOG	GSE14762		04110	0.464	47.1042		Fisher	GSE14762		04140	0.931872	95.0382		PLAGE	GSE14762		00620	1.35263e-08	47.1042		RONTOTOOLS	GSE15471		04976	0.0135237	63.0872		SPIA
MRGSE	GSE14762		04530	0.0252129	45.8015		GLOBALTEST	GSE14762		04742	2.66029e-07	66.8122		GSA	GSE14762		05030	0.34	45.8015		PADOG	GSE14762		00740	0.47	47.4903		Fisher	GSE14762		04141	0.000160279	8.01527		PLAGE	GSE14762		04664	1.66876e-08	47.4903		RONTOTOOLS	GSE15471		05010	0.0144163	63.7584		SPIA
MRGSE	GSE14762		00100	0.0275169	46.1832		GLOBALTEST	GSE14762		05320	2.73298e-07	67.2489		GSA	GSE14762		05203	0.346	46.1832		PADOG	GSE14762		04370	0.474	47.8764		Fisher	GSE14762		04142	0.000651751	11.8321		PLAGE	GSE14762		03320	1.70579e-08	47.8764		RONTOTOOLS	GSE15471		04916	0.015674	64.4295		SPIA
MRGSE	GSE14762		00072	0.0278039	46.5649		GLOBALTEST	GSE14762		04623	3.28791e-07	67.6856		GSA	GSE14762		05144	0.348	46.5649		PADOG	GSE14762		05205	0.48	48.2625		Fisher	GSE14762		04144	0.00034267	9.54198		PLAGE	GSE14762		00260	1.90655e-08	48.2625		RONTOTOOLS	GSE15471		05221	0.0162004	65.1007		SPIA
MRGSE	GSE14762		05310	0.0308902	46.9466		GLOBALTEST	GSE14762		05330	3.46468e-07	68.1223		GSA	GSE14762		00360	0.35	46.9466		PADOG	GSE14762		00480	0.482	48.6486		Fisher	GSE14762		04145	8.5351e-07	1.9084		PLAGE	GSE14762		04978	2.00468e-08	48.6486		RONTOTOOLS	GSE15471		05032	0.0168904	65.7718		SPIA
MRGSE	GSE14762		00400	0.0312045	47.3282		GLOBALTEST	GSE14762		03022	3.67055e-07	68.559		GSA	GSE14762		05160	0.358	47.3282		PADOG	GSE14762		04141	0.485	49.0347		Fisher	GSE14762		04146	0.0236268	33.9695		PLAGE	GSE14762		04270	2.01394e-08	49.0347		RONTOTOOLS	GSE15471		04662	0.0183462	66.443		SPIA
MRGSE	GSE14762		00471	0.03284	47.7099		GLOBALTEST	GSE14762		00280	3.73267e-07	68.9956		GSA	GSE14762		04725	0.368	47.7099		PADOG	GSE14762		05146	0.489	49.4208		Fisher	GSE14762		04150	0.135977	56.8702		PLAGE	GSE14762		00603	2.26509e-08	49.4208		RONTOTOOLS	GSE15471		04260	0.0197006	67.1141		SPIA
MRGSE	GSE14762		00380	0.0341772	48.0916		GLOBALTEST	GSE14762		00400	4.19498e-07	69.4323		GSA	GSE14762		00300	0.374	48.2824		PADOG	GSE14762		00190	0.506	49.8069		Fisher	GSE14762		04151	0.0644189	45.4198		PLAGE	GSE14762		04710	2.36479e-08	49.8069		RONTOTOOLS	GSE15471		04622	0.020963	67.7852		SPIA
MRGSE	GSE14762		04810	0.0345606	48.4733		GLOBALTEST	GSE14762		04130	4.29407e-07	69.869		GSA	GSE14762		04122	0.374	48.2824		PADOG	GSE14762		04721	0.509	50.1931		Fisher	GSE14762		04210	0.0105341	27.0992		PLAGE	GSE14762		00072	2.92486e-08	50.1931		RONTOTOOLS	GSE15471		04660	0.0251759	68.4564		SPIA
MRGSE	GSE14762		00410	0.0349949	48.855		GLOBALTEST	GSE14762		00640	4.32991e-07	70.3057		GSA	GSE14762		00790	0.384	48.855		PADOG	GSE14762		04530	0.513	50.5792		Fisher	GSE14762		04260	0.544765	79.1985		PLAGE	GSE14762		00500	3.03662e-08	50.5792		RONTOTOOLS	GSE15471		05216	0.0281236	69.1275		SPIA
MRGSE	GSE14762		00740	0.0364602	49.2366		GLOBALTEST	GSE14762		04330	4.33859e-07	70.7424		GSA	GSE14762		03008	0.386	49.4275		PADOG	GSE14762		00970	0.522	50.9653		Fisher	GSE14762		04270	0.565663	80.1527		PLAGE	GSE14762		05216	3.13121e-08	50.9653		RONTOTOOLS	GSE15471		04728	0.0301898	69.7987		SPIA
MRGSE	GSE14762		05220	0.0367852	49.6183		GLOBALTEST	GSE14762		04260	5.00574e-07	71.179		GSA	GSE14762		04670	0.386	49.4275		PADOG	GSE14762		04360	0.525	51.3514		Fisher	GSE14762		04310	0.215533	63.3588		PLAGE	GSE14762		00400	3.20827e-08	51.3514		RONTOTOOLS	GSE15471		04930	0.0344143	70.4698		SPIA
MRGSE	GSE14762		00770	0.0377475	50		GLOBALTEST	GSE14762		00250	5.00821e-07	71.6157		GSA	GSE14762		04110	0.39	50		PADOG	GSE14762		05210	0.529	51.7375		Fisher	GSE14762		04320	0.62147	82.0611		PLAGE	GSE14762		04972	3.50641e-08	51.7375		RONTOTOOLS	GSE15471		04744	0.0365864	71.1409		SPIA
MRGSE	GSE14762		00510	0.0389103	50.3817		GLOBALTEST	GSE14762		03440	5.20612e-07	72.0524		GSA	GSE14762		04610	0.396	50.3817		PADOG	GSE14762		03018	0.53	52.1236		Fisher	GSE14762		04330	0.924216	94.6565		PLAGE	GSE14762		04114	3.75211e-08	52.1236		RONTOTOOLS	GSE15471		05143	0.0374879	71.8121		SPIA
MRGSE	GSE14762		05205	0.0390912	50.7634		GLOBALTEST	GSE14762		04110	5.28097e-07	72.4891		GSA	GSE14762		05031	0.408	50.7634		PADOG	GSE14762		00770	0.53	52.5097		Fisher	GSE14762		04340	0.895445	93.5115		PLAGE	GSE14762		04510	3.86797e-08	52.5097		RONTOTOOLS	GSE15471		04720	0.0387039	72.4832		SPIA
MRGSE	GSE14762		00561	0.0397987	51.145		GLOBALTEST	GSE14762		00290	5.33917e-07	72.9258		GSA	GSE14762		00590	0.41	51.145		PADOG	GSE14762		04920	0.548	52.8958		Fisher	GSE14762		04350	0.4738	76.3359		PLAGE	GSE14762		04912	3.87819e-08	52.8958		RONTOTOOLS	GSE15471		04713	0.0390705	73.1544		SPIA
MRGSE	GSE14762		04146	0.0434213	51.5267		GLOBALTEST	GSE14762		03430	5.6595e-07	73.3624		GSA	GSE14762		00340	0.412	51.7176		PADOG	GSE14762		00750	0.554	53.2819		Fisher	GSE14762		04360	0.000537856	11.0687		PLAGE	GSE14762		05034	3.94054e-08	53.2819		RONTOTOOLS	GSE15471		04973	0.0410845	73.8255		SPIA
MRGSE	GSE14762		00760	0.0495868	51.9084		GLOBALTEST	GSE14762		00982	5.68533e-07	73.7991		GSA	GSE14762		05012	0.412	51.7176		PADOG	GSE14762		04510	0.56	53.668		Fisher	GSE14762		04370	0.227409	63.7405		PLAGE	GSE14762		00430	4.2948e-08	53.668		RONTOTOOLS	GSE15471		04340	0.0419874	74.4966		SPIA
MRGSE	GSE14762		04122	0.0497022	52.2901		GLOBALTEST	GSE14762		03020	5.89258e-07	74.2358		GSA	GSE14762		00982	0.416	52.2901		PADOG	GSE14762		04130	0.563	54.0541		Fisher	GSE14762		04380	0.00848119	25.5725		PLAGE	GSE14762		00561	4.42903e-08	54.0541		RONTOTOOLS	GSE15471		05214	0.0451229	75.1678		SPIA
MRGSE	GSE14762		00460	0.0514597	52.6718		GLOBALTEST	GSE14762		04964	8.84911e-07	74.6725		GSA	GSE14762		04060	0.42	52.6718		PADOG	GSE14762		00040	0.567	54.4402		Fisher	GSE14762		04390	0.62496	82.4427		PLAGE	GSE14762		04010	4.54387e-08	54.4402		RONTOTOOLS	GSE15471		05020	0.0478319	75.8389		SPIA
MRGSE	GSE14762		04914	0.0539891	53.0534		GLOBALTEST	GSE14762		00100	1.09724e-06	75.1092		GSA	GSE14762		00350	0.426	53.0534		PADOG	GSE14762		04810	0.572	54.8263		Fisher	GSE14762		04510	0.0279826	35.4962		PLAGE	GSE14762		04962	4.65515e-08	54.8263		RONTOTOOLS	GSE15471		04910	0.0556599	76.5101		SPIA
MRGSE	GSE14762		05146	0.0624916	53.4351		GLOBALTEST	GSE14762		00350	1.11403e-06	75.5459		GSA	GSE14762		03460	0.432	53.626		PADOG	GSE14762		00330	0.573	55.2124		Fisher	GSE14762		04512	0.284301	68.3206		PLAGE	GSE14762		04730	4.9215e-08	55.2124		RONTOTOOLS	GSE15471		03018	0.0635865	77.1812		SPIA
MRGSE	GSE14762		00750	0.0663355	53.8168		GLOBALTEST	GSE14762		00360	1.14003e-06	75.9825		GSA	GSE14762		05220	0.432	53.626		PADOG	GSE14762		03013	0.574	55.5985		Fisher	GSE14762		04514	0.000218773	8.39695		PLAGE	GSE14762		00640	5.20691e-08	55.5985		RONTOTOOLS	GSE15471		04370	0.0798328	77.8523		SPIA
MRGSE	GSE14762		04961	0.0698825	54.1985		GLOBALTEST	GSE14762		04140	1.17839e-06	76.4192		GSA	GSE14762		04622	0.44	54.1985		PADOG	GSE14762		00780	0.579	55.9846		Fisher	GSE14762		04520	0.647102	82.8244		PLAGE	GSE14762		05210	5.21174e-08	55.9846		RONTOTOOLS	GSE15471		04150	0.081407	78.5235		SPIA
MRGSE	GSE14762		00480	0.0701754	54.5802		GLOBALTEST	GSE14762		03008	1.18189e-06	76.8559		GSA	GSE14762		00740	0.448	54.5802		PADOG	GSE14762		03010	0.583	56.3707		Fisher	GSE14762		04530	0.0258758	34.3511		PLAGE	GSE14762		05130	5.91614e-08	56.3707		RONTOTOOLS	GSE15471		05223	0.0888775	79.1946		SPIA
MRGSE	GSE14762		00531	0.0711855	54.9618		GLOBALTEST	GSE14762		00650	1.18739e-06	77.2926		GSA	GSE14762		00120	0.462	54.9618		PADOG	GSE14762		00590	0.585	56.7568		Fisher	GSE14762		04540	0.0487372	42.3664		PLAGE	GSE14762		04970	6.69729e-08	56.7568		RONTOTOOLS	GSE15471		05218	0.0945862	79.8658		SPIA
MRGSE	GSE14762		00472	0.0835136	55.3435		GLOBALTEST	GSE14762		03030	1.42939e-06	77.7293		GSA	GSE14762		04130	0.468	55.3435		PADOG	GSE14762		00300	0.585	57.1429		Fisher	GSE14762		04610	0.00907844	26.3359		PLAGE	GSE14762		04350	7.91122e-08	57.1429		RONTOTOOLS	GSE15471		05217	0.0955367	80.5369		SPIA
MRGSE	GSE14762		04920	0.0838064	55.7252		GLOBALTEST	GSE14762		00310	1.5226e-06	78.1659		GSA	GSE14762		00130	0.472	55.7252		PADOG	GSE14762		03460	0.593	57.529		Fisher	GSE14762		04612	0.00192347	15.6489		PLAGE	GSE14762		03018	8.98048e-08	57.529		RONTOTOOLS	GSE15471		03015	0.0995478	81.2081		SPIA
MRGSE	GSE14762		05143	0.088531	56.1069		GLOBALTEST	GSE14762		04146	1.59166e-06	78.6026		GSA	GSE14762		05034	0.474	56.1069		PADOG	GSE14762		05143	0.593	57.9151		Fisher	GSE14762		04614	0.698057	84.7328		PLAGE	GSE14762		00630	9.03696e-08	57.9151		RONTOTOOLS	GSE15471		04914	0.106703	81.8792		SPIA
MRGSE	GSE14762		00190	0.089378	56.4885		GLOBALTEST	GSE14762		00620	1.63813e-06	79.0393		GSA	GSE14762		04962	0.48	56.4885		PADOG	GSE14762		04060	0.606	58.3012		Fisher	GSE14762		04620	0.0455892	41.6031		PLAGE	GSE14762		00280	9.36515e-08	58.3012		RONTOTOOLS	GSE15471		05110	0.116309	82.5503		SPIA
MRGSE	GSE14762		00564	0.0941566	56.8702		GLOBALTEST	GSE14762		04744	1.81348e-06	79.476		GSA	GSE14762		03018	0.482	57.0611		PADOG	GSE14762		03450	0.616	58.6873		Fisher	GSE14762		04621	0.0297315	36.6412		PLAGE	GSE14762		00532	9.93603e-08	58.6873		RONTOTOOLS	GSE15471		05014	0.11932	83.2215		SPIA
MRGSE	GSE14762		05213	0.0950047	57.2519		GLOBALTEST	GSE14762		03050	2.10211e-06	79.9127		GSA	GSE14762		04740	0.482	57.0611		PADOG	GSE14762		04914	0.616	59.0734		Fisher	GSE14762		04622	0.742453	87.4046		PLAGE	GSE14762		04914	1.1616e-07	59.0734		RONTOTOOLS	GSE15471		04623	0.12193	83.8926		SPIA
MRGSE	GSE14762		04971	0.0980834	57.6336		GLOBALTEST	GSE14762		04340	2.26295e-06	80.3493		GSA	GSE14762		04973	0.506	57.6336		PADOG	GSE14762		00380	0.639	59.4595		Fisher	GSE14762		04623	0.768599	88.1679		PLAGE	GSE14762		03430	1.22754e-07	59.4595		RONTOTOOLS	GSE15471		04920	0.122676	84.5638		SPIA
MRGSE	GSE14762		04150	0.105376	58.0153		GLOBALTEST	GSE14762		00072	2.34728e-06	80.786		GSA	GSE14762		01040	0.508	58.0153		PADOG	GSE14762		00860	0.644	59.8456		Fisher	GSE14762		04630	0.538769	78.626		PLAGE	GSE14762		04141	1.27201e-07	59.8456		RONTOTOOLS	GSE15471		04950	0.14881	85.2349		SPIA
MRGSE	GSE14762		00052	0.124625	58.3969		GLOBALTEST	GSE14762		00630	2.35468e-06	81.2227		GSA	GSE14762		04728	0.512	58.3969		PADOG	GSE14762		00510	0.651	60.2317		Fisher	GSE14762		04640	0.0922211	49.8092		PLAGE	GSE14762		03460	1.34812e-07	60.2317		RONTOTOOLS	GSE15471		05034	0.15947	85.906		SPIA
MRGSE	GSE14762		04722	0.129239	58.7786		GLOBALTEST	GSE14762		04512	2.44599e-06	81.6594		GSA	GSE14762		04141	0.516	58.7786		PADOG	GSE14762		05166	0.652	60.6178		Fisher	GSE14762		04650	0.00515727	21.7557		PLAGE	GSE14762		00310	1.61228e-07	60.6178		RONTOTOOLS	GSE15471		04961	0.164127	86.5772		SPIA
MRGSE	GSE14762		00300	0.135336	59.1603		GLOBALTEST	GSE14762		01040	2.46203e-06	82.0961		GSA	GSE14762		04930	0.518	59.1603		PADOG	GSE14762		05144	0.67	61.0039		Fisher	GSE14762		04660	0.0140982	31.2977		PLAGE	GSE14762		00350	1.92403e-07	61.0039		RONTOTOOLS	GSE15471		04330	0.16955	87.2483		SPIA
MRGSE	GSE14762		00590	0.13601	59.542		GLOBALTEST	GSE14762		00531	2.52028e-06	82.5328		GSA	GSE14762		04614	0.52	59.542		PADOG	GSE14762		00920	0.67	61.39		Fisher	GSE14762		04662	0.00514752	21.374		PLAGE	GSE14762		04120	2.22716e-07	61.39		RONTOTOOLS	GSE15471		04012	0.17783	87.9195		SPIA
MRGSE	GSE14762		04727	0.136114	59.9237		GLOBALTEST	GSE14762		00970	2.66593e-06	82.9694		GSA	GSE14762		03450	0.522	59.9237		PADOG	GSE14762		00531	0.673	61.7761		Fisher	GSE14762		04664	0.0834905	48.0916		PLAGE	GSE14762		03020	2.27111e-07	61.7761		RONTOTOOLS	GSE15471		05012	0.18441	88.5906		SPIA
MRGSE	GSE14762		00603	0.138599	60.3053		GLOBALTEST	GSE14762		00830	2.8005e-06	83.4061		GSA	GSE14762		02010	0.554	60.3053		PADOG	GSE14762		00230	0.674	62.1622		Fisher	GSE14762		04666	4.78758e-05	4.58015		PLAGE	GSE14762		00510	2.30186e-07	62.1622		RONTOTOOLS	GSE15471		04730	0.193496	89.2617		SPIA
MRGSE	GSE14762		03450	0.141972	60.687		GLOBALTEST	GSE14762		04622	3.45777e-06	83.8428		GSA	GSE14762		00830	0.556	60.687		PADOG	GSE14762		04150	0.674	62.5483		Fisher	GSE14762		04670	0.0422633	40.458		PLAGE	GSE14762		04146	2.34346e-07	62.5483		RONTOTOOLS	GSE15471		04710	0.202172	89.9329		SPIA
MRGSE	GSE14762		05010	0.148767	61.0687		GLOBALTEST	GSE14762		04974	4.54726e-06	84.2795		GSA	GSE14762		04120	0.558	61.0687		PADOG	GSE14762		04977	0.679	62.9344		Fisher	GSE14762		04672	0.00532741	22.1374		PLAGE	GSE14762		04977	2.5706e-07	62.9344		RONTOTOOLS	GSE15471		04962	0.245392	90.604		SPIA
MRGSE	GSE14762		04930	0.152359	61.4504		GLOBALTEST	GSE14762		00260	4.98464e-06	84.7162		GSA	GSE14762		00062	0.562	61.4504		PADOG	GSE14762		01040	0.689	63.3205		Fisher	GSE14762		04710	0.277719	67.9389		PLAGE	GSE14762		04122	2.57193e-07	63.3205		RONTOTOOLS	GSE15471		04141	0.280498	91.2752		SPIA
MRGSE	GSE14762		04370	0.152712	61.8321		GLOBALTEST	GSE14762		00410	5.59033e-06	85.1528		GSA	GSE14762		00970	0.564	62.2137		PADOG	GSE14762		05012	0.695	63.7066		Fisher	GSE14762		04713	0.334658	69.8473		PLAGE	GSE14762		00330	2.57273e-07	63.7066		RONTOTOOLS	GSE15471		04742	0.289098	91.9463		SPIA
MRGSE	GSE14762		05218	0.154314	62.2137		GLOBALTEST	GSE14762		00730	6.75453e-06	85.5895		GSA	GSE14762		03013	0.564	62.2137		PADOG	GSE14762		04720	0.695	64.0927		Fisher	GSE14762		04720	0.182497	62.9771		PLAGE	GSE14762		00020	3.02714e-07	64.0927		RONTOTOOLS	GSE15471		04114	0.336087	92.6174		SPIA
MRGSE	GSE14762		00340	0.158765	62.5954		GLOBALTEST	GSE14762		00330	6.80667e-06	86.0262		GSA	GSE14762		04730	0.564	62.2137		PADOG	GSE14762		04630	0.699	64.4788		Fisher	GSE14762		04721	0.412021	73.6641		PLAGE	GSE14762		00982	3.035e-07	64.4788		RONTOTOOLS	GSE15471		04130	0.336914	93.2886		SPIA
MRGSE	GSE14762		05144	0.159205	62.9771		GLOBALTEST	GSE14762		00514	8.76654e-06	86.4629		GSA	GSE14762		00592	0.566	63.1679		PADOG	GSE14762		00603	0.701	64.8649		Fisher	GSE14762		04722	0.137421	57.2519		PLAGE	GSE14762		00250	3.398e-07	64.8649		RONTOTOOLS	GSE15471		05031	0.428525	93.9597		SPIA
MRGSE	GSE14762		00053	0.160844	63.3588		GLOBALTEST	GSE14762		00053	8.77767e-06	86.8996		GSA	GSE14762		03010	0.566	63.1679		PADOG	GSE14762		04114	0.715	65.251		Fisher	GSE14762		04723	0.585766	80.916		PLAGE	GSE14762		04110	3.51185e-07	65.251		RONTOTOOLS	GSE15471		04721	0.429459	94.6309		SPIA
MRGSE	GSE14762		05012	0.161124	63.7405		GLOBALTEST	GSE14762		00071	1.01377e-05	87.3362		GSA	GSE14762		00980	0.57	63.7405		PADOG	GSE14762		05014	0.715	65.6371		Fisher	GSE14762		04724	0.70736	85.1145		PLAGE	GSE14762		05204	3.82564e-07	65.6371		RONTOTOOLS	GSE15471		03013	0.649091	95.302		SPIA
MRGSE	GSE14762		00780	0.168845	64.1221		GLOBALTEST	GSE14762		00130	1.15267e-05	87.7729		GSA	GSE14762		00760	0.574	64.1221		PADOG	GSE14762		05216	0.717	66.0232		Fisher	GSE14762		04725	0.38912	72.5191		PLAGE	GSE14762		04725	3.86685e-07	66.0232		RONTOTOOLS	GSE15471		04140	0.723809	95.9732		SPIA
MRGSE	GSE14762		00040	0.1759	64.5038		GLOBALTEST	GSE14762		00601	1.29297e-05	88.2096		GSA	GSE14762		04910	0.576	64.6947		PADOG	GSE14762		04722	0.724	66.4093		Fisher	GSE14762		04726	0.793999	89.6947		PLAGE	GSE14762		00980	3.91648e-07	66.4093		RONTOTOOLS	GSE15471		05030	0.833181	96.6443		SPIA
MRGSE	GSE14762		05210	0.176625	64.8855		GLOBALTEST	GSE14762		00062	1.29552e-05	88.6463		GSA	GSE14762		05016	0.576	64.6947		PADOG	GSE14762		04120	0.726	66.7954		Fisher	GSE14762		04727	0.0740029	47.3282		PLAGE	GSE14762		03030	4.05513e-07	66.7954		RONTOTOOLS	GSE15471		03008	0.867009	97.3154		SPIA
MRGSE	GSE14762		00450	0.177736	65.2672		GLOBALTEST	GSE14762		00983	1.76992e-05	89.083		GSA	GSE14762		05143	0.578	65.2672		PADOG	GSE14762		04730	0.734	67.1815		Fisher	GSE14762		04728	0.711743	86.2595		PLAGE	GSE14762		00650	4.26347e-07	67.1815		RONTOTOOLS	GSE15471		04122	0.927981	97.9866		SPIA
MRGSE	GSE14762		00524	0.181985	65.6489		GLOBALTEST	GSE14762		00603	1.99137e-05	89.5197		GSA	GSE14762		04320	0.584	65.8397		PADOG	GSE14762		03040	0.738	67.5676		Fisher	GSE14762		04730	0.167948	61.8321		PLAGE	GSE14762		04630	4.75761e-07	67.5676		RONTOTOOLS	GSE15471		03460	0.991971	98.6577		SPIA
MRGSE	GSE14762		05020	0.185037	66.0305		GLOBALTEST	GSE14762		03450	2.00171e-05	89.9563		GSA	GSE14762		04911	0.584	65.8397		PADOG	GSE14762		05203	0.74	67.9537		Fisher	GSE14762		04740	1	99.6183		PLAGE	GSE14762		04911	4.77133e-07	67.9537		RONTOTOOLS	GSE15471		04514	NA	99.3289		SPIA
MRGSE	GSE14762		04974	0.190668	66.4122		GLOBALTEST	GSE14762		03010	2.52433e-05	90.393		GSA	GSE14762		05010	0.586	66.4122		PADOG	GSE14762		04727	0.748	68.3398		Fisher	GSE14762		04742	0.998457	98.4733		PLAGE	GSE14762		04974	4.87327e-07	68.3398		RONTOTOOLS	GSE15471		04520	NA	100		SPIA
MRGSE	GSE14762		05216	0.201513	66.7939		GLOBALTEST	GSE14762		04740	3.34882e-05	90.8297		GSA	GSE14762		04010	0.592	66.7939		PADOG	GSE14762		00450	0.756	68.7259		Fisher	GSE14762		04744	0.963011	96.1832		PLAGE	GSE14762		00970	5.36236e-07	68.7259		RONTOTOOLS	GSE16515		04144	3.7115e-07	0.671141		SPIA
MRGSE	GSE14762		04912	0.206267	67.1756		GLOBALTEST	GSE14762		00604	3.4133e-05	91.2664		GSA	GSE14762		00230	0.596	67.1756		PADOG	GSE14762		05202	0.76	69.112		Fisher	GSE14762		04810	0.244847	66.4122		PLAGE	GSE14762		00563	5.37468e-07	69.112		RONTOTOOLS	GSE16515		04510	4.3336e-07	1.34228		SPIA
MRGSE	GSE14762		00790	0.207384	67.5573		GLOBALTEST	GSE14762		05217	3.52136e-05	91.7031		GSA	GSE14762		00533	0.6	67.5573		PADOG	GSE14762		00561	0.76	69.4981		Fisher	GSE14762		04910	0.102577	51.145		PLAGE	GSE14762		05014	5.58678e-07	69.4981		RONTOTOOLS	GSE16515		05200	4.92102e-07	2.01342		SPIA
MRGSE	GSE14762		01040	0.214225	67.9389		GLOBALTEST	GSE14762		04122	3.8688e-05	92.1397		GSA	GSE14762		04330	0.602	67.9389		PADOG	GSE14762		04146	0.772	69.8842		Fisher	GSE14762		04911	0.654848	83.2061		PLAGE	GSE14762		00360	6.49662e-07	69.8842		RONTOTOOLS	GSE16515		05203	1.61739e-06	2.68456		SPIA
MRGSE	GSE14762		00860	0.214757	68.3206		GLOBALTEST	GSE14762		00380	5.24323e-05	92.5764		GSA	GSE14762		04630	0.604	68.3206		PADOG	GSE14762		04260	0.772	70.2703		Fisher	GSE14762		04912	0.154598	60.3053		PLAGE	GSE14762		05016	6.70586e-07	70.2703		RONTOTOOLS	GSE16515		04512	1.62268e-06	3.3557		SPIA
MRGSE	GSE14762		00062	0.216874	68.7023		GLOBALTEST	GSE14762		00472	5.43759e-05	93.0131		GSA	GSE14762		00563	0.61	68.7023		PADOG	GSE14762		04911	0.775	70.6564		Fisher	GSE14762		04914	0.133806	56.4885		PLAGE	GSE14762		04020	6.7758e-07	70.6564		RONTOTOOLS	GSE16515		04810	1.90855e-06	4.02685		SPIA
MRGSE	GSE14762		04730	0.237175	69.084		GLOBALTEST	GSE14762		00471	8.45182e-05	93.4498		GSA	GSE14762		05146	0.614	69.084		PADOG	GSE14762		04962	0.776	71.0425		Fisher	GSE14762		04916	0.803598	90.0763		PLAGE	GSE14762		03008	7.05989e-07	71.0425		RONTOTOOLS	GSE16515		05412	3.62119e-06	4.69799		SPIA
MRGSE	GSE14762		00534	0.237387	69.4656		GLOBALTEST	GSE14762		00040	0.000160905	93.8865		GSA	GSE14762		05204	0.618	69.4656		PADOG	GSE14762		00120	0.777	71.4286		Fisher	GSE14762		04920	0.153685	59.9237		PLAGE	GSE14762		00900	7.53419e-07	71.4286		RONTOTOOLS	GSE16515		05100	4.7381e-06	5.36913		SPIA
MRGSE	GSE14762		04721	0.239857	69.8473		GLOBALTEST	GSE14762		00591	0.000182738	94.3231		GSA	GSE14762		00785	0.622	70.0382		PADOG	GSE14762		00511	0.785	71.8147		Fisher	GSE14762		04930	0.32401	69.084		PLAGE	GSE14762		03013	9.77483e-07	71.8147		RONTOTOOLS	GSE16515		05416	1.06803e-05	6.04027		SPIA
MRGSE	GSE14762		00360	0.242039	70.229		GLOBALTEST	GSE14762		00300	0.000259868	94.7598		GSA	GSE14762		00900	0.622	70.0382		PADOG	GSE14762		00340	0.793	72.2008		Fisher	GSE14762		04940	0.000155136	7.63359		PLAGE	GSE14762		03450	1.18773e-06	72.2008		RONTOTOOLS	GSE16515		04110	1.71099e-05	6.71141		SPIA
MRGSE	GSE14762		05014	0.25398	70.6107		GLOBALTEST	GSE14762		00900	0.000267764	95.1965		GSA	GSE14762		04142	0.624	70.6107		PADOG	GSE14762		00062	0.796	72.5869		Fisher	GSE14762		04950	0.877139	92.3664		PLAGE	GSE14762		05010	1.21029e-06	72.5869		RONTOTOOLS	GSE16515		05130	1.87329e-05	7.38255		SPIA
MRGSE	GSE14762		04270	0.259801	70.9924		GLOBALTEST	GSE14762		00750	0.000372194	95.6332		GSA	GSE14762		05033	0.638	70.9924		PADOG	GSE14762		00790	0.801	72.973		Fisher	GSE14762		04960	0.0110536	28.2443		PLAGE	GSE14762		04260	1.26689e-06	72.973		RONTOTOOLS	GSE16515		04670	2.29589e-05	8.05369		SPIA
MRGSE	GSE14762		04977	0.274433	71.374		GLOBALTEST	GSE14762		00533	0.000374455	96.0699		GSA	GSE14762		04114	0.644	71.374		PADOG	GSE14762		05010	0.809	73.3591		Fisher	GSE14762		04961	0.146877	57.6336		PLAGE	GSE14762		00531	1.30181e-06	73.3591		RONTOTOOLS	GSE16515		04390	2.51047e-05	8.72483		SPIA
MRGSE	GSE14762		04720	0.28882	71.7557		GLOBALTEST	GSE14762		04614	0.000482826	96.5066		GSA	GSE14762		04080	0.648	71.7557		PADOG	GSE14762		00350	0.823	73.7452		Fisher	GSE14762		04962	0.679164	83.5878		PLAGE	GSE14762		04310	1.43064e-06	73.7452		RONTOTOOLS	GSE16515		04115	2.59392e-05	9.39597		SPIA
MRGSE	GSE14762		04630	0.291185	72.1374		GLOBALTEST	GSE14762		00340	0.000575051	96.9432		GSA	GSE14762		04810	0.654	72.1374		PADOG	GSE14762		04974	0.827	74.1313		Fisher	GSE14762		04964	3.24142e-05	4.19847		PLAGE	GSE14762		00511	1.55038e-06	74.1313		RONTOTOOLS	GSE16515		04978	2.9555e-05	10.0671		SPIA
MRGSE	GSE14762		00290	0.299194	72.5191		GLOBALTEST	GSE14762		00790	0.000584306	97.3799		GSA	GSE14762		03060	0.658	72.5191		PADOG	GSE14762		04320	0.838	74.5174		Fisher	GSE14762		04966	0.00981376	26.7176		PLAGE	GSE14762		00071	1.55447e-06	74.5174		RONTOTOOLS	GSE16515		05410	5.00469e-05	10.7383		SPIA
MRGSE	GSE14762		00604	0.310311	72.9008		GLOBALTEST	GSE14762		00780	0.00118704	97.8166		GSA	GSE14762		00510	0.67	73.0916		PADOG	GSE14762		04912	0.839	74.9035		Fisher	GSE14762		04970	0.592205	81.2977		PLAGE	GSE14762		00380	1.72334e-06	74.9035		RONTOTOOLS	GSE16515		04530	5.48045e-05	11.4094		SPIA
MRGSE	GSE14762		03015	0.313471	73.2824		GLOBALTEST	GSE14762		00592	0.00307672	98.2533		GSA	GSE14762		05218	0.67	73.0916		PADOG	GSE14762		00232	0.848	75.2896		Fisher	GSE14762		04971	0.148397	58.5878		PLAGE	GSE14762		00120	1.84169e-06	75.2896		RONTOTOOLS	GSE16515		05202	7.53583e-05	12.0805		SPIA
MRGSE	GSE14762		04350	0.338333	73.6641		GLOBALTEST	GSE14762		04950	0.00332462	98.69		GSA	GSE14762		04977	0.674	73.6641		PADOG	GSE14762		00983	0.857	75.6757		Fisher	GSE14762		04972	0.467433	75.5725		PLAGE	GSE14762		00983	1.84616e-06	75.6757		RONTOTOOLS	GSE16515		04360	0.000109157	12.7517		SPIA
MRGSE	GSE14762		04260	0.352413	74.0458		GLOBALTEST	GSE14762		00061	0.0160672	99.1266		GSA	GSE14762		05205	0.68	74.0458		PADOG	GSE14762		00604	0.859	76.0618		Fisher	GSE14762		04973	0.122996	53.8168		PLAGE	GSE14762		01040	2.02146e-06	76.0618		RONTOTOOLS	GSE16515		04310	0.000118785	13.4228		SPIA
MRGSE	GSE14762		04520	0.355112	74.4275		GLOBALTEST	GSE14762		00232	0.070868	99.5633		GSA	GSE14762		04310	0.682	74.4275		PADOG	GSE14762		04975	0.861	76.4479		Fisher	GSE14762		04974	0.0922211	49.8092		PLAGE	GSE14762		00410	2.40525e-06	76.4479		RONTOTOOLS	GSE16515		04145	0.000126577	14.094		SPIA
MRGSE	GSE14762		04512	0.359685	74.8092		GLOBALTEST	GSE14762		00785	0.765167	100		GSA	GSE14762		05200	0.684	75		PADOG	GSE14762		03020	0.861	76.834		Fisher	GSE14762		04975	0.988306	97.3282		PLAGE	GSE14762		00600	2.45341e-06	76.834		RONTOTOOLS	GSE16515		05222	0.00013907	14.7651		SPIA
MRGSE	GSE14762		04320	0.361504	75.1908		GLOBALTEST	GSE15471		04512	2.2588e-18	0.436681		GSA	GSE14762		05213	0.684	75		PADOG	GSE14762		04978	0.868	77.2201		Fisher	GSE14762		04976	0.0816237	47.7099		PLAGE	GSE14762		03050	2.72218e-06	77.2201		RONTOTOOLS	GSE16515		05414	0.000218923	15.4362		SPIA
MRGSE	GSE14762		00350	0.365943	75.5725		GLOBALTEST	GSE15471		04350	8.47272e-17	0.873362		GSA	GSE14762		00780	0.69	75.5725		PADOG	GSE14762		04151	0.869	77.6062		Fisher	GSE14762		04977	0.17304	62.2137		PLAGE	GSE14762		04727	2.83952e-06	77.6062		RONTOTOOLS	GSE16515		05146	0.000225651	16.1074		SPIA
MRGSE	GSE14762		05016	0.371478	75.9542		GLOBALTEST	GSE15471		04510	3.10606e-15	1.31004		GSA	GSE14762		04742	0.692	75.9542		PADOG	GSE14762		00564	0.87	77.9923		Fisher	GSE14762		04978	0.316275	68.7023		PLAGE	GSE14762		04390	2.97802e-06	77.9923		RONTOTOOLS	GSE16515		05132	0.000295313	16.7785		SPIA
MRGSE	GSE14762		04710	0.427104	76.3359		GLOBALTEST	GSE15471		04310	3.58809e-15	1.74672		GSA	GSE14762		00565	0.702	76.5267		PADOG	GSE14762		04710	0.871	78.3784		Fisher	GSE14762		05010	0.0315081	37.7863		PLAGE	GSE14762		00592	3.58727e-06	78.3784		RONTOTOOLS	GSE16515		04610	0.000433885	17.4497		SPIA
MRGSE	GSE14762		04973	0.447538	76.7176		GLOBALTEST	GSE15471		05146	4.18961e-15	2.18341		GSA	GSE14762		04744	0.702	76.5267		PADOG	GSE14762		00592	0.874	78.7645		Fisher	GSE14762		05012	0.117148	52.6718		PLAGE	GSE14762		03015	3.8858e-06	78.7645		RONTOTOOLS	GSE16515		05166	0.000481986	18.1208		SPIA
MRGSE	GSE14762		04614	0.448079	77.0992		GLOBALTEST	GSE15471		05412	2.36194e-14	2.62009		GSA	GSE14762		04914	0.706	77.0992		PADOG	GSE14762		04970	0.876	79.1506		Fisher	GSE14762		05014	0.561143	79.771		PLAGE	GSE14762		00750	4.19941e-06	79.1506		RONTOTOOLS	GSE16515		04151	0.000613503	18.7919		SPIA
MRGSE	GSE14762		00563	0.475637	77.4809		GLOBALTEST	GSE15471		05144	4.40202e-14	3.05677		GSA	GSE14762		05202	0.712	77.4809		PADOG	GSE14762		04270	0.889	79.5367		Fisher	GSE14762		05016	0.416542	74.4275		PLAGE	GSE14762		00830	4.22088e-06	79.5367		RONTOTOOLS	GSE16515		05160	0.000675435	19.4631		SPIA
MRGSE	GSE14762		00430	0.47886	77.8626		GLOBALTEST	GSE15471		05410	4.56634e-14	3.49345		GSA	GSE14762		05215	0.722	77.8626		PADOG	GSE14762		04622	0.89	79.9228		Fisher	GSE14762		05020	0.378743	72.1374		PLAGE	GSE14762		00140	4.52504e-06	79.9228		RONTOTOOLS	GSE16515		04114	0.00102297	20.1342		SPIA
MRGSE	GSE14762		03020	0.497743	78.2443		GLOBALTEST	GSE15471		05414	8.01032e-14	3.93013		GSA	GSE14762		00140	0.728	78.2443		PADOG	GSE14762		04623	0.899	80.3089		Fisher	GSE14762		05030	0.95207	95.8015		PLAGE	GSE14762		04320	4.58223e-06	80.3089		RONTOTOOLS	GSE16515		04916	0.00109191	20.8054		SPIA
MRGSE	GSE14762		00601	0.509187	78.626		GLOBALTEST	GSE15471		04340	5.06662e-13	4.36681		GSA	GSE14762		00920	0.74	78.626		PADOG	GSE14762		05016	0.907	80.695		Fisher	GSE14762		05031	0.973216	96.9466		PLAGE	GSE14762		00920	5.18937e-06	80.695		RONTOTOOLS	GSE16515		05216	0.00113691	21.4765		SPIA
MRGSE	GSE14762		04970	0.511743	79.0076		GLOBALTEST	GSE15471		04145	5.8422e-13	4.80349		GSA	GSE14762		00511	0.744	79.1985		PADOG	GSE14762		03015	0.907	81.0811		Fisher	GSE14762		05032	0.779448	88.5496		PLAGE	GSE14762		00780	5.52063e-06	81.0811		RONTOTOOLS	GSE16515		04970	0.00166136	22.1477		SPIA
MRGSE	GSE14762		00600	0.521664	79.3893		GLOBALTEST	GSE15471		05222	6.37489e-13	5.24017		GSA	GSE14762		04390	0.744	79.1985		PADOG	GSE14762		00563	0.91	81.4672		Fisher	GSE14762		05033	0.999337	98.855		PLAGE	GSE14762		00790	5.92978e-06	81.4672		RONTOTOOLS	GSE16515		04950	0.00177506	22.8188		SPIA
MRGSE	GSE14762		05034	0.522762	79.771		GLOBALTEST	GSE15471		04970	9.75349e-13	5.67686		GSA	GSE14762		04020	0.754	79.771		PADOG	GSE14762		04520	0.911	81.8533		Fisher	GSE14762		05034	0.361767	71.7557		PLAGE	GSE14762		00604	5.96923e-06	81.8533		RONTOTOOLS	GSE16515		05322	0.00182302	23.4899		SPIA
MRGSE	GSE14762		00920	0.523115	80.1527		GLOBALTEST	GSE15471		04610	1.85808e-12	6.11354		GSA	GSE14762		04151	0.764	80.1527		PADOG	GSE14762		04614	0.912	82.2394		Fisher	GSE14762		05100	0.101785	50.7634		PLAGE	GSE14762		04713	5.97172e-06	82.2394		RONTOTOOLS	GSE16515		05211	0.00190822	24.1611		SPIA
MRGSE	GSE14762		00983	0.529499	80.5344		GLOBALTEST	GSE15471		00520	1.89179e-12	6.55022		GSA	GSE14762		04724	0.774	80.7252		PADOG	GSE14762		04512	0.913	82.6255		Fisher	GSE14762		05110	0.00320837	17.9389		PLAGE	GSE14762		00040	6.05737e-06	82.6255		RONTOTOOLS	GSE16515		05131	0.00194284	24.8322		SPIA
MRGSE	GSE14762		04962	0.531691	80.916		GLOBALTEST	GSE15471		04742	4.18238e-12	6.9869		GSA	GSE14762		05210	0.774	80.7252		PADOG	GSE14762		04140	0.913	83.0116		Fisher	GSE14762		05120	0.030633	37.4046		PLAGE	GSE14762		04623	6.67381e-06	83.0116		RONTOTOOLS	GSE16515		05168	0.00198875	25.5034		SPIA
MRGSE	GSE14762		00592	0.53499	81.2977		GLOBALTEST	GSE15471		05217	4.9427e-12	7.42358		GSA	GSE14762		04720	0.78	81.2977		PADOG	GSE14762		00061	0.915	83.3977		Fisher	GSE14762		05130	0.0525935	43.5115		PLAGE	GSE14762		00471	6.81627e-06	83.3977		RONTOTOOLS	GSE16515		05164	0.00224991	26.1745		SPIA
MRGSE	GSE14762		04723	0.541399	81.6794		GLOBALTEST	GSE15471		04530	1.22331e-11	7.86026		GSA	GSE14762		00512	0.786	82.0611		PADOG	GSE14762		00600	0.921	83.7838		Fisher	GSE14762		05131	0.0679673	45.8015		PLAGE	GSE14762		00534	8.41879e-06	83.7838		RONTOTOOLS	GSE16515		05133	0.00225867	26.8456		SPIA
MRGSE	GSE14762		04972	0.550718	82.0611		GLOBALTEST	GSE15471		00052	1.81464e-11	8.29694		GSA	GSE14762		04270	0.786	82.0611		PADOG	GSE14762		00514	0.921	84.1699		Fisher	GSE14762		05132	0.00093795	12.5954		PLAGE	GSE14762		00053	8.47186e-06	84.1699		RONTOTOOLS	GSE16515		04972	0.00228352	27.5168		SPIA
MRGSE	GSE14762		04713	0.585905	82.4427		GLOBALTEST	GSE15471		05200	1.95479e-11	8.73362		GSA	GSE14762		05222	0.786	82.0611		PADOG	GSE14762		03022	0.934	84.556		Fisher	GSE14762		05133	0.00148834	15.2672		PLAGE	GSE14762		00190	8.93766e-06	84.556		RONTOTOOLS	GSE16515		04976	0.00237001	28.1879		SPIA
MRGSE	GSE14762		00120	0.589084	82.8244		GLOBALTEST	GSE15471		05323	2.82429e-11	9.17031		GSA	GSE14762		00604	0.788	82.8244		PADOG	GSE14762		04723	0.944	84.9421		Fisher	GSE14762		05134	0.00120771	13.3588		PLAGE	GSE14762		00565	1.13393e-05	84.9421		RONTOTOOLS	GSE16515		05144	0.00242867	28.8591		SPIA
MRGSE	GSE14762		00514	0.619117	83.2061		GLOBALTEST	GSE15471		04115	2.83795e-11	9.60699		GSA	GSE14762		03022	0.79	83.2061		PADOG	GSE14762		04010	0.946	85.3282		Fisher	GSE14762		05140	0.0229799	33.5878		PLAGE	GSE14762		00512	1.22755e-05	85.3282		RONTOTOOLS	GSE16515		04612	0.00273587	29.5302		SPIA
MRGSE	GSE14762		00511	0.620082	83.5878		GLOBALTEST	GSE15471		03320	3.09647e-11	10.0437		GSA	GSE14762		05216	0.794	83.5878		PADOG	GSE14762		04744	0.946	85.7143		Fisher	GSE14762		05142	0.0109222	27.4809		PLAGE	GSE14762		00601	1.24632e-05	85.7143		RONTOTOOLS	GSE16515		04066	0.00307058	30.2013		SPIA
MRGSE	GSE14762		04390	0.623906	83.9695		GLOBALTEST	GSE15471		04142	3.91523e-11	10.4803		GSA	GSE14762		00603	0.796	83.9695		PADOG	GSE14762		04713	0.951	86.1004		Fisher	GSE14762		05143	0.0133778	29.0076		PLAGE	GSE14762		05012	1.42568e-05	86.1004		RONTOTOOLS	GSE16515		04060	0.00343569	30.8725		SPIA
MRGSE	GSE14762		04978	0.624491	84.3511		GLOBALTEST	GSE15471		00524	5.1694e-11	10.917		GSA	GSE14762		03015	0.802	84.542		PADOG	GSE14762		05414	0.955	86.4865		Fisher	GSE14762		05144	0.0518246	43.1298		PLAGE	GSE14762		04622	1.46196e-05	86.4865		RONTOTOOLS	GSE16515	*	05212	0.0038097	31.5436		SPIA
MRGSE	GSE14762		04310	0.628184	84.7328		GLOBALTEST	GSE15471		05160	6.24882e-11	11.3537		GSA	GSE14762		04970	0.802	84.542		PADOG	GSE14762		00982	0.956	86.8726		Fisher	GSE14762		05145	0.00849745	25.9542		PLAGE	GSE14762		04728	1.56173e-05	86.8726		RONTOTOOLS	GSE16515		05120	0.00396874	32.2148		SPIA
MRGSE	GSE14762		05032	0.63875	85.1145		GLOBALTEST	GSE15471		04360	6.51527e-11	11.7904		GSA	GSE14762		04520	0.806	85.1145		PADOG	GSE14762		04972	0.956	87.2587		Fisher	GSE14762		05146	0.127513	55.7252		PLAGE	GSE14762		00062	1.82083e-05	87.2587		RONTOTOOLS	GSE16515		05323	0.00402587	32.8859		SPIA
MRGSE	GSE14762		03022	0.639181	85.4962		GLOBALTEST	GSE15471		04520	7.81499e-11	12.2271		GSA	GSE14762		04723	0.828	85.687		PADOG	GSE14762		00601	0.957	87.6448		Fisher	GSE14762		05150	5.44418e-09	0.381679		PLAGE	GSE14762		00514	1.98904e-05	87.6448		RONTOTOOLS	GSE16515		05145	0.00429655	33.557		SPIA
MRGSE	GSE14762		04622	0.640705	85.8779		GLOBALTEST	GSE15471		04710	1.11254e-10	12.6638		GSA	GSE14762		04975	0.828	85.687		PADOG	GSE14762		04725	0.962	88.0309		Fisher	GSE14762		05152	6.71236e-06	3.43511		PLAGE	GSE14762		05410	2.00714e-05	88.0309		RONTOTOOLS	GSE16515		04350	0.00453777	34.2282		SPIA
MRGSE	GSE14762		00982	0.649103	86.2595		GLOBALTEST	GSE15471		00531	1.18455e-10	13.1004		GSA	GSE14762		03040	0.838	86.2595		PADOG	GSE14762		05032	0.963	88.417		Fisher	GSE14762		05160	0.013579	29.3893		PLAGE	GSE14762		04723	2.10599e-05	88.417		RONTOTOOLS	GSE16515		04062	0.00477029	34.8993		SPIA
MRGSE	GSE14762		04623	0.7006	86.6412		GLOBALTEST	GSE15471		05219	2.07042e-10	13.5371		GSA	GSE14762		00770	0.84	86.6412		PADOG	GSE14762		00140	0.964	88.8031		Fisher	GSE14762		05161	0.0415276	40.0763		PLAGE	GSE14762		00533	2.24894e-05	88.8031		RONTOTOOLS	GSE16515		05219	0.0056405	35.5705		SPIA
MRGSE	GSE14762		05412	0.701345	87.0229		GLOBALTEST	GSE15471		04916	2.19637e-10	13.9738		GSA	GSE14762		04512	0.842	87.0229		PADOG	GSE14762		04726	0.964	89.1892		Fisher	GSE14762		05162	0.00399474	19.4656		PLAGE	GSE14762		03040	2.34751e-05	89.1892		RONTOTOOLS	GSE16515		04010	0.00569673	36.2416		SPIA
MRGSE	GSE14762		04725	0.719033	87.4046		GLOBALTEST	GSE15471		04810	2.76988e-10	14.4105		GSA	GSE14762		04950	0.844	87.4046		PADOG	GSE14762		00900	0.966	89.5753		Fisher	GSE14762		05164	0.00505171	20.6107		PLAGE	GSE14762		03010	2.53932e-05	89.5753		RONTOTOOLS	GSE16515		03015	0.0101716	36.9128		SPIA
MRGSE	GSE14762		05410	0.722829	87.7863		GLOBALTEST	GSE15471		00511	3.26582e-10	14.8472		GSA	GSE14762		05014	0.856	87.7863		PADOG	GSE14762		00533	0.968	89.9614		Fisher	GSE14762		05166	0.0166273	32.0611		PLAGE	GSE14762		00340	2.78622e-05	89.9614		RONTOTOOLS	GSE16515		03013	0.0114285	37.5839		SPIA
MRGSE	GSE14762		00512	0.722917	88.1679		GLOBALTEST	GSE15471		00310	3.38484e-10	15.2838		GSA	GSE14762		05412	0.858	88.1679		PADOG	GSE14762		00565	0.969	90.3475		Fisher	GSE14762		05168	0.00194602	16.0305		PLAGE	GSE14762		03022	2.98542e-05	90.3475		RONTOTOOLS	GSE16515		03320	0.0115977	38.255		SPIA
MRGSE	GSE14762		05414	0.752773	88.5496		GLOBALTEST	GSE15471		05131	3.4009e-10	15.7205		GSA	GSE14762		05032	0.86	88.5496		PADOG	GSE14762		04310	0.97	90.7336		Fisher	GSE14762		05169	3.38466e-06	3.05344		PLAGE	GSE14762		05414	4.13984e-05	90.7336		RONTOTOOLS	GSE16515		05152	0.0116166	38.9262		SPIA
MRGSE	GSE14762		04724	0.77346	88.9313		GLOBALTEST	GSE15471		00600	4.29559e-10	16.1572		GSA	GSE14762		00514	0.876	88.9313		PADOG	GSE14762		05410	0.97	91.1197		Fisher	GSE14762		05200	0.00784106	24.4275		PLAGE	GSE14762		04975	5.07833e-05	91.1197		RONTOTOOLS	GSE16515		04012	0.0127243	39.5973		SPIA
MRGSE	GSE14762		00232	0.786616	89.313		GLOBALTEST	GSE15471		04060	4.64572e-10	16.5939		GSA	GSE14762		03020	0.888	89.313		PADOG	GSE14762		04742	0.97	91.5058		Fisher	GSE14762		05202	0.0377984	39.313		PLAGE	GSE14762		04512	6.14401e-05	91.5058		RONTOTOOLS	GSE16515		05169	0.0133728	40.2685		SPIA
MRGSE	GSE14762		04020	0.792686	89.6947		GLOBALTEST	GSE15471		00630	4.76724e-10	17.0306		GSA	GSE14762		00232	0.89	89.8855		PADOG	GSE14762		04350	0.971	91.8919		Fisher	GSE14762		05203	0.0449735	41.2214		PLAGE	GSE14762		05031	6.73009e-05	91.8919		RONTOTOOLS	GSE16515		05213	0.0134494	40.9396		SPIA
MRGSE	GSE14762		04911	0.792902	90.0763		GLOBALTEST	GSE15471		04622	5.02864e-10	17.4672		GSA	GSE14762		04713	0.89	89.8855		PADOG	GSE14762		05034	0.973	92.278		Fisher	GSE14762		05204	0.898506	93.8931		PLAGE	GSE14762		04726	8.7157e-05	92.278		RONTOTOOLS	GSE16515		04621	0.0140416	41.6107		SPIA
MRGSE	GSE14762		00533	0.795402	90.458		GLOBALTEST	GSE15471		05150	5.42715e-10	17.9039		GSA	GSE14762		00061	0.894	90.458		PADOG	GSE14762		00591	0.976	92.6641		Fisher	GSE14762		05205	0.126165	54.5802		PLAGE	GSE14762		04916	9.00032e-05	92.6641		RONTOTOOLS	GSE16515		04960	0.0145776	42.2819		SPIA
MRGSE	GSE14762		04726	0.795751	90.8397		GLOBALTEST	GSE15471		05130	5.63091e-10	18.3406		GSA	GSE14762		04726	0.9	91.0305		PADOG	GSE14762		04950	0.978	93.0502		Fisher	GSE14762		05210	0.107438	51.9084		PLAGE	GSE14762		05412	0.000115836	93.0502		RONTOTOOLS	GSE16515		05210	0.0180175	42.953		SPIA
MRGSE	GSE14762		04975	0.804104	91.2214		GLOBALTEST	GSE15471		04330	6.87681e-10	18.7773		GSA	GSE14762		05410	0.9	91.0305		PADOG	GSE14762		00512	0.979	93.4363		Fisher	GSE14762	*	05211	0.00140236	14.8855		PLAGE	GSE14762		04724	0.000128036	93.4363		RONTOTOOLS	GSE16515		04971	0.0190416	43.6242		SPIA
MRGSE	GSE14762		00565	0.809276	91.6031		GLOBALTEST	GSE15471		00604	7.64363e-10	19.214		GSA	GSE14762		04710	0.914	91.6031		PADOG	GSE14762		05412	0.98	93.8224		Fisher	GSE14762		05212	0.000600984	11.4504		PLAGE	GSE14762		05032	0.000173353	93.8224		RONTOTOOLS	GSE16515		05217	0.0195203	44.2953		SPIA
MRGSE	GSE14762		04330	0.809531	91.9847		GLOBALTEST	GSE15471		04514	9.37009e-10	19.6507		GSA	GSE14762		00983	0.916	91.9847		PADOG	GSE14762		04724	0.982	94.2085		Fisher	GSE14762		05213	0.0693332	46.5649		PLAGE	GSE14762		00300	0.000182322	94.2085		RONTOTOOLS	GSE16515		04973	0.0206355	44.9664		SPIA
MRGSE	GSE14762		00830	0.820259	92.3664		GLOBALTEST	GSE15471		05120	9.92256e-10	20.0873		GSA	GSE14762		04623	0.93	92.3664		PADOG	GSE14762		04330	0.984	94.5946		Fisher	GSE14762		05214	0.0166659	32.4427		PLAGE	GSE14762		05030	0.000203749	94.5946		RONTOTOOLS	GSE16515		04330	0.0207054	45.6376		SPIA
MRGSE	GSE14762		04950	0.841065	92.7481		GLOBALTEST	GSE15471		04020	1.09168e-09	20.524		GSA	GSE14762		00860	0.938	92.9389		PADOG	GSE14762		00830	0.985	94.9807		Fisher	GSE14762		05215	0.0301662	37.0229		PLAGE	GSE14762		04614	0.000382062	94.9807		RONTOTOOLS	GSE16515		04930	0.0232527	46.3087		SPIA
MRGSE	GSE14762		00900	0.842406	93.1298		GLOBALTEST	GSE15471		00532	1.2038e-09	20.9607		GSA	GSE14762		05217	0.938	92.9389		PADOG	GSE14762		05033	0.985	95.3668		Fisher	GSE14762		05216	0.413579	74.0458		PLAGE	GSE14762		04140	0.000521901	95.3668		RONTOTOOLS	GSE16515		04210	0.0235449	46.9799		SPIA
MRGSE	GSE14762		04728	0.844935	93.5115		GLOBALTEST	GSE15471		00051	1.34399e-09	21.3974		GSA	GSE14762		05414	0.94	93.5115		PADOG	GSE14762		04340	0.986	95.7529		Fisher	GSE14762		05217	0.991656	98.0916		PLAGE	GSE14762		04330	0.000689923	95.7529		RONTOTOOLS	GSE16515		04914	0.0243781	47.651		SPIA
MRGSE	GSE14762		04340	0.852804	93.8931		GLOBALTEST	GSE15471		05016	1.40258e-09	21.8341		GSA	GSE14762		04150	0.944	93.8931		PADOG	GSE14762		00980	0.988	96.139		Fisher	GSE14762		05218	0.60768	81.6794		PLAGE	GSE14762		00591	0.000712793	96.139		RONTOTOOLS	GSE16515		04141	0.0272893	48.3221		SPIA
MRGSE	GSE14762		04916	0.867118	94.2748		GLOBALTEST	GSE15471		00780	1.5827e-09	22.2707		GSA	GSE14762		04972	0.95	94.2748		PADOG	GSE14762		04916	0.989	96.5251		Fisher	GSE14762		05219	0.00258228	17.1756		PLAGE	GSE14762		04340	0.00096513	96.5251		RONTOTOOLS	GSE16515		05110	0.0288123	48.9933		SPIA
MRGSE	GSE14762		00980	0.867653	94.6565		GLOBALTEST	GSE15471		04540	1.74824e-09	22.7074		GSA	GSE14762		04350	0.954	94.6565		PADOG	GSE14762		05217	0.991	96.9112		Fisher	GSE14762		05220	0.148397	58.5878		PLAGE	GSE14762		04080	0.00210018	96.9112		RONTOTOOLS	GSE16515		05134	0.0300897	49.6644		SPIA
MRGSE	GSE14762		04744	0.896412	95.0382		GLOBALTEST	GSE15471		04620	1.75773e-09	23.1441		GSA	GSE14762		00600	0.96	95.0382		PADOG	GSE14762		05031	0.991	97.2973		Fisher	GSE14762		05221	0.0110133	27.8626		PLAGE	GSE14762		04744	0.00469855	97.2973		RONTOTOOLS	GSE16515		04064	0.0317555	50.3356		SPIA
MRGSE	GSE14762		00061	0.906622	95.4198		GLOBALTEST	GSE15471		04670	1.7895e-09	23.5808		GSA	GSE14762		00531	0.964	95.4198		PADOG	GSE14762		04020	0.992	97.6834		Fisher	GSE14762		05222	0.0182074	32.8244		PLAGE	GSE14762		00232	0.00958006	97.6834		RONTOTOOLS	GSE16515		05215	0.0330459	51.0067		SPIA
MRGSE	GSE14762		00591	0.910703	95.8015		GLOBALTEST	GSE15471		00480	1.81089e-09	24.0175		GSA	GSE14762		04912	0.972	95.8015		PADOG	GSE14762		05030	0.992	98.0695		Fisher	GSE14762		05223	0.00498096	20.229		PLAGE	GSE14762		04950	0.0237437	98.0695		RONTOTOOLS	GSE16515		05223	0.0357758	51.6779		SPIA
MRGSE	GSE14762		04140	0.926374	96.1832		GLOBALTEST	GSE15471		00010	2.38217e-09	24.4541		GSA	GSE14762		04510	0.976	96.374		PADOG	GSE14762		05204	0.994	98.4556		Fisher	GSE14762		05310	0.358322	71.374		PLAGE	GSE14762		05217	0.0393289	98.4556		RONTOTOOLS	GSE16515		04666	0.0363734	52.349		SPIA
MRGSE	GSE14762		00140	0.935051	96.5649		GLOBALTEST	GSE15471		05322	2.59692e-09	24.8908		GSA	GSE14762		04722	0.976	96.374		PADOG	GSE14762		04728	0.997	98.8417		Fisher	GSE14762		05320	0.149108	59.1603		PLAGE	GSE14762		00061	0.0493237	98.8417		RONTOTOOLS	GSE16515		05162	0.0375705	53.0201		SPIA
MRGSE	GSE14762		05204	0.956599	96.9466		GLOBALTEST	GSE15471		04962	2.67656e-09	25.3275		GSA	GSE14762		04540	0.978	96.9466		PADOG	GSE14762		04740	0.998	99.2278		Fisher	GSE14762		05322	0.0136261	29.771		PLAGE	GSE14762		04740	0.0548466	99.2278		RONTOTOOLS	GSE16515		05143	0.0571399	53.6913		SPIA
MRGSE	GSE14762		00785	0.969371	97.3282		GLOBALTEST	GSE15471		00061	2.69267e-09	25.7642		GSA	GSE14762		00601	0.98	97.3282		PADOG	GSE14762		04390	0.999	99.6139		Fisher	GSE14762		05323	7.51838e-07	1.52672		PLAGE	GSE14762		05033	0.115348	99.6139		RONTOTOOLS	GSE16515		05161	0.0571544	54.3624		SPIA
MRGSE	GSE14762		05217	0.982352	97.7099		GLOBALTEST	GSE15471		04146	2.72247e-09	26.2009		GSA	GSE14762		00591	0.982	97.9008		PADOG	GSE14762		04080	1	100		Fisher	GSE14762		05330	0.00314212	17.5573		PLAGE	GSE14762		04742	0.419177	100		RONTOTOOLS	GSE16515		04961	0.0607641	55.0336		SPIA
MRGSE	GSE14762		05031	0.993299	98.0916		GLOBALTEST	GSE15471		04320	2.938e-09	26.6376		GSA	GSE14762		04370	0.982	97.9008		PADOG	GSE15471		04510	0.002	0.3861		Fisher	GSE14762		05332	0.000272353	9.16031		PLAGE	GSE15471		04512	2.82662e-17	0.3861		RONTOTOOLS	GSE16515		04622	0.06644	55.7047		SPIA
MRGSE	GSE14762		05030	0.994363	98.4733		GLOBALTEST	GSE15471		00603	3.30089e-09	27.0742		GSA	GSE14762		04916	0.986	98.4733		PADOG	GSE15471		05146	0.006	0.772201		Fisher	GSE14762		05340	0.123917	54.1985		PLAGE	GSE15471		00511	4.99676e-14	0.772201		RONTOTOOLS	GSE16515		04723	0.0694179	56.3758		SPIA
MRGSE	GSE14762		04742	0.99679	98.855		GLOBALTEST	GSE15471		05216	3.65743e-09	27.5109		GSA	GSE14762		04140	0.996	98.855		PADOG	GSE15471		05222	0.007	1.1583		Fisher	GSE14762		05410	0.709738	85.4962		PLAGE	GSE15471		05146	7.284e-14	1.1583		RONTOTOOLS	GSE16515		05140	0.0698171	57.047		SPIA
MRGSE	GSE14762		05033	0.998463	99.2366		GLOBALTEST	GSE15471		04140	3.9933e-09	27.9476		GSA	GSE14762		04340	1	99.2366		PADOG	GSE15471		04512	0.016	1.5444		Fisher	GSE14762		05412	0.544765	79.1985		PLAGE	GSE15471		00531	9.17391e-14	1.5444		RONTOTOOLS	GSE16515		04910	0.0705172	57.7181		SPIA
MRGSE	GSE14762		04740	0.999999	99.6183		GLOBALTEST	GSE15471		00563	4.52375e-09	28.3843		GSA	GSE14762		00290	NA	99.6183		PADOG	GSE15471		04810	0.017	1.9305		Fisher	GSE14762		05414	0.711112	85.8779		PLAGE	GSE15471		05410	9.76866e-14	1.9305		RONTOTOOLS	GSE16515		04727	0.0707583	58.3893		SPIA
MRGSE	GSE14762		04080	1	100		GLOBALTEST	GSE15471		04120	4.82452e-09	28.821		GSA	GSE14762		00472	NA	100		PADOG	GSE15471		05414	0.019	2.3166		Fisher	GSE14762		05416	0.00131523	13.7405		PLAGE	GSE15471		05412	1.14203e-13	2.3166		RONTOTOOLS	GSE16515		04620	0.0928709	59.0604		SPIA
MRGSE	GSE15471		04145	6.14956e-10	0.381679		GLOBALTEST	GSE15471		00533	5.04602e-09	29.2576		GSA	GSE15471		04020	0	0.381679		PADOG	GSE15471		05412	0.021	2.7027		Fisher	GSE15471		00010	0.914784	81.8702		PLAGE	GSE15471		05414	1.1656e-13	2.7027		RONTOTOOLS	GSE16515		04320	0.110439	59.7315		SPIA
MRGSE	GSE15471		04512	4.9774e-08	0.763359		GLOBALTEST	GSE15471		04910	5.87071e-09	29.6943		GSA	GSE15471		04510	0.004	0.763359		PADOG	GSE15471		05130	0.022	3.0888		Fisher	GSE15471		00020	0.998935	97.3282		PLAGE	GSE15471		00061	1.90594e-13	3.0888		RONTOTOOLS	GSE16515		05221	0.114177	60.4027		SPIA
MRGSE	GSE15471		04510	6.52501e-08	1.14504		GLOBALTEST	GSE15471		05010	6.81249e-09	30.131		GSA	GSE15471		04080	0.006	1.14504		PADOG	GSE15471		05132	0.023	3.4749		Fisher	GSE15471		00030	0.73281	63.5496		PLAGE	GSE15471		04330	1.98859e-13	3.4749		RONTOTOOLS	GSE16515		04380	0.134293	61.0738		SPIA
MRGSE	GSE15471		04080	3.50034e-07	1.52672		GLOBALTEST	GSE15471		04144	9.53388e-09	30.5677		GSA	GSE15471		04723	0.008	1.71756		PADOG	GSE15471		04145	0.025	3.861		Fisher	GSE15471		00040	0.792984	68.3206		PLAGE	GSE15471		00603	2.05753e-13	3.861		RONTOTOOLS	GSE16515		05220	0.142	61.745		SPIA
MRGSE	GSE15471		04740	2.07107e-06	1.9084		GLOBALTEST	GSE15471		04110	9.65735e-09	31.0044		GSA	GSE15471		04744	0.008	1.71756		PADOG	GSE15471		05205	0.027	4.2471		Fisher	GSE15471		00051	0.842056	72.5191		PLAGE	GSE15471		00520	2.55991e-13	4.2471		RONTOTOOLS	GSE16515		04660	0.14527	62.4161		SPIA
MRGSE	GSE15471		04810	5.85049e-06	2.29008		GLOBALTEST	GSE15471		05211	1.01143e-08	31.441		GSA	GSE15471		05222	0.01	2.29008		PADOG	GSE15471		05410	0.028	4.6332		Fisher	GSE15471		00052	0.776361	66.4122		PLAGE	GSE15471		00630	3.95529e-13	4.6332		RONTOTOOLS	GSE16515		04340	0.148412	63.0872		SPIA
MRGSE	GSE15471		05412	6.97308e-06	2.67176		GLOBALTEST	GSE15471		05221	1.02707e-08	31.8777		GSA	GSE15471		04512	0.012	2.67176		PADOG	GSE15471		00511	0.037	5.01931		Fisher	GSE15471		00053	0.826921	71.7557		PLAGE	GSE15471		00600	4.50091e-13	5.01931		RONTOTOOLS	GSE16515		04540	0.1628	63.7584		SPIA
MRGSE	GSE15471		05414	9.23695e-06	3.05344		GLOBALTEST	GSE15471		04380	1.18842e-08	32.3144		GSA	GSE15471		05033	0.016	3.05344		PADOG	GSE15471	*	05212	0.037	5.40541		Fisher	GSE15471		00061	0.255451	25.9542		PLAGE	GSE15471		04610	4.70539e-13	5.40541		RONTOTOOLS	GSE16515		05214	0.170086	64.4295		SPIA
MRGSE	GSE15471		05410	3.04848e-05	3.43511		GLOBALTEST	GSE15471		04740	1.21448e-08	32.7511		GSA	GSE15471		04728	0.018	3.62595		PADOG	GSE15471		04540	0.038	5.79151		Fisher	GSE15471		00062	0.792984	68.3206		PLAGE	GSE15471		00524	4.7905e-13	5.79151		RONTOTOOLS	GSE16515		05014	0.172992	65.1007		SPIA
MRGSE	GSE15471		04670	4.30283e-05	3.81679		GLOBALTEST	GSE15471		00380	1.24836e-08	33.1878		GSA	GSE15471		05146	0.018	3.62595		PADOG	GSE15471		04151	0.046	6.17761		Fisher	GSE15471		00071	0.851599	75.1908		PLAGE	GSE15471		00051	4.95966e-13	6.17761		RONTOTOOLS	GSE16515		03018	0.181602	65.7718		SPIA
MRGSE	GSE15471		05146	8.55062e-05	4.19847		GLOBALTEST	GSE15471		00534	1.30417e-08	33.6245		GSA	GSE15471		05130	0.022	4.19847		PADOG	GSE15471		05133	0.052	6.56371		Fisher	GSE15471		00072	0.425913	39.6947		PLAGE	GSE15471		05222	5.54161e-13	6.56371		RONTOTOOLS	GSE16515		04912	0.184735	66.443		SPIA
MRGSE	GSE15471		05150	0.00012248	4.58015		GLOBALTEST	GSE15471		00640	1.38358e-08	34.0611		GSA	GSE15471		04740	0.024	4.77099		PADOG	GSE15471		05200	0.054	6.94981		Fisher	GSE15471		00100	0.959114	89.313		PLAGE	GSE15471		00052	5.77062e-13	6.94981		RONTOTOOLS	GSE16515		05034	0.191298	67.1141		SPIA
MRGSE	GSE15471		05130	0.000227172	4.96183		GLOBALTEST	GSE15471		04114	1.47036e-08	34.4978		GSA	GSE15471		04742	0.024	4.77099		PADOG	GSE15471		05131	0.059	7.33591		Fisher	GSE15471		00120	0.534582	47.3282		PLAGE	GSE15471		04614	6.02245e-13	7.33591		RONTOTOOLS	GSE16515		04962	0.193913	67.7852		SPIA
MRGSE	GSE15471		04020	0.000455195	5.34351		GLOBALTEST	GSE15471		05140	1.55102e-08	34.9345		GSA	GSE15471		04145	0.026	5.34351		PADOG	GSE15471		05100	0.067	7.72201		Fisher	GSE15471		00130	0.873086	77.0992		PLAGE	GSE15471		04510	7.91073e-13	7.72201		RONTOTOOLS	GSE16515		04260	0.203786	68.4564		SPIA
MRGSE	GSE15471		05205	0.000502803	5.72519		GLOBALTEST	GSE15471		05100	1.55809e-08	35.3712		GSA	GSE15471		04810	0.028	5.72519		PADOG	GSE15471		05145	0.067	8.10811		Fisher	GSE15471		00140	0.302908	29.3893		PLAGE	GSE15471		04390	9.23181e-13	8.10811		RONTOTOOLS	GSE16515		05020	0.232568	69.1275		SPIA
MRGSE	GSE15471		04610	0.000513892	6.10687		GLOBALTEST	GSE15471		04920	1.77475e-08	35.8079		GSA	GSE15471		04726	0.03	6.10687		PADOG	GSE15471		04670	0.071	8.49421		Fisher	GSE15471		00190	1	99.6183		PLAGE	GSE15471		00010	9.42773e-13	8.49421		RONTOTOOLS	GSE16515		05150	0.259007	69.7987		SPIA
MRGSE	GSE15471		05200	0.000641916	6.48855		GLOBALTEST	GSE15471		03450	2.08832e-08	36.2445		GSA	GSE15471		04670	0.034	6.48855		PADOG	GSE15471		04723	0.074	8.88031		Fisher	GSE15471		00230	0.520068	45.8015		PLAGE	GSE15471		00500	9.75422e-13	8.88031		RONTOTOOLS	GSE16515		05310	0.263222	70.4698		SPIA
MRGSE	GSE15471		00511	0.00079246	6.87023		GLOBALTEST	GSE15471		05218	2.11736e-08	36.6812		GSA	GSE15471		05200	0.038	6.87023		PADOG	GSE15471		04610	0.081	9.26641		Fisher	GSE15471		00232	0.846077	73.2824		PLAGE	GSE15471		00532	1.06467e-12	9.26641		RONTOTOOLS	GSE16515		04370	0.269313	71.1409		SPIA
MRGSE	GSE15471		05132	0.00105395	7.25191		GLOBALTEST	GSE15471		04080	2.1178e-08	37.1179		GSA	GSE15471		05100	0.044	7.25191		PADOG	GSE15471		04744	0.083	9.65251		Fisher	GSE15471		00240	0.152459	17.1756		PLAGE	GSE15471		00620	1.2094e-12	9.65251		RONTOTOOLS	GSE16515		05030	0.278813	71.8121		SPIA
MRGSE	GSE15471		04120	0.00325721	7.63359		GLOBALTEST	GSE15471		04966	2.1664e-08	37.5546		GSA	GSE15471		04713	0.054	7.63359		PADOG	GSE15471		04350	0.089	10.0386		Fisher	GSE15471		00250	0.901769	79.771		PLAGE	GSE15471		04151	1.27442e-12	10.0386		RONTOTOOLS	GSE16515		04020	0.282769	72.4832		SPIA
MRGSE	GSE15471		04151	0.00367318	8.01527		GLOBALTEST	GSE15471		05142	2.25566e-08	37.9913		GSA	GSE15471		04727	0.06	8.20611		PADOG	GSE15471		04713	0.098	10.4247		Fisher	GSE15471		00260	0.230661	24.0458		PLAGE	GSE15471		04966	1.32779e-12	10.4247		RONTOTOOLS	GSE16515		03008	0.28766	73.1544		SPIA
MRGSE	GSE15471		05222	0.00523568	8.39695		GLOBALTEST	GSE15471		00510	2.35726e-08	38.4279		GSA	GSE15471		05205	0.06	8.20611		PADOG	GSE15471		00531	0.099	10.8108		Fisher	GSE15471		00270	0.917635	82.6336		PLAGE	GSE15471		04142	1.33092e-12	10.8108		RONTOTOOLS	GSE16515		04724	0.295929	73.8255		SPIA
MRGSE	GSE15471		04728	0.00589294	8.77863		GLOBALTEST	GSE15471		04930	2.39108e-08	38.8646		GSA	GSE15471		04350	0.062	8.96947		PADOG	GSE15471		05214	0.112	11.1969		Fisher	GSE15471		00280	0.727443	61.8321		PLAGE	GSE15471		05217	1.412e-12	11.1969		RONTOTOOLS	GSE16515		05012	0.301235	74.4966		SPIA
MRGSE	GSE15471		05131	0.00589766	9.16031		GLOBALTEST	GSE15471		03015	2.84441e-08	39.3013		GSA	GSE15471		04724	0.062	8.96947		PADOG	GSE15471		05150	0.122	11.583		Fisher	GSE15471		00290	0.634539	53.626		PLAGE	GSE15471		04145	1.44642e-12	11.583		RONTOTOOLS	GSE16515		04720	0.304967	75.1678		SPIA
MRGSE	GSE15471		05100	0.00618948	9.54198		GLOBALTEST	GSE15471		05220	2.89955e-08	39.738		GSA	GSE15471		00511	0.07	9.54198		PADOG	GSE15471		04726	0.122	11.9691		Fisher	GSE15471		00300	0.971483	90.8397		PLAGE	GSE15471		04350	1.45305e-12	11.9691		RONTOTOOLS	GSE16515		04940	0.315272	75.8389		SPIA
MRGSE	GSE15471		05416	0.00627132	9.92366		GLOBALTEST	GSE15471		04260	2.95974e-08	40.1747		GSA	GSE15471		00260	0.078	10.1145		PADOG	GSE15471		04320	0.124	12.3552		Fisher	GSE15471		00310	0.986345	93.7023		PLAGE	GSE15471		04962	1.55677e-12	12.3552		RONTOTOOLS	GSE16515		05218	0.322007	76.5101		SPIA
MRGSE	GSE15471		04726	0.00641693	10.3053		GLOBALTEST	GSE15471		04130	3.17976e-08	40.6114		GSA	GSE15471		05131	0.078	10.1145		PADOG	GSE15471		04740	0.125	12.7413		Fisher	GSE15471		00330	0.990074	95.0382		PLAGE	GSE15471		03320	1.98218e-12	12.7413		RONTOTOOLS	GSE16515		05332	0.332696	77.1812		SPIA
MRGSE	GSE15471		05145	0.00691483	10.687		GLOBALTEST	GSE15471		05210	3.21487e-08	41.048		GSA	GSE15471	*	05212	0.08	10.687		PADOG	GSE15471		04966	0.132	13.1274		Fisher	GSE15471		00340	0.983252	92.7481		PLAGE	GSE15471		00590	2.50844e-12	13.1274		RONTOTOOLS	GSE16515		05010	0.332899	77.8523		SPIA
MRGSE	GSE15471		04723	0.00722056	11.0687		GLOBALTEST	GSE15471		05215	3.41141e-08	41.4847		GSA	GSE15471		04725	0.084	11.0687		PADOG	GSE15471		04725	0.136	13.5135		Fisher	GSE15471		00350	0.846808	74.0458		PLAGE	GSE15471		04721	2.54076e-12	13.5135		RONTOTOOLS	GSE16515		04730	0.341683	78.5235		SPIA
MRGSE	GSE15471		04390	0.00769653	11.4504		GLOBALTEST	GSE15471		00460	3.62087e-08	41.9214		GSA	GSE15471		04610	0.088	11.8321		PADOG	GSE15471		04724	0.139	13.8996		Fisher	GSE15471		00360	0.944512	87.2137		PLAGE	GSE15471		04744	2.62027e-12	13.8996		RONTOTOOLS	GSE16515		05031	0.342755	79.1946		SPIA
MRGSE	GSE15471		05133	0.00787043	11.8321		GLOBALTEST	GSE15471		03018	3.73539e-08	42.3581		GSA	GSE15471		04720	0.088	11.8321		PADOG	GSE15471		04728	0.139	14.2857		Fisher	GSE15471		00380	0.903332	80.5344		PLAGE	GSE15471		05205	2.6204e-12	14.2857		RONTOTOOLS	GSE16515		05016	0.362973	79.8658		SPIA
MRGSE	GSE15471		04724	0.00821183	12.2137		GLOBALTEST	GSE15471		00740	3.84513e-08	42.7948		GSA	GSE15471		05031	0.088	11.8321		PADOG	GSE15471		04916	0.139	14.6718		Fisher	GSE15471		00400	0.99284	95.8015		PLAGE	GSE15471		05132	3.13777e-12	14.6718		RONTOTOOLS	GSE16515		04623	0.364453	80.5369		SPIA
MRGSE	GSE15471		04713	0.00874445	12.5954		GLOBALTEST	GSE15471		00450	3.91536e-08	43.2314		GSA	GSE15471		05132	0.094	12.5954		PADOG	GSE15471		04727	0.142	15.0579		Fisher	GSE15471		00410	0.882462	78.0534		PLAGE	GSE15471		00983	3.21654e-12	15.0579		RONTOTOOLS	GSE16515		03460	0.372597	81.2081		SPIA
MRGSE	GSE15471		04744	0.00997103	12.9771		GLOBALTEST	GSE15471		00230	3.96315e-08	43.6681		GSA	GSE15471		04970	0.096	12.9771		PADOG	GSE15471		04730	0.145	15.444		Fisher	GSE15471		00430	0.667477	56.4885		PLAGE	GSE15471		04970	3.74696e-12	15.444		RONTOTOOLS	GSE16515		04650	0.379988	81.8792		SPIA
MRGSE	GSE15471		05323	0.0100928	13.3588		GLOBALTEST	GSE15471		00030	5.23758e-08	44.1048		GSA	GSE15471		04320	0.102	13.3588		PADOG	GSE15471		05218	0.147	15.8301		Fisher	GSE15471		00450	0.912638	81.2977		PLAGE	GSE15471		00140	3.91726e-12	15.8301		RONTOTOOLS	GSE16515		04722	0.394114	82.5503		SPIA
MRGSE	GSE15471		05152	0.0106165	13.7405		GLOBALTEST	GSE15471		05145	6.33698e-08	44.5415		GSA	GSE15471		00780	0.108	13.9313		PADOG	GSE15471		04020	0.15	16.2162		Fisher	GSE15471		00460	0.203473	21.7557		PLAGE	GSE15471		04520	4.1824e-12	16.2162		RONTOTOOLS	GSE16515		05330	0.422707	83.2215		SPIA
MRGSE	GSE15471	*	05212	0.0108472	14.1221		GLOBALTEST	GSE15471		00130	6.63966e-08	44.9782		GSA	GSE15471		05133	0.108	13.9313		PADOG	GSE15471		05416	0.155	16.6023		Fisher	GSE15471		00471	0.971483	90.8397		PLAGE	GSE15471		05200	4.29222e-12	16.6023		RONTOTOOLS	GSE16515		04630	0.428114	83.8926		SPIA
MRGSE	GSE15471		04612	0.0109285	14.5038		GLOBALTEST	GSE15471	*	05212	8.06376e-08	45.4148		GSA	GSE15471		00630	0.11	14.5038		PADOG	GSE15471		04390	0.157	16.9884		Fisher	GSE15471		00472	0.796585	69.4656		PLAGE	GSE15471		00563	4.4849e-12	16.9884		RONTOTOOLS	GSE16515		04726	0.449187	84.5638		SPIA
MRGSE	GSE15471		04530	0.0112888	14.8855		GLOBALTEST	GSE15471		03022	8.44044e-08	45.8515		GSA	GSE15471		05032	0.112	14.8855		PADOG	GSE15471		04066	0.158	17.3745		Fisher	GSE15471		00480	0.67307	57.6336		PLAGE	GSE15471		04540	4.51864e-12	17.3745		RONTOTOOLS	GSE16515		04728	0.458963	85.2349		SPIA
MRGSE	GSE15471		04350	0.0121908	15.2672		GLOBALTEST	GSE15471		04141	8.96393e-08	46.2882		GSA	GSE15471		05412	0.124	15.2672		PADOG	GSE15471		00532	0.166	17.7606		Fisher	GSE15471		00500	0.479183	41.9847		PLAGE	GSE15471		00350	5.04213e-12	17.7606		RONTOTOOLS	GSE16515		04130	0.466937	85.906		SPIA
MRGSE	GSE15471		04727	0.0126977	15.6489		GLOBALTEST	GSE15471		04960	1.03719e-07	46.7249		GSA	GSE15471		05145	0.126	15.6489		PADOG	GSE15471		05152	0.167	18.1467		Fisher	GSE15471		00510	0.95037	87.7863		PLAGE	GSE15471		05033	5.2902e-12	18.1467		RONTOTOOLS	GSE16515		04122	0.475642	86.5772		SPIA
MRGSE	GSE15471		04540	0.0158534	16.0305		GLOBALTEST	GSE15471		05416	1.17122e-07	47.1616		GSA	GSE15471		04540	0.13	16.2214		PADOG	GSE15471		04330	0.182	18.5328		Fisher	GSE15471		00511	0.133575	15.2672		PLAGE	GSE15471		04146	5.31659e-12	18.5328		RONTOTOOLS	GSE16515		04150	0.4957	87.2483		SPIA
MRGSE	GSE15471		00531	0.0269162	16.4122		GLOBALTEST	GSE15471		04210	1.22663e-07	47.5983		GSA	GSE15471		04971	0.13	16.2214		PADOG	GSE15471		00600	0.182	18.9189		Fisher	GSE15471		00512	0.882462	78.0534		PLAGE	GSE15471		04340	5.57955e-12	18.9189		RONTOTOOLS	GSE16515		04713	0.506725	87.9195		SPIA
MRGSE	GSE15471		04110	0.0273845	16.7939		GLOBALTEST	GSE15471		04062	1.26685e-07	48.0349		GSA	GSE15471		04144	0.134	16.7939		PADOG	GSE15471		04120	0.185	19.305		Fisher	GSE15471		00514	0.588563	50.3817		PLAGE	GSE15471		04530	5.65599e-12	19.305		RONTOTOOLS	GSE16515		04662	0.547203	88.5906		SPIA
MRGSE	GSE15471		04966	0.0284709	17.1756		GLOBALTEST	GSE15471		03013	1.27118e-07	48.4716		GSA	GSE15471		00760	0.148	17.1756		PADOG	GSE15471		04080	0.188	19.6911		Fisher	GSE15471		00520	0.856359	75.5725		PLAGE	GSE15471		05130	5.90162e-12	19.6911		RONTOTOOLS	GSE16515		04920	0.586763	89.2617		SPIA
MRGSE	GSE15471		03050	0.0321305	17.5573		GLOBALTEST	GSE15471		03420	1.30342e-07	48.9083		GSA	GSE15471		04151	0.156	17.5573		PADOG	GSE15471		05323	0.198	20.0772		Fisher	GSE15471		00524	0.939447	86.4504		PLAGE	GSE15471		04974	5.9584e-12	20.0772		RONTOTOOLS	GSE16515		04140	0.600932	89.9329		SPIA
MRGSE	GSE15471		05144	0.0328727	17.9389		GLOBALTEST	GSE15471		05213	1.34957e-07	49.345		GSA	GSE15471		05220	0.162	17.9389		PADOG	GSE15471		04961	0.198	20.4633		Fisher	GSE15471		00531	0.659293	55.7252		PLAGE	GSE15471		00640	7.19872e-12	20.4633		RONTOTOOLS	GSE16515		05142	0.604619	90.604		SPIA
MRGSE	GSE15471		04742	0.0334386	18.3206		GLOBALTEST	GSE15471		00760	1.43526e-07	49.7817		GSA	GSE15471		00532	0.17	18.5115		PADOG	GSE15471		04742	0.2	20.8494		Fisher	GSE15471		00532	0.61473	51.5267		PLAGE	GSE15471		05100	7.67179e-12	20.8494		RONTOTOOLS	GSE16515		04740	0.621627	91.2752		SPIA
MRGSE	GSE15471		04725	0.037584	18.7023		GLOBALTEST	GSE15471		04720	1.53447e-07	50.2183		GSA	GSE15471		04520	0.17	18.5115		PADOG	GSE15471		00524	0.2	21.2355		Fisher	GSE15471		00533	0.38524	37.0229		PLAGE	GSE15471		00250	7.72428e-12	21.2355		RONTOTOOLS	GSE16515		05032	0.649473	91.9463		SPIA
MRGSE	GSE15471		04144	0.0383087	19.084		GLOBALTEST	GSE15471		05143	1.64461e-07	50.655		GSA	GSE15471		04630	0.172	19.084		PADOG	GSE15471		05140	0.208	21.6216		Fisher	GSE15471		00534	0.639967	54.5802		PLAGE	GSE15471		04727	8.30881e-12	21.6216		RONTOTOOLS	GSE16515		05320	0.659746	92.6174		SPIA
MRGSE	GSE15471		04060	0.0400229	19.4656		GLOBALTEST	GSE15471		00270	1.67162e-07	51.0917		GSA	GSE15471		00592	0.176	19.6565		PADOG	GSE15471		05144	0.216	22.0077		Fisher	GSE15471		00561	0.998247	96.9466		PLAGE	GSE15471		00534	8.47594e-12	22.0077		RONTOTOOLS	GSE16515		04721	0.665818	93.2886		SPIA
MRGSE	GSE15471		00600	0.0420361	19.8473		GLOBALTEST	GSE15471		04744	1.71522e-07	51.5284		GSA	GSE15471		04146	0.176	19.6565		PADOG	GSE15471		05120	0.216	22.3938		Fisher	GSE15471		00562	0.550209	48.0916		PLAGE	GSE15471		04723	8.60007e-12	22.3938		RONTOTOOLS	GSE16515		04710	0.741244	93.9597		SPIA
MRGSE	GSE15471		05166	0.0440288	20.229		GLOBALTEST	GSE15471		00430	1.76095e-07	51.9651		GSA	GSE15471		05030	0.178	20.229		PADOG	GSE15471		05160	0.219	22.7799		Fisher	GSE15471		00563	0.443169	40.0763		PLAGE	GSE15471		04726	8.89566e-12	22.7799		RONTOTOOLS	GSE16515		04744	0.768817	94.6309		SPIA
MRGSE	GSE15471		05033	0.0466287	20.6107		GLOBALTEST	GSE15471		00250	1.77445e-07	52.4017		GSA	GSE15471		00250	0.182	20.8015		PADOG	GSE15471		03450	0.219	23.166		Fisher	GSE15471		00564	0.858345	75.9542		PLAGE	GSE15471		04060	9.70902e-12	23.166		RONTOTOOLS	GSE16515		04664	0.791874	95.302		SPIA
MRGSE	GSE15471		04721	0.0520219	20.9924		GLOBALTEST	GSE15471		00410	1.82377e-07	52.8384		GSA	GSE15471		05150	0.182	20.8015		PADOG	GSE15471		05033	0.222	23.5521		Fisher	GSE15471		00565	0.350396	32.8244		PLAGE	GSE15471		04740	9.86411e-12	23.5521		RONTOTOOLS	GSE16515		04270	0.810867	95.9732		SPIA
MRGSE	GSE15471		04360	0.0543046	21.374		GLOBALTEST	GSE15471		04914	1.96945e-07	53.2751		GSA	GSE15471		00640	0.186	21.374		PADOG	GSE15471		04530	0.223	23.9382		Fisher	GSE15471		00590	0.670647	56.8702		PLAGE	GSE15471		04916	1.0835e-11	23.9382		RONTOTOOLS	GSE16515		04725	0.84098	96.6443		SPIA
MRGSE	GSE15471		04010	0.0587935	21.7557		GLOBALTEST	GSE15471		04614	2.02363e-07	53.7118		GSA	GSE15471		04142	0.188	21.7557		PADOG	GSE15471		04970	0.223	24.3243		Fisher	GSE15471		00591	0.80563	70.229		PLAGE	GSE15471		04742	1.09174e-11	24.3243		RONTOTOOLS	GSE16515		04672	0.875034	97.3154		SPIA
MRGSE	GSE15471		04630	0.0591088	22.1374		GLOBALTEST	GSE15471		04612	2.15825e-07	54.1485		GSA	GSE15471		04330	0.192	22.1374		PADOG	GSE15471		05219	0.224	24.7104		Fisher	GSE15471		00592	0.792984	68.3206		PLAGE	GSE15471		04080	1.13299e-11	24.7104		RONTOTOOLS	GSE16515		04080	0.932842	97.9866		SPIA
MRGSE	GSE15471		00532	0.0616518	22.5191		GLOBALTEST	GSE15471		00071	2.98727e-07	54.5852		GSA	GSE15471		05120	0.198	22.7099		PADOG	GSE15471		00603	0.231	25.0965		Fisher	GSE15471		00600	0.0598708	8.77863		PLAGE	GSE15471		04360	1.18662e-11	25.0965		RONTOTOOLS	GSE16515		04742	0.988975	98.6577		SPIA
MRGSE	GSE15471		04916	0.0644079	22.9008		GLOBALTEST	GSE15471		04621	3.05327e-07	55.0218		GSA	GSE15471		05414	0.198	22.7099		PADOG	GSE15471		04520	0.233	25.4826		Fisher	GSE15471		00601	0.935168	85.8779		PLAGE	GSE15471		04810	1.23329e-11	25.4826		RONTOTOOLS	GSE16515		04514	NA	99.3289		SPIA
MRGSE	GSE15471		05140	0.0647782	23.2824		GLOBALTEST	GSE15471		04666	3.12997e-07	55.4585		GSA	GSE15471		04260	0.2	23.2824		PADOG	GSE15471		04612	0.234	25.8687		Fisher	GSE15471		00603	0.686426	59.542		PLAGE	GSE15471		04713	1.35611e-11	25.8687		RONTOTOOLS	GSE16515		04520	NA	100		SPIA
MRGSE	GSE15471		05164	0.0697807	23.6641		GLOBALTEST	GSE15471		04722	3.19432e-07	55.8952		GSA	GSE15471		00531	0.202	23.6641		PADOG	GSE15471		04721	0.24	26.2548		Fisher	GSE15471		00604	0.635336	54.1985		PLAGE	GSE15471		04310	1.36298e-11	26.2548		RONTOTOOLS	GSE18842		03013	2.17026e-08	0.671141		SPIA
MRGSE	GSE15471		05332	0.0706108	24.0458		GLOBALTEST	GSE15471		00472	3.36292e-07	56.3319		GSA	GSE15471		00232	0.204	24.0458		PADOG	GSE15471		05164	0.242	26.6409		Fisher	GSE15471		00620	0.68456	58.9695		PLAGE	GSE15471		05218	1.70717e-11	26.6409		RONTOTOOLS	GSE18842		05169	3.98184e-08	1.34228		SPIA
MRGSE	GSE15471		05032	0.0712201	24.4275		GLOBALTEST	GSE15471		03020	3.4097e-07	56.7686		GSA	GSE15471		00590	0.212	24.6183		PADOG	GSE15471		04270	0.25	27.027		Fisher	GSE15471		00630	0.250541	24.8092		PLAGE	GSE15471		04020	1.80884e-11	27.027		RONTOTOOLS	GSE18842		04110	1.02516e-06	2.01342		SPIA
MRGSE	GSE15471		05120	0.0715379	24.8092		GLOBALTEST	GSE15471		00190	3.45993e-07	57.2052		GSA	GSE15471		05416	0.212	24.6183		PADOG	GSE15471		04115	0.251	27.4131		Fisher	GSE15471		00640	0.680813	58.3969		PLAGE	GSE15471		04320	1.93256e-11	27.4131		RONTOTOOLS	GSE18842		04144	7.66991e-06	2.68456		SPIA
MRGSE	GSE15471		04115	0.0732556	25.1908		GLOBALTEST	GSE15471		00240	3.50322e-07	57.6419		GSA	GSE15471		04966	0.214	25.1908		PADOG	GSE15471		04630	0.255	27.7992		Fisher	GSE15471		00650	0.482321	42.7481		PLAGE	GSE15471		04120	1.95771e-11	27.7992		RONTOTOOLS	GSE18842		05203	9.46837e-06	3.3557		SPIA
MRGSE	GSE15471		04270	0.0742437	25.5725		GLOBALTEST	GSE15471		03040	3.85324e-07	58.0786		GSA	GSE15471		00410	0.218	25.5725		PADOG	GSE15471		00900	0.256	28.1853		Fisher	GSE15471		00670	0.703456	60.687		PLAGE	GSE15471		04115	2.05952e-11	28.1853		RONTOTOOLS	GSE18842		05200	1.13075e-05	4.02685		SPIA
MRGSE	GSE15471		04330	0.0744343	25.9542		GLOBALTEST	GSE15471		04672	3.90876e-07	58.5153		GSA	GSE15471		04115	0.22	25.9542		PADOG	GSE15471		05332	0.256	28.5714		Fisher	GSE15471		00730	0.971483	90.8397		PLAGE	GSE15471		00030	2.20401e-11	28.5714		RONTOTOOLS	GSE18842		03460	1.47598e-05	4.69799		SPIA
MRGSE	GSE15471		03450	0.076182	26.3359		GLOBALTEST	GSE15471		05310	4.52461e-07	58.952		GSA	GSE15471		05214	0.222	26.3359		PADOG	GSE15471		04310	0.265	28.9575		Fisher	GSE15471		00740	0.785468	66.7939		PLAGE	GSE15471		00591	2.35511e-11	28.9575		RONTOTOOLS	GSE18842		05150	1.93053e-05	5.36913		SPIA
MRGSE	GSE15471		04320	0.0795244	26.7176		GLOBALTEST	GSE15471		03060	5.2733e-07	59.3886		GSA	GSE15471		03450	0.224	26.9084		PADOG	GSE15471		04210	0.273	29.3436		Fisher	GSE15471		00750	0.939447	86.4504		PLAGE	GSE15471		04728	2.40132e-11	29.3436		RONTOTOOLS	GSE18842		05166	2.04736e-05	6.04027		SPIA
MRGSE	GSE15471		00260	0.0869889	27.0992		GLOBALTEST	GSE15471		04640	5.308e-07	59.8253		GSA	GSE15471		04120	0.224	26.9084		PADOG	GSE15471		04930	0.279	29.7297		Fisher	GSE15471		00760	0.697679	59.9237		PLAGE	GSE15471		05032	2.45984e-11	29.7297		RONTOTOOLS	GSE18842		04510	2.06683e-05	6.71141		SPIA
MRGSE	GSE15471		04310	0.0888819	27.4809		GLOBALTEST	GSE15471		03008	5.31001e-07	60.262		GSA	GSE15471		04390	0.226	27.4809		PADOG	GSE15471		05032	0.281	30.1158		Fisher	GSE15471		00770	0.11173	12.5954		PLAGE	GSE15471		05030	2.49209e-11	30.1158		RONTOTOOLS	GSE18842		05222	2.46033e-05	7.38255		SPIA
MRGSE	GSE15471		04971	0.0973936	27.8626		GLOBALTEST	GSE15471		00120	5.52259e-07	60.6987		GSA	GSE15471		00460	0.236	28.0534		PADOG	GSE15471		03050	0.282	30.5019		Fisher	GSE15471		00780	0.505451	44.6565		PLAGE	GSE15471		04724	2.68326e-11	30.5019		RONTOTOOLS	GSE18842		05134	2.51245e-05	8.05369		SPIA
MRGSE	GSE15471		04730	0.103354	28.2443		GLOBALTEST	GSE15471		01100	5.68038e-07	61.1354		GSA	GSE15471		04912	0.236	28.0534		PADOG	GSE15471		04360	0.29	30.888		Fisher	GSE15471		00785	0.634539	53.626		PLAGE	GSE15471		05131	2.85791e-11	30.888		RONTOTOOLS	GSE18842		03008	2.53264e-05	8.72483		SPIA
MRGSE	GSE15471		04066	0.108439	28.626		GLOBALTEST	GSE15471		00562	6.5293e-07	61.5721		GSA	GSE15471		00603	0.242	28.626		PADOG	GSE15471		05166	0.299	31.2741		Fisher	GSE15471		00790	0.189414	20.6107		PLAGE	GSE15471		05322	3.2099e-11	31.2741		RONTOTOOLS	GSE18842		04914	3.40755e-05	9.39597		SPIA
MRGSE	GSE15471		04520	0.112261	29.0076		GLOBALTEST	GSE15471		04010	7.13305e-07	62.0087		GSA	GSE15471		04978	0.244	29.5802		PADOG	GSE15471		00260	0.302	31.6602		Fisher	GSE15471		00830	0.775175	66.0305		PLAGE	GSE15471		00072	3.43114e-11	31.6602		RONTOTOOLS	GSE18842		04380	3.95632e-05	10.0671		SPIA
MRGSE	GSE15471		04142	0.114581	29.3893		GLOBALTEST	GSE15471		05014	7.71152e-07	62.4454		GSA	GSE15471		05034	0.244	29.5802		PADOG	GSE15471		05220	0.308	32.0463		Fisher	GSE15471		00860	0.932795	85.1145		PLAGE	GSE15471		00340	3.56618e-11	32.0463		RONTOTOOLS	GSE18842		04115	4.06166e-05	10.7383		SPIA
MRGSE	GSE15471		00900	0.121351	29.771		GLOBALTEST	GSE15471		03050	7.97849e-07	62.8821		GSA	GSE15471		05211	0.244	29.5802		PADOG	GSE15471		00460	0.31	32.4324		Fisher	GSE15471		00900	0.355692	33.9695		PLAGE	GSE15471		05133	3.66831e-11	32.4324		RONTOTOOLS	GSE18842		04530	5.27881e-05	11.4094		SPIA
MRGSE	GSE15471		03015	0.122448	30.1527		GLOBALTEST	GSE15471		01040	8.0907e-07	63.3188		GSA	GSE15471		05410	0.244	29.5802		PADOG	GSE15471		00030	0.313	32.8185		Fisher	GSE15471		00920	0.999347	97.7099		PLAGE	GSE15471		04110	3.69034e-11	32.8185		RONTOTOOLS	GSE18842		04666	6.73301e-05	12.0805		SPIA
MRGSE	GSE15471		05160	0.125119	30.5344		GLOBALTEST	GSE15471		00601	8.22481e-07	63.7555		GSA	GSE15471		00620	0.246	30.5344		PADOG	GSE15471		00061	0.313	33.2046		Fisher	GSE15471		00970	0.999627	98.0916		PLAGE	GSE15471		00410	3.82713e-11	33.2046		RONTOTOOLS	GSE18842		04141	7.72205e-05	12.7517		SPIA
MRGSE	GSE15471		00061	0.132601	30.916		GLOBALTEST	GSE15471		00350	8.37867e-07	64.1921		GSA	GSE15471		05323	0.248	30.916		PADOG	GSE15471		04912	0.314	33.5907		Fisher	GSE15471		00980	0.990758	95.4198		PLAGE	GSE15471		04910	3.98977e-11	33.5907		RONTOTOOLS	GSE18842		04145	8.38101e-05	13.4228		SPIA
MRGSE	GSE15471		00603	0.13395	31.2977		GLOBALTEST	GSE15471		05214	8.6086e-07	64.6288		GSA	GSE15471		04964	0.258	31.2977		PADOG	GSE15471		05223	0.318	33.9768		Fisher	GSE15471		00982	0.933358	85.4962		PLAGE	GSE15471		04270	4.15177e-11	33.9768		RONTOTOOLS	GSE18842		05202	9.34284e-05	14.094		SPIA
MRGSE	GSE15471		04970	0.135119	31.6794		GLOBALTEST	GSE15471		00330	8.71783e-07	65.0655		GSA	GSE15471		04977	0.262	31.8702		PADOG	GSE15471		04142	0.322	34.3629		Fisher	GSE15471		00983	0.512075	45.4198		PLAGE	GSE15471		04114	4.56244e-11	34.3629		RONTOTOOLS	GSE18842		05164	9.69233e-05	14.7651		SPIA
MRGSE	GSE15471		05169	0.139181	32.0611		GLOBALTEST	GSE15471		00280	8.80156e-07	65.5022		GSA	GSE15471		05152	0.262	31.8702		PADOG	GSE15471		00052	0.323	34.749		Fisher	GSE15471		01040	0.944512	87.2137		PLAGE	GSE15471		05145	4.61544e-11	34.749		RONTOTOOLS	GSE18842		04150	0.000125853	15.4362		SPIA
MRGSE	GSE15471		04380	0.148065	32.4427		GLOBALTEST	GSE15471		00970	1.06118e-06	65.9389		GSA	GSE15471		00071	0.264	32.6336		PADOG	GSE15471		05320	0.323	35.1351		Fisher	GSE15471		02010	0.62538	53.0534		PLAGE	GSE15471		00380	4.63885e-11	35.1351		RONTOTOOLS	GSE18842		04062	0.000150549	16.1074		SPIA
MRGSE	GSE15471		00472	0.154013	32.8244		GLOBALTEST	GSE15471		05012	1.10452e-06	66.3755		GSA	GSE15471		05219	0.264	32.6336		PADOG	GSE15471		04110	0.325	35.5212		Fisher	GSE15471		03008	0.818346	71.374		PLAGE	GSE15471		04730	4.7044e-11	35.5212		RONTOTOOLS	GSE18842		05416	0.000168319	16.7785		SPIA
MRGSE	GSE15471		05162	0.155109	33.2061		GLOBALTEST	GSE15471		04630	1.11862e-06	66.8122		GSA	GSE15471		05215	0.266	33.2061		PADOG	GSE15471		04974	0.326	35.9073		Fisher	GSE15471		03010	1	99.2366		PLAGE	GSE15471		04920	5.04993e-11	35.9073		RONTOTOOLS	GSE18842		05133	0.000314178	17.4497		SPIA
MRGSE	GSE15471		04961	0.157129	33.5878		GLOBALTEST	GSE15471		05320	1.30299e-06	67.2489		GSA	GSE15471		00280	0.268	33.5878		PADOG	GSE15471		00780	0.329	36.2934		Fisher	GSE15471		03013	0.882953	79.0076		PLAGE	GSE15471		05152	5.08617e-11	36.2934		RONTOTOOLS	GSE18842		04064	0.000316124	18.1208		SPIA
MRGSE	GSE15471		04978	0.157675	33.9695		GLOBALTEST	GSE15471		00790	1.60814e-06	67.6856		GSA	GSE15471		05210	0.282	33.9695		PADOG	GSE15471		00604	0.331	36.6795		Fisher	GSE15471		03015	0.0434014	5.72519		PLAGE	GSE15471		05323	5.08773e-11	36.6795		RONTOTOOLS	GSE18842		05221	0.000330081	18.7919		SPIA
MRGSE	GSE15471		04514	0.157842	34.3511		GLOBALTEST	GSE15471		03410	1.90205e-06	68.1223		GSA	GSE15471		00740	0.286	34.542		PADOG	GSE15471		04620	0.331	37.0656		Fisher	GSE15471		03018	0.655359	55.3435		PLAGE	GSE15471		05150	5.10837e-11	37.0656		RONTOTOOLS	GSE18842		05012	0.000354761	19.4631		SPIA
MRGSE	GSE15471		05014	0.184853	34.7328		GLOBALTEST	GSE15471		05330	1.90643e-06	68.559		GSA	GSE15471		05166	0.286	34.542		PADOG	GSE15471		05014	0.334	37.4517		Fisher	GSE15471		03020	0.625211	52.4809		PLAGE	GSE15471		05110	5.37585e-11	37.4517		RONTOTOOLS	GSE18842		04664	0.000377458	20.1342		SPIA
MRGSE	GSE15471		05214	0.186983	35.1145		GLOBALTEST	GSE15471		03440	1.99401e-06	68.9956		GSA	GSE15471		04360	0.29	35.3053		PADOG	GSE15471		04380	0.337	37.8378		Fisher	GSE15471		03022	0.68456	58.9695		PLAGE	GSE15471		05219	5.4524e-11	37.8378		RONTOTOOLS	GSE18842		04114	0.000407546	20.8054		SPIA
MRGSE	GSE15471		05218	0.210297	35.4962		GLOBALTEST	GSE15471		04270	2.06942e-06	69.4323		GSA	GSE15471		04666	0.29	35.3053		PADOG	GSE15471		04971	0.337	38.2239		Fisher	GSE15471		03030	0.412983	38.1679		PLAGE	GSE15471		05144	5.83693e-11	38.2239		RONTOTOOLS	GSE18842		04512	0.000424371	21.4765		SPIA
MRGSE	GSE15471		05320	0.21805	35.8779		GLOBALTEST	GSE15471		02010	2.34008e-06	69.869		GSA	GSE15471		04310	0.292	35.8779		PADOG	GSE15471		05162	0.342	38.61		Fisher	GSE15471		03040	0.0416939	5.34351		PLAGE	GSE15471		00330	5.86459e-11	38.61		RONTOTOOLS	GSE18842		04010	0.000446648	22.1477		SPIA
MRGSE	GSE15471		04720	0.224492	36.2595		GLOBALTEST	GSE15471		04940	2.40257e-06	70.3057		GSA	GSE15471		00061	0.294	36.4504		PADOG	GSE15471		05142	0.345	38.9961		Fisher	GSE15471		03050	0.0520644	7.63359		PLAGE	GSE15471		05120	6.9521e-11	38.9961		RONTOTOOLS	GSE18842		04270	0.000487345	22.8188		SPIA
MRGSE	GSE15471		04650	0.246839	36.6412		GLOBALTEST	GSE15471		00260	2.40834e-06	70.7424		GSA	GSE15471		04730	0.294	36.4504		PADOG	GSE15471		04914	0.353	39.3822		Fisher	GSE15471		03060	0.922411	83.5878		PLAGE	GSE15471		05034	7.3023e-11	39.3822		RONTOTOOLS	GSE18842		03015	0.000526678	23.4899		SPIA
MRGSE	GSE15471		05219	0.251377	37.0229		GLOBALTEST	GSE15471		00514	2.81188e-06	71.179		GSA	GSE15471		04976	0.298	37.0229		PADOG	GSE15471		00430	0.363	39.7683		Fisher	GSE15471		03320	0.850171	74.8092		PLAGE	GSE15471		04976	7.58476e-11	39.7683		RONTOTOOLS	GSE18842		05412	0.000583642	24.1611		SPIA
MRGSE	GSE15471		00052	0.25508	37.4046		GLOBALTEST	GSE15471		04070	3.29986e-06	71.6157		GSA	GSE15471		04066	0.3	37.4046		PADOG	GSE15471		04010	0.365	40.1544		Fisher	GSE15471		03410	0.95428	88.5496		PLAGE	GSE15471		04144	7.6041e-11	40.1544		RONTOTOOLS	GSE18842		04650	0.000654445	24.8322		SPIA
MRGSE	GSE15471		00640	0.262049	37.7863		GLOBALTEST	GSE15471		00471	3.34354e-06	72.0524		GSA	GSE15471		04060	0.304	37.7863		PADOG	GSE15471		04144	0.37	40.5405		Fisher	GSE15471		03420	0.447567	40.458		PLAGE	GSE15471	*	05212	7.67042e-11	40.5405		RONTOTOOLS	GSE18842		04066	0.000672004	25.5034		SPIA
MRGSE	GSE15471		04210	0.266094	38.1679		GLOBALTEST	GSE15471		00650	3.40561e-06	72.4891		GSA	GSE15471		05203	0.308	38.1679		PADOG	GSE15471		03015	0.37	40.9266		Fisher	GSE15471		03430	0.952998	88.1679		PLAGE	GSE15471		00512	7.69893e-11	40.9266		RONTOTOOLS	GSE18842		04360	0.000678709	26.1745		SPIA
MRGSE	GSE15471		00524	0.27801	38.5496		GLOBALTEST	GSE15471		00512	3.70506e-06	72.9258		GSA	GSE15471		00650	0.312	38.5496		PADOG	GSE15471		05330	0.372	41.3127		Fisher	GSE15471		03440	0.560074	48.855		PLAGE	GSE15471		04725	8.85396e-11	41.3127		RONTOTOOLS	GSE18842		04540	0.000755026	26.8456		SPIA
MRGSE	GSE15471		00460	0.284926	38.9313		GLOBALTEST	GSE15471		04150	4.31591e-06	73.3624		GSA	GSE15471		05164	0.316	38.9313		PADOG	GSE15471		04666	0.374	41.6988		Fisher	GSE15471		03450	0.265234	27.0992		PLAGE	GSE15471		05202	9.50825e-11	41.6988		RONTOTOOLS	GSE18842		05152	0.000778828	27.5168		SPIA
MRGSE	GSE15471		00630	0.28549	39.313		GLOBALTEST	GSE15471		04012	4.55082e-06	73.7991		GSA	GSE15471		05144	0.318	39.313		PADOG	GSE15471		04720	0.379	42.0849		Fisher	GSE15471		03460	0.986345	93.7023		PLAGE	GSE15471		04911	9.88607e-11	42.0849		RONTOTOOLS	GSE18842		05132	0.000950758	28.1879		SPIA
MRGSE	GSE15471		00030	0.286297	39.6947		GLOBALTEST	GSE15471		05332	4.80761e-06	74.2358		GSA	GSE15471		05140	0.32	39.8855		PADOG	GSE15471		04978	0.38	42.471		Fisher	GSE15471		04010	0.750483	64.8855		PLAGE	GSE15471		00650	1.03525e-10	42.471		RONTOTOOLS	GSE18842		04151	0.00105872	28.8591		SPIA
MRGSE	GSE15471		00590	0.287208	40.0763		GLOBALTEST	GSE15471		05223	5.47318e-06	74.6725		GSA	GSE15471		05213	0.32	39.8855		PADOG	GSE15471		04060	0.382	42.8571		Fisher	GSE15471		04012	0.672032	57.2519		PLAGE	GSE15471		04978	1.06809e-10	42.8571		RONTOTOOLS	GSE18842		04670	0.00110458	29.5302		SPIA
MRGSE	GSE15471		05330	0.291717	40.458		GLOBALTEST	GSE15471		04650	6.33036e-06	75.1092		GSA	GSE15471		04916	0.322	40.458		PADOG	GSE15471		05169	0.385	43.2432		Fisher	GSE15471		04020	0.171058	20.229		PLAGE	GSE15471		04971	1.07046e-10	43.2432		RONTOTOOLS	GSE18842		05160	0.00114681	30.2013		SPIA
MRGSE	GSE15471		05220	0.292506	40.8397		GLOBALTEST	GSE15471		00340	7.42568e-06	75.5459		GSA	GSE15471		03320	0.332	40.8397		PADOG	GSE15471		00630	0.387	43.6293		Fisher	GSE15471		04060	0.228724	22.9008		PLAGE	GSE15471		00270	1.08925e-10	43.6293		RONTOTOOLS	GSE18842		05332	0.00127506	30.8725		SPIA
MRGSE	GSE15471		05142	0.293387	41.2214		GLOBALTEST	GSE15471		05020	7.51916e-06	75.9825		GSA	GSE15471		04911	0.336	41.2214		PADOG	GSE15471		04962	0.391	44.0154		Fisher	GSE15471		04062	0.529001	46.5649		PLAGE	GSE15471		00260	1.09234e-10	44.0154		RONTOTOOLS	GSE18842		04612	0.0013042	31.5436		SPIA
MRGSE	GSE15471		05203	0.30123	41.6031		GLOBALTEST	GSE15471		03430	7.7662e-06	76.4192		GSA	GSE15471		04110	0.34	41.6031		PADOG	GSE15471		04650	0.403	44.4015		Fisher	GSE15471		04064	0.92787	83.9695		PLAGE	GSE15471		05031	1.096e-10	44.4015		RONTOTOOLS	GSE18842		05168	0.00131706	32.2148		SPIA
MRGSE	GSE15471		05310	0.303435	41.9847		GLOBALTEST	GSE15471		00620	8.96977e-06	76.8559		GSA	GSE15471		00770	0.344	42.1756		PADOG	GSE15471		05211	0.411	44.7876		Fisher	GSE15471		04066	0.332774	30.1527		PLAGE	GSE15471		04630	1.13498e-10	44.7876		RONTOTOOLS	GSE18842		05016	0.00136495	32.8859		SPIA
MRGSE	GSE15471		00430	0.308113	42.3664		GLOBALTEST	GSE15471		00140	1.00015e-05	77.2926		GSA	GSE15471		05160	0.344	42.1756		PADOG	GSE15471		05203	0.423	45.1737		Fisher	GSE15471		04070	0.469919	41.2214		PLAGE	GSE15471		00604	1.1626e-10	45.1737		RONTOTOOLS	GSE18842		05322	0.00137553	33.557		SPIA
MRGSE	GSE15471		00533	0.313005	42.7481		GLOBALTEST	GSE15471		00900	1.29324e-05	77.7293		GSA	GSE15471		00330	0.346	42.7481		PADOG	GSE15471		00640	0.429	45.5598		Fisher	GSE15471		04080	0.0406735	4.96183		PLAGE	GSE15471		03015	1.16725e-10	45.5598		RONTOTOOLS	GSE18842		04012	0.00140879	34.2282		SPIA
MRGSE	GSE15471		00604	0.316462	43.1298		GLOBALTEST	GSE15471		00920	1.43335e-05	78.1659		GSA	GSE15471		03050	0.348	43.3206		PADOG	GSE15471		05143	0.431	45.9459		Fisher	GSE15471		04110	0.11292	13.3588		PLAGE	GSE15471		00230	1.16972e-10	45.9459		RONTOTOOLS	GSE18842		05142	0.00145721	34.8993		SPIA
MRGSE	GSE15471		03040	0.318248	43.5115		GLOBALTEST	GSE15471		00910	1.48212e-05	78.6026		GSA	GSE15471		04210	0.348	43.3206		PADOG	GSE15471		05110	0.439	46.332		Fisher	GSE15471		04114	0.204904	22.1374		PLAGE	GSE15471		00480	1.19478e-10	46.332		RONTOTOOLS	GSE18842		05214	0.0014618	35.5705		SPIA
MRGSE	GSE15471		05217	0.327727	43.8931		GLOBALTEST	GSE15471		04976	1.56867e-05	79.0393		GSA	GSE15471		04380	0.35	43.8931		PADOG	GSE15471		04621	0.44	46.7181		Fisher	GSE15471		04115	0.245665	24.4275		PLAGE	GSE15471		00460	1.23047e-10	46.7181		RONTOTOOLS	GSE18842		04621	0.00159009	36.2416		SPIA
MRGSE	GSE15471		04914	0.331776	44.2748		GLOBALTEST	GSE15471		03030	1.59678e-05	79.476		GSA	GSE15471		00591	0.354	44.4656		PADOG	GSE15471		05310	0.44	47.1042		Fisher	GSE15471		04120	0.00369164	0.763359		PLAGE	GSE15471		02010	1.2351e-10	47.1042		RONTOTOOLS	GSE18842		05146	0.00162303	36.9128		SPIA
MRGSE	GSE15471		00780	0.342077	44.6565		GLOBALTEST	GSE15471		04971	1.94675e-05	79.9127		GSA	GSE15471		05169	0.354	44.4656		PADOG	GSE15471		05322	0.442	47.4903		Fisher	GSE15471		04122	0.909825	80.916		PLAGE	GSE15471		03013	1.26552e-10	47.4903		RONTOTOOLS	GSE18842		05034	0.00178855	37.5839		SPIA
MRGSE	GSE15471		04930	0.344126	45.0382		GLOBALTEST	GSE15471		05110	2.01007e-05	80.3493		GSA	GSE15471		00350	0.358	45.0382		PADOG	GSE15471		00232	0.445	47.8764		Fisher	GSE15471		04130	0.728148	62.2137		PLAGE	GSE15471		03450	1.52143e-10	47.8764		RONTOTOOLS	GSE18842		05211	0.00187032	38.255		SPIA
MRGSE	GSE15471		05110	0.360613	45.4198		GLOBALTEST	GSE15471		04974	2.08015e-05	80.786		GSA	GSE15471		00120	0.36	45.6107		PADOG	GSE15471		00010	0.452	48.2625		Fisher	GSE15471		04140	0.975625	91.6031		PLAGE	GSE15471		00900	1.53075e-10	48.2625		RONTOTOOLS	GSE18842		04210	0.00197773	38.9262		SPIA
MRGSE	GSE15471		04666	0.373904	45.8015		GLOBALTEST	GSE15471		00670	2.21609e-05	81.2227		GSA	GSE15471		04270	0.36	45.6107		PADOG	GSE15471		04722	0.452	48.6486		Fisher	GSE15471		04141	0.99406	96.1832		PLAGE	GSE15471		04914	1.53834e-10	48.6486		RONTOTOOLS	GSE18842		05100	0.00205129	39.5973		SPIA
MRGSE	GSE15471		05322	0.376586	46.1832		GLOBALTEST	GSE15471		00360	2.631e-05	81.6594		GSA	GSE15471		05223	0.368	46.1832		PADOG	GSE15471		00590	0.453	49.0347		Fisher	GSE15471		04142	0.705348	61.0687		PLAGE	GSE15471		05143	1.63366e-10	49.0347		RONTOTOOLS	GSE18842		04610	0.00206782	40.2685		SPIA
MRGSE	GSE15471		05202	0.391334	46.5649		GLOBALTEST	GSE15471		00590	2.96269e-05	82.0961		GSA	GSE15471		00380	0.374	46.5649		PADOG	GSE15471		05215	0.456	49.4208		Fisher	GSE15471		04144	0.160747	18.7023		PLAGE	GSE15471		04066	1.65034e-10	49.4208		RONTOTOOLS	GSE18842		05145	0.00207274	40.9396		SPIA
MRGSE	GSE15471		00010	0.401203	46.9466		GLOBALTEST	GSE15471		04660	3.25303e-05	82.5328		GSA	GSE15471		00072	0.378	47.1374		PADOG	GSE15471		00072	0.457	49.8069		Fisher	GSE15471		04145	0.00384223	1.14504		PLAGE	GSE15471		04620	1.65533e-10	49.8069		RONTOTOOLS	GSE18842		05219	0.00213763	41.6107		SPIA
MRGSE	GSE15471		04621	0.403957	47.3282		GLOBALTEST	GSE15471		00860	3.3507e-05	82.9694		GSA	GSE15471		05134	0.378	47.1374		PADOG	GSE15471		04514	0.465	50.1931		Fisher	GSE15471		04146	0.25754	26.3359		PLAGE	GSE15471		05166	1.67067e-10	50.1931		RONTOTOOLS	GSE18842		04940	0.00217569	42.2819		SPIA
MRGSE	GSE15471		04912	0.425427	47.7099		GLOBALTEST	GSE15471		00980	3.62774e-05	83.4061		GSA	GSE15471		03060	0.38	47.7099		PADOG	GSE15471		00620	0.474	50.5792		Fisher	GSE15471		04150	0.989583	94.6565		PLAGE	GSE15471		05203	1.7054e-10	50.5792		RONTOTOOLS	GSE18842		04660	0.00218897	42.953		SPIA
MRGSE	GSE15471		05143	0.428406	48.0916		GLOBALTEST	GSE15471		00500	5.05254e-05	83.8428		GSA	GSE15471		04950	0.39	48.0916		PADOG	GSE15471		03040	0.48	50.9653		Fisher	GSE15471		04151	0.545572	47.7099		PLAGE	GSE15471		05160	1.7126e-10	50.9653		RONTOTOOLS	GSE18842		05144	0.00221918	43.6242		SPIA
MRGSE	GSE15471		00565	0.429006	48.4733		GLOBALTEST	GSE15471		04623	5.69402e-05	84.2795		GSA	GSE15471		04122	0.394	48.6641		PADOG	GSE15471		05217	0.481	51.3514		Fisher	GSE15471		04210	0.489534	43.1298		PLAGE	GSE15471		04670	1.7969e-10	51.3514		RONTOTOOLS	GSE18842		04972	0.00229625	44.2953		SPIA
MRGSE	GSE15471		04146	0.429514	48.855		GLOBALTEST	GSE15471		00072	6.48001e-05	84.7162		GSA	GSE15471		05014	0.394	48.6641		PADOG	GSE15471		00500	0.496	51.7375		Fisher	GSE15471		04260	0.964747	89.6947		PLAGE	GSE15471		00450	1.84246e-10	51.7375		RONTOTOOLS	GSE18842		05323	0.00229874	44.9664		SPIA
MRGSE	GSE15471		00620	0.432623	49.2366		GLOBALTEST	GSE15471		04973	7.77716e-05	85.1528		GSA	GSE15471		00300	0.404	49.2366		PADOG	GSE15471		04960	0.503	52.1236		Fisher	GSE15471		04270	0.371604	35.4962		PLAGE	GSE15471		04961	1.85413e-10	52.1236		RONTOTOOLS	GSE18842		05220	0.00247153	45.6376		SPIA
MRGSE	GSE15471		05223	0.435871	49.6183		GLOBALTEST	GSE15471		04912	9.26453e-05	85.5895		GSA	GSE15471		04612	0.412	49.6183		PADOG	GSE15471		04340	0.508	52.5097		Fisher	GSE15471		04310	0.72737	61.4504		PLAGE	GSE15471		05164	1.85459e-10	52.5097		RONTOTOOLS	GSE18842		05010	0.00264671	46.3087		SPIA
MRGSE	GSE15471		04620	0.449601	50		GLOBALTEST	GSE15471		04662	0.000134154	86.0262		GSA	GSE15471		04530	0.414	50		PADOG	GSE15471		00760	0.509	52.8958		Fisher	GSE15471		04320	0.282646	27.8626		PLAGE	GSE15471		04010	1.86457e-10	52.8958		RONTOTOOLS	GSE18842		04970	0.00272549	46.9799		SPIA
MRGSE	GSE15471		04962	0.451183	50.3817		GLOBALTEST	GSE15471		00982	0.000247077	86.4629		GSA	GSE15471		00830	0.416	50.3817		PADOG	GSE15471		05210	0.52	53.2819		Fisher	GSE15471		04330	0.335729	30.7252		PLAGE	GSE15471		05014	2.09683e-10	53.2819		RONTOTOOLS	GSE18842		03320	0.00276409	47.651		SPIA
MRGSE	GSE15471		04974	0.453744	50.7634		GLOBALTEST	GSE15471		00770	0.000262453	86.8996		GSA	GSE15471		03015	0.426	50.7634		PADOG	GSE15471		00563	0.529	53.668		Fisher	GSE15471		04340	0.588198	49.8092		PLAGE	GSE15471		00232	2.48671e-10	53.668		RONTOTOOLS	GSE18842		04978	0.00279459	48.3221		SPIA
MRGSE	GSE15471		04920	0.460172	51.145		GLOBALTEST	GSE15471		05340	0.000492223	87.3362		GSA	GSE15471		00310	0.428	51.145		PADOG	GSE15471		04146	0.532	54.0541		Fisher	GSE15471		04350	0.0965176	11.4504		PLAGE	GSE15471		05416	2.5458e-10	54.0541		RONTOTOOLS	GSE18842		04310	0.00289941	48.9933		SPIA
MRGSE	GSE15471		00072	0.469658	51.5267		GLOBALTEST	GSE15471		00062	0.000597114	87.7729		GSA	GSE15471		04920	0.432	51.5267		PADOG	GSE15471		04664	0.532	54.4402		Fisher	GSE15471		04360	0.341999	31.6794		PLAGE	GSE15471		05162	2.66686e-10	54.4402		RONTOTOOLS	GSE18842		05414	0.00291486	49.6644		SPIA
MRGSE	GSE15471		04722	0.471905	51.9084		GLOBALTEST	GSE15471		04664	0.000695008	88.2096		GSA	GSE15471		03040	0.444	52.4809		PADOG	GSE15471		04940	0.534	54.8263		Fisher	GSE15471		04370	0.914784	81.8702		PLAGE	GSE15471		00240	2.66859e-10	54.8263		RONTOTOOLS	GSE18842		05410	0.003171	50.3356		SPIA
MRGSE	GSE15471		05211	0.495824	52.2901		GLOBALTEST	GSE15471		04730	0.000781247	88.6463		GSA	GSE15471		04961	0.444	52.4809		PADOG	GSE15471		05216	0.54	55.2124		Fisher	GSE15471		04380	0.813673	70.9924		PLAGE	GSE15471		00564	2.67955e-10	55.2124		RONTOTOOLS	GSE18842		04620	0.00350535	51.0067		SPIA
MRGSE	GSE15471		05210	0.50421	52.6718		GLOBALTEST	GSE15471		00564	0.00100594	89.083		GSA	GSE15471		05142	0.444	52.4809		PADOG	GSE15471		04614	0.543	55.5985		Fisher	GSE15471		04390	0.287705	28.626		PLAGE	GSE15471		04622	3.01802e-10	55.5985		RONTOTOOLS	GSE18842		04390	0.00369589	51.6779		SPIA
MRGSE	GSE15471		00563	0.50814	53.0534		GLOBALTEST	GSE15471		00983	0.00107674	89.5197		GSA	GSE15471		05202	0.444	52.4809		PADOG	GSE15471		05213	0.56	55.9846		Fisher	GSE15471		04510	0.00538922	2.29008		PLAGE	GSE15471		04912	3.06511e-10	55.9846		RONTOTOOLS	GSE18842		04810	0.0037949	52.349		SPIA
MRGSE	GSE15471		05134	0.515716	53.4351		GLOBALTEST	GSE15471		00232	0.00117322	89.9563		GSA	GSE15471		00601	0.446	54.0076		PADOG	GSE15471		04114	0.575	56.3707		Fisher	GSE15471		04512	0.22914	23.4733		PLAGE	GSE15471		00280	3.27215e-10	56.3707		RONTOTOOLS	GSE18842		04330	0.00400911	53.0201		SPIA
MRGSE	GSE15471		05031	0.524589	53.8168		GLOBALTEST	GSE15471		04370	0.00159394	90.393		GSA	GSE15471		03410	0.446	54.0076		PADOG	GSE15471		04920	0.586	56.7568		Fisher	GSE15471		04514	0.808388	70.6107		PLAGE	GSE15471		05310	3.41968e-10	56.7568		RONTOTOOLS	GSE18842		04630	0.00401118	53.6913		SPIA
MRGSE	GSE15471		04614	0.532253	54.1985		GLOBALTEST	GSE15471		00040	0.0017472	90.8297		GSA	GSE15471		04621	0.446	54.0076		PADOG	GSE15471		04640	0.587	57.1429		Fisher	GSE15471		04520	0.919203	83.2061		PLAGE	GSE15471		00533	3.70051e-10	57.1429		RONTOTOOLS	GSE18842		05140	0.00414064	54.3624		SPIA
MRGSE	GSE15471		00232	0.532321	54.5802		GLOBALTEST	GSE15471		04964	0.00232864	91.2664		GSA	GSE15471		04975	0.446	54.0076		PADOG	GSE15471		00520	0.595	57.529		Fisher	GSE15471		04530	0.148503	16.7939		PLAGE	GSE15471		05161	3.74151e-10	57.529		RONTOTOOLS	GSE18842		04920	0.00453128	55.0336		SPIA
MRGSE	GSE15471		00290	0.549226	54.9618		GLOBALTEST	GSE15471		04950	0.00251738	91.7031		GSA	GSE15471		00140	0.454	54.9618		PADOG	GSE15471		04672	0.598	57.9151		Fisher	GSE15471		04540	0.0535631	8.01527		PLAGE	GSE15471		00565	3.90757e-10	57.9151		RONTOTOOLS	GSE18842		04930	0.00463679	55.7047		SPIA
MRGSE	GSE15471		05030	0.551045	55.3435		GLOBALTEST	GSE15471		00830	0.00266187	92.1397		GSA	GSE15471		03460	0.462	55.3435		PADOG	GSE15471		00750	0.599	58.3012		Fisher	GSE15471		04610	0.264674	26.7176		PLAGE	GSE15471		04140	4.22591e-10	58.3012		RONTOTOOLS	GSE18842		05161	0.00479827	56.3758		SPIA
MRGSE	GSE15471		04672	0.551744	55.7252		GLOBALTEST	GSE15471		00565	0.00298611	92.5764		GSA	GSE15471		04070	0.47	55.7252		PADOG	GSE15471		05168	0.605	58.6873		Fisher	GSE15471		04612	0.0829648	10.3053		PLAGE	GSE15471		05320	4.24697e-10	58.6873		RONTOTOOLS	GSE18842		05210	0.00490385	57.047		SPIA
MRGSE	GSE15471		00760	0.559803	56.1069		GLOBALTEST	GSE15471		00750	0.00380735	93.0131		GSA	GSE15471		00790	0.474	56.1069		PADOG	GSE15471		00565	0.605	59.0734		Fisher	GSE15471		04614	0.746572	64.5038		PLAGE	GSE15471		03420	4.27253e-10	59.0734		RONTOTOOLS	GSE18842		05162	0.00509575	57.7181		SPIA
MRGSE	GSE15471		04114	0.564154	56.4885		GLOBALTEST	GSE15471		00020	0.00566206	93.4498		GSA	GSE15471		05320	0.478	56.4885		PADOG	GSE15471		00071	0.605	59.4595		Fisher	GSE15471		04620	0.641434	54.9618		PLAGE	GSE15471		04210	4.41952e-10	59.4595		RONTOTOOLS	GSE18842		04971	0.00520415	58.3893		SPIA
MRGSE	GSE15471		04940	0.569447	56.8702		GLOBALTEST	GSE15471		00053	0.00627119	93.8865		GSA	GSE15471		00524	0.48	56.8702		PADOG	GSE15471		00533	0.605	59.8456		Fisher	GSE15471		04621	0.250672	25.1908		PLAGE	GSE15471		04930	4.53966e-10	59.8456		RONTOTOOLS	GSE18842		04722	0.00526486	59.0604		SPIA
MRGSE	GSE15471		00500	0.570577	57.2519		GLOBALTEST	GSE15471		04977	0.00783429	94.3231		GSA	GSE15471		00340	0.486	57.2519		PADOG	GSE15471		00051	0.606	60.2317		Fisher	GSE15471		04622	0.754387	65.2672		PLAGE	GSE15471		00592	5.07582e-10	60.2317		RONTOTOOLS	GSE18842		04961	0.00531776	59.7315		SPIA
MRGSE	GSE15471		04062	0.572229	57.6336		GLOBALTEST	GSE15471		00290	0.00911803	94.7598		GSA	GSE15471		05161	0.494	57.6336		PADOG	GSE15471		05031	0.607	60.6178		Fisher	GSE15471		04623	0.794058	69.084		PLAGE	GSE15471		00310	5.32343e-10	60.6178		RONTOTOOLS	GSE18842		05032	0.00552224	60.4027		SPIA
MRGSE	GSE15471		04340	0.587271	58.0153		GLOBALTEST	GSE15471		00100	0.00941699	95.1965		GSA	GSE15471		00010	0.5	58.0153		PADOG	GSE15471		05134	0.608	61.0039		Fisher	GSE15471		04630	0.050001	7.25191		PLAGE	GSE15471		04710	5.73911e-10	61.0039		RONTOTOOLS	GSE18842		05212	0.00567112	61.0738		SPIA
MRGSE	GSE15471		05215	0.59032	58.3969		GLOBALTEST	GSE15471		03010	0.0168102	95.6332		GSA	GSE15471		00040	0.504	58.5878		PADOG	GSE15471		00592	0.612	61.39		Fisher	GSE15471		04640	0.882891	78.626		PLAGE	GSE15471		00601	5.77229e-10	61.39		RONTOTOOLS	GSE18842		05330	0.00579446	61.745		SPIA
MRGSE	GSE15471		04640	0.596837	58.7786		GLOBALTEST	GSE15471		04122	0.0193874	96.0699		GSA	GSE15471		04960	0.504	58.5878		PADOG	GSE15471		00300	0.62	61.7761		Fisher	GSE15471		04650	0.408943	37.4046		PLAGE	GSE15471		05134	5.81947e-10	61.7761		RONTOTOOLS	GSE18842		04713	0.0060189	62.4161		SPIA
MRGSE	GSE15471		00592	0.597977	59.1603		GLOBALTEST	GSE15471		00561	0.0215925	96.5066		GSA	GSE15471		04623	0.506	59.1603		PADOG	GSE15471		04622	0.621	62.1622		Fisher	GSE15471		04660	0.976333	91.9847		PLAGE	GSE15471		00860	5.89908e-10	62.1622		RONTOTOOLS	GSE18842		04962	0.0063396	63.0872		SPIA
MRGSE	GSE15471		00534	0.612085	59.542		GLOBALTEST	GSE15471		04975	0.0425104	96.9432		GSA	GSE15471		00053	0.508	59.9237		PADOG	GSE15471		04910	0.625	62.5483		Fisher	GSE15471		04662	0.930271	84.7328		PLAGE	GSE15471		00120	6.08944e-10	62.5483		RONTOTOOLS	GSE18842		04260	0.00634819	63.7584		SPIA
MRGSE	GSE15471		04911	0.615564	59.9237		GLOBALTEST	GSE15471		04972	0.044448	97.3799		GSA	GSE15471		04010	0.508	59.9237		PADOG	GSE15471		04977	0.625	62.9344		Fisher	GSE15471		04664	0.496425	44.2748		PLAGE	GSE15471		04130	6.10022e-10	62.9344		RONTOTOOLS	GSE18842		04725	0.00636412	64.4295		SPIA
MRGSE	GSE15471		04910	0.620853	60.3053		GLOBALTEST	GSE15471		00785	0.0499913	97.8166		GSA	GSE15471		04614	0.508	59.9237		PADOG	GSE15471		05202	0.627	63.3205		Fisher	GSE15471		04666	0.158622	18.3206		PLAGE	GSE15471		04612	6.28924e-10	63.3205		RONTOTOOLS	GSE18842		04726	0.00640885	65.1007		SPIA
MRGSE	GSE15471		00250	0.621252	60.687		GLOBALTEST	GSE15471		00591	0.0659118	98.2533		GSA	GSE15471		00980	0.51	60.687		PADOG	GSE15471		04062	0.636	63.7066		Fisher	GSE15471		04670	0.00452722	1.71756		PLAGE	GSE15471		00360	6.38641e-10	63.7066		RONTOTOOLS	GSE18842		05031	0.00653334	65.7718		SPIA
MRGSE	GSE15471		05168	0.646672	61.0687		GLOBALTEST	GSE15471		00592	0.084065	98.69		GSA	GSE15471		00982	0.516	61.0687		PADOG	GSE15471		00534	0.636	64.0927		Fisher	GSE15471		04672	0.477797	41.6031		PLAGE	GSE15471		04141	6.51392e-10	64.0927		RONTOTOOLS	GSE18842		05310	0.00656999	66.443		SPIA
MRGSE	GSE15471		00740	0.646908	61.4504		GLOBALTEST	GSE15471		00400	0.131732	99.1266		GSA	GSE15471		05110	0.518	61.4504		PADOG	GSE15471		05030	0.64	64.4788		Fisher	GSE15471		04710	0.977866	92.3664		PLAGE	GSE15471		05142	6.6018e-10	64.4788		RONTOTOOLS	GSE18842		04976	0.00659021	67.1141		SPIA
MRGSE	GSE15471		02010	0.670099	61.8321		GLOBALTEST	GSE15471		00730	0.609462	99.5633		GSA	GSE15471		05143	0.522	61.8321		PADOG	GSE15471		04911	0.649	64.8649		Fisher	GSE15471		04713	0.0434501	6.10687		PLAGE	GSE15471		03022	6.75179e-10	64.8649		RONTOTOOLS	GSE18842	*	05223	0.00670061	67.7852		SPIA
MRGSE	GSE15471		00520	0.671632	62.2137		GLOBALTEST	GSE15471		00300	0.624896	100		GSA	GSE15471		00471	0.524	62.5954		PADOG	GSE15471		05161	0.662	65.251		Fisher	GSE15471		04720	0.0822186	9.92366		PLAGE	GSE15471		05169	6.88579e-10	65.251		RONTOTOOLS	GSE18842		04672	0.00692884	68.4564		SPIA
MRGSE	GSE15471		00750	0.678439	62.5954		GLOBALTEST	GSE16515		00524	2.50718e-07	0.436681		GSA	GSE15471		04972	0.524	62.5954		PADOG	GSE15471		04370	0.663	65.6371		Fisher	GSE15471		04721	0.162715	19.4656		PLAGE	GSE15471		05210	7.04127e-10	65.6371		RONTOTOOLS	GSE18842		04723	0.0072638	69.1275		SPIA
MRGSE	GSE15471		05213	0.683359	62.9771		GLOBALTEST	GSE16515		00512	5.91157e-07	0.873362		GSA	GSE15471		05221	0.524	62.5954		PADOG	GSE15471		00240	0.67	66.0232		Fisher	GSE15471		04722	0.791098	67.1756		PLAGE	GSE15471		05168	7.21041e-10	66.0232		RONTOTOOLS	GSE18842		04060	0.00773254	69.7987		SPIA
MRGSE	GSE15471		00480	0.686544	63.3588		GLOBALTEST	GSE16515		00340	1.5502e-06	1.31004		GSA	GSE15471		04721	0.526	63.3588		PADOG	GSE15471		04260	0.673	66.4093		Fisher	GSE15471		04723	0.0100487	2.67176		PLAGE	GSE15471		04720	7.30507e-10	66.4093		RONTOTOOLS	GSE18842		04020	0.00777243	70.4698		SPIA
MRGSE	GSE15471		04960	0.688949	63.7405		GLOBALTEST	GSE16515		04115	2.25618e-06	1.74672		GSA	GSE15471		02010	0.53	63.7405		PADOG	GSE15471		04012	0.675	66.7954		Fisher	GSE15471		04724	0.00452722	1.71756		PLAGE	GSE15471		00760	7.34366e-10	66.7954		RONTOTOOLS	GSE18842		04724	0.00781877	71.1409		SPIA
MRGSE	GSE15471		05216	0.693236	64.1221		GLOBALTEST	GSE16515		00051	2.98563e-06	2.18341		GSA	GSE15471		04514	0.534	64.1221		PADOG	GSE15471		00790	0.681	67.1815		Fisher	GSE15471		04725	0.0260214	4.19847		PLAGE	GSE15471		04260	8.03974e-10	67.1815		RONTOTOOLS	GSE18842		04080	0.00790085	71.8121		SPIA
MRGSE	GSE15471		00514	0.694055	64.5038		GLOBALTEST	GSE16515		00600	5.02333e-06	2.62009		GSA	GSE15471		05332	0.544	64.5038		PADOG	GSE15471		04660	0.684	67.5676		Fisher	GSE15471		04726	0.0188335	3.81679		PLAGE	GSE15471		05215	8.09415e-10	67.5676		RONTOTOOLS	GSE18842		04623	0.00859402	72.4832		SPIA
MRGSE	GSE15471		04977	0.706808	64.8855		GLOBALTEST	GSE16515		04530	5.30833e-06	3.05677		GSA	GSE15471		05162	0.546	64.8855		PADOG	GSE15471		03060	0.685	67.9537		Fisher	GSE15471		04727	0.0782389	9.16031		PLAGE	GSE15471		05140	8.2618e-10	67.9537		RONTOTOOLS	GSE18842		04960	0.00874703	73.1544		SPIA
MRGSE	GSE15471		05034	0.709896	65.2672		GLOBALTEST	GSE16515		00601	8.88924e-06	3.49345		GSA	GSE15471		05168	0.552	65.2672		PADOG	GSE15471		00140	0.686	68.3398		Fisher	GSE15471		04728	0.0157103	3.05344		PLAGE	GSE15471		05213	9.5377e-10	68.3398		RONTOTOOLS	GSE18842		04370	0.00889305	73.8255		SPIA
MRGSE	GSE15471		05161	0.71604	65.6489		GLOBALTEST	GSE16515		04970	1.12959e-05	3.93013		GSA	GSE15471		00270	0.554	65.6489		PADOG	GSE15471		00280	0.688	68.7259		Fisher	GSE15471		04730	0.138982	16.0305		PLAGE	GSE15471		04666	9.62557e-10	68.7259		RONTOTOOLS	GSE18842		05020	0.00917142	74.4966		SPIA
MRGSE	GSE15471		00790	0.724093	66.0305		GLOBALTEST	GSE16515		05160	1.2636e-05	4.36681		GSA	GSE15471		00563	0.558	66.0305		PADOG	GSE15471		00770	0.688	69.112		Fisher	GSE15471		04740	2.10424e-06	0.381679		PLAGE	GSE15471		05220	1.09852e-09	69.112		RONTOTOOLS	GSE18842		05110	0.0113362	75.1678		SPIA
MRGSE	GSE15471		03013	0.726806	66.4122		GLOBALTEST	GSE16515		05412	1.40855e-05	4.80349		GSA	GSE15471		00600	0.562	66.6031		PADOG	GSE15471		04973	0.688	69.4981		Fisher	GSE15471		04742	0.162528	19.084		PLAGE	GSE15471		05211	1.229e-09	69.4981		RONTOTOOLS	GSE18842		04728	0.011461	75.8389		SPIA
MRGSE	GSE15471		04622	0.738181	66.7939		GLOBALTEST	GSE16515		00010	1.45e-05	5.24017		GSA	GSE15471		04710	0.562	66.6031		PADOG	GSE15471		00512	0.696	69.8842		Fisher	GSE15471		04744	0.0169535	3.43511		PLAGE	GSE15471		00514	1.28674e-09	69.8842		RONTOTOOLS	GSE18842		05130	0.0118167	76.5101		SPIA
MRGSE	GSE15471		00410	0.7384	67.1756		GLOBALTEST	GSE16515		00520	1.93644e-05	5.67686		GSA	GSE15471		04140	0.566	67.1756		PADOG	GSE15471		00410	0.702	70.2703		Fisher	GSE15471		04810	0.0461123	6.48855		PLAGE	GSE15471		05214	1.33488e-09	70.2703		RONTOTOOLS	GSE18842		05218	0.0119027	77.1812		SPIA
MRGSE	GSE15471		04664	0.742556	67.5573		GLOBALTEST	GSE16515		00052	1.97488e-05	6.11354		GSA	GSE15471		00230	0.57	67.7481		PADOG	GSE15471		00670	0.705	70.6564		Fisher	GSE15471		04910	0.859595	76.3359		PLAGE	GSE15471		05216	1.41835e-09	70.6564		RONTOTOOLS	GSE18842		04910	0.012377	77.8523		SPIA
MRGSE	GSE15471		00670	0.747234	67.9389		GLOBALTEST	GSE16515		04512	2.91153e-05	6.55022		GSA	GSE15471		05204	0.57	67.7481		PADOG	GSE15471		00471	0.706	71.0425		Fisher	GSE15471		04911	0.792879	67.5573		PLAGE	GSE15471		04380	1.52494e-09	71.0425		RONTOTOOLS	GSE18842		03018	0.0139698	78.5235		SPIA
MRGSE	GSE15471		00240	0.761516	68.3206		GLOBALTEST	GSE16515		05222	3.24185e-05	6.9869		GSA	GSE15471		03013	0.572	68.3206		PADOG	GSE15471		02010	0.708	71.4286		Fisher	GSE15471		04912	0.198682	20.9924		PLAGE	GSE15471		04722	1.77073e-09	71.4286		RONTOTOOLS	GSE18842		04912	0.0147105	79.1946		SPIA
MRGSE	GSE15471		04260	0.766559	68.7023		GLOBALTEST	GSE16515		05211	4.68123e-05	7.42358		GSA	GSE15471		03420	0.576	68.7023		PADOG	GSE15471		00250	0.708	71.8147		Fisher	GSE15471		04914	0.341423	31.2977		PLAGE	GSE15471		05223	1.81598e-09	71.8147		RONTOTOOLS	GSE18842		04916	0.0158528	79.8658		SPIA
MRGSE	GSE15471		00051	0.780734	69.084		GLOBALTEST	GSE16515		04110	5.50461e-05	7.86026		GSA	GSE15471		00564	0.58	69.2748		PADOG	GSE15471		00514	0.708	72.2008		Fisher	GSE15471		04916	0.367347	35.1145		PLAGE	GSE15471		04621	1.88917e-09	72.2008		RONTOTOOLS	GSE18842		04727	0.0159083	80.5369		SPIA
MRGSE	GSE15471		04964	0.784431	69.4656		GLOBALTEST	GSE16515		00534	5.50574e-05	8.29694		GSA	GSE15471		05020	0.58	69.2748		PADOG	GSE15471		05221	0.714	72.5869		Fisher	GSE15471		04920	0.353383	33.3969		PLAGE	GSE15471		04062	2.1863e-09	72.5869		RONTOTOOLS	GSE18842		04340	0.0176177	81.2081		SPIA
MRGSE	GSE15471		00562	0.786282	69.8473		GLOBALTEST	GSE16515		00380	5.59212e-05	8.73362		GSA	GSE15471		03430	0.584	69.8473		PADOG	GSE15471		00740	0.715	72.973		Fisher	GSE15471		04930	0.505712	45.0382		PLAGE	GSE15471		04514	2.2776e-09	72.973		RONTOTOOLS	GSE18842		05030	0.0191226	81.8792		SPIA
MRGSE	GSE15471		00770	0.796726	70.229		GLOBALTEST	GSE16515		05410	5.7689e-05	9.17031		GSA	GSE15471		00604	0.586	70.229		PADOG	GSE15471		03030	0.722	73.3591		Fisher	GSE15471		04940	0.603643	51.145		PLAGE	GSE15471		04623	2.5644e-09	73.3591		RONTOTOOLS	GSE18842		05320	0.0192637	82.5503		SPIA
MRGSE	GSE15471		03022	0.799212	70.6107		GLOBALTEST	GSE16515		00480	6.28085e-05	9.60699		GSA	GSE15471		00430	0.59	70.6107		PADOG	GSE15471		00120	0.729	73.7452		Fisher	GSE15471		04950	0.679748	58.0153		PLAGE	GSE15471		03020	3.24829e-09	73.7452		RONTOTOOLS	GSE18842		04744	0.0199971	83.2215		SPIA
MRGSE	GSE15471		04950	0.799332	70.9924		GLOBALTEST	GSE16515		03450	6.38892e-05	10.0437		GSA	GSE15471		00565	0.592	70.9924		PADOG	GSE15471		05034	0.73	74.1313		Fisher	GSE15471		04960	0.846808	74.0458		PLAGE	GSE15471		03050	4.5013e-09	74.1313		RONTOTOOLS	GSE18842		04350	0.0206122	83.8926		SPIA
MRGSE	GSE15471		00512	0.800614	71.374		GLOBALTEST	GSE16515		05120	7.99997e-05	10.4803		GSA	GSE15471		00360	0.594	71.5649		PADOG	GSE15471		00040	0.732	74.5174		Fisher	GSE15471		04961	0.310499	29.771		PLAGE	GSE15471		00562	4.6894e-09	74.5174		RONTOTOOLS	GSE18842		04130	0.0207288	84.5638		SPIA
MRGSE	GSE15471		04370	0.810161	71.7557		GLOBALTEST	GSE16515		04520	8.15074e-05	10.917		GSA	GSE15471		03018	0.594	71.5649		PADOG	GSE15471		04950	0.736	74.9035		Fisher	GSE15471		04962	0.418134	38.5496		PLAGE	GSE15471		04150	5.00395e-09	74.9035		RONTOTOOLS	GSE18842		05143	0.0219742	85.2349		SPIA
MRGSE	GSE15471		00300	0.826749	72.1374		GLOBALTEST	GSE16515		05200	8.42078e-05	11.3537		GSA	GSE15471		00100	0.598	72.5191		PADOG	GSE15471		03022	0.738	75.2896		Fisher	GSE15471		04964	0.969799	90.0763		PLAGE	GSE15471		00430	5.04835e-09	75.2896		RONTOTOOLS	GSE18842		04973	0.0224696	85.906		SPIA
MRGSE	GSE15471		00280	0.830661	72.5191		GLOBALTEST	GSE16515		00030	9.9308e-05	11.7904		GSA	GSE15471		00983	0.598	72.5191		PADOG	GSE15471		03420	0.743	75.6757		Fisher	GSE15471		04966	0.366811	34.7328		PLAGE	GSE15471		03440	5.87884e-09	75.6757		RONTOTOOLS	GSE18842		05120	0.0231495	86.5772		SPIA
MRGSE	GSE15471		04064	0.839309	72.9008		GLOBALTEST	GSE16515		00330	0.000110028	12.2271		GSA	GSE15471		04722	0.598	72.5191		PADOG	GSE15471		00983	0.745	76.0618		Fisher	GSE15471		04970	0.382259	36.6412		PLAGE	GSE15471		03008	5.88345e-09	76.0618		RONTOTOOLS	GSE18842		04662	0.0270828	87.2483		SPIA
MRGSE	GSE15471		00120	0.839912	73.2824		GLOBALTEST	GSE16515		05414	0.000115066	12.6638		GSA	GSE15471		00920	0.6	73.2824		PADOG	GSE15471		04964	0.751	76.4479		Fisher	GSE15471		04971	0.378399	36.2595		PLAGE	GSE15471		03018	6.76265e-09	76.4479		RONTOTOOLS	GSE18842		05215	0.0317145	87.9195		SPIA
MRGSE	GSE15471		03420	0.846183	73.6641		GLOBALTEST	GSE16515		05146	0.000119594	13.1004		GSA	GSE15471		00900	0.602	73.855		PADOG	GSE15471		00480	0.755	76.834		Fisher	GSE15471		04972	0.997344	96.5649		PLAGE	GSE15471		00740	7.15961e-09	76.834		RONTOTOOLS	GSE18842		04730	0.0320121	88.5906		SPIA
MRGSE	GSE15471		00071	0.847981	74.0458		GLOBALTEST	GSE16515		04114	0.000121234	13.5371		GSA	GSE15471		05330	0.602	73.855		PADOG	GSE15471		03020	0.756	77.2201		Fisher	GSE15471		04973	0.986149	93.1298		PLAGE	GSE15471		00970	7.30292e-09	77.2201		RONTOTOOLS	GSE18842		04721	0.0388209	89.2617		SPIA
MRGSE	GSE15471		00471	0.852083	74.4275		GLOBALTEST	GSE16515		00280	0.000148058	13.9738		GSA	GSE15471		00130	0.604	74.4275		PADOG	GSE15471		03018	0.758	77.6062		Fisher	GSE15471		04974	0.955202	88.9313		PLAGE	GSE15471		03040	7.74176e-09	77.6062		RONTOTOOLS	GSE18842		04950	0.0413376	89.9329		SPIA
MRGSE	GSE15471		04012	0.852367	74.8092		GLOBALTEST	GSE16515		05217	0.000157182	14.4105		GSA	GSE15471		00510	0.614	75		PADOG	GSE15471		03320	0.763	77.9923		Fisher	GSE15471		04975	0.846808	74.0458		PLAGE	GSE15471		03460	9.51658e-09	77.9923		RONTOTOOLS	GSE18842		05216	0.0468114	90.604		SPIA
MRGSE	GSE15471		00785	0.85264	75.1908		GLOBALTEST	GSE16515		00750	0.000170429	14.8472		GSA	GSE15471		04620	0.614	75		PADOG	GSE15471		03008	0.763	78.3784		Fisher	GSE15471		04976	0.928508	84.3511		PLAGE	GSE15471		00100	1.00802e-08	78.3784		RONTOTOOLS	GSE18842		04320	0.0485744	91.2752		SPIA
MRGSE	GSE15471		00270	0.862267	75.5725		GLOBALTEST	GSE16515		05216	0.000171827	15.2838		GSA	GSE15471		00750	0.62	75.7634		PADOG	GSE15471		04662	0.763	78.7645		Fisher	GSE15471		04977	0.829552	72.1374		PLAGE	GSE15471		00510	1.02615e-08	78.7645		RONTOTOOLS	GSE18842		05217	0.0488917	91.9463		SPIA
MRGSE	GSE15471		04130	0.86311	75.9542		GLOBALTEST	GSE16515		04510	0.000196186	15.7205		GSA	GSE15471		04640	0.62	75.7634		PADOG	GSE15471		05340	0.768	79.1506		Fisher	GSE15471		04978	0.588198	49.8092		PLAGE	GSE15471		04650	1.06577e-08	79.1506		RONTOTOOLS	GSE18842		04740	0.0513524	92.6174		SPIA
MRGSE	GSE15471		04122	0.865304	76.3359		GLOBALTEST	GSE16515		04622	0.000200225	16.1572		GSA	GSE15471		00533	0.624	76.3359		PADOG	GSE15471		04064	0.769	79.5367		Fisher	GSE15471		05010	0.999972	98.855		PLAGE	GSE15471		00790	1.14601e-08	79.5367		RONTOTOOLS	GSE18842		04742	0.060556	93.2886		SPIA
MRGSE	GSE15471		03440	0.865649	76.7176		GLOBALTEST	GSE16515		04142	0.000211815	16.5939		GSA	GSE15471		03022	0.64	76.9084		PADOG	GSE15471		00562	0.776	79.9228		Fisher	GSE15471		05012	1	100		PLAGE	GSE15471		04640	1.18386e-08	79.9228		RONTOTOOLS	GSE18842		05014	0.0754816	93.9597		SPIA
MRGSE	GSE15471		03020	0.866797	77.0992		GLOBALTEST	GSE16515		00640	0.000213874	17.0306		GSA	GSE15471		04370	0.64	76.9084		PADOG	GSE15471		03013	0.78	80.3089		Fisher	GSE15471		05014	0.202941	21.374		PLAGE	GSE15471		04370	1.21333e-08	80.3089		RONTOTOOLS	GSE18842		05213	0.0912341	94.6309		SPIA
MRGSE	GSE15471		03018	0.866831	77.4809		GLOBALTEST	GSE16515		00071	0.000224487	17.4672		GSA	GSE15471		04662	0.646	77.4809		PADOG	GSE15471		04623	0.783	80.695		Fisher	GSE15471		05016	0.999752	98.4733		PLAGE	GSE15471		04960	1.29972e-08	80.695		RONTOTOOLS	GSE18842		04720	0.104492	95.302		SPIA
MRGSE	GSE15471		04660	0.867127	77.8626		GLOBALTEST	GSE16515		04514	0.000236129	17.9039		GSA	GSE15471		00520	0.656	77.8626		PADOG	GSE15471		00130	0.787	81.0811		Fisher	GSE15471		05020	0.917635	82.6336		PLAGE	GSE15471		04012	1.31558e-08	81.0811		RONTOTOOLS	GSE18842		05131	0.159754	95.9732		SPIA
MRGSE	GSE15471		05221	0.867215	78.2443		GLOBALTEST	GSE16515		04914	0.000245511	18.3406		GSA	GSE15471		00062	0.66	78.2443		PADOG	GSE15471		04122	0.787	81.4672		Fisher	GSE15471		05030	0.87737	77.4809		PLAGE	GSE15471		05221	1.31846e-08	81.4672		RONTOTOOLS	GSE18842		04622	0.241534	96.6443		SPIA
MRGSE	GSE15471		00450	0.868053	78.626		GLOBALTEST	GSE16515		04146	0.000253176	18.7773		GSA	GSE15471		00480	0.664	78.626		PADOG	GSE15471		00100	0.788	81.8533		Fisher	GSE15471		05031	0.590888	50.7634		PLAGE	GSE15471		00071	1.3698e-08	81.8533		RONTOTOOLS	GSE18842		04710	0.287513	97.3154		SPIA
MRGSE	GSE15471		00860	0.871933	79.0076		GLOBALTEST	GSE16515		05144	0.000258592	19.214		GSA	GSE15471		04064	0.67	79.0076		PADOG	GSE15471		03440	0.789	82.2394		Fisher	GSE15471		05032	0.100189	12.2137		PLAGE	GSE15471		00780	1.46936e-08	82.2394		RONTOTOOLS	GSE18842		04122	0.311161	97.9866		SPIA
MRGSE	GSE15471		00730	0.878633	79.3893		GLOBALTEST	GSE16515		04310	0.000264076	19.6507		GSA	GSE15471		05216	0.676	79.3893		PADOG	GSE15471		05020	0.795	82.6255		Fisher	GSE15471		05033	0.0899759	11.0687		PLAGE	GSE15471		05020	1.47808e-08	82.6255		RONTOTOOLS	GSE18842		04140	0.343294	98.6577		SPIA
MRGSE	GSE15471		00601	0.88247	79.771		GLOBALTEST	GSE16515		00310	0.000267037	20.0873		GSA	GSE15471		00970	0.68	79.9618		PADOG	GSE15471		00062	0.798	83.0116		Fisher	GSE15471		05034	0.531213	46.9466		PLAGE	GSE15471		03410	1.58415e-08	83.0116		RONTOTOOLS	GSE18842		04514	NA	99.3289		SPIA
MRGSE	GSE15471		04623	0.884739	80.1527		GLOBALTEST	GSE16515		00630	0.000276732	20.524		GSA	GSE15471		04940	0.68	79.9618		PADOG	GSE15471		04976	0.808	83.3977		Fisher	GSE15471		05100	0.210488	22.5191		PLAGE	GSE15471		04672	1.78131e-08	83.3977		RONTOTOOLS	GSE18842		04520	NA	100		SPIA
MRGSE	GSE15471		04710	0.890584	80.5344		GLOBALTEST	GSE16515		04960	0.000286753	20.9607		GSA	GSE15471		04962	0.682	80.7252		PADOG	GSE15471		00860	0.819	83.7838		Fisher	GSE15471		05110	0.728751	62.5954		PLAGE	GSE15471		04070	1.90585e-08	83.7838		RONTOTOOLS	GSE19188		04540	5.35496e-05	0.671141		SPIA
MRGSE	GSE15471		00140	0.893875	80.916		GLOBALTEST	GSE16515		04340	0.00029773	21.3974		GSA	GSE15471		05218	0.682	80.7252		PADOG	GSE15471		00601	0.819	84.1699		Fisher	GSE15471		05120	0.376047	35.8779		PLAGE	GSE15471		04964	2.28031e-08	84.1699		RONTOTOOLS	GSE19188		04724	0.000235062	1.34228		SPIA
MRGSE	GSE15471		03060	0.896433	81.2977		GLOBALTEST	GSE16515		04910	0.000327231	21.8341		GSA	GSE15471		04062	0.688	81.2977		PADOG	GSE15471		00450	0.819	84.556		Fisher	GSE15471		05130	0.158001	17.9389		PLAGE	GSE15471		05330	2.35043e-08	84.556		RONTOTOOLS	GSE19188		04270	0.00027664	2.01342		SPIA
MRGSE	GSE15471		00040	0.900964	81.6794		GLOBALTEST	GSE16515		00240	0.000367607	22.2707		GSA	GSE15471		04910	0.698	81.6794		PADOG	GSE15471		00650	0.825	84.9421		Fisher	GSE15471		05131	0.11368	13.7405		PLAGE	GSE15471		00670	2.53854e-08	84.9421		RONTOTOOLS	GSE19188		05134	0.000288173	2.68456		SPIA
MRGSE	GSE15471		03008	0.904133	82.0611		GLOBALTEST	GSE16515		05219	0.00036875	22.7074		GSA	GSE15471		00450	0.702	82.2519		PADOG	GSE15471		04972	0.829	85.3282		Fisher	GSE15471		05132	0.0483405	6.87023		PLAGE	GSE15471		03430	2.53986e-08	85.3282		RONTOTOOLS	GSE19188		04713	0.000300269	3.3557		SPIA
MRGSE	GSE15471		00360	0.9063	82.4427		GLOBALTEST	GSE16515		04141	0.000385294	23.1441		GSA	GSE15471		00561	0.702	82.2519		PADOG	GSE15471		00591	0.831	85.7143		Fisher	GSE15471		05133	0.353383	33.3969		PLAGE	GSE15471		00040	2.72649e-08	85.7143		RONTOTOOLS	GSE19188		04726	0.000339803	4.02685		SPIA
MRGSE	GSE15471		00130	0.907836	82.8244		GLOBALTEST	GSE16515		01040	0.000397499	23.5808		GSA	GSE15471		04622	0.704	83.0153		PADOG	GSE15471		04975	0.834	86.1004		Fisher	GSE15471		05134	0.66302	56.1069		PLAGE	GSE15471		04973	3.22478e-08	86.1004		RONTOTOOLS	GSE19188		04810	0.000350054	4.69799		SPIA
MRGSE	GSE15471		00062	0.908171	83.2061		GLOBALTEST	GSE16515		03410	0.000426546	24.0175		GSA	GSE15471		04973	0.704	83.0153		PADOG	GSE15471		00053	0.834	86.4865		Fisher	GSE15471		05140	0.521203	46.1832		PLAGE	GSE15471		04664	3.22938e-08	86.4865		RONTOTOOLS	GSE19188		03460	0.000384874	5.36913		SPIA
MRGSE	GSE15471		00230	0.91013	83.5878		GLOBALTEST	GSE16515		04621	0.000445762	24.4541		GSA	GSE15471		00240	0.714	83.7786		PADOG	GSE15471		04710	0.836	86.8726		Fisher	GSE15471		05142	0.888377	79.3893		PLAGE	GSE15471		05332	3.75911e-08	86.8726		RONTOTOOLS	GSE19188		05416	0.000407566	6.04027		SPIA
MRGSE	GSE15471		04973	0.920624	83.9695		GLOBALTEST	GSE16515		04360	0.000452268	24.8908		GSA	GSE15471		04130	0.714	83.7786		PADOG	GSE15471		00270	0.839	87.2587		Fisher	GSE15471		05143	0.342296	32.0611		PLAGE	GSE15471		04064	4.88721e-08	87.2587		RONTOTOOLS	GSE19188		04972	0.000417266	6.71141		SPIA
MRGSE	GSE15471		04976	0.925106	84.3511		GLOBALTEST	GSE16515		02010	0.000471264	25.3275		GSA	GSE15471		05310	0.73	84.3511		PADOG	GSE15471		00830	0.848	87.6448		Fisher	GSE15471		05144	0.700583	60.3053		PLAGE	GSE15471		04122	5.37707e-08	87.6448		RONTOTOOLS	GSE19188		05166	0.00043599	7.38255		SPIA
MRGSE	GSE15471		03320	0.929628	84.7328		GLOBALTEST	GSE16515		04930	0.000493918	25.7642		GSA	GSE15471		00020	0.74	84.7328		PADOG	GSE15471		00730	0.851	88.0309		Fisher	GSE15471		05145	0.12143	14.1221		PLAGE	GSE15471		00770	6.06921e-08	88.0309		RONTOTOOLS	GSE19188		05034	0.000437406	8.05369		SPIA
MRGSE	GSE15471		00983	0.933044	85.1145		GLOBALTEST	GSE16515		03320	0.000523171	26.2009		GSA	GSE15471		01040	0.748	85.1145		PADOG	GSE15471		04130	0.861	88.417		Fisher	GSE15471		05146	0.130928	14.8855		PLAGE	GSE15471		04977	8.82832e-08	88.417		RONTOTOOLS	GSE19188		05323	0.000636527	8.72483		SPIA
MRGSE	GSE15471		00650	0.939954	85.4962		GLOBALTEST	GSE16515		05110	0.000523811	26.6376		GSA	GSE15471		03440	0.75	85.4962		PADOG	GSE15471		00400	0.863	88.8031		Fisher	GSE15471		05150	0.335729	30.7252		PLAGE	GSE15471		03060	9.58899e-08	88.8031		RONTOTOOLS	GSE19188		04725	0.000654284	9.39597		SPIA
MRGSE	GSE15471		05020	0.942479	85.8779		GLOBALTEST	GSE16515		00410	0.000537713	27.0742		GSA	GSE15471		04340	0.756	85.8779		PADOG	GSE15471		00020	0.87	89.1892		Fisher	GSE15471		05152	0.410095	37.7863		PLAGE	GSE15471		04660	1.2426e-07	89.1892		RONTOTOOLS	GSE19188		03013	0.00071366	10.0671		SPIA
MRGSE	GSE15471		00100	0.942919	86.2595		GLOBALTEST	GSE16515		00250	0.000545547	27.5109		GSA	GSE15471		00400	0.762	86.4504		PADOG	GSE15471		04140	0.873	89.5753		Fisher	GSE15471		05160	0.293332	29.0076		PLAGE	GSE15471		00561	1.51849e-07	89.5753		RONTOTOOLS	GSE19188		04110	0.000797681	10.7383		SPIA
MRGSE	GSE15471		04070	0.94499	86.6412		GLOBALTEST	GSE16515		04670	0.00055396	27.9476		GSA	GSE15471		05010	0.762	86.4504		PADOG	GSE15471		00360	0.877	89.9614		Fisher	GSE15471		05161	0.491707	43.5115		PLAGE	GSE15471		00750	1.63394e-07	89.9614		RONTOTOOLS	GSE19188		05016	0.000837288	11.4094		SPIA
MRGSE	GSE15471		00564	0.946782	87.0229		GLOBALTEST	GSE16515		05100	0.000564672	28.3843		GSA	GSE15471		04012	0.764	87.2137		PADOG	GSE15471		00350	0.883	90.3475		Fisher	GSE15471		05162	0.358226	34.3511		PLAGE	GSE15471		03030	1.86292e-07	90.3475		RONTOTOOLS	GSE19188		04360	0.000845088	12.0805		SPIA
MRGSE	GSE15471		00330	0.952057	87.4046		GLOBALTEST	GSE16515		04710	0.000568621	28.821		GSA	GSE15471		04114	0.764	87.2137		PADOG	GSE15471		00380	0.883	90.7336		Fisher	GSE15471		05164	0.252641	25.5725		PLAGE	GSE15471		00130	2.13282e-07	90.7336		RONTOTOOLS	GSE19188		05110	0.000873884	12.7517		SPIA
MRGSE	GSE15471		03030	0.95265	87.7863		GLOBALTEST	GSE16515		05131	0.000600623	29.2576		GSA	GSE15471		03008	0.77	87.7863		PADOG	GSE15471		04070	0.888	91.1197		Fisher	GSE15471		05166	0.281213	27.4809		PLAGE	GSE15471		04940	2.22251e-07	91.1197		RONTOTOOLS	GSE19188		05133	0.000879839	13.4228		SPIA
MRGSE	GSE15471		00350	0.953418	88.1679		GLOBALTEST	GSE16515		05323	0.000601395	29.6943		GSA	GSE15471		00052	0.772	88.3588		PADOG	GSE15471		03430	0.889	91.5058		Fisher	GSE15471		05168	0.619656	51.9084		PLAGE	GSE15471		04972	5.84661e-07	91.5058		RONTOTOOLS	GSE19188		04621	0.000992542	14.094		SPIA
MRGSE	GSE15471		00053	0.958435	88.5496		GLOBALTEST	GSE16515		00350	0.000606447	30.131		GSA	GSE15471		00730	0.772	88.3588		PADOG	GSE15471		01040	0.896	91.8919		Fisher	GSE15471		05169	0.424243	38.9313		PLAGE	GSE15471		04662	7.21687e-07	91.8919		RONTOTOOLS	GSE19188		04530	0.00101098	14.7651		SPIA
MRGSE	GSE15471		05340	0.958637	88.9313		GLOBALTEST	GSE16515		00533	0.000643045	30.5677		GSA	GSE15471		00860	0.776	88.9313		PADOG	GSE15471		00330	0.897	92.278		Fisher	GSE15471		05200	0.0981479	11.8321		PLAGE	GSE15471		00053	2.15475e-06	92.278		RONTOTOOLS	GSE19188		04914	0.00138266	15.4362		SPIA
MRGSE	GSE15471		00591	0.960283	89.313		GLOBALTEST	GSE16515		04976	0.00067061	31.0044		GSA	GSE15471		00030	0.782	89.313		PADOG	GSE15471		05010	0.899	92.6641		Fisher	GSE15471		05202	0.581783	49.2366		PLAGE	GSE15471		00830	5.56958e-06	92.6641		RONTOTOOLS	GSE19188		04960	0.00141784	16.1074		SPIA
MRGSE	GSE15471		04662	0.964111	89.6947		GLOBALTEST	GSE16515		04920	0.000674586	31.441		GSA	GSE15471		00534	0.784	89.6947		PADOG	GSE15471		03410	0.909	93.0502		Fisher	GSE15471		05203	0.153207	17.5573		PLAGE	GSE15471		04950	9.7283e-06	93.0502		RONTOTOOLS	GSE19188		04062	0.00142294	16.7785		SPIA
MRGSE	GSE15471		00310	0.966583	90.0763		GLOBALTEST	GSE16515		04060	0.000703543	31.8777		GSA	GSE15471		04974	0.794	90.0763		PADOG	GSE15471		00230	0.913	93.4363		Fisher	GSE15471		05204	0.9869	94.2748		PLAGE	GSE15471		05016	1.27968e-05	93.4363		RONTOTOOLS	GSE19188		04150	0.00148386	17.4497		SPIA
MRGSE	GSE15471		00400	0.968337	90.458		GLOBALTEST	GSE16515		04916	0.000721061	32.3144		GSA	GSE15471		00500	0.812	90.6489		PADOG	GSE15471		00340	0.915	93.8224		Fisher	GSE15471		05205	0.145672	16.4122		PLAGE	GSE15471		05010	8.8169e-05	93.8224		RONTOTOOLS	GSE19188		04971	0.0014982	18.4564		SPIA
MRGSE	GSE15471		00340	0.969261	90.8397		GLOBALTEST	GSE16515		04120	0.000793605	32.7511		GSA	GSE15471		04150	0.812	90.6489		PADOG	GSE15471		00310	0.917	94.2085		Fisher	GSE15471		05210	0.731176	62.9771		PLAGE	GSE15471		05340	0.000102531	94.2085		RONTOTOOLS	GSE19188		05220	0.0014982	18.4564		SPIA
MRGSE	GSE15471		04972	0.978368	91.2214		GLOBALTEST	GSE16515		00650	0.000798656	33.1878		GSA	GSE15471		03010	0.828	91.2214		PADOG	GSE15471		00980	0.924	94.5946		Fisher	GSE15471		05211	0.284622	28.2443		PLAGE	GSE15471		03010	0.000137385	94.5946		RONTOTOOLS	GSE19188		04114	0.00150588	19.4631		SPIA
MRGSE	GSE15471		00380	0.97842	91.6031		GLOBALTEST	GSE16515		00061	0.000841126	33.6245		GSA	GSE15471		00670	0.832	91.6031		PADOG	GSE15471		00510	0.927	94.9807		Fisher	GSE15471	*	05212	0.0596346	8.39695		PLAGE	GSE15471		01040	0.000142162	94.9807		RONTOTOOLS	GSE19188		05150	0.00153785	20.1342		SPIA
MRGSE	GSE15471		00510	0.979681	91.9847		GLOBALTEST	GSE16515		00230	0.000845229	34.0611		GSA	GSE15471		04650	0.842	91.9847		PADOG	GSE15471		04150	0.927	95.3668		Fisher	GSE15471		05213	0.84359	72.9008		PLAGE	GSE15471		00982	0.000364422	95.3668		RONTOTOOLS	GSE19188		04010	0.00180075	20.8054		SPIA
MRGSE	GSE15471		04140	0.979906	92.3664		GLOBALTEST	GSE16515		00760	0.000850236	34.4978		GSA	GSE15471		05322	0.844	92.3664		PADOG	GSE15471		00920	0.927	95.7529		Fisher	GSE15471		05214	0.349888	32.4427		PLAGE	GSE15471		00980	0.000390363	95.7529		RONTOTOOLS	GSE19188		04730	0.0019139	21.4765		SPIA
MRGSE	GSE15471		04150	0.982617	92.7481		GLOBALTEST	GSE16515		01100	0.000899662	34.9345		GSA	GSE15471		04141	0.862	92.9389		PADOG	GSE15471		00564	0.928	96.139		Fisher	GSE15471		05215	0.551767	48.4733		PLAGE	GSE15471		04975	0.000550892	96.139		RONTOTOOLS	GSE19188		05010	0.00193866	22.1477		SPIA
MRGSE	GSE15471		03430	0.985243	93.1298		GLOBALTEST	GSE16515		04350	0.000942152	35.3712		GSA	GSE15471		04930	0.862	92.9389		PADOG	GSE15471		05016	0.936	96.5251		Fisher	GSE15471		05216	0.625211	52.4809		PLAGE	GSE15471		00062	0.000655909	96.5251		RONTOTOOLS	GSE19188		05030	0.00200703	22.8188		SPIA
MRGSE	GSE15471		04975	0.98856	93.5115		GLOBALTEST	GSE16515		05221	0.000946184	35.8079		GSA	GSE15471		00051	0.878	93.5115		PADOG	GSE15471		00190	0.953	96.9112		Fisher	GSE15471		05217	0.805468	69.8473		PLAGE	GSE15471		00400	0.000970188	96.9112		RONTOTOOLS	GSE19188		05144	0.00207133	23.4899		SPIA
MRGSE	GSE15471		00830	0.992757	93.8931		GLOBALTEST	GSE16515		04810	0.000979597	36.2445		GSA	GSE15471		00512	0.88	94.084		PADOG	GSE15471		00982	0.96	97.2973		Fisher	GSE15471		05218	0.734252	64.1221		PLAGE	GSE15471		00471	0.00194078	97.2973		RONTOTOOLS	GSE19188		04115	0.00208173	24.1611		SPIA
MRGSE	GSE15471		01040	0.992901	94.2748		GLOBALTEST	GSE16515		00500	0.00110494	36.6812		GSA	GSE15471		00562	0.88	94.084		PADOG	GSE15471		04141	0.963	97.6834		Fisher	GSE15471		05219	0.866818	76.7176		PLAGE	GSE15471		05204	0.00551372	97.6834		RONTOTOOLS	GSE19188		05214	0.00211719	24.8322		SPIA
MRGSE	GSE15471		00920	0.995052	94.6565		GLOBALTEST	GSE16515		04144	0.00115237	37.1179		GSA	GSE15471		05016	0.892	94.6565		PADOG	GSE15471		03460	0.966	98.0695		Fisher	GSE15471		05220	0.494537	43.8931		PLAGE	GSE15471		00730	0.0153704	98.0695		RONTOTOOLS	GSE19188		03320	0.00224817	25.8389		SPIA
MRGSE	GSE15471		04141	0.995775	95.0382		GLOBALTEST	GSE16515		00982	0.00123825	37.5546		GSA	GSE15471		04664	0.912	95.0382		PADOG	GSE15471		00561	0.967	98.4556		Fisher	GSE15471		05221	0.763492	65.6489		PLAGE	GSE15471		00190	0.347537	98.4556		RONTOTOOLS	GSE19188		04664	0.00224817	25.8389		SPIA
MRGSE	GSE15471		00020	0.997374	95.4198		GLOBALTEST	GSE16515		03060	0.00127368	37.9913		GSA	GSE15471		05217	0.914	95.4198		PADOG	GSE15471		05204	0.967	98.8417		Fisher	GSE15471		05222	0.22914	23.4733		PLAGE	GSE15471		00920	0.486795	98.8417		RONTOTOOLS	GSE19188		05322	0.00233565	26.8456		SPIA
MRGSE	GSE15471		03410	0.99771	95.8015		GLOBALTEST	GSE16515		04330	0.00130006	38.4279		GSA	GSE15471		04914	0.932	95.8015		PADOG	GSE15471		03010	0.984	99.2278		Fisher	GSE15471		05223	0.447998	40.8397		PLAGE	GSE15471		05012	0.57504	99.2278		RONTOTOOLS	GSE19188		04976	0.00233664	27.5168		SPIA
MRGSE	GSE15471		00561	0.997807	96.1832		GLOBALTEST	GSE16515		04610	0.00135879	38.8646		GSA	GSE15471		03030	0.934	96.1832		PADOG	GSE15471		05012	0.986	99.6139		Fisher	GSE15471		05310	0.73281	63.5496		PLAGE	GSE15471		00300	0.601477	99.6139		RONTOTOOLS	GSE19188		04961	0.00239769	28.1879		SPIA
MRGSE	GSE15471		00980	0.998759	96.5649		GLOBALTEST	GSE16515		00471	0.00136782	39.3013		GSA	GSE15471		00514	0.952	96.5649		PADOG	GSE15471		00970	0.995	100		Fisher	GSE15471		05320	0.130903	14.5038		PLAGE	GSE15471		00020	0.940041	100		RONTOTOOLS	GSE19188		04727	0.00241377	28.8591		SPIA
MRGSE	GSE15471		00982	0.998863	96.9466		GLOBALTEST	GSE16515		00980	0.00140092	39.738		GSA	GSE15471		00190	0.958	96.9466		PADOG	GSE16515		05412	1e-05	0.3861		Fisher	GSE15471		05322	0.425223	39.313		PLAGE	GSE16515		00524	1.17604e-05	0.3861		RONTOTOOLS	GSE19188		05031	0.00242261	29.8658		SPIA
MRGSE	GSE15471		03460	0.999645	97.3282		GLOBALTEST	GSE16515		00780	0.0014576	40.1747		GSA	GSE15471		05012	0.96	97.3282		PADOG	GSE16515		05200	0.002	0.772201		Fisher	GSE15471		05323	0.0797713	9.54198		PLAGE	GSE16515		00512	2.80454e-05	0.772201		RONTOTOOLS	GSE19188		05211	0.00242261	29.8658		SPIA
MRGSE	GSE15471		05010	0.999816	97.7099		GLOBALTEST	GSE16515		03050	0.00146425	40.6114		GSA	GSE15471		03020	0.968	97.7099		PADOG	GSE16515		04512	0.005	1.1583		Fisher	GSE15471		05330	0.480679	42.3664		PLAGE	GSE16515		00051	9.69511e-05	1.1583		RONTOTOOLS	GSE19188		05169	0.00249479	30.8725		SPIA
MRGSE	GSE15471		05204	0.999907	98.0916		GLOBALTEST	GSE16515		05143	0.00146737	41.048		GSA	GSE15471		05340	0.976	98.0916		PADOG	GSE16515		05222	0.005	1.5444		Fisher	GSE15471		05332	0.169681	19.8473		PLAGE	GSE16515		00400	0.000101382	1.5444		RONTOTOOLS	GSE19188		04728	0.0025896	31.5436		SPIA
MRGSE	GSE15471		05016	0.999983	98.4733		GLOBALTEST	GSE16515		04742	0.00152713	41.4847		GSA	GSE15471		00785	0.986	98.4733		PADOG	GSE16515		00524	0.006	1.9305		Fisher	GSE15471		05340	0.902272	80.1527		PLAGE	GSE16515		00601	0.000145491	1.9305		RONTOTOOLS	GSE19188		04145	0.00260847	32.2148		SPIA
MRGSE	GSE15471		00970	0.999993	98.855		GLOBALTEST	GSE16515		00670	0.00166584	41.9214		GSA	GSE15471		04672	0.998	98.855		PADOG	GSE16515		04510	0.007	2.3166		Fisher	GSE15471		05410	0.112677	12.9771		PLAGE	GSE16515		00500	0.000172181	2.3166		RONTOTOOLS	GSE19188		04723	0.00268068	32.8859		SPIA
MRGSE	GSE15471		00190	1	99.2366		GLOBALTEST	GSE16515		00232	0.00172911	42.3581		GSA	GSE15471		04660	1	99.2366		PADOG	GSE16515		00512	0.008	2.7027		Fisher	GSE15471		05412	0.0895717	10.687		PLAGE	GSE16515		00360	0.000279957	2.7027		RONTOTOOLS	GSE19188		04916	0.00299522	33.557		SPIA
MRGSE	GSE15471		05012	1	99.6183		GLOBALTEST	GSE16515		04950	0.00179175	42.7948		GSA	GSE15471		00290	NA	99.6183		PADOG	GSE16515		05205	0.009	3.0888		Fisher	GSE15471		05414	0.0315912	4.58015		PLAGE	GSE16515		00130	0.000351779	3.0888		RONTOTOOLS	GSE19188		04390	0.00300463	34.2282		SPIA
MRGSE	GSE15471		03010	1	100		GLOBALTEST	GSE16515		05130	0.00187744	43.2314		GSA	GSE15471		00472	NA	100		PADOG	GSE16515		04115	0.011	3.4749		Fisher	GSE15471		05416	0.135062	15.6489		PLAGE	GSE16515		00010	0.000380717	3.4749		RONTOTOOLS	GSE19188		04310	0.00300749	34.8993		SPIA
MRGSE	GSE16515		05100	1.77277e-07	0.381679		GLOBALTEST	GSE16515		00120	0.00190771	43.6681		GSA	GSE16515		05200	0.002	0.381679		PADOG	GSE16515		05100	0.012	3.861		Fisher	GSE16515		00010	0.00524347	11.8321		PLAGE	GSE16515		00640	0.000550948	3.861		RONTOTOOLS	GSE19188		04080	0.00315116	35.5705		SPIA
MRGSE	GSE16515		03050	2.16635e-07	0.763359		GLOBALTEST	GSE16515		03018	0.00197458	44.1048		GSA	GSE16515		04115	0.006	0.954198		PADOG	GSE16515		04520	0.013	4.2471		Fisher	GSE16515		00020	0.897279	93.1298		PLAGE	GSE16515		00030	0.000580712	4.2471		RONTOTOOLS	GSE19188		05203	0.00343401	36.2416		SPIA
MRGSE	GSE16515		05200	2.34563e-07	1.14504		GLOBALTEST	GSE16515		00603	0.00200624	44.5415		GSA	GSE16515		04520	0.006	0.954198		PADOG	GSE16515	*	05212	0.013	4.6332		Fisher	GSE16515		00030	0.0460579	25.1908		PLAGE	GSE16515		00480	0.00058663	4.6332		RONTOTOOLS	GSE19188		05202	0.00351932	36.9128		SPIA
MRGSE	GSE16515		04512	2.64053e-07	1.52672		GLOBALTEST	GSE16515		04971	0.00203222	44.9782		GSA	GSE16515		00760	0.012	1.52672		PADOG	GSE16515		05130	0.018	5.01931		Fisher	GSE16515		00040	0.4819	67.3664		PLAGE	GSE16515		04512	0.000644793	5.01931		RONTOTOOLS	GSE19188		04920	0.00353433	37.5839		SPIA
MRGSE	GSE16515		04510	6.08885e-07	1.9084		GLOBALTEST	GSE16515		04210	0.00228367	45.4148		GSA	GSE16515		00524	0.014	2.09924		PADOG	GSE16515		05410	0.019	5.40541		Fisher	GSE16515		00051	0.00587021	12.5954		PLAGE	GSE16515		05412	0.000674177	5.40541		RONTOTOOLS	GSE19188		05414	0.0036197	38.255		SPIA
MRGSE	GSE16515		04810	3.38863e-06	2.29008		GLOBALTEST	GSE16515		04260	0.00244762	45.8515		GSA	GSE16515		05412	0.014	2.09924		PADOG	GSE16515		05414	0.024	5.79151		Fisher	GSE16515		00052	0.0536386	26.7176		PLAGE	GSE16515		05219	0.000683448	5.79151		RONTOTOOLS	GSE19188		05132	0.00389017	38.9262		SPIA
MRGSE	GSE16515		05412	1.75003e-05	2.67176		GLOBALTEST	GSE16515		04012	0.00248634	46.2882		GSA	GSE16515		04512	0.024	2.67176		PADOG	GSE16515		05203	0.029	6.17761		Fisher	GSE16515		00053	0.56313	73.4733		PLAGE	GSE16515		00760	0.000694942	6.17761		RONTOTOOLS	GSE19188		04610	0.00394307	39.5973		SPIA
MRGSE	GSE16515		04144	3.69005e-05	3.05344		GLOBALTEST	GSE16515		04973	0.00249199	46.7249		GSA	GSE16515		04978	0.028	3.05344		PADOG	GSE16515		04810	0.041	6.56371		Fisher	GSE16515		00061	0.299854	51.145		PLAGE	GSE16515		05216	0.000708847	6.56371		RONTOTOOLS	GSE19188		04510	0.00400552	40.2685		SPIA
MRGSE	GSE16515		04110	4.00067e-05	3.43511		GLOBALTEST	GSE16515		04640	0.00252626	47.1616		GSA	GSE16515		05100	0.03	3.62595		PADOG	GSE16515		00051	0.041	6.94981		Fisher	GSE16515		00062	0.4819	67.3664		PLAGE	GSE16515		00100	0.000716388	6.94981		RONTOTOOLS	GSE19188		04260	0.00403758	40.9396		SPIA
MRGSE	GSE16515		05203	4.40343e-05	3.81679		GLOBALTEST	GSE16515		00510	0.00257612	47.5983		GSA	GSE16515		05222	0.03	3.62595		PADOG	GSE16515		05132	0.045	7.33591		Fisher	GSE16515		00071	0.296143	50.7634		PLAGE	GSE16515		04330	0.000763354	7.33591		RONTOTOOLS	GSE19188		05020	0.00408623	41.6107		SPIA
MRGSE	GSE16515		05130	5.39247e-05	4.19847		GLOBALTEST	GSE16515		03030	0.00276076	48.0349		GSA	GSE16515		04144	0.032	4.38931		PADOG	GSE16515		04110	0.046	7.72201		Fisher	GSE16515		00072	0.325103	54.5802		PLAGE	GSE16515		00250	0.000786571	7.72201		RONTOTOOLS	GSE19188		04650	0.00410577	42.2819		SPIA
MRGSE	GSE16515		04145	5.47254e-05	4.58015		GLOBALTEST	GSE16515		05213	0.00281395	48.4716		GSA	GSE16515		05203	0.032	4.38931		PADOG	GSE16515		00601	0.047	8.10811		Fisher	GSE16515		00100	0.293904	50		PLAGE	GSE16515		00750	0.000819342	8.10811		RONTOTOOLS	GSE19188		05410	0.00412162	42.953		SPIA
MRGSE	GSE16515		04115	6.33241e-05	4.96183		GLOBALTEST	GSE16515		03015	0.00289358	48.9083		GSA	GSE16515		00750	0.034	4.96183		PADOG	GSE16515		04066	0.049	8.49421		Fisher	GSE16515		00120	0.486529	68.3206		PLAGE	GSE16515		04115	0.000889224	8.49421		RONTOTOOLS	GSE19188		04012	0.00416042	43.6242		SPIA
MRGSE	GSE16515		05205	0.000112436	5.34351		GLOBALTEST	GSE16515		04962	0.00295192	49.345		GSA	GSE16515		05130	0.04	5.34351		PADOG	GSE16515		00600	0.061	8.88031		Fisher	GSE16515		00130	0.676799	79.771		PLAGE	GSE16515		00330	0.000899225	8.88031		RONTOTOOLS	GSE19188		04978	0.00418738	44.2953		SPIA
MRGSE	GSE16515		00512	0.000161724	5.72519		GLOBALTEST	GSE16515		00270	0.00298421	49.7817		GSA	GSE16515		04510	0.058	5.72519		PADOG	GSE16515		05216	0.064	9.26641		Fisher	GSE16515		00140	0.808973	87.4046		PLAGE	GSE16515		03450	0.000921425	9.26641		RONTOTOOLS	GSE19188		05032	0.00418805	44.9664		SPIA
MRGSE	GSE16515		04520	0.000391327	6.10687		GLOBALTEST	GSE16515		04966	0.00305104	50.2183		GSA	GSE16515		00640	0.062	6.67939		PADOG	GSE16515		00010	0.079	9.65251		Fisher	GSE16515		00190	0.989903	96.9466		PLAGE	GSE16515		00410	0.000952499	9.65251		RONTOTOOLS	GSE19188		05412	0.00423461	45.6376		SPIA
MRGSE	GSE16515		05222	0.000840929	6.48855		GLOBALTEST	GSE16515		05215	0.00319075	50.655		GSA	GSE16515		03450	0.062	6.67939		PADOG	GSE16515		05219	0.085	10.0386		Fisher	GSE16515		00230	0.0442829	24.4275		PLAGE	GSE16515		04520	0.000974597	10.0386		RONTOTOOLS	GSE19188		05200	0.00430462	46.3087		SPIA
MRGSE	GSE16515		05132	0.00143943	6.87023		GLOBALTEST	GSE16515		05145	0.00324054	51.0917		GSA	GSE16515		04911	0.062	6.67939		PADOG	GSE16515		05131	0.089	10.4247		Fisher	GSE16515		00232	0.717676	82.8244		PLAGE	GSE16515		00520	0.000995634	10.4247		RONTOTOOLS	GSE19188		04940	0.00436154	46.9799		SPIA
MRGSE	GSE16515		00051	0.00147451	7.25191		GLOBALTEST	GSE16515		00140	0.00327133	51.5284		GSA	GSE16515		05160	0.062	6.67939		PADOG	GSE16515		04530	0.097	10.8108		Fisher	GSE16515		00240	0.0123309	17.1756		PLAGE	GSE16515		00983	0.0011283	10.8108		RONTOTOOLS	GSE19188		04721	0.00451273	47.651		SPIA
MRGSE	GSE16515		04330	0.00169943	7.63359		GLOBALTEST	GSE16515		00983	0.00331992	51.9651		GSA	GSE16515		05216	0.068	7.82443		PADOG	GSE16515		04210	0.099	11.1969		Fisher	GSE16515		00250	0.32477	54.0076		PLAGE	GSE16515		04110	0.00113608	11.1969		RONTOTOOLS	GSE19188		05100	0.00465802	48.3221		SPIA
MRGSE	GSE16515		04612	0.00202051	8.01527		GLOBALTEST	GSE16515		04062	0.00338438	52.4017		GSA	GSE16515		05410	0.068	7.82443		PADOG	GSE16515		00052	0.102	11.583		Fisher	GSE16515		00260	0.00870987	15.2672		PLAGE	GSE16515		04141	0.00116097	11.583		RONTOTOOLS	GSE19188		04930	0.00467555	48.9933		SPIA
MRGSE	GSE16515		04151	0.00214856	8.39695		GLOBALTEST	GSE16515		05210	0.0034893	52.8384		GSA	GSE16515		00260	0.074	8.39695		PADOG	GSE16515		05120	0.114	11.9691		Fisher	GSE16515		00270	0.125624	33.9695		PLAGE	GSE16515		00900	0.00117593	11.9691		RONTOTOOLS	GSE19188		04064	0.00473322	49.6644		SPIA
MRGSE	GSE16515		00524	0.00231426	8.77863		GLOBALTEST	GSE16515		04623	0.00352382	53.2751		GSA	GSE16515		00512	0.076	9.35115		PADOG	GSE16515		04330	0.115	12.3552		Fisher	GSE16515		00280	0.0469506	25.5725		PLAGE	GSE16515		00052	0.00122956	12.3552		RONTOTOOLS	GSE19188		04666	0.00491059	50.3356		SPIA
MRGSE	GSE16515		00601	0.00232284	9.16031		GLOBALTEST	GSE16515		04020	0.00364084	53.7118		GSA	GSE16515		04713	0.076	9.35115		PADOG	GSE16515		05160	0.118	12.7413		Fisher	GSE16515		00290	0.542032	71.7557		PLAGE	GSE16515		05100	0.00126473	12.7413		RONTOTOOLS	GSE19188		04380	0.00493488	51.0067		SPIA
MRGSE	GSE16515		05131	0.00232695	9.54198		GLOBALTEST	GSE16515		04964	0.00366403	54.1485		GSA	GSE16515		04810	0.076	9.35115		PADOG	GSE16515		03050	0.125	13.1274		Fisher	GSE16515		00300	0.790285	86.6412		PLAGE	GSE16515		00380	0.00129092	13.1274		RONTOTOOLS	GSE19188		04144	0.00498582	51.6779		SPIA
MRGSE	GSE16515		00480	0.00252493	9.92366		GLOBALTEST	GSE16515		03020	0.00377557	54.5852		GSA	GSE16515	*	05212	0.076	9.35115		PADOG	GSE16515		03450	0.125	13.5135		Fisher	GSE16515		00310	0.206271	42.3664		PLAGE	GSE16515		04978	0.00131554	13.5135		RONTOTOOLS	GSE19188		05161	0.00500174	52.349		SPIA
MRGSE	GSE16515		00600	0.00270344	10.3053		GLOBALTEST	GSE16515		05010	0.00384762	55.0218		GSA	GSE16515		04530	0.082	10.3053		PADOG	GSE16515		00030	0.127	13.8996		Fisher	GSE16515		00330	0.214264	43.5115		PLAGE	GSE16515		05132	0.00132781	13.8996		RONTOTOOLS	GSE19188		05330	0.00514474	53.0201		SPIA
MRGSE	GSE16515		05216	0.00273393	10.687		GLOBALTEST	GSE16515		04540	0.00417337	55.4585		GSA	GSE16515		05205	0.084	10.687		PADOG	GSE16515		00480	0.13	14.2857		Fisher	GSE16515		00340	0.849406	90.8397		PLAGE	GSE16515		05130	0.00137513	14.2857		RONTOTOOLS	GSE19188		05215	0.00527042	53.6913		SPIA
MRGSE	GSE16515		04670	0.00348794	11.0687		GLOBALTEST	GSE16515	*	05212	0.00419101	55.8952		GSA	GSE16515		04724	0.086	11.0687		PADOG	GSE16515		04670	0.134	14.6718		Fisher	GSE16515		00350	0.640969	77.0992		PLAGE	GSE16515		03410	0.00138217	14.6718		RONTOTOOLS	GSE19188		05142	0.00530181	54.3624		SPIA
MRGSE	GSE16515		04530	0.00447536	11.4504		GLOBALTEST	GSE16515		05322	0.00427986	56.3319		GSA	GSE16515		04020	0.088	11.6412		PADOG	GSE16515		04961	0.143	15.0579		Fisher	GSE16515		00360	0.356167	55.916		PLAGE	GSE16515		00120	0.00138936	15.0579		RONTOTOOLS	GSE19188		05146	0.0053225	55.0336		SPIA
MRGSE	GSE16515		04978	0.00458354	11.8321		GLOBALTEST	GSE16515		00910	0.00429604	56.7686		GSA	GSE16515		04670	0.088	11.6412		PADOG	GSE16515		04151	0.149	15.444		Fisher	GSE16515		00380	0.190959	40.0763		PLAGE	GSE16515		05217	0.00157641	15.444		RONTOTOOLS	GSE19188		04670	0.00533276	55.7047		SPIA
MRGSE	GSE16515		05410	0.0046559	12.2137		GLOBALTEST	GSE16515		04720	0.00431062	57.2052		GSA	GSE16515		04964	0.092	12.2137		PADOG	GSE16515		04971	0.149	15.8301		Fisher	GSE16515		00400	0.195154	41.0305		PLAGE	GSE16515		01040	0.00164267	15.8301		RONTOTOOLS	GSE19188		04151	0.00555798	56.3758		SPIA
MRGSE	GSE16515		04390	0.00469463	12.5954		GLOBALTEST	GSE16515		00563	0.00448796	57.6419		GSA	GSE16515		00471	0.094	12.9771		PADOG	GSE16515		04144	0.152	16.2162		Fisher	GSE16515		00410	0.470755	65.8397		PLAGE	GSE16515		00072	0.00167945	16.2162		RONTOTOOLS	GSE19188		04620	0.00561009	57.047		SPIA
MRGSE	GSE16515		00240	0.0047345	12.9771		GLOBALTEST	GSE16515		04666	0.00450739	58.0786		GSA	GSE16515		04971	0.094	12.9771		PADOG	GSE16515		04978	0.153	16.6023		Fisher	GSE16515		00430	0.192913	40.458		PLAGE	GSE16515		00240	0.00171791	16.6023		RONTOTOOLS	GSE19188		04970	0.00576154	57.7181		SPIA
MRGSE	GSE16515		00260	0.0063353	13.3588		GLOBALTEST	GSE16515		00590	0.00482601	58.5153		GSA	GSE16515		05414	0.094	12.9771		PADOG	GSE16515		05146	0.158	16.9884		Fisher	GSE16515		00450	0.812265	87.7863		PLAGE	GSE16515		00534	0.00176424	16.9884		RONTOTOOLS	GSE19188		04350	0.00576401	58.3893		SPIA
MRGSE	GSE16515		00030	0.00811131	13.7405		GLOBALTEST	GSE16515		05016	0.00491178	58.952		GSA	GSE16515		05120	0.098	13.7405		PADOG	GSE16515		05213	0.169	17.3745		Fisher	GSE16515		00460	0.406144	59.542		PLAGE	GSE16515		04146	0.00177078	17.3745		RONTOTOOLS	GSE19188		04210	0.00591521	59.0604		SPIA
MRGSE	GSE16515		05219	0.00875793	14.1221		GLOBALTEST	GSE16515		04614	0.00498326	59.3886		GSA	GSE16515		04970	0.1	14.1221		PADOG	GSE16515		05110	0.175	17.7606		Fisher	GSE16515		00471	0.389499	59.1603		PLAGE	GSE16515		05110	0.00178332	17.7606		RONTOTOOLS	GSE19188		05152	0.00592662	59.7315		SPIA
MRGSE	GSE16515		00010	0.00920134	14.5038		GLOBALTEST	GSE16515		00531	0.00502567	59.8253		GSA	GSE16515		00052	0.118	14.6947		PADOG	GSE16515		04911	0.194	18.1467		Fisher	GSE16515		00472	0.323258	53.4351		PLAGE	GSE16515		00600	0.00181847	18.1467		RONTOTOOLS	GSE19188		05012	0.00598361	60.4027		SPIA
MRGSE	GSE16515	*	05212	0.00948089	14.8855		GLOBALTEST	GSE16515		05020	0.00503163	60.262		GSA	GSE16515		05164	0.118	14.6947		PADOG	GSE16515		04390	0.196	18.5328		Fisher	GSE16515		00480	0.0041033	10.3053		PLAGE	GSE16515		04976	0.00189133	18.5328		RONTOTOOLS	GSE19188		05310	0.00601674	61.0738		SPIA
MRGSE	GSE16515		05169	0.0102895	15.2672		GLOBALTEST	GSE16515		04145	0.00507577	60.6987		GSA	GSE16515		00280	0.122	15.2672		PADOG	GSE16515		00760	0.197	18.9189		Fisher	GSE16515		00500	0.132859	35.4962		PLAGE	GSE16515		05200	0.00196693	18.9189		RONTOTOOLS	GSE19188		05332	0.00616073	61.745		SPIA
MRGSE	GSE16515		03450	0.0120479	15.6489		GLOBALTEST	GSE16515		05218	0.00514184	61.1354		GSA	GSE16515		00051	0.126	15.6489		PADOG	GSE16515		04914	0.198	19.305		Fisher	GSE16515		00510	0.494714	69.084		PLAGE	GSE16515		00061	0.00212338	19.305		RONTOTOOLS	GSE19188		05218	0.00618075	62.4161		SPIA
MRGSE	GSE16515		04610	0.0127102	16.0305		GLOBALTEST	GSE16515		00260	0.00588322	61.5721		GSA	GSE16515		05131	0.128	16.2214		PADOG	GSE16515		04970	0.204	19.6911		Fisher	GSE16515		00511	0.234379	45.8015		PLAGE	GSE16515		04390	0.0021692	19.6911		RONTOTOOLS	GSE19188		04020	0.00633027	63.0872		SPIA
MRGSE	GSE16515		00500	0.0127903	16.4122		GLOBALTEST	GSE16515		05014	0.00595657	62.0087		GSA	GSE16515		05132	0.128	16.2214		PADOG	GSE16515		00500	0.221	20.0772		Fisher	GSE16515		00512	0.00024892	4.19847		PLAGE	GSE16515		05410	0.00217403	20.0772		RONTOTOOLS	GSE19188		05140	0.00640439	63.7584		SPIA
MRGSE	GSE16515		04972	0.0130483	16.7939		GLOBALTEST	GSE16515		05416	0.0059567	62.4454		GSA	GSE16515		04110	0.136	16.7939		PADOG	GSE16515		04145	0.225	20.4633		Fisher	GSE16515		00514	0.237315	46.1832		PLAGE	GSE16515		00630	0.00218904	20.4633		RONTOTOOLS	GSE19188		05210	0.00644611	64.4295		SPIA
MRGSE	GSE16515		05416	0.0131682	17.1756		GLOBALTEST	GSE16515		00562	0.00602329	62.8821		GSA	GSE16515		04390	0.138	17.1756		PADOG	GSE16515		00260	0.226	20.8494		Fisher	GSE16515		00520	0.0513169	26.3359		PLAGE	GSE16515		03460	0.0022308	20.8494		RONTOTOOLS	GSE19188		04973	0.00648543	65.1007		SPIA
MRGSE	GSE16515		00640	0.014258	17.5573		GLOBALTEST	GSE16515		00920	0.00603914	63.3188		GSA	GSE16515		00120	0.14	17.5573		PADOG	GSE16515		05164	0.23	21.2355		Fisher	GSE16515		00524	0.00352606	9.54198		PLAGE	GSE16515		00260	0.00235387	21.2355		RONTOTOOLS	GSE19188		05221	0.00654065	65.7718		SPIA
MRGSE	GSE16515		04066	0.0143597	17.9389		GLOBALTEST	GSE16515		00830	0.00614336	63.7555		GSA	GSE16515		04270	0.142	17.9389		PADOG	GSE16515		05416	0.245	21.6216		Fisher	GSE16515		00531	0.419376	61.4504		PLAGE	GSE16515		05203	0.0023761	21.6216		RONTOTOOLS	GSE19188		04340	0.00669625	66.443		SPIA
MRGSE	GSE16515		00052	0.0154332	18.3206		GLOBALTEST	GSE16515		00300	0.00641175	64.1921		GSA	GSE16515		04727	0.148	18.3206		PADOG	GSE16515		00900	0.246	22.0077		Fisher	GSE16515		00532	0.825422	88.7405		PLAGE	GSE16515		05222	0.00243418	22.0077		RONTOTOOLS	GSE19188		04060	0.00669819	67.1141		SPIA
MRGSE	GSE16515		04360	0.0163069	18.7023		GLOBALTEST	GSE16515		00900	0.00643909	64.6288		GSA	GSE16515		05211	0.152	18.7023		PADOG	GSE16515		04610	0.247	22.3938		Fisher	GSE16515		00533	0.0750006	28.626		PLAGE	GSE16515		00650	0.00244859	22.3938		RONTOTOOLS	GSE19188		04066	0.00682443	67.7852		SPIA
MRGSE	GSE16515		05202	0.0167554	19.084		GLOBALTEST	GSE16515		04722	0.00667213	65.0655		GSA	GSE16515		05219	0.154	19.084		PADOG	GSE16515		04666	0.25	22.7799		Fisher	GSE16515		00534	0.364594	57.2519		PLAGE	GSE16515		00830	0.00249102	22.7799		RONTOTOOLS	GSE19188		05164	0.00692016	68.4564		SPIA
MRGSE	GSE16515		00230	0.0170148	19.4656		GLOBALTEST	GSE16515		04080	0.0068173	65.5022		GSA	GSE16515		04360	0.172	19.4656		PADOG	GSE16515		04960	0.252	23.166		Fisher	GSE16515		00561	0.827662	89.313		PLAGE	GSE16515		04144	0.00251627	23.166		RONTOTOOLS	GSE19188		04912	0.00697854	69.1275		SPIA
MRGSE	GSE16515		03040	0.0173683	19.8473		GLOBALTEST	GSE16515		00564	0.00689771	65.9389		GSA	GSE16515		03050	0.18	19.8473		PADOG	GSE16515		05210	0.257	23.5521		Fisher	GSE16515		00562	0.78645	85.8779		PLAGE	GSE16515		05131	0.00252354	23.5521		RONTOTOOLS	GSE19188		04370	0.00698937	69.7987		SPIA
MRGSE	GSE16515		05120	0.0182152	20.229		GLOBALTEST	GSE16515		00360	0.00735601	66.3755		GSA	GSE16515		05032	0.182	20.229		PADOG	GSE16515		04916	0.268	23.9382		Fisher	GSE16515		00563	0.701704	82.4427		PLAGE	GSE16515		03050	0.00253125	23.9382		RONTOTOOLS	GSE19188		05145	0.0070587	70.4698		SPIA
MRGSE	GSE16515		05414	0.0197252	20.6107		GLOBALTEST	GSE16515		00860	0.0073924	66.8122		GSA	GSE16515		04730	0.188	20.6107		PADOG	GSE16515		04360	0.269	24.3243		Fisher	GSE16515		00564	0.698916	82.0611		PLAGE	GSE16515		00563	0.00266633	24.3243		RONTOTOOLS	GSE19188		04512	0.00716623	71.1409		SPIA
MRGSE	GSE16515		04120	0.0206844	20.9924		GLOBALTEST	GSE16515		03420	0.00773543	67.2489		GSA	GSE16515		00250	0.19	20.9924		PADOG	GSE16515		04612	0.273	24.7104		Fisher	GSE16515		00565	0.690525	81.4885		PLAGE	GSE16515		04950	0.00268193	24.7104		RONTOTOOLS	GSE19188		05014	0.00719986	71.8121		SPIA
MRGSE	GSE16515		00760	0.0223119	21.374		GLOBALTEST	GSE16515		04070	0.00779359	67.6856		GSA	GSE16515		04961	0.2	21.374		PADOG	GSE16515		00750	0.273	25.0965		Fisher	GSE16515		00590	0.591661	75.9542		PLAGE	GSE16515		00280	0.00276885	25.0965		RONTOTOOLS	GSE19188		05222	0.00724586	72.4832		SPIA
MRGSE	GSE16515		04911	0.0258046	21.7557		GLOBALTEST	GSE16515		03022	0.00792045	68.1223		GSA	GSE16515		02010	0.202	21.7557		PADOG	GSE16515		05145	0.274	25.4826		Fisher	GSE16515		00591	0.729413	83.2061		PLAGE	GSE16515		00564	0.00279662	25.4826		RONTOTOOLS	GSE19188		05120	0.00725776	73.1544		SPIA
MRGSE	GSE16515		00900	0.0262849	22.1374		GLOBALTEST	GSE16515		04320	0.00801332	68.559		GSA	GSE16515		04210	0.206	22.3282		PADOG	GSE16515		00240	0.277	25.8687		Fisher	GSE16515		00592	0.825422	88.7405		PLAGE	GSE16515		00230	0.00281045	25.8687		RONTOTOOLS	GSE19188		04672	0.00742454	73.8255		SPIA
MRGSE	GSE16515		04320	0.0264496	22.5191		GLOBALTEST	GSE16515		03013	0.00829974	68.9956		GSA	GSE16515		04330	0.206	22.3282		PADOG	GSE16515		00520	0.279	26.2548		Fisher	GSE16515		00600	0.0206601	19.8473		PLAGE	GSE16515		03030	0.00282851	26.2548		RONTOTOOLS	GSE19188		05168	0.00743745	74.4966		SPIA
MRGSE	GSE16515		04971	0.0267224	22.9008		GLOBALTEST	GSE16515		04380	0.00834828	69.4323		GSA	GSE16515		00380	0.21	22.9008		PADOG	GSE16515		00640	0.28	26.6409		Fisher	GSE16515		00601	0.00667652	13.3588		PLAGE	GSE16515		04510	0.00283469	26.6409		RONTOTOOLS	GSE19188		04630	0.00772255	75.1678		SPIA
MRGSE	GSE16515		04141	0.0292629	23.2824		GLOBALTEST	GSE16515		04744	0.00856247	69.869		GSA	GSE16515		00480	0.212	23.2824		PADOG	GSE16515		04114	0.285	27.027		Fisher	GSE16515		00603	0.130687	34.7328		PLAGE	GSE16515		05205	0.00291238	27.027		RONTOTOOLS	GSE19188		05162	0.00773053	75.8389		SPIA
MRGSE	GSE16515		05160	0.0330619	23.6641		GLOBALTEST	GSE16515		04010	0.00857883	70.3057		GSA	GSE16515		00410	0.214	23.855		PADOG	GSE16515		04012	0.285	27.4131		Fisher	GSE16515		00604	0.56313	73.4733		PLAGE	GSE16515		04721	0.00291625	27.4131		RONTOTOOLS	GSE19188		05160	0.00775097	76.5101		SPIA
MRGSE	GSE16515		04964	0.0338448	24.0458		GLOBALTEST	GSE16515		05142	0.00889079	70.7424		GSA	GSE16515		04066	0.214	23.855		PADOG	GSE16515		05169	0.287	27.7992		Fisher	GSE16515		00620	0.223919	44.6565		PLAGE	GSE16515		04964	0.00293695	27.7992		RONTOTOOLS	GSE19188		04612	0.00787884	77.1812		SPIA
MRGSE	GSE16515		04974	0.039239	24.4275		GLOBALTEST	GSE16515		03440	0.00906407	71.179		GSA	GSE16515		04977	0.216	24.4275		PADOG	GSE16515		05322	0.289	28.1853		Fisher	GSE16515		00630	0.534416	70.9924		PLAGE	GSE16515		05134	0.00296408	28.1853		RONTOTOOLS	GSE19188		04962	0.00947116	77.8523		SPIA
MRGSE	GSE16515		04350	0.042075	24.8092		GLOBALTEST	GSE16515		03430	0.0091989	71.6157		GSA	GSE16515		00430	0.224	24.8092		PADOG	GSE16515		00400	0.289	28.5714		Fisher	GSE16515		00640	0.0118158	16.7939		PLAGE	GSE16515		04530	0.00303446	28.5714		RONTOTOOLS	GSE19188		03008	0.0098795	78.5235		SPIA
MRGSE	GSE16515		00250	0.0497658	25.1908		GLOBALTEST	GSE16515		05220	0.00937745	72.0524		GSA	GSE16515		04260	0.226	25.7634		PADOG	GSE16515		05133	0.292	28.9575		Fisher	GSE16515		00650	0.578896	74.8092		PLAGE	GSE16515		05143	0.00320021	28.9575		RONTOTOOLS	GSE19188		04130	0.0123081	79.1946		SPIA
MRGSE	GSE16515		04310	0.0516979	25.5725		GLOBALTEST	GSE16515		04130	0.00941077	72.4891		GSA	GSE16515		04723	0.226	25.7634		PADOG	GSE16515		05211	0.292	29.3436		Fisher	GSE16515		00670	0.356167	55.916		PLAGE	GSE16515		00670	0.0032981	29.3436		RONTOTOOLS	GSE19188		05320	0.0127648	79.8658		SPIA
MRGSE	GSE16515		04950	0.0541685	25.9542		GLOBALTEST	GSE16515		04630	0.00973746	72.9258		GSA	GSE16515		04744	0.226	25.7634		PADOG	GSE16515		05215	0.297	29.7297		Fisher	GSE16515		00730	1	99.8092		PLAGE	GSE16515		00270	0.00335164	29.7297		RONTOTOOLS	GSE19188		05212	0.0130655	80.5369		SPIA
MRGSE	GSE16515		04916	0.0614307	26.3359		GLOBALTEST	GSE16515		00430	0.00994141	73.3624		GSA	GSE16515		05416	0.226	25.7634		PADOG	GSE16515		04350	0.304	30.1158		Fisher	GSE16515		00740	0.799007	87.0229		PLAGE	GSE16515	*	05212	0.00346833	30.1158		RONTOTOOLS	GSE19188		04660	0.0139013	81.2081		SPIA
MRGSE	GSE16515		05133	0.0651756	26.7176		GLOBALTEST	GSE16515		05223	0.0108693	73.7991		GSA	GSE16515		04972	0.228	26.7176		PADOG	GSE16515		05202	0.311	30.5019		Fisher	GSE16515		00750	0.195154	41.0305		PLAGE	GSE16515		05202	0.00352376	30.5019		RONTOTOOLS	GSE19188		04623	0.0140706	81.8792		SPIA
MRGSE	GSE16515		04146	0.0688399	27.0992		GLOBALTEST	GSE16515		04620	0.0113889	74.2358		GSA	GSE16515		00520	0.232	27.2901		PADOG	GSE16515		04966	0.323	30.888		Fisher	GSE16515		00760	0.027583	20.9924		PLAGE	GSE16515		05120	0.00353677	30.888		RONTOTOOLS	GSE19188		05143	0.0141297	82.5503		SPIA
MRGSE	GSE16515		04910	0.0715443	27.4809		GLOBALTEST	GSE16515		00511	0.0123378	74.6725		GSA	GSE16515		00780	0.232	27.2901		PADOG	GSE16515		00603	0.324	31.2741		Fisher	GSE16515		00770	0.947484	95.0382		PLAGE	GSE16515		00140	0.00362722	31.2741		RONTOTOOLS	GSE19188		04320	0.0157199	83.2215		SPIA
MRGSE	GSE16515		00520	0.0744882	27.8626		GLOBALTEST	GSE16515		03040	0.0128799	75.1092		GSA	GSE16515		04976	0.234	27.8626		PADOG	GSE16515		04964	0.325	31.6602		Fisher	GSE16515		00780	0.690089	80.916		PLAGE	GSE16515		04966	0.00363787	31.6602		RONTOTOOLS	GSE19188		04330	0.0177415	83.8926		SPIA
MRGSE	GSE16515		03015	0.0752498	28.2443		GLOBALTEST	GSE16515		00740	0.0130868	75.5459		GSA	GSE16515		04920	0.236	28.2443		PADOG	GSE16515		05217	0.328	32.0463		Fisher	GSE16515		00785	1	99.8092		PLAGE	GSE16515		00620	0.00365491	32.0463		RONTOTOOLS	GSE19188		04720	0.0195233	84.5638		SPIA
MRGSE	GSE16515		05146	0.082028	28.626		GLOBALTEST	GSE16515		04650	0.0137088	75.9825		GSA	GSE16515		00630	0.238	28.8168		PADOG	GSE16515		04972	0.333	32.4324		Fisher	GSE16515		00790	0.281454	48.855		PLAGE	GSE16515		04810	0.0037139	32.4324		RONTOTOOLS	GSE19188		05219	0.019761	85.2349		SPIA
MRGSE	GSE16515		04064	0.0826543	29.0076		GLOBALTEST	GSE16515		00620	0.0157916	76.4192		GSA	GSE16515		04950	0.238	28.8168		PADOG	GSE16515		04320	0.334	32.8185		Fisher	GSE16515		00830	0.609828	76.3359		PLAGE	GSE16515		00591	0.00373704	32.8185		RONTOTOOLS	GSE19188		04950	0.0202723	85.906		SPIA
MRGSE	GSE16515		04961	0.0833832	29.3893		GLOBALTEST	GSE16515		00970	0.016902	76.8559		GSA	GSE16515		05213	0.248	29.3893		PADOG	GSE16515		05223	0.342	33.2046		Fisher	GSE16515		00860	0.369371	57.6336		PLAGE	GSE16515		04310	0.00384195	33.2046		RONTOTOOLS	GSE19188		04722	0.0209977	86.5772		SPIA
MRGSE	GSE16515		05166	0.0839122	29.771		GLOBALTEST	GSE16515		03008	0.0182445	77.2926		GSA	GSE16515		00592	0.26	29.771		PADOG	GSE16515		04910	0.352	33.5907		Fisher	GSE16515		00900	0.00505169	11.4504		PLAGE	GSE16515		04320	0.00398126	33.5907		RONTOTOOLS	GSE19188		04662	0.0242885	87.2483		SPIA
MRGSE	GSE16515		04142	0.0878993	30.1527		GLOBALTEST	GSE16515		00604	0.0191341	77.7293		GSA	GSE16515		04610	0.266	30.1527		PADOG	GSE16515		04310	0.36	33.9768		Fisher	GSE16515		00920	0.577721	74.4275		PLAGE	GSE16515		05414	0.00410783	33.9768		RONTOTOOLS	GSE19188		04910	0.0266285	87.9195		SPIA
MRGSE	GSE16515		00750	0.0905448	30.5344		GLOBALTEST	GSE16515		05140	0.0207354	78.1659		GSA	GSE16515		04725	0.268	30.5344		PADOG	GSE16515		04974	0.391	34.3629		Fisher	GSE16515		00970	0.878928	92.3664		PLAGE	GSE16515		00533	0.00419484	34.3629		RONTOTOOLS	GSE19188		04744	0.0307538	88.5906		SPIA
MRGSE	GSE16515		04730	0.0947124	30.916		GLOBALTEST	GSE16515		04612	0.0226158	78.6026		GSA	GSE16515		05168	0.27	30.916		PADOG	GSE16515		05323	0.393	34.749		Fisher	GSE16515		00980	0.844142	90.0763		PLAGE	GSE16515		04974	0.00421265	34.749		RONTOTOOLS	GSE19188		03015	0.0318339	89.2617		SPIA
MRGSE	GSE16515		05168	0.0962608	31.2977		GLOBALTEST	GSE16515		04270	0.0226299	79.0393		GSA	GSE16515		00650	0.274	31.4885		PADOG	GSE16515		03030	0.394	35.1351		Fisher	GSE16515		00982	0.732923	83.9695		PLAGE	GSE16515		04066	0.0042321	35.1351		RONTOTOOLS	GSE19188	*	05223	0.0327195	89.9329		SPIA
MRGSE	GSE16515		00100	0.0979575	31.6794		GLOBALTEST	GSE16515		00100	0.0230747	79.476		GSA	GSE16515		04612	0.274	31.4885		PADOG	GSE16515		01040	0.396	35.5212		Fisher	GSE16515		00983	0.690525	81.4885		PLAGE	GSE16515		00980	0.00434171	35.5212		RONTOTOOLS	GSE19188		03018	0.0353064	90.604		SPIA
MRGSE	GSE16515		04210	0.0983434	32.0611		GLOBALTEST	GSE16515		00790	0.023316	79.9127		GSA	GSE16515		05110	0.282	32.0611		PADOG	GSE16515		00100	0.397	35.9073		Fisher	GSE16515		01040	0.196063	41.6031		PLAGE	GSE16515		04911	0.00440436	35.9073		RONTOTOOLS	GSE19188		04141	0.0475095	91.2752		SPIA
MRGSE	GSE16515		00511	0.0990769	32.4427		GLOBALTEST	GSE16515		04912	0.0236146	80.3493		GSA	GSE16515		00030	0.284	32.8244		PADOG	GSE16515		04950	0.399	36.2934		Fisher	GSE16515		02010	0.415273	60.687		PLAGE	GSE16515		04360	0.00440801	36.2934		RONTOTOOLS	GSE19188		05131	0.0664061	91.9463		SPIA
MRGSE	GSE16515		05145	0.0999543	32.8244		GLOBALTEST	GSE16515		05214	0.0250576	80.786		GSA	GSE16515		04080	0.284	32.8244		PADOG	GSE16515		00250	0.41	36.6795		Fisher	GSE16515		03008	0.730203	83.5878		PLAGE	GSE16515		04910	0.00451392	36.6795		RONTOTOOLS	GSE19188		05216	0.0738541	92.6174		SPIA
MRGSE	GSE16515		04976	0.104779	33.2061		GLOBALTEST	GSE16515		04660	0.0256643	81.2227		GSA	GSE16515		04145	0.284	32.8244		PADOG	GSE16515		00511	0.424	37.0656		Fisher	GSE16515		03010	0.998666	98.855		PLAGE	GSE16515		00740	0.00464418	37.0656		RONTOTOOLS	GSE19188		05217	0.0886753	93.2886		SPIA
MRGSE	GSE16515		05217	0.108505	33.5878		GLOBALTEST	GSE16515		00072	0.0263294	81.6594		GSA	GSE16515		04666	0.288	33.5878		PADOG	GSE16515		05152	0.428	37.4517		Fisher	GSE16515		03013	0.0983379	30.916		PLAGE	GSE16515		04114	0.00467179	37.4517		RONTOTOOLS	GSE19188		04622	0.136754	93.9597		SPIA
MRGSE	GSE16515		05014	0.109723	33.9695		GLOBALTEST	GSE16515		00450	0.0265338	82.0961		GSA	GSE16515		05033	0.292	33.9695		PADOG	GSE16515		04120	0.431	37.8378		Fisher	GSE16515		03015	0.00814882	14.5038		PLAGE	GSE16515		05146	0.00471931	37.8378		RONTOTOOLS	GSE19188		05130	0.177106	94.6309		SPIA
MRGSE	GSE16515		05152	0.115998	34.3511		GLOBALTEST	GSE16515		00565	0.0268791	82.5328		GSA	GSE16515		00071	0.298	34.3511		PADOG	GSE16515		05330	0.433	38.2239		Fisher	GSE16515		03018	0.2291	45.0382		PLAGE	GSE16515		04350	0.00473455	38.2239		RONTOTOOLS	GSE19188		04740	0.228132	95.302		SPIA
MRGSE	GSE16515		05323	0.118879	34.7328		GLOBALTEST	GSE16515		04974	0.0271958	82.9694		GSA	GSE16515		04614	0.302	34.7328		PADOG	GSE16515		04540	0.434	38.61		Fisher	GSE16515		03020	0.320951	53.0534		PLAGE	GSE16515		05160	0.00474198	38.61		RONTOTOOLS	GSE19188		05213	0.400574	95.9732		SPIA
MRGSE	GSE16515		00603	0.120615	35.1145		GLOBALTEST	GSE16515		00190	0.0273561	83.4061		GSA	GSE16515		00511	0.304	35.1145		PADOG	GSE16515		05143	0.436	38.9961		Fisher	GSE16515		03022	0.82049	88.1679		PLAGE	GSE16515		04145	0.00490538	38.9961		RONTOTOOLS	GSE19188		04742	0.435622	96.6443		SPIA
MRGSE	GSE16515		05161	0.123604	35.4962		GLOBALTEST	GSE16515		04740	0.0274313	83.8428		GSA	GSE16515		04726	0.306	35.4962		PADOG	GSE16515		04976	0.437	39.3822		Fisher	GSE16515		03030	0.327932	54.9618		PLAGE	GSE16515		04962	0.00493808	39.3822		RONTOTOOLS	GSE19188		04140	0.528137	97.3154		SPIA
MRGSE	GSE16515		05164	0.12436	35.8779		GLOBALTEST	GSE16515		00400	0.02859	84.2795		GSA	GSE16515		00460	0.308	36.0687		PADOG	GSE16515		04064	0.437	39.7683		Fisher	GSE16515		03040	0.0291821	21.374		PLAGE	GSE16515		04120	0.00496288	39.7683		RONTOTOOLS	GSE19188		04710	0.570783	97.9866		SPIA
MRGSE	GSE16515		05110	0.12524	36.2595		GLOBALTEST	GSE16515		00472	0.0302856	84.7162		GSA	GSE16515		03060	0.308	36.0687		PADOG	GSE16515		05166	0.447	40.1544		Fisher	GSE16515		03050	2.33654e-07	0.381679		PLAGE	GSE16515		04151	0.00511057	40.1544		RONTOTOOLS	GSE19188		04122	0.920727	98.6577		SPIA
MRGSE	GSE16515		04970	0.126246	36.6412		GLOBALTEST	GSE16515		00591	0.0319968	85.1528		GSA	GSE16515		00400	0.31	36.6412		PADOG	GSE16515		00471	0.451	40.5405		Fisher	GSE16515		03060	0.17737	38.9313		PLAGE	GSE16515		03015	0.00513915	40.5405		RONTOTOOLS	GSE19188		04514	NA	99.3289		SPIA
MRGSE	GSE16515		05210	0.127543	37.0229		GLOBALTEST	GSE16515		04370	0.032475	85.5895		GSA	GSE16515		04010	0.312	37.0229		PADOG	GSE16515		05144	0.452	40.9266		Fisher	GSE16515		03320	0.373904	58.7786		PLAGE	GSE16515		04916	0.00514336	40.9266		RONTOTOOLS	GSE19188		04520	NA	100		SPIA
MRGSE	GSE16515		04966	0.12862	37.4046		GLOBALTEST	GSE16515		05012	0.0329357	86.0262		GSA	GSE16515		04974	0.318	37.4046		PADOG	GSE16515		04713	0.454	41.3127		Fisher	GSE16515		03410	0.32477	54.0076		PLAGE	GSE16515		00982	0.00524085	41.3127		RONTOTOOLS	GSE19728		05032	3.41823e-08	0.671141		SPIA
MRGSE	GSE16515		00400	0.128624	37.7863		GLOBALTEST	GSE16515		04662	0.0363707	86.4629		GSA	GSE16515		05145	0.328	37.7863		PADOG	GSE16515		04514	0.455	41.6988		Fisher	GSE16515		03420	0.887256	92.7481		PLAGE	GSE16515		04210	0.00532084	41.6988		RONTOTOOLS	GSE19728		04721	1.67575e-07	1.34228		SPIA
MRGSE	GSE16515		01040	0.13211	38.1679		GLOBALTEST	GSE16515		04122	0.0368235	86.8996		GSA	GSE16515		04120	0.332	38.1679		PADOG	GSE16515		03040	0.461	42.0849		Fisher	GSE16515		03430	0.858523	91.2214		PLAGE	GSE16515		00590	0.00555508	42.0849		RONTOTOOLS	GSE19728		04724	3.55355e-07	2.01342		SPIA
MRGSE	GSE16515		04977	0.137486	38.5496		GLOBALTEST	GSE16515		04730	0.0401198	87.3362		GSA	GSE16515		00620	0.334	38.7405		PADOG	GSE16515		00565	0.461	42.471		Fisher	GSE16515		03440	0.316289	52.0992		PLAGE	GSE16515		04744	0.0057341	42.471		RONTOTOOLS	GSE19728		04020	4.07049e-07	2.68456		SPIA
MRGSE	GSE16515		04020	0.139581	38.9313		GLOBALTEST	GSE16515		00460	0.0403086	87.7729		GSA	GSE16515		04960	0.334	38.7405		PADOG	GSE16515		04973	0.462	42.8571		Fisher	GSE16515		03450	0.158091	36.6412		PLAGE	GSE16515		04961	0.00580246	42.8571		RONTOTOOLS	GSE19728		04720	1.31694e-06	3.3557		SPIA
MRGSE	GSE16515		04722	0.14114	39.313		GLOBALTEST	GSE16515		04140	0.0404206	88.2096		GSA	GSE16515		05134	0.338	39.313		PADOG	GSE16515		04730	0.462	43.2432		Fisher	GSE16515		03460	0.132212	35.1145		PLAGE	GSE16515		00514	0.0058153	43.2432		RONTOTOOLS	GSE19728		04723	1.44799e-06	4.02685		SPIA
MRGSE	GSE16515		05322	0.143838	39.6947		GLOBALTEST	GSE16515		00770	0.0431646	88.6463		GSA	GSE16515		00600	0.342	39.6947		PADOG	GSE16515		05140	0.462	43.6293		Fisher	GSE16515		04010	0.138213	35.8779		PLAGE	GSE16515		05169	0.00583986	43.6293		RONTOTOOLS	GSE19728		04360	2.10186e-06	4.69799		SPIA
MRGSE	GSE16515		00590	0.156334	40.0763		GLOBALTEST	GSE16515		00561	0.0433143	89.083		GSA	GSE16515		00130	0.344	40.458		PADOG	GSE16515		05014	0.469	44.0154		Fisher	GSE16515		04012	0.176742	38.5496		PLAGE	GSE16515		05164	0.00586867	44.0154		RONTOTOOLS	GSE19728		04727	3.61693e-06	5.36913		SPIA
MRGSE	GSE16515		04114	0.15999	40.458		GLOBALTEST	GSE16515		00514	0.0497157	89.5197		GSA	GSE16515		03015	0.344	40.458		PADOG	GSE16515		05162	0.472	44.4015		Fisher	GSE16515		04020	0.121446	33.5878		PLAGE	GSE16515		00232	0.00590842	44.4015		RONTOTOOLS	GSE19728		04728	5.44788e-06	6.04027		SPIA
MRGSE	GSE16515		00280	0.161605	40.8397		GLOBALTEST	GSE16515		00130	0.0509468	89.9563		GSA	GSE16515		04728	0.344	40.458		PADOG	GSE16515		00232	0.473	44.7876		Fisher	GSE16515		04060	0.337876	55.3435		PLAGE	GSE16515		04971	0.00595546	44.7876		RONTOTOOLS	GSE19728		04725	6.15026e-06	6.71141		SPIA
MRGSE	GSE16515		00430	0.162679	41.2214		GLOBALTEST	GSE16515		00290	0.052789	90.393		GSA	GSE16515		00010	0.348	41.6031		PADOG	GSE16515		04020	0.478	45.1737		Fisher	GSE16515		04062	0.562866	72.9008		PLAGE	GSE16515		04142	0.00598695	45.1737		RONTOTOOLS	GSE19728		04540	1.0941e-05	7.38255		SPIA
MRGSE	GSE16515		04726	0.164343	41.6031		GLOBALTEST	GSE16515		00532	0.0528007	90.8297		GSA	GSE16515		04664	0.348	41.6031		PADOG	GSE16515		00072	0.479	45.5598		Fisher	GSE16515		04064	0.315932	51.5267		PLAGE	GSE16515		05034	0.00616776	45.5598		RONTOTOOLS	GSE19728		05031	1.50076e-05	8.05369		SPIA
MRGSE	GSE16515		00290	0.164622	41.9847		GLOBALTEST	GSE16515		04940	0.0585576	91.2664		GSA	GSE16515		05322	0.348	41.6031		PADOG	GSE16515		00280	0.483	45.9459		Fisher	GSE16515		04066	0.0244457	20.229		PLAGE	GSE16515		00860	0.0062425	45.9459		RONTOTOOLS	GSE19728		04144	2.06498e-05	8.72483		SPIA
MRGSE	GSE16515		04666	0.164847	42.3664		GLOBALTEST	GSE16515		04672	0.0592824	91.7031		GSA	GSE16515		00300	0.354	42.3664		PADOG	GSE16515		04260	0.49	46.332		Fisher	GSE16515		04070	0.919504	93.5115		PLAGE	GSE16515		04972	0.00632712	46.332		RONTOTOOLS	GSE19728		04713	2.74089e-05	9.39597		SPIA
MRGSE	GSE16515		05034	0.165489	42.7481		GLOBALTEST	GSE16515		04664	0.0621261	92.1397		GSA	GSE16515		04320	0.358	42.9389		PADOG	GSE16515		04940	0.49	46.7181		Fisher	GSE16515		04080	0.93501	94.6565		PLAGE	GSE16515		04621	0.0064379	46.7181		RONTOTOOLS	GSE19728		04010	5.1184e-05	10.0671		SPIA
MRGSE	GSE16515		04713	0.166046	43.1298		GLOBALTEST	GSE16515		04972	0.0684432	92.5764		GSA	GSE16515		05146	0.358	42.9389		PADOG	GSE16515		04727	0.491	47.1042		Fisher	GSE16515		04110	0.0011682	5.34351		PLAGE	GSE16515		05133	0.00680747	47.1042		RONTOTOOLS	GSE19728		05030	0.000248262	10.7383		SPIA
MRGSE	GSE16515		04012	0.16668	43.5115		GLOBALTEST	GSE16515		05150	0.0769025	93.0131		GSA	GSE16515		04146	0.366	43.5115		PADOG	GSE16515		04622	0.494	47.4903		Fisher	GSE16515		04114	0.0884483	30.3435		PLAGE	GSE16515		05166	0.00686761	47.4903		RONTOTOOLS	GSE19728		04114	0.000473005	11.4094		SPIA
MRGSE	GSE16515		05134	0.167182	43.8931		GLOBALTEST	GSE16515		04975	0.0797124	93.4498		GSA	GSE16515		05169	0.368	43.8931		PADOG	GSE16515		04930	0.495	47.8764		Fisher	GSE16515		04115	0.00182673	6.87023		PLAGE	GSE16515		04670	0.00703592	47.8764		RONTOTOOLS	GSE19728		04722	0.000528027	12.0805		SPIA
MRGSE	GSE16515		04721	0.168259	44.2748		GLOBALTEST	GSE16515		04150	0.0804633	93.8865		GSA	GSE16515		04630	0.37	44.2748		PADOG	GSE16515		04744	0.498	48.2625		Fisher	GSE16515		04120	0.126506	34.3511		PLAGE	GSE16515		05033	0.00712919	48.2625		RONTOTOOLS	GSE19728		04726	0.000580567	12.7517		SPIA
MRGSE	GSE16515		00360	0.168998	44.6565		GLOBALTEST	GSE16515		00592	0.0912753	94.3231		GSA	GSE16515		00240	0.372	44.8473		PADOG	GSE16515		04141	0.502	48.6486		Fisher	GSE16515		04122	0.842299	89.6947		PLAGE	GSE16515		00511	0.00722648	48.6486		RONTOTOOLS	GSE19728		04970	0.00077793	13.4228		SPIA
MRGSE	GSE16515		05162	0.171375	45.0382		GLOBALTEST	GSE16515		00020	0.093415	94.7598		GSA	GSE16515		04142	0.372	44.8473		PADOG	GSE16515		04723	0.503	49.0347		Fisher	GSE16515		04130	0.464735	64.8855		PLAGE	GSE16515		04914	0.00734906	49.0347		RONTOTOOLS	GSE19728		04660	0.000936688	14.094		SPIA
MRGSE	GSE16515		04724	0.179928	45.4198		GLOBALTEST	GSE16515		05320	0.0982248	95.1965		GSA	GSE16515		05161	0.374	45.4198		PADOG	GSE16515		05332	0.505	49.4208		Fisher	GSE16515		04140	0.992782	97.7099		PLAGE	GSE16515		05161	0.00753631	49.4208		RONTOTOOLS	GSE19728		04971	0.000956722	14.7651		SPIA
MRGSE	GSE16515		00270	0.180602	45.8015		GLOBALTEST	GSE16515		05330	0.104587	95.6332		GSA	GSE16515		04150	0.378	45.8015		PADOG	GSE16515		04724	0.51	49.8069		Fisher	GSE16515		04141	0.00452539	11.0687		PLAGE	GSE16515		00565	0.00763915	49.8069		RONTOTOOLS	GSE19728		04650	0.000997816	15.4362		SPIA
MRGSE	GSE16515		04010	0.181729	46.1832		GLOBALTEST	GSE16515		05332	0.117784	96.0699		GSA	GSE16515		00270	0.382	46.1832		PADOG	GSE16515		05134	0.514	50.1931		Fisher	GSE16515		04142	0.0259085	20.6107		PLAGE	GSE16515		04610	0.00771058	50.1931		RONTOTOOLS	GSE19728		04370	0.00118072	16.1074		SPIA
MRGSE	GSE16515		04727	0.198554	46.5649		GLOBALTEST	GSE16515		05340	0.118199	96.5066		GSA	GSE16515		00590	0.392	46.7557		PADOG	GSE16515		05220	0.518	50.5792		Fisher	GSE16515		04144	8.89639e-06	1.52672		PLAGE	GSE16515		05210	0.00771204	50.5792		RONTOTOOLS	GSE19728		04310	0.00130547	16.7785		SPIA
MRGSE	GSE16515		00565	0.199449	46.9466		GLOBALTEST	GSE16515		00040	0.127045	96.9432		GSA	GSE16515		05220	0.392	46.7557		PADOG	GSE16515		00620	0.52	50.9653		Fisher	GSE16515		04145	0.00337865	9.16031		PLAGE	GSE16515		00460	0.0079366	50.9653		RONTOTOOLS	GSE19728		04930	0.00131016	17.4497		SPIA
MRGSE	GSE16515		00410	0.20023	47.3282		GLOBALTEST	GSE16515		00053	0.148416	97.3799		GSA	GSE16515		05162	0.394	47.3282		PADOG	GSE16515		00062	0.522	51.3514		Fisher	GSE16515		04146	0.101233	31.2977		PLAGE	GSE16515		05215	0.00794452	51.3514		RONTOTOOLS	GSE19728		05169	0.00135063	18.1208		SPIA
MRGSE	GSE16515		00472	0.208629	47.7099		GLOBALTEST	GSE16515		04977	0.171947	97.8166		GSA	GSE16515		04740	0.396	47.7099		PADOG	GSE16515		05168	0.523	51.7375		Fisher	GSE16515		04150	0.98564	95.8015		PLAGE	GSE16515		05416	0.00812579	51.7375		RONTOTOOLS	GSE19728		05010	0.00146011	18.7919		SPIA
MRGSE	GSE16515		00591	0.212595	48.0916		GLOBALTEST	GSE16515		00062	0.18455	98.2533		GSA	GSE16515		05215	0.398	48.0916		PADOG	GSE16515		00061	0.526	52.1236		Fisher	GSE16515		04151	0.0485276	25.9542		PLAGE	GSE16515		04973	0.00819835	52.1236		RONTOTOOLS	GSE19728		04912	0.00150822	19.4631		SPIA
MRGSE	GSE16515		05213	0.215861	48.4733		GLOBALTEST	GSE16515		00730	0.230467	98.69		GSA	GSE16515		00500	0.402	48.4733		PADOG	GSE16515		00534	0.527	52.5097		Fisher	GSE16515		04210	0.109493	32.0611		PLAGE	GSE16515		05213	0.00843409	52.5097		RONTOTOOLS	GSE19728		05414	0.00163622	20.1342		SPIA
MRGSE	GSE16515		00061	0.2238	48.855		GLOBALTEST	GSE16515		03010	0.278072	99.1266		GSA	GSE16515		05133	0.412	48.855		PADOG	GSE16515		04962	0.531	52.8958		Fisher	GSE16515		04260	0.185612	39.313		PLAGE	GSE16515		03440	0.00852748	52.8958		RONTOTOOLS	GSE19728		05412	0.001719	20.8054		SPIA
MRGSE	GSE16515		04744	0.230933	49.2366		GLOBALTEST	GSE16515		00785	0.417311	99.5633		GSA	GSE16515		03040	0.414	49.2366		PADOG	GSE16515		00230	0.534	53.2819		Fisher	GSE16515		04270	0.65504	77.8626		PLAGE	GSE16515		04920	0.00877402	53.2819		RONTOTOOLS	GSE19728		05110	0.00172779	21.4765		SPIA
MRGSE	GSE16515		04260	0.241804	49.6183		GLOBALTEST	GSE16515		05310	0.54796	100		GSA	GSE16515		00053	0.416	49.6183		PADOG	GSE16515		00430	0.534	53.668		Fisher	GSE16515		04310	0.00139836	6.10687		PLAGE	GSE16515		04612	0.00882508	53.668		RONTOTOOLS	GSE19728		04260	0.00186817	22.1477		SPIA
MRGSE	GSE16515		00630	0.248596	50		GLOBALTEST	GSE18842		04510	7.42615e-49	0.436681		GSA	GSE16515		04012	0.418	50		PADOG	GSE16515		00270	0.538	54.0541		Fisher	GSE16515		04320	0.0883653	29.5802		PLAGE	GSE16515		00592	0.00892104	54.0541		RONTOTOOLS	GSE19728		04380	0.00215835	22.8188		SPIA
MRGSE	GSE16515		03018	0.248823	50.3817		GLOBALTEST	GSE18842		04260	1.21949e-45	0.873362		GSA	GSE16515		00982	0.42	50.3817		PADOG	GSE16515		00630	0.544	54.4402		Fisher	GSE16515		04330	0.00815766	14.8855		PLAGE	GSE16515		04730	0.00901299	54.4402		RONTOTOOLS	GSE19728		04080	0.00234183	23.4899		SPIA
MRGSE	GSE16515		04514	0.255344	50.7634		GLOBALTEST	GSE18842		03320	3.02334e-45	1.31004		GSA	GSE16515		00350	0.424	50.7634		PADOG	GSE16515		03060	0.549	54.8263		Fisher	GSE16515		04340	0.846739	90.458		PLAGE	GSE16515		04666	0.00918119	54.8263		RONTOTOOLS	GSE19728		05120	0.00244127	24.1611		SPIA
MRGSE	GSE16515		05220	0.260669	51.145		GLOBALTEST	GSE18842		00564	4.34223e-45	1.74672		GSA	GSE16515		00565	0.426	51.145		PADOG	GSE16515		04721	0.555	55.2124		Fisher	GSE16515		04350	0.0170158	18.3206		PLAGE	GSE16515		04622	0.00923443	55.2124		RONTOTOOLS	GSE19728		04730	0.00364231	24.8322		SPIA
MRGSE	GSE16515		05215	0.270923	51.5267		GLOBALTEST	GSE18842		05410	6.19107e-45	2.18341		GSA	GSE16515		03030	0.43	51.7176		PADOG	GSE16515		05161	0.558	55.5985		Fisher	GSE16515		04360	0.00220094	7.63359		PLAGE	GSE16515		05162	0.0092773	55.5985		RONTOTOOLS	GSE19728		04972	0.00365157	25.5034		SPIA
MRGSE	GSE16515		00670	0.271814	51.9084		GLOBALTEST	GSE18842		05414	2.01775e-44	2.62009		GSA	GSE16515		04064	0.43	51.7176		PADOG	GSE16515		00130	0.563	55.9846		Fisher	GSE16515		04370	0.408288	60.3053		PLAGE	GSE16515		04540	0.00929329	55.9846		RONTOTOOLS	GSE19728		05014	0.00374368	26.1745		SPIA
MRGSE	GSE16515		00062	0.273781	52.2901		GLOBALTEST	GSE18842		04080	1.06272e-42	3.05677		GSA	GSE16515		00591	0.432	52.2901		PADOG	GSE16515		05034	0.566	56.3707		Fisher	GSE16515		04380	0.534884	71.374		PLAGE	GSE16515		05014	0.00954164	56.3707		RONTOTOOLS	GSE19728		05410	0.00399685	26.8456		SPIA
MRGSE	GSE16515		00380	0.274988	52.6718		GLOBALTEST	GSE18842		04512	2.60688e-42	3.49345		GSA	GSE16515		00360	0.436	52.8626		PADOG	GSE16515		00780	0.568	56.7568		Fisher	GSE16515		04390	0.00081843	4.96183		PLAGE	GSE16515		00350	0.00961539	56.7568		RONTOTOOLS	GSE19728		04666	0.00447642	27.5168		SPIA
MRGSE	GSE16515		00471	0.280027	53.0534		GLOBALTEST	GSE18842		05100	4.95356e-42	3.93013		GSA	GSE16515		03410	0.436	52.8626		PADOG	GSE16515		00360	0.57	57.1429		Fisher	GSE16515		04510	1.43873e-05	1.9084		PLAGE	GSE16515		05168	0.00975657	57.1429		RONTOTOOLS	GSE19728	*	05214	0.0045305	28.1879		SPIA
MRGSE	GSE16515		04540	0.291523	53.4351		GLOBALTEST	GSE18842		04141	6.51867e-42	4.36681		GSA	GSE16515		00604	0.442	53.626		PADOG	GSE16515		04660	0.572	57.529		Fisher	GSE16515		04512	6.54512e-05	2.67176		PLAGE	GSE16515		04064	0.0103771	57.529		RONTOTOOLS	GSE19728		04810	0.00487847	28.8591		SPIA
MRGSE	GSE16515		00564	0.29311	53.8168		GLOBALTEST	GSE18842		04974	1.81742e-41	4.80349		GSA	GSE16515		05031	0.442	53.626		PADOG	GSE16515		03410	0.574	57.9151		Fisher	GSE16515		04514	0.29611	50.3817		PLAGE	GSE16515		04623	0.0104495	57.9151		RONTOTOOLS	GSE19728		05034	0.00607071	29.5302		SPIA
MRGSE	GSE16515		04960	0.294598	54.1985		GLOBALTEST	GSE18842		00983	2.51711e-41	5.24017		GSA	GSE16515		00601	0.45	54.1985		PADOG	GSE16515		05033	0.578	58.3012		Fisher	GSE16515		04520	0.00136063	5.72519		PLAGE	GSE16515		04060	0.0107649	58.3012		RONTOTOOLS	GSE19728		04210	0.0063756	30.2013		SPIA
MRGSE	GSE16515		02010	0.300141	54.5802		GLOBALTEST	GSE18842		05110	3.02464e-41	5.67686		GSA	GSE16515		05210	0.456	54.5802		PADOG	GSE16515		04142	0.58	58.6873		Fisher	GSE16515		04530	0.00530376	12.2137		PLAGE	GSE16515		04012	0.0108737	58.6873		RONTOTOOLS	GSE19728		04145	0.00680911	30.8725		SPIA
MRGSE	GSE16515		04914	0.30154	54.9618		GLOBALTEST	GSE18842		05412	3.32707e-41	6.11354		GSA	GSE16515		04720	0.458	54.9618		PADOG	GSE16515		04146	0.584	59.0734		Fisher	GSE16515		04540	0.174436	38.1679		PLAGE	GSE16515		04727	0.0110416	59.0734		RONTOTOOLS	GSE19728		04512	0.00687458	31.5436		SPIA
MRGSE	GSE16515		03030	0.302226	55.3435		GLOBALTEST	GSE18842		04144	3.92964e-41	6.55022		GSA	GSE16515		04742	0.472	55.3435		PADOG	GSE16515		00380	0.585	59.4595		Fisher	GSE16515		04610	0.0389364	22.5191		PLAGE	GSE16515		04726	0.0110809	59.4595		RONTOTOOLS	GSE19728		03320	0.00718279	32.2148		SPIA
MRGSE	GSE16515		00740	0.307036	55.7252		GLOBALTEST	GSE18842		04975	4.60444e-41	6.9869		GSA	GSE16515		00900	0.474	55.7252		PADOG	GSE16515		05218	0.585	59.8456		Fisher	GSE16515		04612	0.0158205	17.9389		PLAGE	GSE16515		05218	0.0113215	59.8456		RONTOTOOLS	GSE19728		04270	0.00719227	32.8859		SPIA
MRGSE	GSE16515		03013	0.311728	56.1069		GLOBALTEST	GSE18842		00380	5.44281e-41	7.42358		GSA	GSE16515		05152	0.478	56.2977		PADOG	GSE16515		00410	0.593	60.2317		Fisher	GSE16515		04614	0.688152	80.5344		PLAGE	GSE16515		04020	0.0113364	60.2317		RONTOTOOLS	GSE19728		04012	0.00781091	33.557		SPIA
MRGSE	GSE16515		00232	0.317702	56.4885		GLOBALTEST	GSE18842		00565	5.81675e-41	7.86026		GSA	GSE16515		05223	0.478	56.2977		PADOG	GSE16515		04630	0.596	60.6178		Fisher	GSE16515		04620	0.982008	95.4198		PLAGE	GSE16515		04260	0.0114016	60.6178		RONTOTOOLS	GSE19728		04530	0.0115382	34.2282		SPIA
MRGSE	GSE16515		04622	0.329329	56.8702		GLOBALTEST	GSE18842		00910	7.99559e-41	8.29694		GSA	GSE16515		00190	0.482	56.8702		PADOG	GSE16515		03460	0.605	61.0039		Fisher	GSE16515		04621	0.484931	67.9389		PLAGE	GSE16515		03020	0.0115801	61.0039		RONTOTOOLS	GSE19728		04742	0.0119157	34.8993		SPIA
MRGSE	GSE16515		00983	0.330611	57.2519		GLOBALTEST	GSE18842		00270	1.14807e-40	8.73362		GSA	GSE16515		00230	0.488	57.2519		PADOG	GSE16515		00533	0.607	61.39		Fisher	GSE16515		04622	0.507049	69.8473		PLAGE	GSE16515		05322	0.0116336	61.39		RONTOTOOLS	GSE19728		05200	0.0126306	35.5705		SPIA
MRGSE	GSE16515		05218	0.335054	57.6336		GLOBALTEST	GSE18842		00562	1.2988e-40	9.17031		GSA	GSE16515		04151	0.498	57.6336		PADOG	GSE16515		00071	0.612	61.7761		Fisher	GSE16515		04623	0.76068	84.7328		PLAGE	GSE16515		04970	0.0117079	61.7761		RONTOTOOLS	GSE19728		05211	0.0131373	36.2416		SPIA
MRGSE	GSE16515		04962	0.340912	58.0153		GLOBALTEST	GSE18842		02010	1.37569e-40	9.60699		GSA	GSE16515		03320	0.5	58.2061		PADOG	GSE16515		05221	0.617	62.1622		Fisher	GSE16515		04630	0.670352	79.3893		PLAGE	GSE16515		05152	0.0117825	62.1622		RONTOTOOLS	GSE19728		05152	0.014135	36.9128		SPIA
MRGSE	GSE16515		04723	0.343678	58.3969		GLOBALTEST	GSE18842		05200	2.01549e-40	10.0437		GSA	GSE16515		05166	0.5	58.2061		PADOG	GSE16515		04977	0.618	62.5483		Fisher	GSE16515		04640	0.462352	64.1221		PLAGE	GSE16515		05211	0.0118935	62.5483		RONTOTOOLS	GSE19728		04662	0.0143975	37.5839		SPIA
MRGSE	GSE16515		00514	0.356538	58.7786		GLOBALTEST	GSE18842		04350	2.3639e-40	10.4803		GSA	GSE16515		04122	0.502	58.7786		PADOG	GSE16515		00590	0.619	62.9344		Fisher	GSE16515		04650	0.513114	70.229		PLAGE	GSE16515		02010	0.0119613	62.9344		RONTOTOOLS	GSE19728		05218	0.0174405	38.255		SPIA
MRGSE	GSE16515		05223	0.364611	59.1603		GLOBALTEST	GSE18842		01100	4.82364e-40	10.917		GSA	GSE16515		04620	0.508	59.1603		PADOG	GSE16515		00564	0.629	63.3205		Fisher	GSE16515		04660	0.0884483	30.3435		PLAGE	GSE16515		05323	0.0121127	63.3205		RONTOTOOLS	GSE19728		05016	0.0186141	38.9262		SPIA
MRGSE	GSE16515		04630	0.371309	59.542		GLOBALTEST	GSE18842		05160	2.91518e-39	11.3537		GSA	GSE16515		00980	0.512	59.542		PADOG	GSE16515		00983	0.63	63.7066		Fisher	GSE16515		04662	0.373205	58.3969		PLAGE	GSE16515		04010	0.0121889	63.7066		RONTOTOOLS	GSE19728		04510	0.0249657	39.5973		SPIA
MRGSE	GSE16515		04973	0.374828	59.9237		GLOBALTEST	GSE18842		04920	8.72318e-39	11.7904		GSA	GSE16515		00310	0.516	59.9237		PADOG	GSE16515		00591	0.63	64.0927		Fisher	GSE16515		04664	0.40726	59.9237		PLAGE	GSE16515		00561	0.012443	64.0927		RONTOTOOLS	GSE19728		04961	0.0266255	40.2685		SPIA
MRGSE	GSE16515		00620	0.385019	60.3053		GLOBALTEST	GSE18842		04530	9.88919e-39	12.2271		GSA	GSE16515		05217	0.52	60.3053		PADOG	GSE16515		04640	0.632	64.4788		Fisher	GSE16515		04666	0.370934	58.0153		PLAGE	GSE16515		00603	0.0124476	64.4788		RONTOTOOLS	GSE19728		03018	0.0298969	40.9396		SPIA
MRGSE	GSE16515		03060	0.38549	60.687		GLOBALTEST	GSE18842		05216	1.33964e-38	12.6638		GSA	GSE16515		04916	0.522	60.687		PADOG	GSE16515		04722	0.634	64.8649		Fisher	GSE16515		04670	0.00160205	6.48855		PLAGE	GSE16515		03420	0.0124775	64.8649		RONTOTOOLS	GSE19728		05146	0.0319441	41.6107		SPIA
MRGSE	GSE16515		00460	0.400893	61.0687		GLOBALTEST	GSE18842		00230	1.47344e-38	13.1004		GSA	GSE16515		05140	0.526	61.0687		PADOG	GSE16515		04621	0.636	65.251		Fisher	GSE16515		04672	0.544286	72.5191		PLAGE	GSE16515		03060	0.0126704	65.251		RONTOTOOLS	GSE19728		04976	0.0419886	42.2819		SPIA
MRGSE	GSE16515		03460	0.403049	61.4504		GLOBALTEST	GSE18842		00250	1.47436e-38	13.5371		GSA	GSE16515		05012	0.528	61.4504		PADOG	GSE16515		00120	0.637	65.6371		Fisher	GSE16515		04710	0.470755	65.8397		PLAGE	GSE16515		03320	0.0126872	65.6371		RONTOTOOLS	GSE19728		03008	0.0433392	42.953		SPIA
MRGSE	GSE16515		05033	0.411014	61.8321		GLOBALTEST	GSE18842		00310	2.09893e-38	13.9738		GSA	GSE16515		00670	0.53	61.8321		PADOG	GSE16515		00730	0.655	66.0232		Fisher	GSE16515		04713	0.291015	49.6183		PLAGE	GSE16515		04723	0.0128698	66.0232		RONTOTOOLS	GSE19728		04914	0.0450044	43.6242		SPIA
MRGSE	GSE16515		04060	0.419909	62.2137		GLOBALTEST	GSE18842		00670	2.92795e-38	14.4105		GSA	GSE16515		05323	0.54	62.2137		PADOG	GSE16515		03015	0.656	66.4093		Fisher	GSE16515		04720	0.473924	66.4122		PLAGE	GSE16515		03013	0.0132517	66.4093		RONTOTOOLS	GSE19728		05164	0.0512261	44.2953		SPIA
MRGSE	GSE16515		05330	0.421811	62.5954		GLOBALTEST	GSE18842		04110	2.9844e-38	14.8472		GSA	GSE16515		00603	0.544	62.5954		PADOG	GSE16515		05320	0.662	66.7954		Fisher	GSE16515		04721	0.249236	47.3282		PLAGE	GSE16515		05221	0.0138264	66.7954		RONTOTOOLS	GSE19728		04973	0.0552091	44.9664		SPIA
MRGSE	GSE16515		04660	0.423197	62.9771		GLOBALTEST	GSE18842		04115	4.53235e-38	15.2838		GSA	GSE16515		04973	0.546	62.9771		PADOG	GSE16515		03018	0.665	67.1815		Fisher	GSE16515		04722	0.105838	31.6794		PLAGE	GSE16515		04724	0.0139423	67.1815		RONTOTOOLS	GSE19728		04150	0.057163	45.6376		SPIA
MRGSE	GSE16515		00072	0.425093	63.3588		GLOBALTEST	GSE18842		00450	6.11252e-38	15.7205		GSA	GSE16515		04912	0.548	63.3588		PADOG	GSE16515		00460	0.672	67.5676		Fisher	GSE16515		04723	0.565396	74.0458		PLAGE	GSE16515		04370	0.0145217	67.5676		RONTOTOOLS	GSE19728		05323	0.0584262	46.3087		SPIA
MRGSE	GSE16515		00120	0.426927	63.7405		GLOBALTEST	GSE18842		04146	7.14909e-38	16.1572		GSA	GSE16515		04350	0.55	63.7405		PADOG	GSE16515		00670	0.673	67.9537		Fisher	GSE16515		04724	0.115064	32.4427		PLAGE	GSE16515		05145	0.0146598	67.9537		RONTOTOOLS	GSE19728		05166	0.059811	46.9799		SPIA
MRGSE	GSE16515		04940	0.43141	64.1221		GLOBALTEST	GSE18842		04114	1.68921e-37	16.5939		GSA	GSE16515		00072	0.556	64.1221		PADOG	GSE16515		05214	0.676	68.3398		Fisher	GSE16515		04725	0.659324	78.2443		PLAGE	GSE16515		00604	0.0148253	68.3398		RONTOTOOLS	GSE19728		05221	0.0654369	47.651		SPIA
MRGSE	GSE16515		05211	0.433545	64.5038		GLOBALTEST	GSE18842		05210	3.96846e-37	17.0306		GSA	GSE16515		00564	0.558	64.6947		PADOG	GSE16515		00330	0.683	68.7259		Fisher	GSE16515		04726	0.663736	79.0076		PLAGE	GSE16515		00562	0.0150331	68.7259		RONTOTOOLS	GSE19728		05131	0.066517	48.3221		SPIA
MRGSE	GSE16515		00071	0.442034	64.8855		GLOBALTEST	GSE18842		04914	5.36544e-37	17.4672		GSA	GSE16515		04930	0.558	64.6947		PADOG	GSE16515		05150	0.684	69.112		Fisher	GSE16515		04727	0.289432	49.2366		PLAGE	GSE16515		04614	0.0150449	69.112		RONTOTOOLS	GSE19728		05142	0.0668439	48.9933		SPIA
MRGSE	GSE16515		04062	0.450052	65.2672		GLOBALTEST	GSE18842		04020	9.10957e-37	17.9039		GSA	GSE16515		00330	0.562	65.458		PADOG	GSE16515		04720	0.687	69.4981		Fisher	GSE16515		04728	0.317738	52.6718		PLAGE	GSE16515		04722	0.0155777	69.4981		RONTOTOOLS	GSE19728		05212	0.0671687	49.6644		SPIA
MRGSE	GSE16515		03020	0.452255	65.6489		GLOBALTEST	GSE18842		00561	1.85659e-36	18.3406		GSA	GSE16515		04910	0.562	65.458		PADOG	GSE16515		05032	0.702	69.8842		Fisher	GSE16515		04730	0.146078	36.2595		PLAGE	GSE16515		05030	0.0157099	69.8842		RONTOTOOLS	GSE19728		04390	0.0690272	50.3356		SPIA
MRGSE	GSE16515		05332	0.455176	66.0305		GLOBALTEST	GSE18842		04976	1.9429e-36	18.7773		GSA	GSE16515		03018	0.566	66.0305		PADOG	GSE16515		02010	0.706	70.2703		Fisher	GSE16515		04740	0.999352	99.2366		PLAGE	GSE16515		03430	0.0157323	70.2703		RONTOTOOLS	GSE19728		05134	0.071126	51.0067		SPIA
MRGSE	GSE16515		00140	0.456469	66.4122		GLOBALTEST	GSE18842		04012	2.5838e-36	19.214		GSA	GSE16515		05221	0.57	66.4122		PADOG	GSE16515		04380	0.706	70.6564		Fisher	GSE16515		04742	0.990842	97.3282		PLAGE	GSE16515		05220	0.0157643	70.6564		RONTOTOOLS	GSE19728		04066	0.0717848	51.6779		SPIA
MRGSE	GSE16515		00534	0.458619	66.7939		GLOBALTEST	GSE18842		00052	2.93548e-36	19.6507		GSA	GSE16515		04621	0.578	66.7939		PADOG	GSE16515		00140	0.713	71.0425		Fisher	GSE16515		04744	0.686408	80.1527		PLAGE	GSE16515		04713	0.0159865	71.0425		RONTOTOOLS	GSE19728		04151	0.0778937	52.349		SPIA
MRGSE	GSE16515		04621	0.467757	67.1756		GLOBALTEST	GSE18842		04120	4.6921e-36	20.0873		GSA	GSE16515		04672	0.582	67.1756		PADOG	GSE16515		03020	0.713	71.4286		Fisher	GSE16515		04810	9.08097e-05	3.05344		PLAGE	GSE16515		04514	0.016938	71.4286		RONTOTOOLS	GSE19728		04664	0.0800427	53.0201		SPIA
MRGSE	GSE16515		04920	0.474559	67.5573		GLOBALTEST	GSE18842		00330	6.18235e-36	20.524		GSA	GSE16515		05202	0.584	67.5573		PADOG	GSE16515		00830	0.715	71.8147		Fisher	GSE16515		04910	0.0747924	28.2443		PLAGE	GSE16515		03040	0.016944	71.8147		RONTOTOOLS	GSE19728		05161	0.0853984	53.6913		SPIA
MRGSE	GSE16515		00330	0.47801	67.9389		GLOBALTEST	GSE18842		04520	6.61526e-36	20.9607		GSA	GSE16515		00770	0.594	67.9389		PADOG	GSE16515		04060	0.721	72.2008		Fisher	GSE16515		04911	0.0139588	17.5573		PLAGE	GSE16515		05142	0.01742	72.2008		RONTOTOOLS	GSE19728		04340	0.089851	54.3624		SPIA
MRGSE	GSE16515		00730	0.487279	68.3206		GLOBALTEST	GSE18842		04130	6.64002e-36	21.3974		GSA	GSE16515		05204	0.602	68.3206		PADOG	GSE16515		04725	0.721	72.5869		Fisher	GSE16515		04912	0.460254	62.9771		PLAGE	GSE16515		04650	0.0181436	72.5869		RONTOTOOLS	GSE19728		04910	0.0903222	55.0336		SPIA
MRGSE	GSE16515		00533	0.490624	68.7023		GLOBALTEST	GSE18842		04964	8.01826e-36	21.8341		GSA	GSE16515		05030	0.604	68.7023		PADOG	GSE16515		04920	0.724	72.973		Fisher	GSE16515		04914	0.215521	43.8931		PLAGE	GSE16515		04640	0.0190214	72.973		RONTOTOOLS	GSE19728		04622	0.0915065	55.7047		SPIA
MRGSE	GSE16515		05032	0.498444	69.084		GLOBALTEST	GSE18842		04310	8.50877e-36	22.2707		GSA	GSE16515		00830	0.606	69.084		PADOG	GSE16515		04726	0.731	73.3591		Fisher	GSE16515		04916	0.0107835	16.0305		PLAGE	GSE16515		04960	0.0192607	73.3591		RONTOTOOLS	GSE19728		04962	0.0944937	56.3758		SPIA
MRGSE	GSE16515		04725	0.501208	69.4656		GLOBALTEST	GSE18842		04930	1.15767e-35	22.7074		GSA	GSE16515		04070	0.61	69.4656		PADOG	GSE16515		05010	0.738	73.7452		Fisher	GSE16515		04920	0.543721	72.1374		PLAGE	GSE16515		00310	0.0194482	73.7452		RONTOTOOLS	GSE19728		05160	0.0974408	57.047		SPIA
MRGSE	GSE16515		00592	0.50468	69.8473		GLOBALTEST	GSE18842		04670	1.19458e-35	23.1441		GSA	GSE16515		05010	0.624	69.8473		PADOG	GSE16515		04740	0.739	74.1313		Fisher	GSE16515		04930	0.233097	45.4198		PLAGE	GSE16515		04380	0.0194567	74.1313		RONTOTOOLS	GSE19728		04950	0.103787	57.7181		SPIA
MRGSE	GSE16515		03410	0.50492	70.229		GLOBALTEST	GSE18842		00510	1.25691e-35	23.5808		GSA	GSE16515		00232	0.626	70.4198		PADOG	GSE16515		00650	0.739	74.5174		Fisher	GSE16515		04940	0.761597	85.1145		PLAGE	GSE16515		03018	0.0195431	74.5174		RONTOTOOLS	GSE19728		04320	0.104925	58.3893		SPIA
MRGSE	GSE16515		04930	0.510912	70.6107		GLOBALTEST	GSE18842		00240	1.33003e-35	24.0175		GSA	GSE16515		00970	0.626	70.4198		PADOG	GSE16515		00740	0.739	74.9035		Fisher	GSE16515		04950	0.00451659	10.687		PLAGE	GSE16515		05223	0.0197027	74.9035		RONTOTOOLS	GSE19728		05130	0.10623	59.0604		SPIA
MRGSE	GSE16515		04672	0.511439	70.9924		GLOBALTEST	GSE18842		05211	1.41641e-35	24.4541		GSA	GSE16515		00562	0.63	70.9924		PADOG	GSE16515		03008	0.747	75.2896		Fisher	GSE16515		04960	0.506483	69.4656		PLAGE	GSE16515		05320	0.0197257	75.2896		RONTOTOOLS	GSE19728		04062	0.129355	59.7315		SPIA
MRGSE	GSE16515		00350	0.521319	71.374		GLOBALTEST	GSE18842		04664	1.47733e-35	24.8908		GSA	GSE16515		00790	0.632	71.374		PADOG	GSE16515		04650	0.747	75.6757		Fisher	GSE16515		04961	0.0442538	24.0458		PLAGE	GSE16515		04630	0.0197915	75.6757		RONTOTOOLS	GSE19728		05322	0.133692	60.4027		SPIA
MRGSE	GSE16515		04080	0.52812	71.7557		GLOBALTEST	GSE18842		04540	2.84716e-35	25.3275		GSA	GSE16515		04140	0.634	71.7557		PADOG	GSE16515		00592	0.756	76.0618		Fisher	GSE16515		04962	0.172402	37.7863		PLAGE	GSE16515		04062	0.0198438	76.0618		RONTOTOOLS	GSE19728		04960	0.139201	61.0738		SPIA
MRGSE	GSE16515		04640	0.541875	72.1374		GLOBALTEST	GSE18842		04614	1.15108e-34	25.7642		GSA	GSE16515		04975	0.65	72.1374		PADOG	GSE16515		05142	0.756	76.4479		Fisher	GSE16515		04964	0.0883653	29.5802		PLAGE	GSE16515		04720	0.0199391	76.4479		RONTOTOOLS	GSE19728		04940	0.141731	61.745		SPIA
MRGSE	GSE16515		04728	0.547295	72.5191		GLOBALTEST	GSE18842		00520	1.20705e-34	26.2009		GSA	GSE16515		00100	0.652	72.5191		PADOG	GSE16515		05020	0.76	76.834		Fisher	GSE16515		04966	0.316289	52.0992		PLAGE	GSE16515		05032	0.0204178	76.834		RONTOTOOLS	GSE19728		05310	0.143603	62.4161		SPIA
MRGSE	GSE16515		00563	0.550336	72.9008		GLOBALTEST	GSE18842		00051	1.25183e-34	26.6376		GSA	GSE16515		04640	0.656	72.9008		PADOG	GSE16515		04080	0.761	77.2201		Fisher	GSE16515		04970	0.171994	37.4046		PLAGE	GSE16515		04080	0.0204326	77.2201		RONTOTOOLS	GSE19728		04621	0.144402	63.0872		SPIA
MRGSE	GSE16515		05221	0.557442	73.2824		GLOBALTEST	GSE18842		04360	1.34842e-34	27.0742		GSA	GSE16515		00563	0.658	73.2824		PADOG	GSE16515		04010	0.765	77.6062		Fisher	GSE16515		04971	0.0601272	27.0992		PLAGE	GSE16515		04930	0.0207196	77.6062		RONTOTOOLS	GSE19728		05132	0.15673	63.7584		SPIA
MRGSE	GSE16515		05214	0.561281	73.6641		GLOBALTEST	GSE18842		04514	1.37788e-34	27.5109		GSA	GSE16515		00040	0.66	73.6641		PADOG	GSE16515		03013	0.769	77.9923		Fisher	GSE16515		04972	0.0306786	21.7557		PLAGE	GSE16515		05330	0.0209069	77.9923		RONTOTOOLS	GSE19728		04350	0.164831	64.4295		SPIA
MRGSE	GSE16515		00130	0.562358	74.0458		GLOBALTEST	GSE18842		00500	2.73335e-34	27.9476		GSA	GSE16515		03008	0.664	74.2366		PADOG	GSE16515		03430	0.772	78.3784		Fisher	GSE16515		04973	0.462006	63.5496		PLAGE	GSE16515		04340	0.0209141	78.3784		RONTOTOOLS	GSE19728		05168	0.174072	65.1007		SPIA
MRGSE	GSE16515		00310	0.564956	74.4275		GLOBALTEST	GSE18842		05012	3.35691e-34	28.3843		GSA	GSE16515		03013	0.664	74.2366		PADOG	GSE16515		04122	0.774	78.7645		Fisher	GSE16515		04974	0.0449909	24.8092		PLAGE	GSE16515		00053	0.0215245	78.7645		RONTOTOOLS	GSE19728		04620	0.180933	65.7718		SPIA
MRGSE	GSE16515		05140	0.570988	74.8092		GLOBALTEST	GSE18842		04666	5.46684e-34	28.821		GSA	GSE16515		00534	0.666	74.8092		PADOG	GSE16515		04062	0.779	79.1506		Fisher	GSE16515		04975	0.985819	96.1832		PLAGE	GSE16515		00532	0.0219506	79.1506		RONTOTOOLS	GSE19728		05320	0.183989	66.443		SPIA
MRGSE	GSE16515		05142	0.575167	75.1908		GLOBALTEST	GSE18842		00460	5.65831e-34	29.2576		GSA	GSE16515		00533	0.682	75.7634		PADOG	GSE16515		04672	0.786	79.5367		Fisher	GSE16515		04976	0.255869	47.7099		PLAGE	GSE16515		00062	0.0219591	79.5367		RONTOTOOLS	GSE19728		05020	0.193134	67.1141		SPIA
MRGSE	GSE16515		00860	0.576685	75.5725		GLOBALTEST	GSE18842		04010	6.78914e-34	29.6943		GSA	GSE16515		04340	0.682	75.7634		PADOG	GSE16515		00350	0.787	79.9228		Fisher	GSE16515		04977	0.477809	66.7939		PLAGE	GSE16515		04662	0.022027	79.9228		RONTOTOOLS	GSE19728		05330	0.238424	67.7852		SPIA
MRGSE	GSE16515		04720	0.577577	75.9542		GLOBALTEST	GSE18842		04972	1.22108e-33	30.131		GSA	GSE16515		04662	0.682	75.7634		PADOG	GSE16515		00532	0.787	80.3089		Fisher	GSE16515		04978	0.00210214	7.25191		PLAGE	GSE16515		04660	0.0225674	80.3089		RONTOTOOLS	GSE19728		05416	0.243549	68.4564		SPIA
MRGSE	GSE16515		04380	0.588128	76.3359		GLOBALTEST	GSE18842		04270	2.0494e-33	30.5677		GSA	GSE16515		05214	0.682	75.7634		PADOG	GSE16515		04370	0.794	80.695		Fisher	GSE16515		05010	0.465422	65.2672		PLAGE	GSE16515		05140	0.0232299	80.695		RONTOTOOLS	GSE19728		04978	0.257699	69.1275		SPIA
MRGSE	GSE16515		00830	0.600771	76.7176		GLOBALTEST	GSE18842		00600	2.49146e-33	31.0044		GSA	GSE16515		04650	0.686	76.9084		PADOG	GSE16515		04270	0.796	81.0811		Fisher	GSE16515		05012	0.997771	98.4733		PLAGE	GSE16515		04725	0.0236185	81.0811		RONTOTOOLS	GSE19728		05203	0.269291	69.7987		SPIA
MRGSE	GSE16515		00650	0.603432	77.0992		GLOBALTEST	GSE18842		00591	2.49957e-33	31.441		GSA	GSE16515		05218	0.686	76.9084		PADOG	GSE16515		00020	0.797	81.4672		Fisher	GSE16515		05014	0.0415539	22.9008		PLAGE	GSE16515		05020	0.0236935	81.4672		RONTOTOOLS	GSE19728		05222	0.298264	70.4698		SPIA
MRGSE	GSE16515		05144	0.616638	77.4809		GLOBALTEST	GSE18842		04630	2.56673e-33	31.8777		GSA	GSE16515		00061	0.692	77.4809		PADOG	GSE16515		00790	0.799	81.8533		Fisher	GSE16515		05016	0.588366	75.5725		PLAGE	GSE16515		04620	0.0239177	81.8533		RONTOTOOLS	GSE19728		05012	0.303021	71.1409		SPIA
MRGSE	GSE16515		03430	0.616768	77.8626		GLOBALTEST	GSE18842		04320	2.9317e-33	32.3144		GSA	GSE16515		00020	0.694	77.8626		PADOG	GSE16515		00563	0.804	82.2394		Fisher	GSE16515		05020	0.739811	84.3511		PLAGE	GSE16515		05214	0.0241512	82.2394		RONTOTOOLS	GSE19728		04740	0.304768	71.8121		SPIA
MRGSE	GSE16515		00340	0.61733	78.2443		GLOBALTEST	GSE18842		05016	3.00798e-33	32.7511		GSA	GSE16515		04060	0.698	78.2443		PADOG	GSE16515		00982	0.805	82.6255		Fisher	GSE16515		05030	0.78798	86.2595		PLAGE	GSE16515		04728	0.024191	82.6255		RONTOTOOLS	GSE19728		04612	0.308224	72.4832		SPIA
MRGSE	GSE16515		00040	0.624415	78.626		GLOBALTEST	GSE18842		05323	3.07143e-33	33.1878		GSA	GSE16515		04380	0.7	78.626		PADOG	GSE16515		00514	0.805	83.0116		Fisher	GSE16515		05031	0.644774	77.4809		PLAGE	GSE16515		04912	0.0242246	83.0116		RONTOTOOLS	GSE19728		05213	0.320836	73.1544		SPIA
MRGSE	GSE16515		00790	0.630465	79.0076		GLOBALTEST	GSE18842		00340	4.28588e-33	33.6245		GSA	GSE16515		00510	0.704	79.0076		PADOG	GSE16515		04742	0.807	83.3977		Fisher	GSE16515		05032	0.636074	76.7176		PLAGE	GSE16515		00471	0.0243418	83.3977		RONTOTOOLS	GSE19728		03460	0.353752	73.8255		SPIA
MRGSE	GSE16515		00780	0.636972	79.3893		GLOBALTEST	GSE18842		04973	5.47698e-33	34.0611		GSA	GSE16515		01040	0.712	79.3893		PADOG	GSE16515		00531	0.809	83.7838		Fisher	GSE16515		05033	0.462006	63.5496		PLAGE	GSE16515		05031	0.0253078	83.7838		RONTOTOOLS	GSE19728		05223	0.363361	74.4966		SPIA
MRGSE	GSE16515		04370	0.63903	79.771		GLOBALTEST	GSE18842		04062	6.05596e-33	34.4978		GSA	GSE16515		00531	0.714	79.771		PADOG	GSE16515		04340	0.811	84.1699		Fisher	GSE16515		05034	0.363388	56.6794		PLAGE	GSE16515		05332	0.0254724	84.1699		RONTOTOOLS	GSE19728		04916	0.364785	75.1678		SPIA
MRGSE	GSE16515		00510	0.6403	80.1527		GLOBALTEST	GSE18842		04730	7.83484e-33	34.9345		GSA	GSE16515		04514	0.716	80.1527		PADOG	GSE16515		00510	0.813	84.556		Fisher	GSE16515		05100	1.73013e-06	0.763359		PLAGE	GSE16515		04940	0.0268213	84.556		RONTOTOOLS	GSE19728		04623	0.366577	75.8389		SPIA
MRGSE	GSE16515		00532	0.64256	80.5344		GLOBALTEST	GSE18842		03450	8.82449e-33	35.3712		GSA	GSE16515		00450	0.724	80.5344		PADOG	GSE16515		00300	0.818	84.9421		Fisher	GSE16515		05110	0.160847	37.0229		PLAGE	GSE16515		00340	0.0276493	84.9421		RONTOTOOLS	GSE19728		04064	0.386799	76.5101		SPIA
MRGSE	GSE16515		00053	0.643798	80.916		GLOBALTEST	GSE18842		04970	1.71757e-32	35.8079		GSA	GSE16515		04114	0.738	80.916		PADOG	GSE16515		00980	0.821	85.3282		Fisher	GSE16515		05120	0.0652959	27.4809		PLAGE	GSE16515		04710	0.0277356	85.3282		RONTOTOOLS	GSE19728		04330	0.392074	77.1812		SPIA
MRGSE	GSE16515		00980	0.661133	81.2977		GLOBALTEST	GSE18842		00280	1.88399e-32	36.2445		GSA	GSE16515		05332	0.742	81.2977		PADOG	GSE16515		00562	0.831	85.7143		Fisher	GSE16515		05130	0.000257511	4.58015		PLAGE	GSE16515		05010	0.0281372	85.7143		RONTOTOOLS	GSE19728		04130	0.407503	77.8523		SPIA
MRGSE	GSE16515		04710	0.667972	81.6794		GLOBALTEST	GSE18842		00260	2.47149e-32	36.6812		GSA	GSE16515		05020	0.748	81.6794		PADOG	GSE16515		03022	0.834	86.1004		Fisher	GSE16515		05131	0.00706334	14.1221		PLAGE	GSE16515		00770	0.0285841	86.1004		RONTOTOOLS	GSE19728		04122	0.421545	78.5235		SPIA
MRGSE	GSE16515		05143	0.668357	82.0611		GLOBALTEST	GSE18842		04060	3.6308e-32	37.1179		GSA	GSE16515		00860	0.75	82.0611		PADOG	GSE16515		00860	0.835	86.4865		Fisher	GSE16515		05132	0.00638382	12.9771		PLAGE	GSE16515		03022	0.0289553	86.4865		RONTOTOOLS	GSE19728		05220	0.443639	79.1946		SPIA
MRGSE	GSE16515		00982	0.691154	82.4427		GLOBALTEST	GSE18842		04150	3.84882e-32	37.5546		GSA	GSE16515		05310	0.754	82.4427		PADOG	GSE16515		00920	0.836	86.8726		Fisher	GSE16515		05133	0.12122	33.2061		PLAGE	GSE16515		00531	0.0294525	86.8726		RONTOTOOLS	GSE19728		04670	0.447126	79.8658		SPIA
MRGSE	GSE16515		03320	0.693414	82.8244		GLOBALTEST	GSE18842		05221	5.60179e-32	37.9913		GSA	GSE16515		04722	0.756	82.8244		PADOG	GSE16515		04710	0.837	87.2587		Fisher	GSE16515		05134	0.115646	32.8244		PLAGE	GSE16515		05204	0.0307572	87.2587		RONTOTOOLS	GSE19728		05216	0.451765	80.5369		SPIA
MRGSE	GSE16515		04270	0.695067	83.2061		GLOBALTEST	GSE18842		04620	5.67451e-32	38.4279		GSA	GSE16515		05016	0.76	83.2061		PADOG	GSE16515		04614	0.837	87.6448		Fisher	GSE16515		05140	0.770364	85.4962		PLAGE	GSE16515		00430	0.0307844	87.6448		RONTOTOOLS	GSE19728		05210	0.453068	81.2081		SPIA
MRGSE	GSE16515		04614	0.697319	83.5878		GLOBALTEST	GSE18842		04810	6.41315e-32	38.8646		GSA	GSE16515		04310	0.762	83.5878		PADOG	GSE16515		03420	0.848	88.0309		Fisher	GSE16515		05142	0.42332	61.8321		PLAGE	GSE16515		00780	0.0309771	88.0309		RONTOTOOLS	GSE19728		03015	0.478194	81.8792		SPIA
MRGSE	GSE16515		04650	0.709041	83.9695		GLOBALTEST	GSE18842		05146	1.10837e-31	39.3013		GSA	GSE16515		04370	0.77	84.1603		PADOG	GSE16515		00053	0.853	88.417		Fisher	GSE16515		05143	0.931558	93.8931		PLAGE	GSE16515		04070	0.0310973	88.417		RONTOTOOLS	GSE19728		05140	0.491555	82.5503		SPIA
MRGSE	GSE16515		04975	0.716273	84.3511		GLOBALTEST	GSE18842		04370	1.65764e-31	39.738		GSA	GSE16515		05143	0.77	84.1603		PADOG	GSE16515		00340	0.855	88.8031		Fisher	GSE16515		05144	0.26298	48.0916		PLAGE	GSE16515		03008	0.0315038	88.8031		RONTOTOOLS	GSE19728		04630	0.498498	83.2215		SPIA
MRGSE	GSE16515		00562	0.738821	84.7328		GLOBALTEST	GSE18842		00534	1.66323e-31	40.1747		GSA	GSE16515		04966	0.78	84.7328		PADOG	GSE16515		00970	0.855	89.1892		Fisher	GSE16515		05145	0.41924	61.0687		PLAGE	GSE16515		04130	0.0316791	89.1892		RONTOTOOLS	GSE19728		05332	0.513201	83.8926		SPIA
MRGSE	GSE16515		04130	0.750642	85.1145		GLOBALTEST	GSE18842		03018	1.69801e-31	40.6114		GSA	GSE16515		05340	0.782	85.1145		PADOG	GSE16515		05016	0.857	89.5753		Fisher	GSE16515		05146	0.0190282	19.4656		PLAGE	GSE16515		04270	0.033003	89.5753		RONTOTOOLS	GSE19728		05100	0.514993	84.5638		SPIA
MRGSE	GSE16515		00300	0.75088	85.4962		GLOBALTEST	GSE18842		05215	1.98559e-31	41.048		GSA	GSE16515		05034	0.792	85.4962		PADOG	GSE16515		03440	0.857	89.9614		Fisher	GSE16515		05150	0.988182	96.5649		PLAGE	GSE16515		00790	0.0333315	89.9614		RONTOTOOLS	GSE19728		04140	0.522968	85.2349		SPIA
MRGSE	GSE16515		00970	0.756866	85.8779		GLOBALTEST	GSE18842		05222	2.25312e-31	41.4847		GSA	GSE16515		00920	0.804	86.0687		PADOG	GSE16515		04975	0.859	90.3475		Fisher	GSE16515		05152	0.242519	46.9466		PLAGE	GSE16515		00040	0.0339838	90.3475		RONTOTOOLS	GSE19728		04744	0.531571	85.906		SPIA
MRGSE	GSE16515		00531	0.759153	86.2595		GLOBALTEST	GSE18842		00360	2.33557e-31	41.9214		GSA	GSE16515		05014	0.804	86.0687		PADOG	GSE16515		04623	0.86	90.7336		Fisher	GSE16515		05160	0.0435495	23.6641		PLAGE	GSE16515		05144	0.0341466	90.7336		RONTOTOOLS	GSE19728		04115	0.547906	86.5772		SPIA
MRGSE	GSE16515		04623	0.760783	86.6412		GLOBALTEST	GSE18842		05219	3.18762e-31	42.3581		GSA	GSE16515		05330	0.812	86.6412		PADOG	GSE16515		00604	0.86	91.1197		Fisher	GSE16515		05161	0.221063	44.2748		PLAGE	GSE16515		05016	0.0361069	91.1197		RONTOTOOLS	GSE19728		05162	0.561567	87.2483		SPIA
MRGSE	GSE16515		05320	0.762628	87.0229		GLOBALTEST	GSE18842		00970	8.34639e-31	42.7948		GSA	GSE16515		04623	0.838	87.0229		PADOG	GSE16515		04728	0.862	91.5058		Fisher	GSE16515		05162	0.363388	56.6794		PLAGE	GSE16515		04977	0.0373257	91.5058		RONTOTOOLS	GSE19728		04610	0.579729	87.9195		SPIA
MRGSE	GSE16515		05031	0.765609	87.4046		GLOBALTEST	GSE18842		05213	1.14437e-30	43.2314		GSA	GSE16515		03420	0.84	87.4046		PADOG	GSE16515		03320	0.864	91.8919		Fisher	GSE16515		05164	0.241386	46.5649		PLAGE	GSE16515		04664	0.0387432	91.8919		RONTOTOOLS	GSE19728		05145	0.581342	88.5906		SPIA
MRGSE	GSE16515		00920	0.766091	87.7863		GLOBALTEST	GSE18842		05120	1.75794e-30	43.6681		GSA	GSE16515		00785	0.852	87.7863		PADOG	GSE16515		05031	0.865	92.278		Fisher	GSE16515		05166	0.0104721	15.6489		PLAGE	GSE16515		04740	0.0414028	92.278		RONTOTOOLS	GSE19728		04920	0.592324	89.2617		SPIA
MRGSE	GSE16515		00561	0.781783	88.1679		GLOBALTEST	GSE18842		03013	2.26495e-30	44.1048		GSA	GSE16515		04540	0.854	88.3588		PADOG	GSE16515		00310	0.871	92.6641		Fisher	GSE16515		05168	0.210256	43.1298		PLAGE	GSE16515		04742	0.0440176	92.6641		RONTOTOOLS	GSE19728		04110	0.60239	89.9329		SPIA
MRGSE	GSE16515		05020	0.785261	88.5496		GLOBALTEST	GSE18842		03410	2.32861e-30	44.5415		GSA	GSE16515		04962	0.854	88.3588		PADOG	GSE16515		04664	0.874	93.0502		Fisher	GSE16515		05169	0.00283039	8.39695		PLAGE	GSE16515		04672	0.0447739	93.0502		RONTOTOOLS	GSE19728		05144	0.661202	90.604		SPIA
MRGSE	GSE16515		05030	0.786423	88.9313		GLOBALTEST	GSE18842		05144	3.4438e-30	44.9782		GSA	GSE16515		00983	0.856	88.9313		PADOG	GSE16515		00040	0.885	93.4363		Fisher	GSE16515		05200	1.91768e-05	2.29008		PLAGE	GSE16515		04150	0.0545284	93.4363		RONTOTOOLS	GSE19728		05219	0.665615	91.2752		SPIA
MRGSE	GSE16515		00604	0.79394	89.313		GLOBALTEST	GSE18842		03030	4.23105e-30	45.4148		GSA	GSE16515		04141	0.864	89.313		PADOG	GSE16515		04662	0.885	93.8224		Fisher	GSE16515		05202	0.0068452	13.7405		PLAGE	GSE16515		00920	0.0545408	93.8224		RONTOTOOLS	GSE19728		05133	0.689453	91.9463		SPIA
MRGSE	GSE16515		03008	0.796366	89.6947		GLOBALTEST	GSE18842		03420	4.26282e-30	45.8515		GSA	GSE16515		03022	0.866	89.6947		PADOG	GSE16515		05204	0.888	94.2085		Fisher	GSE16515		05203	0.000118853	3.43511		PLAGE	GSE16515		05340	0.062678	94.2085		RONTOTOOLS	GSE19728		05143	0.740244	92.6174		SPIA
MRGSE	GSE16515		03022	0.799419	90.0763		GLOBALTEST	GSE18842		05014	6.38265e-30	46.2882		GSA	GSE16515		00340	0.874	90.0763		PADOG	GSE16515		00561	0.902	94.5946		Fisher	GSE16515		05204	0.869957	91.6031		PLAGE	GSE16515		04140	0.0693222	94.5946		RONTOTOOLS	GSE19728		05217	0.742019	93.2886		SPIA
MRGSE	GSE16515		05150	0.80868	90.458		GLOBALTEST	GSE18842		05220	8.6844e-30	46.7249		GSA	GSE16515		00561	0.876	90.458		PADOG	GSE16515		04070	0.91	94.9807		Fisher	GSE16515		05205	4.79178e-06	1.14504		PLAGE	GSE16515		05150	0.0743311	94.9807		RONTOTOOLS	GSE19728		05215	0.811068	93.9597		SPIA
MRGSE	GSE16515		04662	0.80943	90.8397		GLOBALTEST	GSE18842		00592	1.02777e-29	47.1616		GSA	GSE16515		03440	0.88	90.8397		PADOG	GSE16515		03010	0.917	95.3668		Fisher	GSE16515		05210	0.0418193	23.2824		PLAGE	GSE16515		00450	0.0819228	95.3668		RONTOTOOLS	GSE19728		04672	0.811992	94.6309		SPIA
MRGSE	GSE16515		03440	0.81831	91.2214		GLOBALTEST	GSE18842		03430	1.15694e-29	47.5983		GSA	GSE16515		04940	0.884	91.2214		PADOG	GSE16515		05030	0.92	95.7529		Fisher	GSE16515		05211	0.200762	41.9847		PLAGE	GSE16515		00510	0.0966498	95.7529		RONTOTOOLS	GSE19728		04060	0.812935	95.302		SPIA
MRGSE	GSE16515		03420	0.818389	91.6031		GLOBALTEST	GSE18842		05145	1.26817e-29	48.0349		GSA	GSE16515		00140	0.886	91.6031		PADOG	GSE16515		04140	0.929	96.139		Fisher	GSE16515	*	05212	0.0174574	18.7023		PLAGE	GSE16515		00190	0.110327	96.139		RONTOTOOLS	GSE19728		05150	0.812951	95.9732		SPIA
MRGSE	GSE16515		05204	0.841093	91.9847		GLOBALTEST	GSE18842		00640	1.6072e-29	48.4716		GSA	GSE16515		00062	0.892	92.3664		PADOG	GSE16515		00190	0.934	96.5251		Fisher	GSE16515		05213	0.0838728	29.0076		PLAGE	GSE16515		05310	0.111541	96.5251		RONTOTOOLS	GSE19728		04141	0.817484	96.6443		SPIA
MRGSE	GSE16515		04912	0.844535	92.3664		GLOBALTEST	GSE18842		05010	2.11098e-29	48.9083		GSA	GSE16515		00514	0.892	92.3664		PADOG	GSE16515		05340	0.939	96.9112		Fisher	GSE16515		05214	0.586296	75.1908		PLAGE	GSE16515		00970	0.149025	96.9112		RONTOTOOLS	GSE19728		05202	0.922484	97.3154		SPIA
MRGSE	GSE16515		04664	0.856319	92.7481		GLOBALTEST	GSE18842		04330	2.47371e-29	49.345		GSA	GSE16515		04660	0.892	92.3664		PADOG	GSE16515		00450	0.939	97.2973		Fisher	GSE16515		05215	0.265013	48.4733		PLAGE	GSE16515		00730	0.154253	97.2973		RONTOTOOLS	GSE19728		03013	0.925765	97.9866		SPIA
MRGSE	GSE16515		04122	0.869952	93.1298		GLOBALTEST	GSE18842		04910	2.64638e-29	49.7817		GSA	GSE16515		00532	0.912	93.1298		PADOG	GSE16515		04912	0.939	97.6834		Fisher	GSE16515		05216	0.00313271	8.77863		PLAGE	GSE16515		05012	0.175189	97.6834		RONTOTOOLS	GSE19728		04710	0.983215	98.6577		SPIA
MRGSE	GSE16515		00450	0.870904	93.5115		GLOBALTEST	GSE18842		04610	2.84426e-29	50.2183		GSA	GSE16515		04622	0.918	93.7023		PADOG	GSE16515		04130	0.943	98.0695		Fisher	GSE16515		05217	0.0730099	27.8626		PLAGE	GSE16515		04122	0.18815	98.0695		RONTOTOOLS	GSE19728		04514	NA	99.3289		SPIA
MRGSE	GSE16515		00785	0.872909	93.8931		GLOBALTEST	GSE18842		04340	3.01915e-29	50.655		GSA	GSE16515		04721	0.918	93.7023		PADOG	GSE16515		05012	0.955	98.4556		Fisher	GSE16515		05218	0.438821	62.2137		PLAGE	GSE16515		00020	0.227172	98.4556		RONTOTOOLS	GSE19728		04520	NA	100		SPIA
MRGSE	GSE16515		04340	0.90311	94.2748		GLOBALTEST	GSE18842	*	05223	4.14821e-29	51.0917		GSA	GSE16515		03430	0.93	94.2748		PADOG	GSE16515		04620	0.97	98.8417		Fisher	GSE16515		05219	0.037823	22.1374		PLAGE	GSE16515		03010	0.313766	98.8417		RONTOTOOLS	GSE20153		05412	0.00163108	1.1236		SPIA
MRGSE	GSE16515		05010	0.905095	94.6565		GLOBALTEST	GSE18842		03060	5.49371e-29	51.5284		GSA	GSE16515		04914	0.932	94.8473		PADOG	GSE16515		04150	0.974	99.2278		Fisher	GSE16515		05220	0.206387	42.7481		PLAGE	GSE16515		00071	0.510914	99.2278		RONTOTOOLS	GSE20153		05202	0.0137236	2.24719		SPIA
MRGSE	GSE16515		04070	0.908925	95.0382		GLOBALTEST	GSE18842		05212	5.86271e-29	51.9651		GSA	GSE16515		05320	0.932	94.8473		PADOG	GSE16515		05310	0.975	99.6139		Fisher	GSE16515		05221	0.448191	62.5954		PLAGE	GSE16515		00300	0.826159	99.6139		RONTOTOOLS	GSE20153		05221	0.0145639	3.37079		SPIA
MRGSE	GSE16515		00020	0.91167	95.4198		GLOBALTEST	GSE18842		03015	7.48534e-29	52.4017		GSA	GSE16515		04062	0.936	95.4198		PADOG	GSE16515		00770	0.981	100		Fisher	GSE16515		05222	0.0112283	16.4122		PLAGE	GSE16515		04975	0.828382	100		RONTOTOOLS	GSE20153		04973	0.0223868	4.49438		SPIA
MRGSE	GSE16515		05340	0.931247	95.8015		GLOBALTEST	GSE18842		00350	7.93259e-29	52.8384		GSA	GSE16515		05150	0.942	95.8015		PADOG	GSE18842		04110	1e-05	0.3861		Fisher	GSE16515		05223	0.488018	68.7023		PLAGE	GSE18842		03320	6.93191e-31	0.3861		RONTOTOOLS	GSE20153		05200	0.0231983	5.61798		SPIA
MRGSE	GSE16515		00770	0.937832	96.1832		GLOBALTEST	GSE18842		00071	1.39903e-28	53.2751		GSA	GSE16515		03460	0.948	96.1832		PADOG	GSE18842		04914	1e-05	0.772201		Fisher	GSE16515		05310	0.996601	98.0916		PLAGE	GSE18842		05410	2.63443e-30	0.772201		RONTOTOOLS	GSE20153		04978	0.0285963	6.74157		SPIA
MRGSE	GSE16515		05016	0.939386	96.5649		GLOBALTEST	GSE18842		04912	1.49966e-28	53.7118		GSA	GSE16515		05144	0.952	96.5649		PADOG	GSE18842		03030	0.001	1.1583		Fisher	GSE16515		05320	0.877126	91.9847		PLAGE	GSE18842		00510	2.89142e-30	1.1583		RONTOTOOLS	GSE20153		04380	0.0301576	7.86517		SPIA
MRGSE	GSE16515		04740	0.943872	96.9466		GLOBALTEST	GSE18842		05218	1.89876e-28	54.1485		GSA	GSE16515		00730	0.962	96.9466		PADOG	GSE18842		04114	0.001	1.5444		Fisher	GSE16515		05322	0.190775	39.6947		PLAGE	GSE18842		00360	4.85265e-30	1.5444		RONTOTOOLS	GSE20153		04080	0.0347449	8.98876		SPIA
MRGSE	GSE16515		04150	0.946132	97.3282		GLOBALTEST	GSE18842		05130	2.1587e-28	54.5852		GSA	GSE16515		04130	0.968	97.3282		PADOG	GSE18842		04115	0.004	1.9305		Fisher	GSE16515		05323	0.464514	64.5038		PLAGE	GSE18842		05412	7.40334e-30	1.9305		RONTOTOOLS	GSE20153		05160	0.0480656	10.1124		SPIA
MRGSE	GSE16515		04742	0.967494	97.7099		GLOBALTEST	GSE18842		00790	2.55717e-28	55.0218		GSA	GSE16515		03020	0.97	97.7099		PADOG	GSE18842		00360	0.012	2.3166		Fisher	GSE16515		05330	0.515985	70.6107		PLAGE	GSE18842		00380	1.53048e-29	2.3166		RONTOTOOLS	GSE20153		03320	0.0517155	11.236		SPIA
MRGSE	GSE16515		04140	0.983546	98.0916		GLOBALTEST	GSE18842		00430	3.9658e-28	55.4585		GSA	GSE16515		04710	0.98	98.0916		PADOG	GSE18842		00670	0.014	2.7027		Fisher	GSE16515		05332	0.66119	78.626		PLAGE	GSE18842		00562	1.56372e-29	2.7027		RONTOTOOLS	GSE20153		03008	0.0523381	12.3596		SPIA
MRGSE	GSE16515		04620	0.991965	98.4733		GLOBALTEST	GSE18842		04380	6.27017e-28	55.8952		GSA	GSE16515		05142	0.99	98.4733		PADOG	GSE18842		04664	0.021	3.0888		Fisher	GSE16515		05340	0.934271	94.2748		PLAGE	GSE18842		04141	1.6232e-29	3.0888		RONTOTOOLS	GSE20153		04370	0.0524433	13.4831		SPIA
MRGSE	GSE16515		05310	0.99326	98.855		GLOBALTEST	GSE18842		04640	6.87276e-28	56.3319		GSA	GSE16515		03010	0.994	98.855		PADOG	GSE18842		03460	0.024	3.4749		Fisher	GSE16515		05410	0.00370933	9.92366		PLAGE	GSE18842		05110	1.6308e-29	3.4749		RONTOTOOLS	GSE20153		04340	0.0526232	14.6067		SPIA
MRGSE	GSE16515		03010	0.999473	99.2366		GLOBALTEST	GSE18842		00400	7.59881e-28	56.7686		GSA	GSE16515		00740	0.996	99.2366		PADOG	GSE18842		03410	0.024	3.861		Fisher	GSE16515		05412	0.000222092	3.81679		PLAGE	GSE18842		00250	1.68393e-29	3.861		RONTOTOOLS	GSE20153		05218	0.0725964	15.7303		SPIA
MRGSE	GSE16515		00190	0.999697	99.6183		GLOBALTEST	GSE18842		04962	1.10215e-27	57.2052		GSA	GSE16515		00290	NA	99.6183		PADOG	GSE18842		05221	0.024	4.2471		Fisher	GSE16515		05414	0.0184097	19.084		PLAGE	GSE18842		00330	4.61888e-29	4.2471		RONTOTOOLS	GSE20153		05220	0.0806912	16.8539		SPIA
MRGSE	GSE16515		05012	0.999973	100		GLOBALTEST	GSE18842		05217	1.61291e-27	57.6419		GSA	GSE16515		00472	NA	100		PADOG	GSE18842		03430	0.032	4.6332		Fisher	GSE16515		05416	0.00245571	8.01527		PLAGE	GSE18842		05414	7.95707e-29	4.6332		RONTOTOOLS	GSE20153		05222	0.0923173	17.9775		SPIA
MRGSE	GSE18842		04110	2.22875e-13	0.381679		GLOBALTEST	GSE18842		04977	1.8375e-27	58.0786		GSA	GSE18842		03030	0	1.14504		PADOG	GSE18842		05166	0.037	5.01931		Fisher	GSE18842		00010	0.0156597	17.9389		PLAGE	GSE18842		00350	2.02323e-28	5.01931		RONTOTOOLS	GSE20153		05215	0.0948346	19.1011		SPIA
MRGSE	GSE18842		03013	9.78603e-10	0.763359		GLOBALTEST	GSE18842		03040	2.41718e-27	58.5153		GSA	GSE18842		04110	0	1.14504		PADOG	GSE18842	*	05223	0.037	5.40541		Fisher	GSE18842		00020	0.0567407	29.0076		PLAGE	GSE18842		04151	2.61379e-28	5.40541		RONTOTOOLS	GSE20153		05100	0.100288	20.2247		SPIA
MRGSE	GSE18842		05169	1.89411e-09	1.14504		GLOBALTEST	GSE18842		04960	2.83351e-27	58.952		GSA	GSE18842		04114	0	1.14504		PADOG	GSE18842		05144	0.039	5.79151		Fisher	GSE18842		00030	0.0630868	30.5344		PLAGE	GSE18842		04066	2.70606e-28	5.79151		RONTOTOOLS	GSE20153		04062	0.100946	21.3483		SPIA
MRGSE	GSE18842		03050	2.30715e-08	1.52672		GLOBALTEST	GSE18842		04145	2.90592e-27	59.3886		GSA	GSE18842		04115	0	1.14504		PADOG	GSE18842		05211	0.05	6.17761		Fisher	GSE18842		00040	0.945519	94.2748		PLAGE	GSE18842		00260	4.34702e-28	6.17761		RONTOTOOLS	GSE20153		04151	0.112477	22.4719		SPIA
MRGSE	GSE18842		05166	7.3128e-08	1.9084		GLOBALTEST	GSE18842		00030	4.10374e-27	59.8253		GSA	GSE18842		04914	0	1.14504		PADOG	GSE18842		05212	0.051	6.56371		Fisher	GSE18842		00051	0.160901	44.6565		PLAGE	GSE18842		00670	4.52094e-28	6.56371		RONTOTOOLS	GSE20153		04620	0.116833	23.5955		SPIA
MRGSE	GSE18842		03030	1.92696e-07	2.29008		GLOBALTEST	GSE18842		00480	5.30434e-27	60.262		GSA	GSE18842		00670	0.004	2.48092		PADOG	GSE18842		05220	0.059	6.94981		Fisher	GSE18842		00052	0.699849	81.6794		PLAGE	GSE18842		00051	4.76164e-28	6.94981		RONTOTOOLS	GSE20153		05145	0.124489	24.7191		SPIA
MRGSE	GSE18842		03008	7.5725e-07	2.67176		GLOBALTEST	GSE18842		04070	8.36307e-27	60.6987		GSA	GSE18842		03450	0.004	2.48092		PADOG	GSE18842		05169	0.063	7.33591		Fisher	GSE18842		00053	0.751428	85.4962		PLAGE	GSE18842		00564	6.4409e-28	7.33591		RONTOTOOLS	GSE20153		05217	0.127041	25.8427		SPIA
MRGSE	GSE18842		00230	8.8346e-07	3.05344		GLOBALTEST	GSE18842		01040	9.89908e-27	61.1354		GSA	GSE18842		03430	0.006	3.05344		PADOG	GSE18842		03050	0.065	7.72201		Fisher	GSE18842		00061	0.316581	58.0153		PLAGE	GSE18842		04974	6.72453e-28	7.72201		RONTOTOOLS	GSE20153		04630	0.128927	26.9663		SPIA
MRGSE	GSE18842		03460	1.94083e-06	3.43511		GLOBALTEST	GSE18842		00604	1.07461e-26	61.5721		GSA	GSE18842		03410	0.016	3.43511		PADOG	GSE18842		03450	0.065	8.10811		Fisher	GSE18842		00062	0.0431995	25.5725		PLAGE	GSE18842		00520	8.71277e-28	8.10811		RONTOTOOLS	GSE20153		04722	0.130399	28.0899		SPIA
MRGSE	GSE18842		05150	3.34124e-06	3.81679		GLOBALTEST	GSE18842		00410	1.08209e-26	62.0087		GSA	GSE18842		03460	0.022	4.00763		PADOG	GSE18842		00240	0.071	8.49421		Fisher	GSE18842		00071	0.0671607	31.2977		PLAGE	GSE18842		05216	8.83832e-28	8.49421		RONTOTOOLS	GSE20153		04810	0.138164	29.2135		SPIA
MRGSE	GSE18842		00240	1.37366e-05	4.19847		GLOBALTEST	GSE18842		00190	1.2866e-26	62.4454		GSA	GSE18842		04664	0.022	4.00763		PADOG	GSE18842		00051	0.074	8.88031		Fisher	GSE18842		00072	0.11941	40.2672		PLAGE	GSE18842		04130	9.47578e-28	8.88031		RONTOTOOLS	GSE20153		05144	0.138191	30.3371		SPIA
MRGSE	GSE18842		05200	1.47844e-05	4.58015		GLOBALTEST	GSE18842		03050	1.4619e-26	62.8821		GSA	GSE18842		00230	0.026	5.15267		PADOG	GSE18842		00970	0.08	9.26641		Fisher	GSE18842		00100	0.231266	50.7634		PLAGE	GSE18842		04976	1.21698e-27	9.26641		RONTOTOOLS	GSE20153		05320	0.140617	31.4607		SPIA
MRGSE	GSE18842		03040	3.19231e-05	4.96183		GLOBALTEST	GSE18842		05131	1.67061e-26	63.3188		GSA	GSE18842		00240	0.026	5.15267		PADOG	GSE18842		00230	0.082	9.65251		Fisher	GSE18842		00120	0.415158	65.2672		PLAGE	GSE18842		04114	1.52535e-27	9.65251		RONTOTOOLS	GSE20153		04650	0.145614	32.5843		SPIA
MRGSE	GSE18842		04914	4.1878e-05	5.34351		GLOBALTEST	GSE18842		00531	1.7083e-26	63.7555		GSA	GSE18842		00360	0.026	5.15267		PADOG	GSE18842		00750	0.083	10.0386		Fisher	GSE18842		00130	0.510239	68.7023		PLAGE	GSE18842		00270	1.7069e-27	10.0386		RONTOTOOLS	GSE20153		04020	0.149195	33.7079		SPIA
MRGSE	GSE18842		00970	4.20153e-05	5.72519		GLOBALTEST	GSE18842		00590	1.77599e-26	64.1921		GSA	GSE18842		03050	0.026	5.15267		PADOG	GSE18842		05219	0.088	10.4247		Fisher	GSE18842		00140	0.997364	98.4733		PLAGE	GSE18842		00565	1.78711e-27	10.4247		RONTOTOOLS	GSE20153		05162	0.151253	34.8315		SPIA
MRGSE	GSE18842		04144	5.29771e-05	6.10687		GLOBALTEST	GSE18842		05020	2.77322e-26	64.6288		GSA	GSE18842		00010	0.028	6.10687		PADOG	GSE18842		00350	0.089	10.8108		Fisher	GSE18842		00190	0.651003	78.626		PLAGE	GSE18842		00071	2.18267e-27	10.8108		RONTOTOOLS	GSE20153		05164	0.152831	35.9551		SPIA
MRGSE	GSE18842		04510	6.94036e-05	6.48855		GLOBALTEST	GSE18842		04710	2.82584e-26	65.0655		GSA	GSE18842		00051	0.034	6.48855		PADOG	GSE18842		05214	0.101	11.1969		Fisher	GSE18842		00230	0.000812043	4.19847		PLAGE	GSE18842		05202	2.25601e-27	11.1969		RONTOTOOLS	GSE20153		04960	0.154297	37.0787		SPIA
MRGSE	GSE18842		04666	6.95521e-05	6.87023		GLOBALTEST	GSE18842		04622	2.84655e-26	65.5022		GSA	GSE18842		04270	0.038	6.87023		PADOG	GSE18842		00010	0.109	11.583		Fisher	GSE18842		00232	0.529253	70.229		PLAGE	GSE18842		00860	2.43116e-27	11.583		RONTOTOOLS	GSE20153		05161	0.157893	38.2022		SPIA
MRGSE	GSE18842		04380	9.64818e-05	7.25191		GLOBALTEST	GSE18842		04660	4.51891e-26	65.9389		GSA	GSE18842		05169	0.04	7.25191		PADOG	GSE18842		05210	0.115	11.9691		Fisher	GSE18842		00240	0.000753925	3.81679		PLAGE	GSE18842		04350	2.44037e-27	11.9691		RONTOTOOLS	GSE20153		04140	0.169465	39.3258		SPIA
MRGSE	GSE18842		05203	0.000106063	7.63359		GLOBALTEST	GSE18842		00982	6.10425e-26	66.3755		GSA	GSE18842		00250	0.042	7.63359		PADOG	GSE18842		04270	0.117	12.3552		Fisher	GSE18842		00250	0.154524	43.8931		PLAGE	GSE18842		04910	2.8015e-27	12.3552		RONTOTOOLS	GSE20153		04930	0.172998	40.4494		SPIA
MRGSE	GSE18842		04664	0.000140732	8.01527		GLOBALTEST	GSE18842		00620	6.33013e-26	66.8122		GSA	GSE18842		05203	0.046	8.01527		PADOG	GSE18842		05143	0.118	12.7413		Fisher	GSE18842		00260	0.622921	76.7176		PLAGE	GSE18842		00533	2.97741e-27	12.7413		RONTOTOOLS	GSE20153		04672	0.180702	41.573		SPIA
MRGSE	GSE18842	*	05223	0.000145181	8.39695		GLOBALTEST	GSE18842		00514	1.21245e-25	67.2489		GSA	GSE18842		00970	0.048	8.39695		PADOG	GSE18842		00250	0.124	13.1274		Fisher	GSE18842		00270	0.535741	70.9924		PLAGE	GSE18842		03060	3.1253e-27	13.1274		RONTOTOOLS	GSE20153		04976	0.180816	42.6966		SPIA
MRGSE	GSE18842		04115	0.000169843	8.77863		GLOBALTEST	GSE18842		00010	1.40509e-25	67.6856		GSA	GSE18842		03440	0.05	8.77863		PADOG	GSE18842		03440	0.124	13.5135		Fisher	GSE18842		00280	0.0550847	28.626		PLAGE	GSE18842		04012	3.45937e-27	13.5135		RONTOTOOLS	GSE20153		05210	0.182811	43.8202		SPIA
MRGSE	GSE18842		04114	0.000177734	9.16031		GLOBALTEST	GSE18842		00040	3.14967e-25	68.1223		GSA	GSE18842		04120	0.054	9.16031		PADOG	GSE18842		04666	0.124	13.8996		Fisher	GSE18842		00290	0.876588	91.9847		PLAGE	GSE18842		04512	3.66456e-27	13.8996		RONTOTOOLS	GSE20153		04623	0.189358	44.9438		SPIA
MRGSE	GSE18842		03015	0.000184006	9.54198		GLOBALTEST	GSE18842		04662	3.63966e-25	68.559		GSA	GSE18842		03013	0.064	9.54198		PADOG	GSE18842		00730	0.126	14.2857		Fisher	GSE18842		00300	0.872279	90.8397		PLAGE	GSE18842		05211	6.99982e-27	14.2857		RONTOTOOLS	GSE20153		04622	0.19205	46.0674		SPIA
MRGSE	GSE18842		04514	0.000204505	9.92366		GLOBALTEST	GSE18842		00601	5.98041e-25	68.9956		GSA	GSE18842		00750	0.072	9.92366		PADOG	GSE18842		03013	0.143	14.6718		Fisher	GSE18842		00310	0.0761715	34.1603		PLAGE	GSE18842		04115	9.35488e-27	14.6718		RONTOTOOLS	GSE20153		04060	0.198465	47.191		SPIA
MRGSE	GSE18842		00510	0.000247232	10.3053		GLOBALTEST	GSE18842		00120	6.22664e-25	69.4323		GSA	GSE18842		00400	0.074	10.4962		PADOG	GSE18842		00480	0.146	15.0579		Fisher	GSE18842		00330	0.0839445	36.2595		PLAGE	GSE18842		00790	1.02736e-26	15.0579		RONTOTOOLS	GSE20153		04150	0.202479	48.3146		SPIA
MRGSE	GSE18842		04120	0.000374235	10.687		GLOBALTEST	GSE18842		00563	8.85061e-25	69.869		GSA	GSE18842		04140	0.074	10.4962		PADOG	GSE18842		00630	0.149	15.444		Fisher	GSE18842		00340	0.0898504	37.0229		PLAGE	GSE18842		04914	1.25369e-26	15.444		RONTOTOOLS	GSE20153		04972	0.203164	49.4382		SPIA
MRGSE	GSE18842		05134	0.000406769	11.0687		GLOBALTEST	GSE18842		05143	1.18789e-24	70.3057		GSA	GSE18842		00510	0.076	11.0687		PADOG	GSE18842		05133	0.159	15.8301		Fisher	GSE18842		00350	0.0760515	33.5878		PLAGE	GSE18842		05219	1.46357e-26	15.8301		RONTOTOOLS	GSE20153		04260	0.203597	50.5618		SPIA
MRGSE	GSE18842		05202	0.00043955	11.4504		GLOBALTEST	GSE18842		04966	1.26254e-24	70.7424		GSA	GSE18842		04670	0.078	11.4504		PADOG	GSE18842		04380	0.171	16.2162		Fisher	GSE18842		00360	0.0765274	34.9237		PLAGE	GSE18842		04070	1.57111e-26	16.2162		RONTOTOOLS	GSE20153		05213	0.204527	51.6854		SPIA
MRGSE	GSE18842		04141	0.000762184	11.8321		GLOBALTEST	GSE18842		04950	1.48729e-24	71.179		GSA	GSE18842		05144	0.086	11.8321		PADOG	GSE18842		00604	0.173	16.6023		Fisher	GSE18842		00380	0.872694	91.2214		PLAGE	GSE18842		04270	1.65277e-26	16.6023		RONTOTOOLS	GSE20153		05223	0.208213	52.809		SPIA
MRGSE	GSE18842		04062	0.000838931	12.2137		GLOBALTEST	GSE18842		04916	1.74567e-24	71.6157		GSA	GSE18842		00270	0.09	12.2137		PADOG	GSE18842		04614	0.177	16.9884		Fisher	GSE18842		00400	0.762805	86.4504		PLAGE	GSE18842		00592	1.81441e-26	16.9884		RONTOTOOLS	GSE20153		04512	0.209804	53.9326		SPIA
MRGSE	GSE18842		04660	0.00086696	12.5954		GLOBALTEST	GSE18842		05416	2.34337e-24	72.0524		GSA	GSE18842		03420	0.1	12.5954		PADOG	GSE18842		05150	0.179	17.3745		Fisher	GSE18842		00410	0.0716352	32.4427		PLAGE	GSE18842		05200	1.97718e-26	17.3745		RONTOTOOLS	GSE20153		05212	0.210826	55.0562		SPIA
MRGSE	GSE18842		05221	0.000974007	12.9771		GLOBALTEST	GSE18842		04210	2.39324e-24	72.4891		GSA	GSE18842		04530	0.106	12.9771		PADOG	GSE18842		00340	0.182	17.7606		Fisher	GSE18842		00430	0.748645	84.7328		PLAGE	GSE18842		05120	2.19407e-26	17.7606		RONTOTOOLS	GSE20153		04970	0.214354	56.1798		SPIA
MRGSE	GSE18842		04150	0.00101245	13.3588		GLOBALTEST	GSE18842		04142	2.85357e-24	72.9258		GSA	GSE18842		04610	0.11	13.3588		PADOG	GSE18842		05140	0.183	18.1467		Fisher	GSE18842		00450	0.684178	80.916		PLAGE	GSE18842		04510	2.22637e-26	18.1467		RONTOTOOLS	GSE20153		05214	0.216454	57.3034		SPIA
MRGSE	GSE18842		05130	0.00123627	13.7405		GLOBALTEST	GSE18842		04722	5.19301e-24	73.3624		GSA	GSE18842		00030	0.114	13.7405		PADOG	GSE18842		04066	0.184	18.5328		Fisher	GSE18842		00460	0.990813	97.7099		PLAGE	GSE18842		04110	2.42462e-26	18.5328		RONTOTOOLS	GSE20153		04145	0.216977	58.427		SPIA
MRGSE	GSE18842		04145	0.00124228	14.1221		GLOBALTEST	GSE18842		04623	5.75299e-24	73.7991		GSA	GSE18842		05166	0.12	14.1221		PADOG	GSE18842		05203	0.185	18.9189		Fisher	GSE18842		00471	0.560642	72.1374		PLAGE	GSE18842		04320	2.75165e-26	18.9189		RONTOTOOLS	GSE20153		03013	0.218309	59.5506		SPIA
MRGSE	GSE18842		05211	0.00124695	14.5038		GLOBALTEST	GSE18842		05142	5.80466e-24	74.2358		GSA	GSE18842		00260	0.122	14.8855		PADOG	GSE18842		00510	0.19	19.305		Fisher	GSE18842		00472	1	99.8092		PLAGE	GSE18842		00010	2.95067e-26	19.305		RONTOTOOLS	GSE20153		05168	0.223096	60.6742		SPIA
MRGSE	GSE18842		03020	0.00127118	14.8855		GLOBALTEST	GSE18842		00920	7.42548e-24	74.6725		GSA	GSE18842		00340	0.122	14.8855		PADOG	GSE18842		04150	0.191	19.6911		Fisher	GSE18842		00480	0.127702	40.8397		PLAGE	GSE18842		04530	3.04281e-26	19.6911		RONTOTOOLS	GSE20153		04390	0.225776	61.7978		SPIA
MRGSE	GSE18842		05133	0.00134227	15.2672		GLOBALTEST	GSE18842		03440	1.56287e-23	75.1092		GSA	GSE18842		04144	0.122	14.8855		PADOG	GSE18842		04610	0.196	20.0772		Fisher	GSE18842		00500	0.857642	89.6947		PLAGE	GSE18842		04726	3.39086e-26	20.0772		RONTOTOOLS	GSE20153		04914	0.230331	62.9213		SPIA
MRGSE	GSE18842		03410	0.00140086	15.6489		GLOBALTEST	GSE18842		00020	2.02267e-23	75.5459		GSA	GSE18842		00480	0.124	15.6489		PADOG	GSE18842		04670	0.197	20.4633		Fisher	GSE18842		00510	0.00132985	5.53435		PLAGE	GSE18842		02010	3.42062e-26	20.4633		RONTOTOOLS	GSE20153		04115	0.232434	64.0449		SPIA
MRGSE	GSE18842		04530	0.0014369	16.0305		GLOBALTEST	GSE18842		05322	2.70257e-23	75.9825		GSA	GSE18842		04614	0.126	16.0305		PADOG	GSE18842		00270	0.199	20.8494		Fisher	GSE18842		00511	0.837893	89.313		PLAGE	GSE18842		00230	4.02342e-26	20.8494		RONTOTOOLS	GSE20153		05142	0.237338	65.1685		SPIA
MRGSE	GSE18842		04650	0.00164291	16.4122		GLOBALTEST	GSE18842		00290	5.15078e-23	76.4192		GSA	GSE18842		03015	0.132	16.6031		PADOG	GSE18842		05134	0.203	21.2355		Fisher	GSE18842		00512	0.401736	62.9771		PLAGE	GSE18842		04146	4.21424e-26	21.2355		RONTOTOOLS	GSE20153		04662	0.2376	66.2921		SPIA
MRGSE	GSE18842		05145	0.00171299	16.7939		GLOBALTEST	GSE18842		00533	7.41564e-23	76.8559		GSA	GSE18842		04740	0.132	16.6031		PADOG	GSE18842		05200	0.206	21.6216		Fisher	GSE18842		00514	0.649236	78.2443		PLAGE	GSE18842		04120	5.02732e-26	21.6216		RONTOTOOLS	GSE20153		04144	0.238622	67.4157		SPIA
MRGSE	GSE18842		04612	0.00182969	17.1756		GLOBALTEST	GSE18842		00524	8.68064e-23	77.2926		GSA	GSE18842		04130	0.142	17.1756		PADOG	GSE18842		03420	0.218	22.0077		Fisher	GSE18842		00520	0.108063	38.9313		PLAGE	GSE18842		05030	5.08488e-26	22.0077		RONTOTOOLS	GSE20153		04666	0.246386	68.5393		SPIA
MRGSE	GSE18842		05222	0.00183169	17.5573		GLOBALTEST	GSE18842		00053	8.68294e-23	77.7293		GSA	GSE18842		03008	0.144	17.5573		PADOG	GSE18842		04370	0.223	22.3938		Fisher	GSE18842		00524	0.425866	66.7939		PLAGE	GSE18842		04728	5.11747e-26	22.3938		RONTOTOOLS	GSE20153		04664	0.248165	69.6629		SPIA
MRGSE	GSE18842		05416	0.00186279	17.9389		GLOBALTEST	GSE18842		03008	1.11414e-22	78.1659		GSA	GSE18842		04514	0.16	18.1298		PADOG	GSE18842		03008	0.233	22.7799		Fisher	GSE18842		00531	0.661132	79.3893		PLAGE	GSE18842		05031	5.32451e-26	22.7799		RONTOTOOLS	GSE20153		04210	0.251518	70.7865		SPIA
MRGSE	GSE18842		05140	0.00187943	18.3206		GLOBALTEST	GSE18842		04971	1.65841e-22	78.6026		GSA	GSE18842		05143	0.16	18.1298		PADOG	GSE18842		03020	0.234	23.166		Fisher	GSE18842		00532	0.411714	64.8855		PLAGE	GSE18842		04614	7.87265e-26	23.166		RONTOTOOLS	GSE20153		05203	0.254868	71.9101		SPIA
MRGSE	GSE18842		00562	0.00188752	18.7023		GLOBALTEST	GSE18842		04140	2.02704e-22	79.0393		GSA	GSE18842		05414	0.162	18.7023		PADOG	GSE18842		00260	0.237	23.5521		Fisher	GSE18842		00533	0.169915	46.374		PLAGE	GSE18842		00340	8.25106e-26	23.5521		RONTOTOOLS	GSE20153		04270	0.256647	73.0337		SPIA
MRGSE	GSE18842		05164	0.00201204	19.084		GLOBALTEST	GSE18842		03022	2.73829e-22	79.476		GSA	GSE18842		00380	0.168	19.2748		PADOG	GSE18842		04520	0.237	23.9382		Fisher	GSE18842		00534	0.206551	49.2366		PLAGE	GSE18842		04713	8.28899e-26	23.9382		RONTOTOOLS	GSE20153		04725	0.261921	74.1573		SPIA
MRGSE	GSE18842		05205	0.00213892	19.4656		GLOBALTEST	GSE18842		00630	3.38752e-22	79.9127		GSA	GSE18842		00604	0.168	19.2748		PADOG	GSE18842		04062	0.241	24.3243		Fisher	GSE18842		00561	0.816314	88.9313		PLAGE	GSE18842		04540	8.42092e-26	24.3243		RONTOTOOLS	GSE20153		04064	0.278428	75.2809		SPIA
MRGSE	GSE18842		05322	0.00227161	19.8473		GLOBALTEST	GSE18842		03020	3.4985e-22	80.3493		GSA	GSE18842		00590	0.178	20.0382		PADOG	GSE18842		04964	0.242	24.7104		Fisher	GSE18842		00562	0.00339618	11.4504		PLAGE	GSE18842		05210	8.81231e-26	24.7104		RONTOTOOLS	GSE20153		05016	0.281362	76.4045		SPIA
MRGSE	GSE18842		00670	0.00276447	20.229		GLOBALTEST	GSE18842		04650	4.29059e-22	80.786		GSA	GSE18842		03320	0.178	20.0382		PADOG	GSE18842		05222	0.245	25.0965		Fisher	GSE18842		00563	0.68183	80.5344		PLAGE	GSE18842		00983	9.47614e-26	25.0965		RONTOTOOLS	GSE20153		04660	0.287746	77.5281		SPIA
MRGSE	GSE18842		05214	0.00289496	20.6107		GLOBALTEST	GSE18842		00650	9.72265e-22	81.2227		GSA	GSE18842		05310	0.18	20.6107		PADOG	GSE18842		00400	0.249	25.4826		Fisher	GSE18842		00564	0.201268	48.4733		PLAGE	GSE18842		05221	1.0214e-25	25.4826		RONTOTOOLS	GSE20153		04010	0.297701	78.6517		SPIA
MRGSE	GSE18842		04270	0.00306821	20.9924		GLOBALTEST	GSE18842		00512	1.44806e-21	81.6594		GSA	GSE18842		04066	0.184	21.1832		PADOG	GSE18842		05161	0.253	25.8687		Fisher	GSE18842		00565	0.438518	67.5573		PLAGE	GSE18842		04520	1.04632e-25	25.8687		RONTOTOOLS	GSE20153		05152	0.314149	79.7753		SPIA
MRGSE	GSE18842		03440	0.00356618	21.374		GLOBALTEST	GSE18842		00740	2.53813e-21	82.0961		GSA	GSE18842		04141	0.184	21.1832		PADOG	GSE18842		04514	0.254	26.2548		Fisher	GSE18842		00590	0.166372	45.4198		PLAGE	GSE18842		04920	1.08898e-25	26.2548		RONTOTOOLS	GSE20153	*	05012	0.315381	80.8989		SPIA
MRGSE	GSE18842		00360	0.0037435	21.7557		GLOBALTEST	GSE18842		05214	3.55147e-21	82.5328		GSA	GSE18842		04666	0.188	21.9466		PADOG	GSE18842		04130	0.259	26.6409		Fisher	GSE18842		00591	0.610418	75.9542		PLAGE	GSE18842		04912	1.13157e-25	26.6409		RONTOTOOLS	GSE20153		05010	0.323954	82.0225		SPIA
MRGSE	GSE18842		04662	0.00402002	22.1374		GLOBALTEST	GSE18842		00100	7.51943e-21	82.9694		GSA	GSE18842		05150	0.188	21.9466		PADOG	GSE18842		05414	0.267	27.027		Fisher	GSE18842		00592	0.875736	91.6031		PLAGE	GSE18842		05034	1.33723e-25	27.027		RONTOTOOLS	GSE20153		04670	0.344973	83.1461		SPIA
MRGSE	GSE18842		04070	0.00407831	22.5191		GLOBALTEST	GSE18842		04720	2.83714e-20	83.4061		GSA	GSE18842		04964	0.196	22.9008		PADOG	GSE18842		05145	0.267	27.4131		Fisher	GSE18842		00600	0.389561	61.4504		PLAGE	GSE18842		01040	1.42176e-25	27.4131		RONTOTOOLS	GSE20153		05169	0.348293	84.2697		SPIA
MRGSE	GSE18842		05220	0.00420982	22.9008		GLOBALTEST	GSE18842		05140	1.20561e-19	83.8428		GSA	GSE18842		04970	0.196	22.9008		PADOG	GSE18842		04012	0.27	27.7992		Fisher	GSE18842		00601	0.567508	72.9008		PLAGE	GSE18842		04010	1.46362e-25	27.7992		RONTOTOOLS	GSE20153		05211	0.354096	85.3933		SPIA
MRGSE	GSE18842		05144	0.00433245	23.2824		GLOBALTEST	GSE18842		04122	1.24025e-19	84.2795		GSA	GSE18842		04978	0.196	22.9008		PADOG	GSE18842		05412	0.272	28.1853		Fisher	GSE18842		00603	0.636562	77.4809		PLAGE	GSE18842		04930	1.47107e-25	28.1853		RONTOTOOLS	GSE20153		04310	0.367093	86.5169		SPIA
MRGSE	GSE18842		00480	0.0044205	23.6641		GLOBALTEST	GSE18842		04621	1.40241e-19	84.7162		GSA	GSE18842		05219	0.198	23.6641		PADOG	GSE18842		04660	0.273	28.5714		Fisher	GSE18842		00604	0.169915	46.374		PLAGE	GSE18842		04970	1.57837e-25	28.5714		RONTOTOOLS	GSE20153		04510	0.383281	87.6404		SPIA
[truncated: 7,798 more rows]
[truncated: 17 more columns]
