# Supplementary material for: LEGO: a novel method for gene set over-representation analysis by incorporating network-based gene weights
Source: Sci Rep. 2016 Jan 11;6:18871. doi: 10.1038/srep18871 (PMC4707541; doi:10.1038/srep18871)
Supplement: Supplementary Table S4 [file srep18871-s5.xls]

## Sheet: README
TableS5: Summary of the results for the autism datasets
1. Input interesting gene list for two autism datasets
2. LEGO's results for autism datasets
3. Fisher's results for autism datasets
4. LEGO's results for 107 genes in rubeis's study

## Sheet: input_list
1. Input interesting gene list for two autism datasets
rubeis	iossifov
ADNP	ADNP
ANK2	ANK2
ARID1B	ANKRD11
ASXL3	ARID1B
BCL11A	CHD2
CACNA2D3	CHD8
CHD8	DIP2A
CTTNBP2	DSCAM
CUL3	DYRK1A
DYRK1A	FOXP1
GABRB3	GIGYF1
GRIN2B	GRIN2B
KATNAL2	KATNAL2
MIB1	KDM5B
MLL3	KDM6B
POGZ	KMT2E
PTEN	MED13L
RELN	NCKAP1
SCN2A	PHF2
SUV420H1	POGZ
SYNGAP1	RIMS1
TBR1	SCN2A
	TBR1
	TCF7L2
	TNRC6B
	WAC
	WDFY3

## Sheet: LEGO_results
2. LEGO's results for autism datasets
unfiltered enriched results
MSIGDB
GeneSet_des	Ori_p	Adj_p	gsSize	gsSize_net	intSize	intSize_net	OverlapSize	InterestingGeneListID		Result for iossifov:
BIOCARTA_GABA_PATHWAY	4.5092e-06	0.0048564	10	9	21	19	0	iossifov		Cluster1_(51):BIOCARTA_GABA_PATHWAY_0.0048564
REACTOME_PRE_NOTCH_TRANSCRIPTION_AND_TRANSLATION	1.3603e-05	0.0073251	29	24	21	19	1	iossifov		BIOCARTA_GABA_PATHWAY_0.0048564;REACTOME_GABA_A_RECEPTOR_ACTIVATION_0.038293;
REACTOME_CRMPS_IN_SEMA3A_SIGNALING	2.1435e-05	0.0076952	14	13	21	19	0	iossifov		Cluster2_(66):REACTOME_PRE_NOTCH_TRANSCRIPTION_AND_TRANSLATION_0.0073251
REACTOME_ROLE_OF_DCC_IN_REGULATING_APOPTOSIS	4.8526e-05	0.013066	10	6	21	19	0	iossifov		REACTOME_PRE_NOTCH_TRANSCRIPTION_AND_TRANSLATION_0.0073251;REACTOME_PRE_NOTCH_EXPRESSION_AND_PROCESSING_0.038293;
REACTOME_GABA_A_RECEPTOR_ACTIVATION	0.00022371	0.038293	12	11	21	19	0	iossifov		Cluster3_(14):REACTOME_CRMPS_IN_SEMA3A_SIGNALING_0.0076952
REACTOME_CIRCADIAN_REPRESSION_OF_EXPRESSION_BY_REV_ERBA	0.00024194	0.038293	23	20	21	19	0	iossifov		REACTOME_CRMPS_IN_SEMA3A_SIGNALING_0.0076952;
REACTOME_UNBLOCKING_OF_NMDA_RECEPTOR_GLUTAMATE_BINDING_AND_ACTIVATION	0.00025907	0.038293	15	12	21	19	1	iossifov		Cluster4_(17):REACTOME_ROLE_OF_DCC_IN_REGULATING_APOPTOSIS_0.013066
BIOCARTA_VDR_PATHWAY	0.0003071	0.038293	12	10	21	19	0	iossifov		REACTOME_ROLE_OF_DCC_IN_REGULATING_APOPTOSIS_0.013066;
REACTOME_PRE_NOTCH_EXPRESSION_AND_PROCESSING	0.00031999	0.038293	44	34	21	19	1	iossifov		Cluster5_(45):REACTOME_UNBLOCKING_OF_NMDA_RECEPTOR_GLUTAMATE_BINDING_AND_ACTIVATION_0.038293
REACTOME_YAP1_AND_WWTR1_TAZ_STIMULATED_GENE_EXPRESSION	0.0003863	0.041605	24	21	21	19	0	iossifov		REACTOME_UNBLOCKING_OF_NMDA_RECEPTOR_GLUTAMATE_BINDING_AND_ACTIVATION_0.038293;
BIOCARTA_VDR_PATHWAY	1.0531e-06	0.0007065	12	10	20	16	0	rubeis		Cluster6_(33):BIOCARTA_VDR_PATHWAY_0.038293;
REACTOME_SYNTHESIS_OF_PIPS_AT_THE_LATE_ENDOSOME_MEMBRANE	1.8718e-06	0.0007065	10	8	20	16	0	rubeis		REACTOME_CIRCADIAN_REPRESSION_OF_EXPRESSION_BY_REV_ERBA_0.038293;BIOCARTA_VDR_PATHWAY_0.038293;REACTOME_YAP1_AND_WWTR1_TAZ_STIMULATED_GENE_EXPRESSION_0.041605;
REACTOME_YAP1_AND_WWTR1_TAZ_STIMULATED_GENE_EXPRESSION	2.2336e-06	0.0007065	24	21	20	16	0	rubeis
REACTOME_SYNTHESIS_OF_PIPS_AT_THE_EARLY_ENDOSOME_MEMBRANE	2.6751e-06	0.0007065	12	9	20	16	0	rubeis		Result for rubeis:
REACTOME_NOTCH_HLH_TRANSCRIPTION_PATHWAY	3.28e-06	0.0007065	13	10	20	16	0	rubeis		Cluster1_(66):REACTOME_NOTCH_HLH_TRANSCRIPTION_PATHWAY_0.0007065
BIOCARTA_WNT_PATHWAY	1.1203e-05	0.0018789	26	21	20	16	0	rubeis		REACTOME_NOTCH_HLH_TRANSCRIPTION_PATHWAY_0.0007065;REACTOME_PRE_NOTCH_TRANSCRIPTION_AND_TRANSLATION_0.014126;REACTOME_NOTCH1_INTRACELLULAR_DOMAIN_REGULATES_TRANSCRIPTION_0.016292;KEGG_NOTCH_SIGNALING_PATHWAY_0.02298;REACTOME_PRE_NOTCH_EXPRESSION_AND_PROCESSING_0.027103;REACTOME_SIGNALING_BY_NOTCH1_0.033588;REACTOME_SIGNALING_BY_NOTCH_0.046166;
BIOCARTA_PITX2_PATHWAY	1.2212e-05	0.0018789	15	14	20	16	0	rubeis		Cluster2_(32):REACTOME_SYNTHESIS_OF_PIPS_AT_THE_EARLY_ENDOSOME_MEMBRANE_0.0007065
REACTOME_BMAL1_CLOCK_NPAS2_ACTIVATES_CIRCADIAN_EXPRESSION	1.8426e-05	0.0022429	36	32	20	16	0	rubeis		REACTOME_SYNTHESIS_OF_PIPS_AT_THE_EARLY_ENDOSOME_MEMBRANE_0.0007065;REACTOME_SYNTHESIS_OF_PIPS_AT_THE_LATE_ENDOSOME_MEMBRANE_0.0007065;REACTOME_PI_METABOLISM_0.016292;
REACTOME_REGULATION_OF_HYPOXIA_INDUCIBLE_FACTOR_HIF_BY_OXYGEN	1.8743e-05	0.0022429	25	21	20	16	0	rubeis		Cluster3_(33):BIOCARTA_VDR_PATHWAY_0.0007065;
REACTOME_CIRCADIAN_REPRESSION_OF_EXPRESSION_BY_REV_ERBA	2.3132e-05	0.0024914	23	20	20	16	0	rubeis		REACTOME_YAP1_AND_WWTR1_TAZ_STIMULATED_GENE_EXPRESSION_0.0007065;BIOCARTA_VDR_PATHWAY_0.0007065;REACTOME_BMAL1_CLOCK_NPAS2_ACTIVATES_CIRCADIAN_EXPRESSION_0.0022429;REACTOME_CIRCADIAN_REPRESSION_OF_EXPRESSION_BY_REV_ERBA_0.0024914;REACTOME_CIRCADIAN_CLOCK_0.0028111;REACTOME_RORA_ACTIVATES_CIRCADIAN_EXPRESSION_0.0035086;
REACTOME_CIRCADIAN_CLOCK	2.8711e-05	0.0028111	53	46	20	16	0	rubeis		Cluster4_(49):BIOCARTA_PITX2_PATHWAY_0.0018789
BIOCARTA_TGFB_PATHWAY	4.1489e-05	0.0035086	19	15	20	16	0	rubeis		BIOCARTA_PITX2_PATHWAY_0.0018789;BIOCARTA_WNT_PATHWAY_0.0018789;BIOCARTA_PS1_PATHWAY_0.0057455;
REACTOME_RORA_ACTIVATES_CIRCADIAN_EXPRESSION	4.2351e-05	0.0035086	24	21	20	16	0	rubeis		Cluster5_(50):REACTOME_REGULATION_OF_HYPOXIA_INDUCIBLE_FACTOR_HIF_BY_OXYGEN_0.0022429
REACTOME_OXYGEN_DEPENDENT_PROLINE_HYDROXYLATION_OF_HYPOXIA_INDUCIBLE_FACTOR_ALPHA	7.8054e-05	0.0057455	18	15	20	16	0	rubeis		REACTOME_REGULATION_OF_HYPOXIA_INDUCIBLE_FACTOR_HIF_BY_OXYGEN_0.0022429;BIOCARTA_TGFB_PATHWAY_0.0035086;REACTOME_OXYGEN_DEPENDENT_PROLINE_HYDROXYLATION_OF_HYPOXIA_INDUCIBLE_FACTOR_ALPHA_0.0057455;REACTOME_DOWNREGULATION_OF_SMAD2_3_SMAD4_TRANSCRIPTIONAL_ACTIVITY_0.046067;
BIOCARTA_PS1_PATHWAY	8.0421e-05	0.0057455	14	12	20	16	0	rubeis		Cluster6_(5):REACTOME_SIGNALING_BY_FGFR_MUTANTS_0.0057455
REACTOME_SIGNALING_BY_FGFR_MUTANTS	8.5355e-05	0.0057455	44	33	20	16	0	rubeis		REACTOME_SIGNALING_BY_FGFR_MUTANTS_0.0057455;REACTOME_SIGNALING_BY_FGFR1_MUTANTS_0.024887;REACTOME_SIGNALING_BY_FGFR1_FUSION_MUTANTS_0.03538;
BIOCARTA_SKP2E2F_PATHWAY	0.00010756	0.0068144	10	8	20	16	0	rubeis		Cluster7_(54):BIOCARTA_SKP2E2F_PATHWAY_0.0068144
REACTOME_PRE_NOTCH_TRANSCRIPTION_AND_TRANSLATION	0.00023609	0.014126	29	24	20	16	0	rubeis		BIOCARTA_SKP2E2F_PATHWAY_0.0068144;BIOCARTA_P27_PATHWAY_0.049555;
REACTOME_PI_METABOLISM	0.00029781	0.016292	48	37	20	16	1	rubeis		Cluster8_(10):REACTOME_ACYL_CHAIN_REMODELLING_OF_PG_0.01726
REACTOME_NOTCH1_INTRACELLULAR_DOMAIN_REGULATES_TRANSCRIPTION	0.00030254	0.016292	46	38	20	16	0	rubeis		REACTOME_ACYL_CHAIN_REMODELLING_OF_PG_0.01726;
REACTOME_ACYL_CHAIN_REMODELLING_OF_PG	0.00033656	0.01726	16	15	20	16	0	rubeis		Cluster9_(128):REACTOME_SIGNALING_BY_NODAL_0.017936
REACTOME_SIGNALING_BY_NODAL	0.00036638	0.017936	18	15	20	16	0	rubeis		REACTOME_SIGNALING_BY_NODAL_0.017936;
KEGG_UBIQUITIN_MEDIATED_PROTEOLYSIS	0.00049612	0.02298	138	118	20	16	1	rubeis		Cluster10_(17):KEGG_UBIQUITIN_MEDIATED_PROTEOLYSIS_0.02298
KEGG_NOTCH_SIGNALING_PATHWAY	0.0005121	0.02298	47	38	20	16	0	rubeis		KEGG_UBIQUITIN_MEDIATED_PROTEOLYSIS_0.02298;REACTOME_ROLE_OF_DCC_IN_REGULATING_APOPTOSIS_0.039797;
REACTOME_SIGNALING_BY_FGFR1_MUTANTS	0.00057769	0.024887	30	24	20	16	0	rubeis		Cluster11_(51):BIOCARTA_GABA_PATHWAY_0.031509
REACTOME_PRE_NOTCH_EXPRESSION_AND_PROCESSING	0.0006543	0.027103	44	34	20	16	0	rubeis		BIOCARTA_GABA_PATHWAY_0.031509;
BIOCARTA_GABA_PATHWAY	0.00078992	0.031509	10	9	20	16	0	rubeis		Cluster12_(113):BIOCARTA_TEL_PATHWAY_0.033588
REACTOME_SIGNALING_BY_NOTCH1	0.00087445	0.033588	70	60	20	16	1	rubeis		BIOCARTA_TEL_PATHWAY_0.033588;
BIOCARTA_TEL_PATHWAY	0.00090442	0.033588	18	17	20	16	0	rubeis		Cluster13_(97):REACTOME_AMINE_LIGAND_BINDING_RECEPTORS_0.048436
REACTOME_SIGNALING_BY_FGFR1_FUSION_MUTANTS	0.00098552	0.03538	19	15	20	16	0	rubeis		REACTOME_AMINE_LIGAND_BINDING_RECEPTORS_0.048436;
REACTOME_ROLE_OF_DCC_IN_REGULATING_APOPTOSIS	0.0011455	0.039797	10	6	20	16	0	rubeis
REACTOME_DOWNREGULATION_OF_SMAD2_3_SMAD4_TRANSCRIPTIONAL_ACTIVITY	0.0013688	0.046067	20	17	20	16	0	rubeis
REACTOME_SIGNALING_BY_NOTCH	0.0014146	0.046166	103	85	20	16	1	rubeis
REACTOME_AMINE_LIGAND_BINDING_RECEPTORS	0.0015291	0.048436	38	26	20	16	0	rubeis
BIOCARTA_P27_PATHWAY	0.0016104	0.049555	13	11	20	16	0	rubeis

## Sheet: Fisher_results
3. Fisher's results for autism datasets
unfiltered enriched results											clustered_enriched_results
##Name	Total_Item	Num_item	Num_list	Num_list_item	Ori_p	Adj_p	Enrich_score	Gene_list	Group_ID
REACTOME_RAS_ACTIVATION_UOPN_CA2_INFUX_THROUGH_NMDA_RECEPTOR	17083	11	16	1	0.011861	1	97.0625	GRIN2B	rubeis
REACTOME_CREB_PHOSPHORYLATION_THROUGH_THE_ACTIVATION_OF_CAMKII	17083	11	16	1	0.011861	1	97.0625	GRIN2B	rubeis
REACTOME_TRANSMISSION_ACROSS_CHEMICAL_SYNAPSES	17083	160	16	2	0.0121363	1	13.3461	GRIN2B,CACNA2D3	rubeis
REACTOME_UNBLOCKING_OF_NMDA_RECEPTOR_GLUTAMATE_BINDING_AND_ACTIVATION	17083	12	16	1	0.0128427	1	88.974	GRIN2B	rubeis
BIOCARTA_NOS1_PATHWAY	17083	17	16	1	0.0177356	1	62.8051	GRIN2B	rubeis
REACTOME_CREB_PHOSPHORYLATION_THROUGH_THE_ACTIVATION_OF_RAS	17083	21	16	1	0.0216314	1	50.8423	GRIN2B	rubeis
REACTOME_ACTIVATED_NOTCH1_TRANSMITS_SIGNAL_TO_THE_NUCLEUS	17083	24	16	1	0.0245425	1	44.487	MIB1	rubeis
REACTOME_NEURONAL_SYSTEM	17083	245	16	2	0.0265935	1	8.71582	GRIN2B,CACNA2D3	rubeis
REACTOME_POST_NMDA_RECEPTOR_ACTIVATION_EVENTS	17083	27	16	1	0.0274445	1	39.544	GRIN2B	rubeis
REACTOME_ACTIVATION_OF_NMDA_RECEPTOR_UPON_GLUTAMATE_BINDING_AND_POSTSYNAPTIC_EVENTS	17083	31	16	1	0.0312996	1	34.4415	GRIN2B	rubeis
KEGG_LYSINE_DEGRADATION	17083	39	16	1	0.0389612	1	27.3766	SUV420H1	rubeis
KEGG_AMYOTROPHIC_LATERAL_SCLEROSIS_ALS	17083	44	16	1	0.0437172	1	24.2656	GRIN2B	rubeis
REACTOME_ACETYLCHOLINE_NEUROTRANSMITTER_RELEASE_CYCLE	17083	8	19	1	0.0104729	1	112.388	RIMS1	iossifov
REACTOME_NOREPINEPHRINE_NEUROTRANSMITTER_RELEASE_CYCLE	17083	8	19	1	0.0104729	1	112.388	RIMS1	iossifov
REACTOME_DOPAMINE_NEUROTRANSMITTER_RELEASE_CYCLE	17083	9	19	1	0.0116295	1	99.9006	RIMS1	iossifov
KEGG_WNT_SIGNALING_PATHWAY	17083	134	19	2	0.0117626	1	13.4195	CHD8,TCF7L2	iossifov
REACTOME_DSCAM_INTERACTIONS	17083	10	19	1	0.0127846	1	89.9105	DSCAM	iossifov
REACTOME_RAS_ACTIVATION_UOPN_CA2_INFUX_THROUGH_NMDA_RECEPTOR	17083	11	19	1	0.0139383	1	81.7368	GRIN2B	iossifov
REACTOME_CREB_PHOSPHORYLATION_THROUGH_THE_ACTIVATION_OF_CAMKII	17083	11	19	1	0.0139383	1	81.7368	GRIN2B	iossifov
REACTOME_UNBLOCKING_OF_NMDA_RECEPTOR_GLUTAMATE_BINDING_AND_ACTIVATION	17083	12	19	1	0.0150905	1	74.9254	GRIN2B	iossifov
REACTOME_GLUTAMATE_NEUROTRANSMITTER_RELEASE_CYCLE	17083	13	19	1	0.0162414	1	69.1619	RIMS1	iossifov
REACTOME_GABA_SYNTHESIS_RELEASE_REUPTAKE_AND_DEGRADATION	17083	13	19	1	0.0162414	1	69.1619	RIMS1	iossifov
REACTOME_TRANSMISSION_ACROSS_CHEMICAL_SYNAPSES	17083	160	19	2	0.0163492	1	11.2388	RIMS1,GRIN2B	iossifov
BIOCARTA_NOS1_PATHWAY	17083	17	19	1	0.0208308	1	52.8885	GRIN2B	iossifov
BIOCARTA_ACTINY_PATHWAY	17083	17	19	1	0.0208308	1	52.8885	NCKAP1	iossifov
REACTOME_REGULATORY_RNA_PATHWAYS	17083	21	19	1	0.0253977	1	42.8145	TNRC6B	iossifov
REACTOME_CREB_PHOSPHORYLATION_THROUGH_THE_ACTIVATION_OF_RAS	17083	21	19	1	0.0253977	1	42.8145	GRIN2B	iossifov
REACTOME_PRE_NOTCH_TRANSCRIPTION_AND_TRANSLATION	17083	24	19	1	0.0288081	1	37.4627	TNRC6B	iossifov
KEGG_THYROID_CANCER	17083	25	19	1	0.0299422	1	35.9642	TCF7L2	iossifov
REACTOME_NEUROTRANSMITTER_RELEASE_CYCLE	17083	27	19	1	0.0322061	1	33.3002	RIMS1	iossifov
REACTOME_POST_NMDA_RECEPTOR_ACTIVATION_EVENTS	17083	27	19	1	0.0322061	1	33.3002	GRIN2B	iossifov
REACTOME_NEURONAL_SYSTEM	17083	245	19	2	0.0354882	1	7.33963	RIMS1,GRIN2B	iossifov
REACTOME_ACTIVATION_OF_NMDA_RECEPTOR_UPON_GLUTAMATE_BINDING_AND_POSTSYNAPTIC_EVENTS	17083	31	19	1	0.0367173	1	29.0034	GRIN2B	iossifov
REACTOME_PRE_NOTCH_EXPRESSION_AND_PROCESSING	17083	34	19	1	0.0400862	1	26.4443	TNRC6B	iossifov

## Sheet: rubeis_107_genes
4. LEGO's results for 107 genes in rubeis's study
107 genes		MSIGDB
SCN2A		GeneSet_des	Ori_p	Adj_p	gsSize	gsSize_net	intSize	intSize_net	OverlapSize
SYNGAP1		REACTOME_NOTCH_HLH_TRANSCRIPTION_PATHWAY	2.7448e-07	0.00023344	13	10	93	83	0
CHD8		REACTOME_NEGATIVE_REGULATION_OF_THE_PI3K_AKT_NETWORK	4.3349e-07	0.00023344	9	6	93	83	1
ARID1B		BIOCARTA_VDR_PATHWAY	1.55e-06	0.00055645	12	10	93	83	0
ANK2		REACTOME_NOTCH1_INTRACELLULAR_DOMAIN_REGULATES_TRANSCRIPTION	9.0618e-06	0.0023072	46	38	93	83	0
SUV420H1		REACTOME_YAP1_AND_WWTR1_TAZ_STIMULATED_GENE_EXPRESSION	1.0711e-05	0.0023072	24	21	93	83	0
DYRK1A		BIOCARTA_CARM_ER_PATHWAY	2.1852e-05	0.0039225	35	31	93	83	0
GRIN2B		REACTOME_PRE_NOTCH_TRANSCRIPTION_AND_TRANSLATION	2.7235e-05	0.0041904	29	24	93	83	0
ADNP		REACTOME_CIRCADIAN_REPRESSION_OF_EXPRESSION_BY_REV_ERBA	3.9451e-05	0.0053111	23	20	93	83	0
TBR1		REACTOME_RORA_ACTIVATES_CIRCADIAN_EXPRESSION	5.0971e-05	0.005607	24	21	93	83	0
POGZ		BIOCARTA_WNT_PATHWAY	5.2061e-05	0.005607	26	21	93	83	0
CUL3		REACTOME_BMAL1_CLOCK_NPAS2_ACTIVATES_CIRCADIAN_EXPRESSION	6.2243e-05	0.0060941	36	32	93	83	0
KATNAL2		REACTOME_PRE_NOTCH_EXPRESSION_AND_PROCESSING	0.00012186	0.010937	44	34	93	83	0
BCL11A		BIOCARTA_PITX2_PATHWAY	0.00016034	0.013284	15	14	93	83	0
CACNA2D3		KEGG_TIGHT_JUNCTION	0.0001819	0.013994	134	113	93	83	3
MIB1		REACTOME_MYOGENESIS	0.00025879	0.018581	28	23	93	83	1
GABRB3		BIOCARTA_ETS_PATHWAY	0.00035669	0.02401	18	16	93	83	0
CTTNBP2		REACTOME_CREB_PHOSPHORYLATION_THROUGH_THE_ACTIVATION_OF_CAMKII	0.00040013	0.024738	15	11	93	83	1
MLL3		REACTOME_APOPTOTIC_CLEAVAGE_OF_CELL_ADHESION_PROTEINS	0.00042096	0.024738	12	9	93	83	0
PTEN		REACTOME_RAS_ACTIVATION_UOPN_CA2_INFUX_THROUGH_NMDA_RECEPTOR	0.0004494	0.024738	17	11	93	83	1
RELN		BIOCARTA_RARRXR_PATHWAY	0.00045938	0.024738	15	15	93	83	0
ASXL3		REACTOME_SYNTHESIS_OF_PIPS_AT_THE_LATE_ENDOSOME_MEMBRANE	0.00061407	0.030214	10	8	93	83	0
MYO9B		REACTOME_CIRCADIAN_CLOCK	0.00061718	0.030214	53	46	93	83	1
ETFB		REACTOME_SYNTHESIS_OF_PIPS_AT_THE_EARLY_ENDOSOME_MEMBRANE	0.00078354	0.03669	12	9	93	83	0
ASH1L		BIOCARTA_SET_PATHWAY	0.00096362	0.043242	11	11	93	83	0
TRIO		REACTOME_TETRAHYDROBIOPTERIN_BH4_SYNTHESIS_RECYCLING_SALVAGE_AND_REGULATION	0.0011062	0.047656	13	10	93	83	0
NAA15		GO_BP
MYT1L		GeneSet_des	Ori_p	Adj_p	gsSize	gsSize_net	intSize	intSize_net	OverlapSize
NR3C2		positive regulation of insulin-like growth factor receptor signaling pathway_BP	6.8236e-08	0.00021424	7	4	96	83	0
APH1A		retinoic acid receptor signaling pathway_BP	1.1281e-07	0.00021424	7	7	96	83	0
SETD5		poly(A)+ mRNA export from nucleus_BP	1.162e-07	0.00021424	6	5	96	83	0
VIL1		positive regulation of DNA-templated transcription, initiation_BP	1.9558e-07	0.00021424	7	5	96	83	0
CDC42BPB		positive regulation of isotype switching_BP	2.5178e-07	0.00021424	6	6	96	83	0
SPARCL1		regulation of transcription initiation from RNA polymerase II promoter_BP	2.579e-07	0.00021424	10	7	96	83	0
BIRC6		positive regulation of transcription initiation from RNA polymerase II promoter_BP	3.0317e-07	0.00021424	6	4	96	83	0
GALNTL4		positive regulation of DNA recombination_BP	3.2021e-07	0.00021424	7	7	96	83	0
WDFY3		regulation of DNA-templated transcription, initiation_BP	3.3068e-07	0.00021424	11	8	96	83	0
MTMR12		positive regulation of phosphoprotein phosphatase activity_BP	3.8243e-07	0.00022299	8	6	96	83	0
EP400		N-terminal protein amino acid acetylation_BP	4.5957e-07	0.00022816	9	5	96	83	1
ZNF774		histone H3 deacetylation_BP	5.0127e-07	0.00022816	13	12	96	83	0
DPP3		positive regulation of granulocyte differentiation_BP	5.6523e-07	0.00022816	7	6	96	83	0
FCRL6		regulation of granulocyte differentiation_BP	7.1409e-07	0.00022816	11	10	96	83	0
SMURF1		regulation of MHC class II biosynthetic process_BP	7.4147e-07	0.00022816	8	7	96	83	0
TTLL3		histone H3-K4 methylation_BP	8.0419e-07	0.00022816	21	17	96	83	0
UTP6		negative regulation of Ras GTPase activity_BP	8.0752e-07	0.00022816	8	8	96	83	0
CARKD		negative regulation of Rho GTPase activity_BP	8.1257e-07	0.00022816	6	6	96	83	0
DNAH10		regulation of bile acid biosynthetic process_BP	8.8168e-07	0.00022816	7	5	96	83	0
PPM1D		negative regulation of GTP catabolic process_BP	9.946e-07	0.00022816	15	12	96	83	0
PHF15		negative regulation of GTPase activity_BP	9.946e-07	0.00022816	15	12	96	83	0
S100G		plasma membrane fusion_BP	1.0393e-06	0.00022816	9	6	96	83	0
KIAA0182		histone H4-K5 acetylation_BP	1.0524e-06	0.00022816	12	9	96	83	1
CSNK1E		histone H4-K8 acetylation_BP	1.0524e-06	0.00022816	12	9	96	83	1
KIAA0100		white fat cell differentiation_BP	1.0633e-06	0.00022816	6	3	96	83	0
CACNA1D		negative regulation of circadian rhythm_BP	1.0945e-06	0.00022816	9	8	96	83	0
RAB2A		negative regulation of keratinocyte proliferation_BP	1.1273e-06	0.00022816	5	5	96	83	0
PCOLCE		negative regulation of cellular senescence_BP	1.1337e-06	0.00022816	5	5	96	83	0
MYOC		histone H4 deacetylation_BP	1.1348e-06	0.00022816	9	8	96	83	0
SLCO1B1		regulation of transcription from RNA polymerase II promoter in response to oxidative stress_BP	1.3566e-06	0.0002579	6	6	96	83	0
SLC6A1		eyelid development in camera-type eye_BP	1.3711e-06	0.0002579	8	7	96	83	0
ATP1B1		uterus development_BP	1.4955e-06	0.00027251	5	5	96	83	0
SCARA3		histone H3-K4 trimethylation_BP	1.5577e-06	0.00027523	7	6	96	83	0
KRT34		regulation of gene silencing_BP	1.6732e-06	0.00028696	18	15	96	83	0
BRWD1		regulation of embryonic development_BP	1.7533e-06	0.0002921	52	44	96	83	0
KDM5B		histone H4 acetylation_BP	1.9282e-06	0.00031231	40	31	96	83	2
PRPF39		histone H4-K16 acetylation_BP	2.2872e-06	0.00036045	10	8	96	83	0
SIX2		regulation of keratinocyte proliferation_BP	2.5207e-06	0.00038679	14	11	96	83	0
KIRREL3		peptidyl-lysine trimethylation_BP	2.6117e-06	0.00039049	11	8	96	83	0
FAM190A		histone H4-K12 acetylation_BP	2.715e-06	0.00039578	6	5	96	83	1
GGNBP2		peptidyl-lysine acetylation_BP	2.9754e-06	0.00042317	83	65	96	83	2
NRXN1		negative regulation of transcription regulatory region DNA binding_BP	3.3409e-06	0.00046383	9	7	96	83	0
WHSC1		regulation of monocyte differentiation_BP	3.6368e-06	0.00047054	8	7	96	83	0
KLC1		negative regulation of transcription, DNA-templated_BP	3.8418e-06	0.00047054	658	558	96	83	3
RANBP17		regulation of phosphatase activity_BP	3.8557e-06	0.00047054	74	64	96	83	0
LEO1		negative regulation of RNA biosynthetic process_BP	3.9183e-06	0.00047054	701	595	96	83	3
PTPRM		protein deacetylation_BP	3.9245e-06	0.00047054	32	29	96	83	0
KDM4B		positive regulation of astrocyte differentiation_BP	3.9453e-06	0.00047054	6	6	96	83	0
SETBP1		negative regulation of phospholipase activity_BP	3.9541e-06	0.00047054	6	6	96	83	0
SRPK2		negative regulation of gene expression, epigenetic_BP	4.3581e-06	0.0004918	21	17	96	83	0
ZNF559		cellular response to interferon-alpha_BP	4.5042e-06	0.0004918	5	4	96	83	1
CSDE1		negative regulation of nucleic acid-templated transcription_BP	4.6204e-06	0.0004918	687	582	96	83	3
JUP		macromolecule deacylation_BP	4.6824e-06	0.0004918	34	31	96	83	0
QRICH1		interaction with symbiont_BP	4.7459e-06	0.0004918	25	21	96	83	0
GSDMC		modification by host of symbiont morphology or physiology_BP	4.7459e-06	0.0004918	25	21	96	83	0
AGAP2		glomerular epithelium development_BP	4.8214e-06	0.0004918	14	13	96	83	0
PLA1A		protein deacylation_BP	4.8553e-06	0.0004918	33	30	96	83	0
HDLBP		negative regulation of RNA metabolic process_BP	4.9557e-06	0.0004918	728	619	96	83	3
TGM1		positive regulation of transcription from RNA polymerase II promoter_BP	5.0461e-06	0.0004918	560	479	96	83	5
LRRC14		chromosome separation_BP	5.0606e-06	0.0004918	10	9	96	83	0
KDM3A		cellular glucose homeostasis_BP	5.3086e-06	0.00049992	22	21	96	83	0
C11orf30		negative regulation of biosynthetic process_BP	5.3831e-06	0.00049992	867	733	96	83	3
TAF4		embryonic digestive tract morphogenesis_BP	5.4013e-06	0.00049992	9	8	96	83	1
TCTE3		internal peptidyl-lysine acetylation_BP	5.5353e-06	0.00050113	81	63	96	83	2
CERS4		glomerular epithelial cell differentiation_BP	5.6433e-06	0.00050113	13	12	96	83	0
TCF3		protein acetylation_BP	5.79e-06	0.00050113	96	76	96	83	3
SLCO1B3		negative regulation of cellular biosynthetic process_BP	5.8246e-06	0.00050113	854	722	96	83	3
CD163L1		regulation of chromatin silencing_BP	5.8785e-06	0.00050113	11	11	96	83	0
NCKAP1		negative regulation of cellular macromolecule biosynthetic process_BP	5.9525e-06	0.00050113	754	635	96	83	3
CSTF2T		negative regulation of protein acetylation_BP	6.091e-06	0.00050113	11	9	96	83	0
BRSK2		protein destabilization_BP	6.1658e-06	0.00050113	15	14	96	83	0
MYH10		positive regulation of MHC class II biosynthetic process_BP	6.2306e-06	0.00050113	5	5	96	83	0
STXBP5		histone acetylation_BP	6.2738e-06	0.00050113	79	62	96	83	2
SHANK3		chromatin silencing_BP	6.4457e-06	0.00050194	14	11	96	83	0
AXL		negative regulation of macromolecule biosynthetic process_BP	6.5674e-06	0.00050194	819	691	96	83	3
IQGAP2		renal filtration cell differentiation_BP	6.6283e-06	0.00050194	12	11	96	83	0
UBN2		glomerular visceral epithelial cell differentiation_BP	6.6283e-06	0.00050194	12	11	96	83	0
KDM6B		positive regulation of mRNA splicing, via spliceosome_BP	6.8976e-06	0.00051564	6	3	96	83	0
CAPN12		regulation of chromatin assembly or disassembly_BP	7.0135e-06	0.00051767	6	6	96	83	0
		negative regulation of peptidyl-lysine acetylation_BP	7.1863e-06	0.00052379	9	8	96	83	0
		positive regulation of receptor biosynthetic process_BP	7.3662e-06	0.00053028	11	9	96	83	0
		positive regulation of dendritic spine morphogenesis_BP	7.7321e-06	0.00054049	7	5	96	83	1
		regulation of epithelial cell differentiation_BP	7.7892e-06	0.00054049	58	52	96	83	0
		negative regulation of transcription from RNA polymerase II promoter_BP	7.8684e-06	0.00054049	389	335	96	83	2
		regulation of glycogen (starch) synthase activity_BP	7.9402e-06	0.00054049	6	4	96	83	0
		negative regulation of epidermal cell differentiation_BP	7.9715e-06	0.00054049	6	4	96	83	0
		positive regulation of nitric-oxide synthase activity_BP	8.1091e-06	0.00054349	11	9	96	83	0
		histone deacetylation_BP	8.2423e-06	0.00054472	27	25	96	83	0
		regulation of protein deacetylation_BP	8.3143e-06	0.00054472	18	16	96	83	0
		hepaticobiliary system development_BP	8.8865e-06	0.00056383	22	21	96	83	0
		negative regulation of epidermis development_BP	8.9405e-06	0.00056383	7	4	96	83	0
		negative regulation of keratinocyte differentiation_BP	8.9405e-06	0.00056383	5	4	96	83	0
		modification of morphology or physiology of other organism_BP	8.9926e-06	0.00056383	48	41	96	83	0
		negative regulation of nitrogen compound metabolic process_BP	9.4786e-06	0.00058784	835	710	96	83	3
		negative regulation of nucleobase-containing compound metabolic process_BP	9.5772e-06	0.00058784	822	699	96	83	3
		histone lysine methylation_BP	9.7862e-06	0.00059441	36	28	96	83	0
		modification of morphology or physiology of other organism involved in symbiotic interaction_BP	9.9425e-06	0.00059768	46	39	96	83	0
		response to fluid shear stress_BP	1.0938e-05	0.00064518	18	15	96	83	0
		protein acylation_BP	1.0954e-05	0.00064518	120	99	96	83	3
		intracellular estrogen receptor signaling pathway_BP	1.1587e-05	0.00067566	13	11	96	83	0
		positive regulation of transcription, DNA-templated_BP	1.2219e-05	0.0006985	839	720	96	83	8
		positive regulation of nucleic acid-templated transcription_BP	1.2219e-05	0.0006985	839	720	96	83	8
		regulation of response to alcohol_BP	1.2824e-05	0.00072597	5	5	96	83	0
		negative regulation of gene expression_BP	1.3089e-05	0.00073384	983	826	96	83	4
		histone lysine demethylation_BP	1.3601e-05	0.00075529	13	8	96	83	1
		regulation of transcription from RNA polymerase II promoter_BP	1.4195e-05	0.00078089	1029	882	96	83	6
		regulation of astrocyte differentiation_BP	1.7076e-05	0.00093055	10	10	96	83	0
		cerebral cortex radially oriented cell migration_BP	1.7444e-05	0.00093317	7	5	96	83	0
		cerebral cortex radial glia guided migration_BP	1.7444e-05	0.00093317	6	5	96	83	0
		establishment of blood-brain barrier_BP	1.7732e-05	0.00093996	5	3	96	83	0
		circadian rhythm_BP	1.8199e-05	0.0009515	59	56	96	83	2
		rhythmic process_BP	1.8368e-05	0.0009515	82	77	96	83	2
		internal protein amino acid acetylation_BP	1.8713e-05	0.0009515	86	68	96	83	2
		positive regulation of B cell mediated immunity_BP	1.8776e-05	0.0009515	9	9	96	83	0
		positive regulation of immunoglobulin mediated immune response_BP	1.8776e-05	0.0009515	9	9	96	83	0
		positive regulation of telomere maintenance_BP	1.8929e-05	0.0009515	6	6	96	83	0
		regulation of peroxisome proliferator activated receptor signaling pathway_BP	2.1528e-05	0.0010626	8	7	96	83	0
		regulation of transcription, DNA-templated_BP	2.1595e-05	0.0010626	1836	1559	96	83	12
		intrinsic apoptotic signaling pathway in response to DNA damage by p53 class mediator_BP	2.1685e-05	0.0010626	20	20	96	83	0
		regulation of protein acetylation_BP	2.3169e-05	0.0011065	31	25	96	83	0
		negative regulation of cell aging_BP	2.3306e-05	0.0011065	9	9	96	83	0
		neurological system process involved in regulation of systemic arterial blood pressure_BP	2.3404e-05	0.0011065	5	4	96	83	0
		negative regulation of heterotypic cell-cell adhesion_BP	2.353e-05	0.0011065	7	6	96	83	0
		regulation of cell-cell adhesion involved in gastrulation_BP	2.353e-05	0.0011065	7	6	96	83	0
		negative regulation of ion transmembrane transport_BP	2.4023e-05	0.0011206	36	33	96	83	0
		positive regulation of glial cell differentiation_BP	2.5066e-05	0.00116	8	7	96	83	0
		regulation of peptidyl-lysine acetylation_BP	2.6055e-05	0.0011963	29	24	96	83	0
		regulation of androgen receptor signaling pathway_BP	2.7515e-05	0.0012534	20	17	96	83	0
		ER overload response_BP	2.9182e-05	0.0013191	6	5	96	83	0
		negative regulation of peptidyl-serine phosphorylation_BP	3.3143e-05	0.0014866	12	9	96	83	0
		regulation of nucleic acid-templated transcription_BP	3.4026e-05	0.0015146	1863	1581	96	83	12
		negative regulation of phosphatase activity_BP	3.6575e-05	0.0016112	53	45	96	83	0
		regulation of immunoglobulin mediated immune response_BP	3.6848e-05	0.0016112	16	15	96	83	0
		glomerular epithelial cell development_BP	3.7027e-05	0.0016112	7	7	96	83	0
		positive regulation of histone deacetylation_BP	3.9941e-05	0.0017252	7	6	96	83	0
		positive regulation of gene expression, epigenetic_BP	4.2398e-05	0.0018107	15	12	96	83	1
		response to UV-A_BP	4.2543e-05	0.0018107	5	5	96	83	0
		peptidyl-lysine modification_BP	4.4441e-05	0.0018778	114	88	96	83	2
		regulation of stem cell maintenance_BP	4.5109e-05	0.0018923	8	7	96	83	0
		regulation of gluconeogenesis_BP	5.1781e-05	0.0021567	15	15	96	83	0
		neuron remodeling_BP	5.329e-05	0.0022038	6	5	96	83	0
		glomerular visceral epithelial cell development_BP	5.494e-05	0.002256	6	6	96	83	0
		regulation of DNA biosynthetic process_BP	5.6941e-05	0.0022899	22	17	96	83	0
		peptidyl-lysine methylation_BP	5.6996e-05	0.0022899	17	13	96	83	0
		regulation of RNA biosynthetic process_BP	5.7607e-05	0.0022899	1892	1607	96	83	12
		negative regulation of Ras protein signal transduction_BP	5.7877e-05	0.0022899	24	23	96	83	3
		noradrenergic neuron differentiation_BP	5.815e-05	0.0022899	7	7	96	83	0
		negative regulation of phosphatidylinositol 3-kinase signaling_BP	5.8201e-05	0.0022899	7	5	96	83	1
		amino acid import_BP	5.8743e-05	0.0022899	6	6	96	83	0
		negative regulation of small GTPase mediated signal transduction_BP	5.8906e-05	0.0022899	25	24	96	83	3
		negative regulation of sodium ion transport_BP	6.0661e-05	0.0023288	5	5	96	83	0
		regulation of monooxygenase activity_BP	6.0706e-05	0.0023288	44	34	96	83	0
		regulation of immunoglobulin production_BP	6.1955e-05	0.0023474	14	13	96	83	0
		regulation of protein import into nucleus, translocation_BP	6.2169e-05	0.0023474	10	8	96	83	0
		nitric oxide biosynthetic process_BP	6.2399e-05	0.0023474	11	11	96	83	0
		chromatin silencing at rDNA_BP	6.3372e-05	0.0023687	5	4	96	83	0
		mitotic sister chromatid cohesion_BP	6.5721e-05	0.002432	11	10	96	83	1
		cellular response to laminar fluid shear stress_BP	6.59e-05	0.002432	7	5	96	83	0
		modulation by host of viral transcription_BP	6.8767e-05	0.0024905	20	16	96	83	0
		modulation of transcription in other organism involved in symbiotic interaction_BP	6.8767e-05	0.0024905	20	16	96	83	0
		modulation by host of symbiont transcription_BP	6.8767e-05	0.0024905	20	16	96	83	0
		positive regulation of cell aging_BP	6.93e-05	0.0024942	5	5	96	83	0
		regulation of epidermis development_BP	6.9724e-05	0.0024942	27	23	96	83	0
		positive regulation of actin nucleation_BP	7.2727e-05	0.0025714	5	4	96	83	1
		negative regulation of chromatin modification_BP	7.2763e-05	0.0025714	26	23	96	83	0
		regulation of glial cell differentiation_BP	7.4893e-05	0.0026307	16	14	96	83	0
		response to laminar fluid shear stress_BP	7.5919e-05	0.0026508	10	7	96	83	0
		histone H3 acetylation_BP	7.8616e-05	0.0027286	43	34	96	83	1
		positive regulation of nitric oxide biosynthetic process_BP	8.2338e-05	0.0028409	23	18	96	83	0
		cellular response to estradiol stimulus_BP	8.4576e-05	0.0029009	12	11	96	83	0
		negative regulation of histone acetylation_BP	8.5405e-05	0.0029122	7	6	96	83	0
		positive regulation by host of viral transcription_BP	8.8044e-05	0.0029848	11	9	96	83	0
		protein ADP-ribosylation_BP	9.0045e-05	0.003035	12	11	96	83	0
		negative regulation of leukocyte cell-cell adhesion_BP	9.163e-05	0.0030706	5	4	96	83	0
		regulation of telomere maintenance via telomerase_BP	9.221e-05	0.0030724	7	7	96	83	0
		negative regulation of fat cell differentiation_BP	9.2834e-05	0.0030756	23	19	96	83	0
		regulation of helicase activity_BP	9.3782e-05	0.0030895	8	8	96	83	0
		positive regulation of RNA splicing_BP	9.9896e-05	0.0032724	12	8	96	83	0
		smooth muscle cell migration_BP	0.00010335	0.0033661	5	4	96	83	0
		stem cell maintenance_BP	0.00010462	0.0033661	37	34	96	83	2
		embryonic digit morphogenesis_BP	0.00010492	0.0033661	15	13	96	83	0
		cell-type specific apoptotic process_BP	0.00010506	0.0033661	38	36	96	83	0
		blastocyst formation_BP	0.00011138	0.0035471	5	3	96	83	0
		regulation of cytoplasmic mRNA processing body assembly_BP	0.00011193	0.0035471	5	5	96	83	0
		positive regulation of fibroblast growth factor receptor signaling pathway_BP	0.00011801	0.0037197	5	3	96	83	0
		regulation of telomere maintenance_BP	0.00011941	0.0037374	15	14	96	83	0
		histone modification_BP	0.00011986	0.0037374	223	184	96	83	4
		negative regulation of TOR signaling_BP	0.00012449	0.0038612	20	17	96	83	0
		covalent chromatin modification_BP	0.00012525	0.003864	224	185	96	83	4
		regulation of synapse structural plasticity_BP	0.0001277	0.003919	5	4	96	83	1
		regulation of gene expression, epigenetic_BP	0.00013061	0.0039874	122	98	96	83	1
		regulation of epidermal cell differentiation_BP	0.00013179	0.0040023	22	20	96	83	0
		regulation of fat cell differentiation_BP	0.00013351	0.0040338	55	45	96	83	0
		positive regulation of cyclin-dependent protein serine/threonine kinase activity involved in G1/S transition of mitotic cell cycle_BP	0.0001365	0.0040755	7	6	96	83	0
		regulation of cyclin-dependent protein serine/threonine kinase activity involved in G1/S transition of mitotic cell cycle_BP	0.0001365	0.0040755	8	6	96	83	1
		negative regulation of dephosphorylation_BP	0.00013699	0.0040755	56	47	96	83	0
		negative regulation of transmembrane transport_BP	0.00013835	0.0040951	41	37	96	83	0
		negative regulation of histone modification_BP	0.00014148	0.0041264	23	20	96	83	0
		adhesion of symbiont to host_BP	0.00014175	0.0041264	9	7	96	83	0
		negative regulation of cell-matrix adhesion_BP	0.00014235	0.0041264	20	19	96	83	3
		DNA damage response, signal transduction by p53 class mediator resulting in transcription of p21 class mediator_BP	0.00014285	0.0041264	13	13	96	83	0
		protein demethylation_BP	0.00014366	0.0041264	18	13	96	83	1
		protein dealkylation_BP	0.00014366	0.0041264	18	13	96	83	1
		cardiac left ventricle morphogenesis_BP	0.00014647	0.0041867	12	10	96	83	0
		positive regulation of RNA biosynthetic process_BP	0.00014934	0.0042478	869	748	96	83	8
		chromatin-mediated maintenance of transcription_BP	0.00015074	0.0042669	7	5	96	83	1
		nucleotide phosphorylation_BP	0.00015252	0.0042965	19	13	96	83	0
		negative regulation of glycogen biosynthetic process_BP	0.00015526	0.0043526	7	4	96	83	0
		negative regulation of meiosis_BP	0.00015805	0.0044095	5	5	96	83	0
		regulation of nodal signaling pathway_BP	0.00015942	0.0044266	5	3	96	83	0
		negative regulation of cellular extravasation_BP	0.00016493	0.0045283	6	6	96	83	0
		regulation of Ral protein signal transduction_BP	0.00016541	0.0045283	5	3	96	83	0
		positive regulation of Ral GTPase activity_BP	0.00016541	0.0045283	5	3	96	83	0
		modified amino acid transport_BP	0.00017112	0.0046493	15	14	96	83	0
		retina vasculature morphogenesis in camera-type eye_BP	0.00017171	0.0046493	5	5	96	83	0
		molting cycle process_BP	0.00017302	0.0046493	21	17	96	83	0
		hair cycle process_BP	0.00017302	0.0046493	21	17	96	83	0
		regulation of Ral GTPase activity_BP	0.00017396	0.004653	5	3	96	83	0
		positive regulation of biosynthetic process_BP	0.00017908	0.0047681	1083	930	96	83	8
		hair follicle development_BP	0.00018321	0.0048435	19	16	96	83	0
		positive regulation of BMP signaling pathway_BP	0.00018357	0.0048435	17	15	96	83	0
		regulation of isotype switching_BP	0.00018571	0.0048778	9	8	96	83	0
		muscle cell migration_BP	0.00018907	0.0049437	9	8	96	83	0
		glycoprotein catabolic process_BP	0.00019122	0.0049769	9	9	96	83	0
		regulation of RNA export from nucleus_BP	0.00019204	0.0049769	9	8	96	83	0
		cellular response to fluid shear stress_BP	0.0001942	0.0049987	11	9	96	83	0
		negative regulation of glycogen metabolic process_BP	0.0001946	0.0049987	8	5	96	83	0
		regulation of RNA metabolic process_BP	0.00019603	0.0050133	1975	1675	96	83	14
		regulation of histone deacetylation_BP	0.00020131	0.005126	12	11	96	83	0
		histone H2A acetylation_BP	0.0002055	0.00521	12	9	96	83	1
		regulation of circadian rhythm_BP	0.00020937	0.0052851	57	51	96	83	1
		positive regulation of cellular biosynthetic process_BP	0.0002124	0.0053383	1064	914	96	83	8
		positive regulation of immunoglobulin production_BP	0.00021652	0.0054185	11	11	96	83	0
		negative regulation of DNA biosynthetic process_BP	0.00021986	0.0054788	12	9	96	83	0
		ERK1 and ERK2 cascade_BP	0.00022864	0.0056732	12	11	96	83	0
		regulation of cellular macromolecule biosynthetic process_BP	0.0002312	0.0057123	2036	1723	96	83	12
		positive regulation of sodium ion transmembrane transporter activity_BP	0.0002366	0.0058006	10	9	96	83	1
		sister chromatid cohesion_BP	0.00023676	0.0058006	22	17	96	83	1
		regulation of nitric-oxide synthase activity_BP	0.00023819	0.0058113	32	25	96	83	0
		positive regulation of RNA metabolic process_BP	0.00024196	0.0058786	892	767	96	83	8
		regulation of p38MAPK cascade_BP	0.00024991	0.0060466	11	9	96	83	0
		regulation of nucleobase-containing compound transport_BP	0.00025196	0.00606	10	9	96	83	0
		negative regulation of blood pressure_BP	0.00025284	0.00606	11	10	96	83	0
		Notch signaling pathway_BP	0.00025358	0.00606	89	78	96	83	2
		lipoprotein transport_BP	0.00027667	0.0065641	7	3	96	83	0
		positive regulation of gene expression_BP	0.00027693	0.0065641	991	850	96	83	10
		cAMP metabolic process_BP	0.00027845	0.0065669	19	15	96	83	0
		negative regulation of signal transduction by p53 class mediator_BP	0.0002793	0.0065669	19	17	96	83	0
		regulation of chromatin organization_BP	0.00028366	0.0065909	69	61	96	83	0
		cellular response to interleukin-3_BP	0.00028456	0.0065909	5	4	96	83	0
		response to interleukin-3_BP	0.00028456	0.0065909	5	4	96	83	0
		negative regulation by host of viral transcription_BP	0.00028484	0.0065909	12	10	96	83	0
		epithelial cell differentiation involved in kidney development_BP	0.00029534	0.0068067	18	17	96	83	0
		regulation of macrophage apoptotic process_BP	0.00030098	0.0069017	6	5	96	83	0
		regulation of filopodium assembly_BP	0.00030222	0.0069017	24	21	96	83	1
		response to UV-C_BP	0.00030579	0.0069017	7	7	96	83	0
		regulation of chromatin modification_BP	0.00030676	0.0069017	64	56	96	83	0
		negative regulation of transporter activity_BP	0.00030698	0.0069017	35	32	96	83	0
		regulation of keratinocyte differentiation_BP	0.00030729	0.0069017	17	16	96	83	0
		negative regulation of ion transmembrane transporter activity_BP	0.00030863	0.0069017	28	26	96	83	0
		atrial septum development_BP	0.00030893	0.0069017	13	9	96	83	1
		renal absorption_BP	0.00031055	0.0069115	9	8	96	83	0
		DNA damage response, signal transduction resulting in transcription_BP	0.00031173	0.0069115	14	14	96	83	0
		neuronal stem cell maintenance_BP	0.00031799	0.0070047	10	10	96	83	0
		negative regulation of activin receptor signaling pathway_BP	0.00031834	0.0070047	9	7	96	83	0
		mRNA splice site selection_BP	0.0003329	0.0072975	14	12	96	83	0
		regulation of mesoderm development_BP	0.00033639	0.0073465	9	9	96	83	0
		positive regulation of nuclear cell cycle DNA replication_BP	0.00034946	0.0075967	5	4	96	83	0
		neuron maturation_BP	0.00035046	0.0075967	16	12	96	83	1
		positive regulation of protein ubiquitination involved in ubiquitin-dependent protein catabolic process_BP	0.00035537	0.0076747	6	5	96	83	1
		regulation of catenin import into nucleus_BP	0.00036474	0.0078479	21	20	96	83	0
		pyrimidine deoxyribonucleotide metabolic process_BP	0.00037166	0.0079382	7	5	96	83	0
		pyrimidine deoxyribonucleotide catabolic process_BP	0.00037166	0.0079382	7	5	96	83	0
		regulation of retinoic acid receptor signaling pathway_BP	0.00037338	0.0079424	13	12	96	83	0
		regulation of Arp2/3 complex-mediated actin nucleation_BP	0.00037458	0.0079424	7	5	96	83	1
		positive regulation of transforming growth factor beta receptor signaling pathway_BP	0.00038276	0.0080864	16	15	96	83	0
		regulation of biosynthetic process_BP	0.00038501	0.0081046	2292	1945	96	83	12
		face development_BP	0.00039063	0.0081934	18	17	96	83	0
		regulation of cellular biosynthetic process_BP	0.000396	0.0082763	2257	1916	96	83	12
		regulation of transforming growth factor beta receptor signaling pathway_BP	0.0004138	0.0086042	77	68	96	83	1
		ear morphogenesis_BP	0.00041464	0.0086042	32	27	96	83	0
		positive regulation of nucleobase-containing compound metabolic process_BP	0.00042094	0.0087039	1309	1117	96	83	12
		vascular smooth muscle contraction_BP	0.00043078	0.0088759	7	5	96	83	0
		regulation of histone acetylation_BP	0.00043529	0.0089373	26	21	96	83	0
		regulation of TOR signaling_BP	0.00043793	0.0089599	37	31	96	83	0
		histone H3-K9 demethylation_BP	0.00044403	0.0090368	6	5	96	83	1
		cellular response to estrogen stimulus_BP	0.00044479	0.0090368	19	15	96	83	0
		decidualization_BP	0.00045321	0.0091759	7	7	96	83	0
		cellular response to indole-3-methanol_BP	0.00045789	0.0092067	5	5	96	83	1
		response to indole-3-methanol_BP	0.00045789	0.0092067	5	5	96	83	1
		regulation of muscle adaptation_BP	0.00046402	0.0092932	25	18	96	83	0
		chromatin modification_BP	0.00046538	0.0092932	308	263	96	83	6
		negative regulation of toll-like receptor 4 signaling pathway_BP	0.00047836	0.0095199	6	4	96	83	0
		outflow tract septum morphogenesis_BP	0.00048143	0.0095483	11	7	96	83	0
		retina vasculature development in camera-type eye_BP	0.0004837	0.0095595	10	10	96	83	0
		insulin-like growth factor receptor signaling pathway_BP	0.00048527	0.0095595	10	8	96	83	0
		positive regulation of cell migration by vascular endothelial growth factor signaling pathway_BP	0.00049484	0.0097151	5	5	96	83	0
		negative regulation of epithelial cell differentiation_BP	0.00050075	0.0097983	17	14	96	83	0
		DNA methylation or demethylation_BP	0.00050792	0.0099053	47	40	96	83	0
		depyrimidination_BP	0.00051865	0.010081	5	4	96	83	0
		membrane repolarization during action potential_BP	0.00052584	0.010187	10	9	96	83	2
		positive regulation of pseudopodium assembly_BP	0.0005381	0.010334	9	9	96	83	0
		regulation of pseudopodium assembly_BP	0.0005381	0.010334	9	9	96	83	0
		membrane repolarization during cardiac muscle cell action potential_BP	0.00053879	0.010334	9	8	96	83	2
		positive regulation of transcription from RNA polymerase III promoter_BP	0.00054216	0.010341	7	5	96	83	1
		regulation of nucleobase-containing compound metabolic process_BP	0.00054269	0.010341	2480	2102	96	83	17
		regulation of dendritic spine morphogenesis_BP	0.00055664	0.010572	19	12	96	83	3
		epithelial cilium movement involved in determination of left/right asymmetry_BP	0.00056377	0.010673	7	7	96	83	0
		positive regulation of macromolecule biosynthetic process_BP	0.00056787	0.010716	988	848	96	83	8
		circadian regulation of gene expression_BP	0.00058532	0.01101	43	41	96	83	1
		positive regulation of nitrogen compound metabolic process_BP	0.00058857	0.011035	1330	1133	96	83	12
		regulation of intracellular steroid hormone receptor signaling pathway_BP	0.00059197	0.011063	42	34	96	83	0
		nephron epithelium development_BP	0.00060348	0.011242	52	48	96	83	1
		cellular hypotonic response_BP	0.00060903	0.011274	5	3	96	83	0
		hypotonic response_BP	0.00060903	0.011274	5	3	96	83	0
		positive regulation of chromosome organization_BP	0.00062519	0.011536	52	45	96	83	2
		positive regulation of gliogenesis_BP	0.00062804	0.011552	11	10	96	83	0
		L-amino acid import_BP	0.00064431	0.011814	5	5	96	83	0
		regulation of macromolecule biosynthetic process_BP	0.00067581	0.012353	2149	1820	96	83	12
		regulation of neuron migration_BP	0.00068099	0.012409	7	4	96	83	0
		Rac protein signal transduction_BP	0.00068735	0.012465	14	13	96	83	1
		pyrimidine nucleotide catabolic process_BP	0.00068836	0.012465	8	6	96	83	0
		negative regulation of telomerase activity_BP	0.00070817	0.012784	6	5	96	83	0
		positive regulation of calcium ion-dependent exocytosis_BP	0.000718	0.012922	9	8	96	83	0
		negative regulation of oligodendrocyte differentiation_BP	0.00073715	0.013226	5	5	96	83	0
		negative regulation of striated muscle cell apoptotic process_BP	0.00074119	0.013257	5	4	96	83	0
		regulation of germinal center formation_BP	0.00076296	0.013605	5	5	96	83	0
		vasoconstriction_BP	0.00076964	0.013682	9	7	96	83	0
		cardiac atrium development_BP	0.00077457	0.013728	19	14	96	83	1
		positive regulation of protein deacetylation_BP	0.00078645	0.013896	10	8	96	83	0
		negative regulation of hippo signaling_BP	0.00080132	0.014116	5	5	96	83	0
		body morphogenesis_BP	0.00080955	0.014218	20	18	96	83	0
		neuron apoptotic process_BP	0.00082741	0.014488	13	12	96	83	0
		neurotransmitter uptake_BP	0.00084558	0.014762	6	5	96	83	0
		regulation of smooth muscle cell apoptotic process_BP	0.00086565	0.015067	8	7	96	83	0
		developmental growth involved in morphogenesis_BP	0.00088206	0.015307	38	31	96	83	0
		lymphangiogenesis_BP	0.00089783	0.015535	10	10	96	83	0
		cyclic nucleotide catabolic process_BP	0.00091348	0.015719	8	5	96	83	0
		regulation of striated muscle cell apoptotic process_BP	0.00091736	0.015719	7	6	96	83	0
		tongue development_BP	0.00091841	0.015719	7	6	96	83	0
		intrinsic apoptotic signaling pathway by p53 class mediator_BP	0.00091926	0.015719	32	31	96	83	0
		mitral valve development_BP	0.00094509	0.016114	6	5	96	83	0
		cAMP catabolic process_BP	0.00096959	0.016451	7	4	96	83	0
		regulation of muscle cell apoptotic process_BP	0.00097054	0.016451	16	14	96	83	0
		positive regulation of fat cell differentiation_BP	0.00097752	0.016521	27	22	96	83	0
		regulation of insulin-like growth factor receptor signaling pathway_BP	0.00098327	0.016571	13	9	96	83	0
		regulation of triglyceride biosynthetic process_BP	0.0010156	0.017066	11	11	96	83	0
		positive regulation of acrosome reaction_BP	0.001035	0.017292	5	4	96	83	0
		regulation of acrosome reaction_BP	0.001035	0.017292	6	4	96	83	0
		negative regulation of vascular endothelial growth factor receptor signaling pathway_BP	0.0010394	0.017317	7	6	96	83	0
		positive regulation of helicase activity_BP	0.0010729	0.017824	5	5	96	83	0
		odontogenesis of dentin-containing tooth_BP	0.0010774	0.017848	21	21	96	83	0
		virion attachment to host cell_BP	0.0011311	0.018632	8	6	96	83	0
		adhesion of symbiont to host cell_BP	0.0011311	0.018632	8	6	96	83	0
		positive regulation of cytosolic calcium ion concentration involved in phospholipase C-activating G-protein coupled signaling pathway_BP	0.0011547	0.018967	8	8	96	83	0
		regulation of gene expression_BP	0.00116	0.019	2446	2066	96	83	18
		prepulse inhibition_BP	0.0011663	0.019005	6	5	96	83	1
		histone demethylation_BP	0.0011684	0.019005	15	10	96	83	1
		response to estrogen_BP	0.0011701	0.019005	51	41	96	83	0
		cellular response to alcohol_BP	0.0011939	0.019337	30	27	96	83	1
		regulation of transcription from RNA polymerase II promoter in response to stress_BP	0.0012127	0.019588	38	35	96	83	0
		gastrulation with mouth forming second_BP	0.0012209	0.019665	9	8	96	83	0
		spermatid development_BP	0.0012249	0.019675	35	27	96	83	0
		canonical Wnt signaling pathway_BP	0.0012321	0.019693	54	46	96	83	3
		phospholipase C-activating dopamine receptor signaling pathway_BP	0.0012327	0.019693	7	7	96	83	0
		positive regulation of chromatin modification_BP	0.0012403	0.019722	37	31	96	83	0
		positive regulation of cardiac muscle cell differentiation_BP	0.0012413	0.019722	7	6	96	83	0
		protein localization to chromosome, telomeric region_BP	0.0012642	0.020032	6	6	96	83	0
		positive regulation of synapse maturation_BP	0.0012866	0.02033	9	8	96	83	2
		hair cycle_BP	0.0012982	0.020459	30	26	96	83	0
		regulation of neuroblast proliferation_BP	0.0013037	0.02049	11	10	96	83	0
		muscle cell fate commitment_BP	0.0013203	0.020623	12	10	96	83	0
		positive regulation of phospholipase A2 activity_BP	0.0013226	0.020623	5	5	96	83	0
		cellular senescence_BP	0.0013228	0.020623	27	25	96	83	0
		regulation of synapse maturation_BP	0.0013291	0.020631	10	9	96	83	2
		positive regulation of corticosteroid hormone secretion_BP	0.0013304	0.020631	5	5	96	83	0
		cytoplasmic mRNA processing body assembly_BP	0.001335	0.020648	7	6	96	83	0
		regulation of histone modification_BP	0.0013418	0.020698	59	51	96	83	0
		regulation of B cell mediated immunity_BP	0.0013509	0.020784	17	16	96	83	0
		regulation of protein kinase A signaling_BP	0.0013631	0.020885	8	6	96	83	0
		molting cycle_BP	0.0013646	0.020885	30	26	96	83	0
		regulation of gastrulation_BP	0.0013987	0.021337	20	18	96	83	0
		positive regulation of Ran GTPase activity_BP	0.0014091	0.021337	5	5	96	83	0
		regulation of Ran protein signal transduction_BP	0.0014091	0.021337	5	5	96	83	0
		regulation of Ran GTPase activity_BP	0.0014091	0.021337	5	5	96	83	0
		hormone transport_BP	0.0014124	0.021337	31	23	96	83	0
		stem cell development_BP	0.0014454	0.021779	90	83	96	83	2
		central nervous system projection neuron axonogenesis_BP	0.0014577	0.021907	9	7	96	83	0
		resolution of meiotic recombination intermediates_BP	0.0014816	0.022151	6	5	96	83	0
		meiotic chromosome separation_BP	0.0014816	0.022151	6	5	96	83	0
		nephron tubule morphogenesis_BP	0.0014867	0.022171	30	29	96	83	0
		positive regulation of leukocyte apoptotic process_BP	0.0015108	0.022474	13	7	96	83	0
		central nervous system neuron axonogenesis_BP	0.0015232	0.0226	11	8	96	83	1
		dorsal/ventral axis specification_BP	0.0015343	0.022707	12	11	96	83	0
		regulation of cell projection assembly_BP	0.0015513	0.0229	71	64	96	83	2
		ectoderm development_BP	0.0015606	0.022979	12	9	96	83	2
		mRNA transcription from RNA polymerase II promoter_BP	0.0015677	0.023026	12	11	96	83	0
		DNA dealkylation_BP	0.0015844	0.023213	17	14	96	83	0
		positive regulation of insulin receptor signaling pathway_BP	0.001596	0.023287	5	5	96	83	0
		positive regulation of calcineurin-NFAT signaling cascade_BP	0.0016039	0.023287	5	3	96	83	0
		establishment or maintenance of cell polarity_BP	0.0016071	0.023287	63	53	96	83	2
		positive regulation of steroid hormone secretion_BP	0.0016087	0.023287	6	5	96	83	0
		hormone secretion_BP	0.0016116	0.023287	28	22	96	83	0
		neuron death_BP	0.0016134	0.023287	20	17	96	83	0
		megakaryocyte differentiation_BP	0.0016198	0.02332	8	6	96	83	0
		nephron tubule development_BP	0.0016313	0.023429	36	33	96	83	0
		positive regulation of muscle cell differentiation_BP	0.0016617	0.023713	51	45	96	83	1
		tongue morphogenesis_BP	0.0016632	0.023713	5	4	96	83	0
		Wnt signaling pathway_BP	0.0016645	0.023713	77	66	96	83	4
		mesenchyme morphogenesis_BP	0.0016674	0.023713	15	11	96	83	0
		regulation of extracellular matrix organization_BP	0.0016917	0.024	12	9	96	83	0
		regulation of NFAT protein import into nucleus_BP	0.0016978	0.024029	6	6	96	83	0
		positive regulation of bone mineralization_BP	0.0017142	0.024203	25	23	96	83	0
		morphogenesis of embryonic epithelium_BP	0.0017191	0.024213	39	32	96	83	1
		negative regulation of extrinsic apoptotic signaling pathway_BP	0.0017247	0.024233	61	50	96	83	1
		negative regulation of JNK cascade_BP	0.0017373	0.024351	27	22	96	83	0
		regulation of growth hormone secretion_BP	0.0017756	0.024829	5	5	96	83	0
		phosphatidylinositol phosphorylation_BP	0.0018044	0.025171	11	9	96	83	0
		smooth muscle contraction_BP	0.0018285	0.025443	25	18	96	83	0
		regulation of histone methylation_BP	0.0018326	0.025443	19	17	96	83	0
		chromatin remodeling_BP	0.0018469	0.02558	102	91	96	83	2
		base-excision repair, AP site formation_BP	0.0018704	0.025832	8	5	96	83	0
		protein hexamerization_BP	0.0018739	0.025832	6	4	96	83	0
		cellular response to steroid hormone stimulus_BP	0.0019144	0.026237	39	33	96	83	0
		negative regulation of intrinsic apoptotic signaling pathway in response to DNA damage by p53 class mediator_BP	0.0019213	0.026237	11	9	96	83	0
		regulation of intrinsic apoptotic signaling pathway in response to DNA damage by p53 class mediator_BP	0.0019213	0.026237	11	9	96	83	0
		negative regulation of intrinsic apoptotic signaling pathway by p53 class mediator_BP	0.0019213	0.026237	11	9	96	83	0
		positive regulation of biomineral tissue development_BP	0.0019654	0.026677	27	25	96	83	0
		positive regulation of DNA biosynthetic process_BP	0.0019681	0.026677	11	9	96	83	0
		negative regulation of B cell mediated immunity_BP	0.0019843	0.026677	5	5	96	83	0
		negative regulation of immunoglobulin mediated immune response_BP	0.0019843	0.026677	5	5	96	83	0
		lymph vessel morphogenesis_BP	0.0019878	0.026677	11	11	96	83	0
		negative regulation of hormone metabolic process_BP	0.0019888	0.026677	6	6	96	83	0
		ectodermal placode formation_BP	0.0019947	0.026677	7	5	96	83	0
		ectodermal placode development_BP	0.0019947	0.026677	7	5	96	83	0
		ectodermal placode morphogenesis_BP	0.0019947	0.026677	7	5	96	83	0
		neural tube patterning_BP	0.002003	0.026727	6	4	96	83	0
		positive regulation of monooxygenase activity_BP	0.0020189	0.026878	18	13	96	83	0
		negative regulation of chromatin silencing_BP	0.0020391	0.027072	7	7	96	83	0
		regulation of cardiac muscle cell apoptotic process_BP	0.0020428	0.027072	5	5	96	83	0
		regulation of DNA-templated transcription in response to stress_BP	0.0020523	0.027137	42	39	96	83	0
		regulation of hair cycle_BP	0.0020624	0.02718	10	9	96	83	0
		tube formation_BP	0.0020649	0.02718	42	37	96	83	0
		negative regulation of response to DNA damage stimulus_BP	0.0020739	0.027236	35	32	96	83	0
		DNA alkylation_BP	0.0020929	0.027363	33	28	96	83	0
		DNA methylation_BP	0.0020929	0.027363	33	28	96	83	0
		negative regulation of protein kinase B signaling_BP	0.0021104	0.02753	22	19	96	83	1
		endocardial cushion formation_BP	0.0021251	0.027659	8	6	96	83	0
		spermatid differentiation_BP	0.0021374	0.027735	38	28	96	83	0
		bone development_BP	0.0021404	0.027735	52	39	96	83	1
		negative regulation of ossification_BP	0.0021631	0.027888	36	33	96	83	0
		nephron epithelium morphogenesis_BP	0.0021668	0.027888	33	32	96	83	1
		establishment of cell polarity_BP	0.0021684	0.027888	35	30	96	83	1
		negative regulation of androgen receptor signaling pathway_BP	0.0021714	0.027888	11	11	96	83	0
		kidney morphogenesis_BP	0.0021838	0.027986	40	36	96	83	1
		positive regulation of p38MAPK cascade_BP	0.002197	0.028073	8	6	96	83	0
		activation of adenylate cyclase activity_BP	0.0022002	0.028073	26	24	96	83	0
		sperm capacitation_BP	0.0022215	0.028283	5	3	96	83	0
		regulation of transcription from RNA polymerase II promoter in response to hypoxia_BP	0.0022492	0.028573	26	23	96	83	0
		sulfur compound transport_BP	0.0022812	0.028867	21	19	96	83	0
		nephron morphogenesis_BP	0.0022823	0.028867	33	32	96	83	1
		maternal process involved in female pregnancy_BP	0.0023206	0.029289	9	9	96	83	0
		miRNA metabolic process_BP	0.0023508	0.029606	6	5	96	83	0
		positive regulation of dendrite morphogenesis_BP	0.00236	0.029658	14	11	96	83	1
		maternal placenta development_BP	0.0023712	0.029735	8	8	96	83	0
		positive regulation of adenylate cyclase activity_BP	0.0024335	0.03045	29	26	96	83	0
		positive regulation of muscle cell apoptotic process_BP	0.002444	0.030516	6	6	96	83	0
		positive regulation of cAMP biosynthetic process_BP	0.0024788	0.030884	52	43	96	83	0
		epiboly_BP	0.0024989	0.031068	11	11	96	83	0
		positive regulation of protein acetylation_BP	0.0025178	0.03117	16	13	96	83	0
		positive regulation of peptidyl-lysine acetylation_BP	0.0025178	0.03117	16	13	96	83	0
		positive regulation of Rac GTPase activity_BP	0.002577	0.031835	35	30	96	83	0
		trachea development_BP	0.0025874	0.031843	5	3	96	83	0
		negative regulation of catenin import into nucleus_BP	0.0025885	0.031843	8	8	96	83	0
		negative regulation of retinoic acid receptor signaling pathway_BP	0.0026177	0.032134	8	7	96	83	0
		mammary gland morphogenesis_BP	0.002637	0.032304	11	10	96	83	0
		meiosis I_BP	0.0026457	0.032305	42	37	96	83	0
		atrial septum morphogenesis_BP	0.0026511	0.032305	9	7	96	83	0
		branching involved in ureteric bud morphogenesis_BP	0.0026538	0.032305	21	21	96	83	0
		chromatin organization_BP	0.0026987	0.032784	375	322	96	83	6
		embryonic hemopoiesis_BP	0.0027445	0.03327	12	10	96	83	0
		cerebral cortex cell migration_BP	0.0027714	0.033324	12	9	96	83	1
		negative regulation of focal adhesion assembly_BP	0.0027718	0.033324	9	8	96	83	1
		negative regulation of cell junction assembly_BP	0.0027718	0.033324	9	8	96	83	1
		negative regulation of adherens junction organization_BP	0.0027718	0.033324	9	8	96	83	1
		phasic smooth muscle contraction_BP	0.0027876	0.033446	8	6	96	83	0
		regulation of cardiac muscle cell differentiation_BP	0.0028142	0.033696	11	9	96	83	0
		maintenance of protein location in nucleus_BP	0.0028331	0.033853	13	11	96	83	0
		palate development_BP	0.0028419	0.033887	31	27	96	83	1
		wound healing, spreading of cells_BP	0.0028569	0.033928	10	10	96	83	0
		epiboly involved in wound healing_BP	0.0028569	0.033928	10	10	96	83	0
		cell differentiation involved in kidney development_BP	0.0028867	0.034178	25	24	96	83	1
		positive regulation of histone acetylation_BP	0.0028897	0.034178	15	12	96	83	0
		regulation of skeletal muscle fiber development_BP	0.0029031	0.034267	21	17	96	83	0
		positive regulation of cAMP metabolic process_BP	0.0029138	0.034289	59	49	96	83	0
		bone resorption_BP	0.0029167	0.034289	7	7	96	83	0
		regulation of cellular response to growth factor stimulus_BP	0.0029378	0.034409	126	107	96	83	1
		cellular response to drug_BP	0.0029442	0.034409	28	23	96	83	0
		negative regulation of histone methylation_BP	0.0029446	0.034409	8	7	96	83	0
		regulation of nitric oxide biosynthetic process_BP	0.0029704	0.034641	30	23	96	83	0
		melanocyte differentiation_BP	0.0030403	0.035251	5	4	96	83	0
		actin filament bundle assembly_BP	0.0030409	0.035251	29	25	96	83	1
		actin filament bundle organization_BP	0.0030409	0.035251	29	25	96	83	1
		cGMP-mediated signaling_BP	0.0030599	0.035401	5	5	96	83	0
		positive regulation of dendritic spine development_BP	0.0030694	0.035441	14	11	96	83	2
		regulation of sodium ion transmembrane transporter activity_BP	0.0030796	0.035489	27	23	96	83	1
		negative regulation of intracellular steroid hormone receptor signaling pathway_BP	0.0030861	0.035493	26	24	96	83	0
		positive regulation of cardiac muscle tissue growth_BP	0.0031025	0.035612	11	8	96	83	0
		telencephalon cell migration_BP	0.0031175	0.035654	17	12	96	83	1
		transforming growth factor beta receptor signaling pathway_BP	0.0031184	0.035654	113	100	96	83	1
		retina development in camera-type eye_BP	0.003138	0.035808	43	40	96	83	1
		mating_BP	0.0031489	0.035862	8	7	96	83	0
		negative regulation of lipid storage_BP	0.0031656	0.035968	16	11	96	83	0
		epidermal cell differentiation_BP	0.0031706	0.035968	54	50	96	83	1
		endocardial cushion morphogenesis_BP	0.0031882	0.036098	12	9	96	83	0
		mRNA transcription_BP	0.0032136	0.03623	14	13	96	83	0
		negative regulation of cellular metabolic process_BP	0.0032182	0.03623	1408	1193	96	83	5
		response to axon injury_BP	0.0032185	0.03623	5	5	96	83	0
		negative regulation of cell-substrate adhesion_BP	0.0032354	0.03635	33	31	96	83	3
		regulation of transcription regulatory region DNA binding_BP	0.0032653	0.036615	18	16	96	83	0
		positive regulation of epidermal cell differentiation_BP	0.0033099	0.037044	11	11	96	83	0
		neutral amino acid transport_BP	0.0033194	0.037079	17	16	96	83	0
		liver development_BP	0.0033556	0.037386	21	20	96	83	0
		photoperiodism_BP	0.0033597	0.037386	16	15	96	83	0
		actin cytoskeleton reorganization_BP	0.0033714	0.037445	37	32	96	83	2
		determination of dorsal/ventral asymmetry_BP	0.0034395	0.038129	5	5	96	83	0
		cerebral cortex neuron differentiation_BP	0.0034671	0.038362	5	3	96	83	0
		glial cell differentiation_BP	0.0035509	0.039214	41	34	96	83	3
		regulation of meiosis_BP	0.0035713	0.039365	10	10	96	83	0
		positive regulation of sodium ion transmembrane transport_BP	0.0036484	0.04014	14	13	96	83	1
		aspartate transport_BP	0.0036978	0.04053	6	6	96	83	0
		C4-dicarboxylate transport_BP	0.0036978	0.04053	6	6	96	83	0
		embryonic epithelial tube formation_BP	0.0037106	0.040576	33	28	96	83	0
		negative regulation of telomere maintenance via telomerase_BP	0.0037159	0.040576	5	5	96	83	0
		regulation of ventricular cardiac muscle cell membrane depolarization_BP	0.0037245	0.040594	5	5	96	83	0
		DNA demethylation_BP	0.0038115	0.041465	15	13	96	83	0
		regulation of dephosphorylation_BP	0.0038306	0.041519	91	80	96	83	0
		blastocyst development_BP	0.0038307	0.041519	9	7	96	83	0
		regulation of endodermal cell differentiation_BP	0.0038618	0.041778	5	5	96	83	0
		negative regulation of Rho protein signal transduction_BP	0.0038791	0.041887	10	9	96	83	2
		cell volume homeostasis_BP	0.0039486	0.042518	7	6	96	83	1
		regulation of cyclic-nucleotide phosphodiesterase activity_BP	0.0039591	0.042518	5	5	96	83	0
		response to transforming growth factor beta_BP	0.0039667	0.042518	132	117	96	83	1
		cellular response to transforming growth factor beta stimulus_BP	0.0039667	0.042518	132	117	96	83	1
		regulation of long-term neuronal synaptic plasticity_BP	0.003982	0.042604	10	8	96	83	1
		entrainment of circadian clock_BP	0.0040536	0.043149	16	15	96	83	0
		gliogenesis_BP	0.0040545	0.043149	47	39	96	83	3
		mammary gland epithelial cell differentiation_BP	0.0040552	0.043149	7	7	96	83	0
		regulation of actin nucleation_BP	0.0040738	0.043226	10	8	96	83	2
		cyclic nucleotide metabolic process_BP	0.0040772	0.043226	32	27	96	83	0
		positive regulation of transcription from RNA polymerase II promoter involved in heart development_BP	0.0041362	0.043772	5	3	96	83	0
		regulation of vascular endothelial growth factor receptor signaling pathway_BP	0.004148	0.043817	21	16	96	83	0
		peptide cross-linking_BP	0.0041732	0.04393	13	11	96	83	0
		regulation of ketone biosynthetic process_BP	0.0041737	0.04393	7	7	96	83	0
		adrenergic receptor signaling pathway_BP	0.004219	0.044326	12	9	96	83	0
		positive regulation of receptor activity_BP	0.0042781	0.044866	22	21	96	83	2
		response to osmotic stress_BP	0.0043238	0.045264	25	22	96	83	0
		regulation of neural precursor cell proliferation_BP	0.0044444	0.046411	23	22	96	83	0
		amelogenesis_BP	0.0044492	0.046411	7	7	96	83	0
		keratinocyte differentiation_BP	0.0044913	0.046644	38	34	96	83	1
		axis elongation_BP	0.0045002	0.046644	7	6	96	83	0
		negative regulation of T cell differentiation in thymus_BP	0.0045018	0.046644	6	5	96	83	0
		regulation of signal transduction by p53 class mediator_BP	0.0045065	0.046644	35	31	96	83	0
		negative regulation of neural precursor cell proliferation_BP	0.0045116	0.046644	5	5	96	83	0
		positive regulation of cartilage development_BP	0.0045535	0.046994	12	9	96	83	0
		regulation of protein glycosylation_BP	0.0045711	0.047092	9	8	96	83	0
		calcium ion import_BP	0.0046557	0.047879	24	20	96	83	1
		smooth muscle tissue development_BP	0.0047163	0.048417	8	7	96	83	0
		positive regulation of histone modification_BP	0.0047273	0.048444	36	30	96	83	0
		embryonic forelimb morphogenesis_BP	0.0047429	0.048519	8	8	96	83	0
		nucleosome disassembly_BP	0.0047918	0.048763	17	16	96	83	0
		chromatin disassembly_BP	0.0047918	0.048763	17	16	96	83	0
		protein-DNA complex disassembly_BP	0.0047918	0.048763	17	16	96	83	0
		positive regulation of focal adhesion assembly_BP	0.0048589	0.049274	13	12	96	83	1
		positive regulation of cell junction assembly_BP	0.0048589	0.049274	13	12	96	83	1
		mesenchymal to epithelial transition involved in metanephros morphogenesis_BP	0.0049013	0.049531	7	7	96	83	1
		metanephric renal vesicle morphogenesis_BP	0.0049013	0.049531	7	7	96	83	1
		negative regulation of DNA endoreduplication_BP	0.004916	0.049593	5	4	96	83	0
		response to vitamin D_BP	0.0049264	0.049613	9	8	96	83	0
		regulation of histone H3-K27 methylation_BP	0.0049396	0.04963	5	5	96	83	0
		endodermal cell differentiation_BP	0.0049544	0.04963	36	30	96	83	1
		protein ubiquitination involved in ubiquitin-dependent protein catabolic process_BP	0.0049551	0.04963	51	41	96	83	1
		regulation of phospholipase A2 activity_BP	0.0049621	0.04963	8	7	96	83	0
		mesonephric tubule morphogenesis_BP	0.0049954	0.049799	24	24	96	83	0
		regulation of vascular endothelial growth factor signaling pathway_BP	0.0049962	0.049799	7	7	96	83	0
		renal vesicle morphogenesis_BP	0.0050169	0.049841	8	8	96	83	1
		positive regulation of hormone metabolic process_BP	0.0050174	0.049841	7	7	96	83	0

## Sheet: Sheet1
Result for iossifov:
Cluster1_(51):BIOCARTA_GABA_PATHWAY_0.0048564
Cluster2_(66):REACTOME_PRE_NOTCH_TRANSCRIPTION_AND_TRANSLATION_0.0073251
Cluster3_(14):REACTOME_CRMPS_IN_SEMA3A_SIGNALING_0.0076952
Cluster4_(17):REACTOME_ROLE_OF_DCC_IN_REGULATING_APOPTOSIS_0.013066
Cluster5_(45):REACTOME_UNBLOCKING_OF_NMDA_RECEPTOR_GLUTAMATE_BINDING_AND_ACTIVATION_0.038293
Cluster6_(33):BIOCARTA_VDR_PATHWAY_0.038293;
Result for rubeis:
Cluster1_(66):REACTOME_NOTCH_HLH_TRANSCRIPTION_PATHWAY_0.0007065
Cluster2_(32):REACTOME_SYNTHESIS_OF_PIPS_AT_THE_EARLY_ENDOSOME_MEMBRANE_0.0007065
Cluster3_(33):BIOCARTA_VDR_PATHWAY_0.0007065;
Cluster4_(49):BIOCARTA_PITX2_PATHWAY_0.0018789
Cluster5_(50):REACTOME_REGULATION_OF_HYPOXIA_INDUCIBLE_FACTOR_HIF_BY_OXYGEN_0.0022429
Cluster6_(5):REACTOME_SIGNALING_BY_FGFR_MUTANTS_0.0057455
Cluster7_(54):BIOCARTA_SKP2E2F_PATHWAY_0.0068144
Cluster8_(10):REACTOME_ACYL_CHAIN_REMODELLING_OF_PG_0.01726
Cluster9_(128):REACTOME_SIGNALING_BY_NODAL_0.017936
Cluster10_(17):KEGG_UBIQUITIN_MEDIATED_PROTEOLYSIS_0.02298
Cluster11_(51):BIOCARTA_GABA_PATHWAY_0.031509
Cluster12_(113):BIOCARTA_TEL_PATHWAY_0.033588
Cluster13_(97):REACTOME_AMINE_LIGAND_BINDING_RECEPTORS_0.048436
