# Supplementary material for: LEGO: a novel method for gene set over-representation analysis by incorporating network-based gene weights
Source: Sci Rep. 2016 Jan 11;6:18871. doi: 10.1038/srep18871 (PMC4707541; doi:10.1038/srep18871)
Supplement: Supplementary Table S5 [file srep18871-s6.xls]

## Sheet: README
TableS6: Gene weight score for the selected genes in all MSigDB gene sets
1. Gene weight score for RIM101
2. Gene weight score for OAF1
3. Gene weight score for P53
4. Gene weight score for EGFR

## Sheet: RIM101
1. Gene weight score for RIM101
Node weight
S000001019(RIM101)
#GeneSet_name	GeneSet_Size	Rank	Rank_percentage
GO:0043934_sporulation_BP	6	1	0.16
GO:0030154_cell differentiation_BP	6	1	0.16
GO:0048646_anatomical structure formation involved in morphogenesis_BP	6	1	0.16
GO:0030435_sporulation resulting in formation of a cellular spore_BP	6	1	0.16
GO:0019538_protein metabolic process_BP	7	2	0.28
GO:0007126_meiotic nuclear division_BP	5	2	0.4
GO:0022403_cell cycle phase_BP	6	3	0.5
GO:0000003_reproduction_BP	5	3	0.6
GO:0019953_sexual reproduction_BP	5	3	0.6
GO:0048869_cellular developmental process_BP	13	6	0.46
GO:0022414_reproductive process_BP	10	7	0.7
GO:0048610_cellular process involved in reproduction_BP	9	7	0.77
GO:0003006_developmental process involved in reproduction_BP	8	7	0.87
GO:0044260_cellular macromolecule metabolic process_BP	132	8	0.06
GO:0043170_macromolecule metabolic process_BP	132	8	0.06
GO:0034641_cellular nitrogen compound metabolic process_BP	130	8	0.06
GO:0090304_nucleic acid metabolic process_BP	130	8	0.06
GO:0006807_nitrogen compound metabolic process_BP	130	8	0.06
GO:0044237_cellular metabolic process_BP	132	8	0.06
GO:0006139_nucleobase-containing compound metabolic process_BP	130	8	0.06
GO:0008152_metabolic process_BP	132	8	0.06
GO:0032502_developmental process_BP	17	8	0.47
GO:0022607_cellular component assembly_BP	10	8	0.8
GO:0044238_primary metabolic process_BP	131	9	0.06
GO:0022402_cell cycle process_BP	18	9	0.5
GO:0070887_cellular response to chemical stimulus_BP	18	9	0.5
GO:0009628_response to abiotic stimulus_BP	13	11	0.84
GO:0045934_negative regulation of nucleobase-containing compound metabolic process_BP	37	13	0.35
GO:0031327_negative regulation of cellular biosynthetic process_BP	37	13	0.35
GO:0010558_negative regulation of macromolecule biosynthetic process_BP	37	13	0.35
GO:0016481_negative regulation of transcription, DNA-templated_BP	37	13	0.35
GO:0051172_negative regulation of nitrogen compound metabolic process_BP	37	13	0.35
GO:0009892_negative regulation of metabolic process_BP	37	13	0.35
GO:0010605_negative regulation of macromolecule metabolic process_BP	37	13	0.35
GO:0031324_negative regulation of cellular metabolic process_BP	37	13	0.35
GO:0010629_negative regulation of gene expression_BP	37	13	0.35
GO:0009890_negative regulation of biosynthetic process_BP	37	13	0.35
GO:0051253_negative regulation of RNA metabolic process_BP	34	13	0.38
GO:0045892_negative regulation of transcription, DNA-templated_BP	34	13	0.38
GO:0010556_regulation of macromolecule biosynthetic process_BP	136	14	0.1
GO:0051171_regulation of nitrogen compound metabolic process_BP	136	14	0.1
GO:0031326_regulation of cellular biosynthetic process_BP	136	14	0.1
GO:0060255_regulation of macromolecule metabolic process_BP	136	14	0.1
GO:0010468_regulation of gene expression_BP	136	14	0.1
GO:0009889_regulation of biosynthetic process_BP	136	14	0.1
GO:0019219_regulation of nucleobase-containing compound metabolic process_BP	136	14	0.1
GO:0080090_regulation of primary metabolic process_BP	136	14	0.1
GO:0045449_regulation of transcription, DNA-templated_BP	136	14	0.1
GO:0042221_response to chemical_BP	30	14	0.46
GO:0000122_negative regulation of transcription from RNA polymerase II promoter_BP	29	15	0.51
GO:0006950_response to stress_BP	21	18	0.85
GO:0065007_biological regulation_BP	138	19	0.13
GO:0050789_regulation of biological process_BP	137	19	0.13
GO:0050794_regulation of cellular process_BP	137	19	0.13
GO:0019222_regulation of metabolic process_BP	137	19	0.13
GO:0031323_regulation of cellular metabolic process_BP	137	19	0.13
GO:0048519_negative regulation of biological process_BP	39	19	0.48
GO:0048523_negative regulation of cellular process_BP	39	19	0.48
GO:0016043_cellular component organization_BP	36	20	0.55
GO:0051716_cellular response to stimulus_BP	24	20	0.83
GO:0009058_biosynthetic process_BP	128	25	0.19
GO:0034645_cellular macromolecule biosynthetic process_BP	128	25	0.19
GO:0009059_macromolecule biosynthetic process_BP	128	25	0.19
GO:0044249_cellular biosynthetic process_BP	128	25	0.19
GO:0006350_transcription, DNA-templated_BP	127	26	0.2
GO:0009987_cellular process_BP	136	30	0.22
GO:0050896_response to stimulus_BP	41	30	0.73
GO:0006357_regulation of transcription from RNA polymerase II promoter_BP	86	31	0.36
GO:0051252_regulation of RNA metabolic process_BP	120	37	0.3
GO:0006355_regulation of transcription, DNA-templated_BP	120	37	0.3

## Sheet: OAF1
2. Gene weight score for OAF1
Node weight
S000000048(OAF1)	GeneSet_Size	Rank	Rank_percentage
#GeneSet_name	6	1	0.16
GO:0044255_cellular lipid metabolic process_BP	8	3	0.37
GO:0006629_lipid metabolic process_BP	6	6	1
GO:0043934_sporulation_BP	6	6	1
GO:0030154_cell differentiation_BP	6	6	1
GO:0048646_anatomical structure formation involved in morphogenesis_BP	6	6	1
GO:0030435_sporulation resulting in formation of a cellular spore_BP	13	9	0.69
GO:0048869_cellular developmental process_BP	37	10	0.27
GO:0045934_negative regulation of nucleobase-containing compound metabolic process_BP	37	10	0.27
GO:0031327_negative regulation of cellular biosynthetic process_BP	37	10	0.27
GO:0010558_negative regulation of macromolecule biosynthetic process_BP	37	10	0.27
GO:0016481_negative regulation of transcription, DNA-templated_BP	37	10	0.27
GO:0051172_negative regulation of nitrogen compound metabolic process_BP	37	10	0.27
GO:0009892_negative regulation of metabolic process_BP	37	10	0.27
GO:0010605_negative regulation of macromolecule metabolic process_BP	37	10	0.27
GO:0031324_negative regulation of cellular metabolic process_BP	37	10	0.27
GO:0010629_negative regulation of gene expression_BP	37	10	0.27
GO:0009890_negative regulation of biosynthetic process_BP	17	10	0.58
GO:0032502_developmental process_BP	24	11	0.45
GO:0006996_organelle organization_BP	36	13	0.36
GO:0016043_cellular component organization_BP	39	14	0.35
GO:0048519_negative regulation of biological process_BP	39	14	0.35
GO:0048523_negative regulation of cellular process_BP	17	15	0.88
GO:0006082_organic acid metabolic process_BP	17	15	0.88
GO:0042180_cellular ketone metabolic process_BP	17	15	0.88
GO:0019752_carboxylic acid metabolic process_BP	17	15	0.88
GO:0043436_oxoacid metabolic process_BP	27	16	0.59
GO:0044281_small molecule metabolic process_BP	132	20	0.15
GO:0044260_cellular macromolecule metabolic process_BP	132	20	0.15
GO:0043170_macromolecule metabolic process_BP	132	20	0.15
GO:0044237_cellular metabolic process_BP	132	20	0.15
GO:0008152_metabolic process_BP	62	25	0.4
GO:0009893_positive regulation of metabolic process_BP	62	25	0.4
GO:0048518_positive regulation of biological process_BP	61	25	0.4
GO:0031328_positive regulation of cellular biosynthetic process_BP	61	25	0.4
GO:0009891_positive regulation of biosynthetic process_BP	62	25	0.4
GO:0031325_positive regulation of cellular metabolic process_BP	62	25	0.4
GO:0048522_positive regulation of cellular process_BP	131	27	0.2
GO:0044238_primary metabolic process_BP	61	27	0.44
GO:0010604_positive regulation of macromolecule metabolic process_BP	60	27	0.45
GO:0051173_positive regulation of nitrogen compound metabolic process_BP	60	27	0.45
GO:0010628_positive regulation of gene expression_BP	60	27	0.45
GO:0045935_positive regulation of nucleobase-containing compound metabolic process_BP	60	27	0.45
GO:0010557_positive regulation of macromolecule biosynthetic process_BP	60	27	0.45
GO:0045941_positive regulation of transcription, DNA-templated_BP	128	29	0.22
GO:0009058_biosynthetic process_BP	128	29	0.22
GO:0034645_cellular macromolecule biosynthetic process_BP	128	29	0.22
GO:0009059_macromolecule biosynthetic process_BP	128	29	0.22
GO:0044249_cellular biosynthetic process_BP	130	32	0.24
GO:0034641_cellular nitrogen compound metabolic process_BP	130	32	0.24
GO:0090304_nucleic acid metabolic process_BP	130	32	0.24
GO:0006807_nitrogen compound metabolic process_BP	130	32	0.24
GO:0006139_nucleobase-containing compound metabolic process_BP	127	34	0.26
GO:0006350_transcription, DNA-templated_BP	136	35	0.25
GO:0010556_regulation of macromolecule biosynthetic process_BP	136	35	0.25
GO:0051171_regulation of nitrogen compound metabolic process_BP	136	35	0.25
GO:0031326_regulation of cellular biosynthetic process_BP	136	35	0.25
GO:0060255_regulation of macromolecule metabolic process_BP	136	35	0.25
GO:0010468_regulation of gene expression_BP	136	35	0.25
GO:0009889_regulation of biosynthetic process_BP	136	35	0.25
GO:0019219_regulation of nucleobase-containing compound metabolic process_BP	136	35	0.25
GO:0080090_regulation of primary metabolic process_BP	136	35	0.25
GO:0045449_regulation of transcription, DNA-templated_BP	138	48	0.34
GO:0065007_biological regulation_BP	137	51	0.37
GO:0050789_regulation of biological process_BP	137	51	0.37
GO:0050794_regulation of cellular process_BP	137	51	0.37
GO:0019222_regulation of metabolic process_BP	137	51	0.37
GO:0031323_regulation of cellular metabolic process_BP	120	62	0.51
GO:0051252_regulation of RNA metabolic process_BP	120	62	0.51
GO:0006355_regulation of transcription, DNA-templated_BP	136	66	0.48
GO:0009987_cellular process_BP

## Sheet: P53
3. Gene weight score for P53
Node weight
TP53	GeneSet_Size	Rank	Rank_percentage
#GeneSet_name	28	2	0.07
BIOCARTA_G1_PATHWAY	69	5	0.07
KEGG_P53_SIGNALING_PATHWAY	17	2	0.11
BIOCARTA_PML_PATHWAY	44	5	0.11
REACTOME_PRE_NOTCH_EXPRESSION_AND_PROCESSING	16	2	0.12
BIOCARTA_P53_PATHWAY	23	3	0.13
BIOCARTA_P53HYPOXIA_PATHWAY	29	4	0.13
REACTOME_PRE_NOTCH_TRANSCRIPTION_AND_TRANSLATION	103	14	0.13
REACTOME_SIGNALING_BY_NOTCH	132	18	0.13
REACTOME_FACTORS_INVOLVED_IN_MEGAKARYOCYTE_DEVELOPMENT_AND_PLATELET_PRODUCTION	328	43	0.13
KEGG_PATHWAYS_IN_CANCER	17	3	0.17
BIOCARTA_ARF_PATHWAY	84	16	0.19
KEGG_SMALL_CELL_LUNG_CANCER	10	2	0.2
BIOCARTA_RNA_PATHWAY	22	6	0.27
BIOCARTA_CHEMICAL_PATHWAY	20	6	0.3
BIOCARTA_ATM_PATHWAY	23	7	0.3
BIOCARTA_CTCF_PATHWAY	128	41	0.32
KEGG_CELL_CYCLE	24	8	0.33
BIOCARTA_G2_PATHWAY	30	10	0.33
REACTOME_INTRINSIC_PATHWAY_FOR_APOPTOSIS	42	14	0.33
KEGG_BLADDER_CANCER	151	53	0.35
KEGG_WNT_SIGNALING_PATHWAY	18	7	0.38
BIOCARTA_TEL_PATHWAY	421	170	0.4
REACTOME_CELL_CYCLE	73	33	0.45
KEGG_CHRONIC_MYELOID_LEUKEMIA	29	15	0.51
KEGG_THYROID_CANCER	466	245	0.52
REACTOME_HEMOSTASIS	53	30	0.56
KEGG_AMYOTROPHIC_LATERAL_SCLEROSIS_ALS	62	35	0.56
KEGG_COLORECTAL_CANCER	19	11	0.57
BIOCARTA_TID_PATHWAY	185	108	0.58
KEGG_HUNTINGTONS_DISEASE	71	43	0.6
KEGG_MELANOMA	89	54	0.6
KEGG_PROSTATE_CANCER	148	90	0.6
REACTOME_APOPTOSIS	13	8	0.61
BIOCARTA_RB_PATHWAY	21	13	0.61
BIOCARTA_ATRBRCA_PATHWAY	124	76	0.61
REACTOME_CELL_CYCLE_CHECKPOINTS	17	12	0.7
REACTOME_ACTIVATION_OF_BH3_ONLY_PROTEINS	65	46	0.7
KEGG_GLIOMA	70	51	0.72
KEGG_PANCREATIC_CANCER	57	42	0.73
REACTOME_P53_DEPENDENT_G1_DNA_DAMAGE_RESPONSE	267	197	0.73
KEGG_MAPK_SIGNALING_PATHWAY	54	41	0.75
KEGG_NON_SMALL_CELL_LUNG_CANCER	88	66	0.75
KEGG_APOPTOSIS	52	41	0.78
KEGG_ENDOMETRIAL_CANCER	126	102	0.8
KEGG_NEUROTROPHIN_SIGNALING_PATHWAY	51	43	0.84
REACTOME_AUTODEGRADATION_OF_THE_E3_UBIQUITIN_LIGASE_COP1	55	48	0.87
KEGG_BASAL_CELL_CARCINOMA

## Sheet: EGFR
4. Gene weight score for EGFR
Node weight
EGFR	GeneSet_Size	Rank	Rank_percentage
#GeneSet_name	201	1	0
KEGG_FOCAL_ADHESION	36	1	0.02
BIOCARTA_AGR_PATHWAY	18	1	0.05
BIOCARTA_SPRY_PATHWAY	18	1	0.05
BIOCARTA_CARDIACEGF_PATHWAY	13	1	0.07
BIOCARTA_CBL_PATHWAY	11	1	0.09
BIOCARTA_EGFR_SMRTE_PATHWAY	42	2	0.04
KEGG_BLADDER_CANCER	22	2	0.09
REACTOME_GRB2_EVENTS_IN_ERBB2_SIGNALING	22	2	0.09
BIOCARTA_HER2_PATHWAY	328	3	0
KEGG_PATHWAYS_IN_CANCER	251	3	0.01
REACTOME_AXON_GUIDANCE	65	3	0.04
KEGG_GLIOMA	28	3	0.1
BIOCARTA_ERK_PATHWAY	396	4	0.01
REACTOME_DEVELOPMENTAL_BIOLOGY	90	4	0.04
KEGG_GAP_JUNCTION	75	4	0.05
KEGG_ADHERENS_JUNCTION	71	4	0.05
KEGG_MELANOMA	89	5	0.05
KEGG_PROSTATE_CANCER	44	6	0.13
REACTOME_PI3K_EVENTS_IN_ERBB2_SIGNALING	25	6	0.24
KEGG_DORSO_VENTRAL_AXIS_FORMATION	21	6	0.28
BIOCARTA_TFF_PATHWAY	25	7	0.28
REACTOME_EGFR_DOWNREGULATION	18	7	0.38
REACTOME_SIGNALING_BY_CONSTITUTIVELY_ACTIVE_EGFR	15	7	0.46
REACTOME_SHC1_EVENTS_IN_EGFR_SIGNALING	216	8	0.03
KEGG_REGULATION_OF_ACTIN_CYTOSKELETON	36	8	0.22
BIOCARTA_AT1R_PATHWAY	38	10	0.26
REACTOME_GAB1_SIGNALOSOME	18	11	0.61
BIOCARTA_TEL_PATHWAY	87	12	0.13
KEGG_ERBB_SIGNALING_PATHWAY	25	12	0.48
BIOCARTA_MCALPAIN_PATHWAY	86	13	0.15
REACTOME_L1CAM_INTERACTIONS	34	13	0.38
REACTOME_SIGNAL_TRANSDUCTION_BY_L1	101	14	0.13
KEGG_GNRH_SIGNALING_PATHWAY	90	15	0.16
REACTOME_SIGNALING_BY_ERBB4	31	15	0.48
BIOCARTA_EGF_PATHWAY	70	16	0.22
KEGG_PANCREATIC_CANCER	109	18	0.16
REACTOME_SIGNALING_BY_EGFR_IN_CANCER	52	19	0.36
KEGG_ENDOMETRIAL_CANCER	101	20	0.19
REACTOME_SIGNALING_BY_ERBB2	46	20	0.43
BIOCARTA_KERATINOCYTE_PATHWAY	178	22	0.12
KEGG_CALCIUM_SIGNALING_PATHWAY	267	24	0.08
KEGG_CYTOKINE_CYTOKINE_RECEPTOR_INTERACTION	54	26	0.48
KEGG_NON_SMALL_CELL_LUNG_CANCER	68	28	0.41
KEGG_EPITHELIAL_CELL_SIGNALING_IN_HELICOBACTER_PYLORI_INFECTION	267	31	0.11
KEGG_MAPK_SIGNALING_PATHWAY	205	34	0.16
REACTOME_GASTRIN_CREB_SIGNALLING_PATHWAY_VIA_PKC_AND_MAPK	183	34	0.18
KEGG_ENDOCYTOSIS	920	391	0.42
REACTOME_SIGNALING_BY_GPCR
